# Supplementary material for: MX2: Identification and systematic mechanistic analysis of a novel immune-related biomarker for systemic lupus erythematosus
Source: Front Immunol. 2022 Aug 18;13:978851. doi: 10.3389/fimmu.2022.978851 (PMC9433551; doi:10.3389/fimmu.2022.978851)
Supplement: Supplementary file 1 — The information of datasets and screening for MX2. [file DataSheet_1.zip]

Archive with 9 entries (8 files):
- Supplementary materials (1)/Supplementary materials/
- Supplementary materials (1)/Supplementary materials/~$Additional file 6.xlsx
- Supplementary materials (1)/Supplementary materials/Supplementary file 1.xlsx
- Supplementary materials (1)/Supplementary materials/Supplementary file 2.xlsx
- Supplementary materials (1)/Supplementary materials/Supplementary file 3.xlsx
- Supplementary materials (1)/Supplementary materials/Supplementary file 4.xlsx
- Supplementary materials (1)/Supplementary materials/Supplementary file 5.xlsx
- Supplementary materials (1)/Supplementary materials/Supplementary file 6.xlsx
- Supplementary materials (1)/Supplementary materials/Supplementary file 7.pdf
