# Supplementary material for: MX2: Identification and systematic mechanistic analysis of a novel immune-related biomarker for systemic lupus erythematosus
Source: Front Immunol. 2022 Aug 18;13:978851. doi: 10.3389/fimmu.2022.978851 (PMC9433551; doi:10.3389/fimmu.2022.978851)
Supplement: Supplementary file 1 — The information of datasets and screening for MX2. [file DataSheet_1.zip › Supplementary materials (1)/Supplementary materials/Supplementary file 1.xlsx]

## Sheet: S1
The information of datasets
GEO accession	Platforms	Samples (Normal)	Samples (SLE)	Tissue
GSE121239	GPL13158/ Affymetrix	20	292	PBMC
GSE11907	GPL96/ Affymetrix	12	110	PBMC
GSE81622	GPL10558/ Illumina	25	30	PBMC
GSE65391	GPL10558/ Illumina	72	924	Whole blood
GSE100163	GPL6884/ Illumina	14	55	Whole blood
GSE45291	GPL13158/ Affymetrix	20	292	Whole blood
GSE49454	GPL10558/ Illumina	20	157	Whole blood

## Sheet: S2
WGCNA (GSE121239)_|cor|>0.35
black	blue	brown	green	pink	red	turquoise	yellow
ACACB	OCIAD1	TOP1P2	CFL1	KLF7	PSMD7	TTC17	DCAF11
MACF1	CNST	PIM3	SMCR8	SELT	NCLN	MYC	SRRM2
METTL6	HNRNPH1	SYF2	HNRNPF	CXCR4	HNRNPC	SLF2	RPN1
KLK4	ZMYM2	SMCHD1	ZDHHC18	RAP2B	TASP1	TMEM248	KLF13
MAPT-AS1	PCYOX1	SELL	RHOA	FKBP1A	RASA3	WBP11	MX2
PDGFRA	ZNF12	BTF3	DDX17	CHMP1B	ALG1	ATP1A1	C19orf66
FOXO6	ZNF148	DDX27	GNAQ	PTPRC	TTC9C	BAZ1B	SAMHD1
OR2L2	MBD4	SMARCA4	UBE4B	FNIP1	SLC3A1	ITGA6	RBCK1
AXL	TRIM23	LSM4	PCGF3	ZC3H7A	TCEA1	SUMO2	JAK2
TM9SF4	SLC11A2	MED10	TK2	MED30	HP1BP3	P2RY10	CSRNP1
CD209	SAR1B	SLC25A6	PI4KB	EDEM1	RIN3	CTDSP2	MTHFD2
ERC1	PACS1	GIMAP1	CAMK2G	TET3	C22orf39	COIL	CMTR1
GTF3C2-AS1	TCEB3	NDUFB10	RPL22L1	B3GNT2	ZC3H12A	ZNF37A	HCP5
NSF	SCAMP1	NXPE3	CD300A	TBL1XR1	STX11	TMEM230	PPP1CA
SNORD123	CANX	KAT6B	DHRS7	ARNT	SERPINB9	STT3A	TRIM5
CEACAM5	ANKRD11	RNASET2	ORAI2	TAOK1	NDUFB1	INO80	TRIM69
LOC339352	WDR61	PYGO2	PRKDC	GLCCI1	MED6	ARIH2	TCF25
SCNN1A	ANKRD13D	SURF4	SSU72	PRDM10	ZNF175	HNRNPR	ARHGAP23
MPDU1	C10orf12	PRKAR1A	LIMK2	CHD2	SLC20A1	SFPQ	SLC1A4
PCDHA3	RAB12	THOC6	ABTB1	DYNC1LI2	RNASEH1	TIA1	KCTD15
POM121L10P///POM121L4P///POM121L8P///POM121L9P///POM121L1P	RBM25	TEF	CHTOP	IFNGR1	WDR4	SON	EIF4EBP2
ANXA8L1///ANXA8	AASDH	STOML2	COPS9	CAPZA2	RYK	RANBP1	HERC6
GNB1L	G2E3	HOOK3	H3F3B	AP1M1	ZNF587	NCK1	SAT1
RAB2A	WTAP	TMEM259	PKN2	TMED2	ZNF512B	ZCCHC11	DTX3L
VPS13D	PMS1	EDF1	RNF130	CLIP1	SRSF4	KDM4B	EPHB1
ST3GAL3	UHMK1	UQCR11	CLK3	ZNF770	ARAP1	LIMA1	OAS2
KDELC1	TPR	ID3	ZNF281	CCNL1	TAPT1	ANGPT2	PARP14
PAPPA	XRN2	SLC38A1	PRR14	HEBP1	VEGFA	JRK	IFIT3
MYH14	EIF3A	LRFN1	TACC3	FBXO8	LOC100289209	PMS2P2	CHMP5
ICA1	HNRNPUL2	MRPL43	ZNF710	ADAM10	LNPEP	PMS2P3	ZFYVE26
LINC00167	HSPD1	USP35	SLC25A37	RAB1A	EEF2K	PRRC2C	ATAD2
CYP4A22///CYP4A11	YY1	SNX13	LOC100288893	RAB11FIP2	SLC35A3	LSM12	PARP12
LINC00906	FBRS	FNDC3B	GIT2	NF1	LYRM5	AK2	CREM
WNT16	DTX2P1-UPK3BP1-PMS2P11	LYG2	SLCO3A1	TMED7-TICAM2///TICAM2	ATPAF1	TRIO	IFIT5
CDC42BPB	LOC541473	LOC100288675	APMAP	MAT2B	LOC339803	TRAF3IP3	NCAPH2
ABO	RORA	ITFG1	SP1	PSMA3-AS1	VPS28	PRPF39	FBXO6
ANGPT1	TRMT6	CD6	NLGN3	TOPORS	PPP4C	SSRP1	MTMR7
LOC101929144	VTI1A	CD99	PADI4	VAMP3	PIGG	KCTD6	OAS1
PPIE	ANKIB1	ARHGDIA	SELPLG	CSNK1A1	ELK4	FOXO1	NUSAP1
CALD1	PRDM2	DCUN1D1	CD46	RSRP1	IPP	E2F1	HNRNPLL
CNN1	HECTD1	EHD4	SRR	TCF7L2	PDXK	CXorf40B	SPSB1
LOC105374325	GRB2	TBCB	RNF185	TTC32	MORF4L2	SRSF5	CAMK1D
MARVELD1	HMGB1	YJEFN3///NDUFA13	PXK	MGST1	11-Sep	TSHZ1	ZNF462
PTCRA	ZNF430	ACAP2	LOC100288617	THBD	LOC100130856	TTC37	GBP2
FAM225B///FAM225A	PPP1R2	ERN1	DNTTIP1	ANKRD10	APTX	PDE8A	CARD16///CASP1
APOB	SYMPK	B4GALT1	CDS2	ADGRE2	CXorf38	RPS7	MVB12A
PDLIM4	SCAF11	CIRBP	GLIPR2	CSGALNACT1	IPW	NPM1	RSAD2
SOGA1	RPAIN	BBS9	LYN	IL15	TMEM156	BHLHE40	RNF213
MBTPS2	CCDC18	EPC1	CAMKK2	VNN3	ZC3H12D///PPIL4	TGIF1	ZCCHC2
DUSP21	ARID2	MIR101-1	KIAA1324	RNF144B	SEPSECS	GIGYF2	HERC5
C18orf21	PUM1	NDUFB7	CSF2RA	ATXN7	U2SURP	ZNF91	TMEM123
ARL2BP	PSD3	RAP2C	LOC728323	SNAPC5	TSFM	ERH	DBF4B
LOC101928583	KAT6A	CDC37	ABAT	ADPGK	CCDC91	KIAA1257	C5orf56
OR4D1	BMPR2	YTHDF3	DSEL	DAZAP2	C11orf80	SFXN3	UBE2L6
XAGE3	GLG1	IFNAR2	FIZ1	ACTR2	DRAM1	MAPKAPK5	PARP10
TOR1AIP2	FRYL	N4BP2L2	SLC8A1-AS1	TANK	GPR180	CXorf40A	SERPING1
ATN1	LOC100129917	FAR1	PDAP1	ZNF292	ARHGEF26	CWC15	GBP6
CCDC150	FUS	PFKFB4	BTG1	TMEM135///DNAJB6	C3orf38	CCNL2	OASL
DHRS2	ITPKB	CDRT4	OSTF1	PDS5B	SLC38A9	C1orf131	ATXN3
WNK2	ZMYND8	APBB1IP	CAT	TUG1	SLC16A7	PDCD6IP	MT2A
ARMC4	PROSC	LOC100287659	CDC42SE1	SETD2	MDFIC	SNAPIN	IFI44L
HELZ2	ZEB2	RIT1	RAB7A	LOC100289610	ANAPC7	GPSM2	SAMD9
SMG8	DDI2	ALOX5	ACTB	CDV3	FAM13A	PYCR2	OAS3
ACPT	EZH1	MARCH1	KLF6	ME2	RPS27L	PTMA	MYL12B///MYL12A
TYRO3	RAB6A	RHOT1	SPEN	ANP32E	ARHGEF7	VDAC1	PTOV1
IGLV4-3	LOC285178	LIN7A	RAB5C	GNG2	TSPAN31	SRSF7	GNB4
TAAR8	ASH1L	ERBB2	SRPK2	SDCBPP2	OGT	FYN	NCOA7
PPP2R2D	EFCAB14	RNASEL	ZZEF1	SLC16A6	N4BP2L1	SLC26A2	MT1E
KANK2	DAPK1-IT1	ZNF818P	CCDC186	MTPN	TRA2B	MYCL	PCGF5
TRAPPC9	SMARCC2	SEPW1	ARPC4	SVIL	PSIP1	PSMC2	TIMM10
SLC34A1	LOC105371920	SLC35G1	TSC22D3	APC	CUL4A	REV1	RAB27B
FAM132A	FYTTD1	TRAF3IP2	STK10	LINC00094	SLC6A16	NUP210	EPSTI1
ZNF555	GALK2	LOC114224	UGGT1	ROCK1	ACOT8	MTDH	DDX60
PLIN5	ZBTB43	AP3D1	ELMO1	SFT2D1	MIB1	POU2F2	KIAA1958
PRND	TACC1	TAPBP	BECN1	HHEX	PTGER4	M6PR	EPB41L3
LINC00521	ZC3H15	MSRB2	GAPDH	HELZ	F2RL2	SMARCA2	TSNAX-DISC1///DISC1///TSNAX
BTNL9	CAMSAP1	DPYD	ANP32A	RAB14	HNRNPA3///HNRNPA3P1	FAM133B	TMEM268
ARRDC3-AS1	TCF20	MCTP1	NSFL1C	C5orf22	RAB35	ABCB1	STOM
CYP46A1	EHMT1	EPOR	IDS	YAF2	SF3A1	EPRS	ZNF844
BAIAP2L1	NFAT5	BMP2K	VAPA	DHFR	ARF5	PPIB	SMTNL1
F7	ZNF654	DIP2B	RNF13	GSK3B	CCDC40	AKAP1	PLSCR1
NR2E3	TCEANC2	ACSL3	GSN	ZBTB18	OSBP	TNRC6C	SLFN5
HCN4	ZNF830	LINC00173	TBL1X	STX6	KRT10	SATB1	LHFPL2
ELAVL1	PRKCB	PICALM	PRDM1	7-Sep	AGBL2	ALKBH7	TPM2
FLI1	UBN2	KCNE3	LMTK2	COCH	ARHGAP30	FXR1	LGALS3BP
UBE2I	UBL7-AS1	LOC439911	STAT6	EIF4E3	PPP4R3B	CUL2	TREX1
ZNF135	PTAR1	GPR160	FLII	RAB8B	MINK1	INSIG1	IFI27
DIAPH2	FBXO45	ERV3-2	OSBPL11	H2AFY	SESN2	BUB3	BLZF1
TMEM9B	RC3H2	XRCC5	ACTN1	TNKS2	PHKG1	HNRNPDL	ISG15
KAZN	SKI	LOC101928429	RBMS1	CTAGE5	CYFIP1	UBE2Q1	GBP1P1
TNS3	RBMX	TMEM252	FPR2	ARL11	MTRR	ATG16L1	RRM2
MUC3	NFKBIZ	HYMAI	TKT	DDX6	LTK	SEC31A	TNFAIP6
MAGEA10	LOC100134445	NAIP	TPP1	IFRD1	FAM89A	NNT	LINC00537
GALE	FBXW7	LAMP2	CD93	MAN1A1	TBC1D22B	HSP90AB1	IFI44
SEMA5B	FOXN2	MOB1A	RAB31	PTGS2	MTA2	WAPL	IFIH1
TRIM61	MFSD6	PTPRJ	BCL6	FGFR1OP2	ARGLU1	TRPC4	DOCK4
GPLD1	ZKSCAN1	SEC22B	NAMPT	IL1RAP	KAT2B	SLC35D1	TRIM6
NRP2	TMEM33	LOC399716	TMEM138	LILRA5	CDK12	LRRC8C	IFITM3
WRAP73	PDE4DIP	LOC101927851	DMPK	OGFRL1	SOCS2	ILF3	DHX58
LOC101929550	TMF1	MIR646HG	IGF2R	UBE2D1	PPA2	ATXN2L	CMPK2
ADAD1	ZNF800	SLC26A8	LILRA1	YWHAZ	FAM26F	POLR3K	CNP
FAM26E	ZXDC	LOC100288781	TLR8	ARID1A	LOC729143///MPRIP	YTHDF2	IFIT2
TP53BP1	USP34	LOC388210	MPZL1	SBNO1	GALNS	HDAC2	BATF2
FOLH1	RBM41	ZNF763	B3GALT6	CYBB	LOC100287572	PLEKHA1	SIGLEC17P
ADPRHL1	RUFY2	FCGR2C///FCGR2A	PREX1	ITCH	LOC100289294	CD74	KIF18B
LOC100506274	ZNF567	ASPH	ALPL	MAP3K7	STYX	CENPI	ANKRD22
FMO2	MGA	CLEC4D	NOV	LOC100129089///MBP	LAPTM4B	LUZP1	DDX58
MLPH	RAPGEF2	MCTP2	WWP2	RNF146	GPATCH2	HSPA9	GALM
NPAS2	THRAP3	FBXO9	PLEK	ATF2	GAS5	RAD17	OR52K3P
ARSK	TRIM4	STX12	FAM98C	CALM1	POLR1B	LOC102724814	EPPK1
FRG1BP	NORAD	PRNP	ADGRG3	VPS33A	PLGLB1///PLGLB2	TTN	TAP2
IGLON5	RBBP6	UBTF	LOC100289246	MTM1	PAPOLG	SRSF2	CCNB2
POU4F1	SREK1IP1	TMEM165	SUPT20H	C1orf56	NR2C1	RAB3GAP1	ODF3B
ZFYVE9	DIAPH1	KPNB1	CDK11A///CDK11B	PRPF18	FAM188A	SPG7	NTNG2
LOC100134937	RMND5A	PTEN	BICD2	SSBP2	ZFX	PPP6C	TTC26
ANGPTL3	CDC42-IT1	CARD8-AS1	NFYC	KMT2D	YLPM1	CCDC59	EPR1
ZNF45	SMURF1	LPCAT4	IL6R	FLI1///EWSR1	ATPIF1	SYNCRIP	LOC101930164
SEC23B	CERS6	SMAD4	TNXB///ATF6B	MBP	GRSF1	THOC1	GBP3
DYNC1I1	LPP	CPEB2	GRK2	SUSD6	ATG12	ZFR	CEP55
MTHFSD	FAS-AS1	LYRM2	MED12	FAM102B	AP4S1	MPHOSPH8	CAV2
FNDC7	GHRLOS	ANAPC16	CYB5R3	CCNG2	VMA21	ENSA	HIST1H2AG
PRDM6	PODXL	XIAP	NLRP1	THBS1	RPL32P3	SBF2-AS1	PTX3
SLC16A1-AS1	SDCCAG3	B3GALNT2	IGF1R	PGM2	CBWD2	OSER1	APOBEC3A
LOC100132025///GOLGA6L6	GALNT11	AIP	RAC2	RABGAP1L	HNMT	KCNAB1	BIRC5
PTBP1	AKAP13	ANAPC5	SDHB	STRN	LCE1E	SERBP1	LOC100293679
BOC	DHX36	VHL	SENP5	CTSC	ZNF630	KDELR1	IL5RA
DIAPH3-AS1	SMG7	FGFR1OP	SSH1	BCORL1	SEC24A	PFDN2	TRPC1
CDH23	DLGAP4	PQBP1	JAK1	INO80D	SNRPN	MED1	NAP1L3
CDH3	IRF2BP2	NUDT1	EWSR1	NFYA	TMPO	GTF2H1	PLOD2
LAMA4	CLTC	ZNF207	TTC12	GOLGA7	ARHGAP1	LINC00662	APOL6
NRF1	ZNF146	TGOLN2	STAG2	TLK2	DSE	ZCCHC14	B2M
EHF	ZEB1	ANKRD44-IT1	PITPNA	FCN1	TMEM59	PAXIP1-AS2	OSER1-AS1
CREG2	HIPK2	BICD1	ARHGAP26	ITSN2	INHBC	LYRM7	HNRNPU
LOC100133581///CT45A2///CT45A1///CT45A6///CT45A5///CT45A3	TMEM159	AQP3	ASAH1	CPPED1	KAT5	ZNF195	MB21D1
CPO	MAP4K5	RMND1	ZDHHC5	MAP3K2	NFIC	AS3MT	BTN3A1
UTP4///HAS3	CIB2	RNF169	VRK3	EIF4A2	EML4	PRMT1	PPM1K
ACKR4	ANXA1	APH1A	AGO4	METTL9	CBX4	LOC100288954	SIGLEC12///SIGLEC10
CENPN	PTPRA	FBXO38	FAM45A///FAM45BP	CDYL	LOC100292408	KLF12	NUB1
ARRB1	PCBP2	RRAGD	PTP4A3	YIPF4	PSMB1	ADNP	PALLD
RDH11	ORMDL1	SFSWAP	COA1	TOB1	PCNX3	BANK1	LYRM1
LINC00937	KIAA0368	SEL1L	DEDD	TLK1	KPNA2	EID1	CLN8
RPA1	PTPN11	PMS2	PECAM1	MPP7	ZNF552	FAM43A	FAM193B
LOC55338	CSNK2A1	ADAM17	TAF12	LOC100286972	RNF5	IKBKB	SPATS2L
UGT1A	THOC2	NAV1	VCAN	IDI1	ANKHD1	USP24	STAT1
UGT1A7///UGT1A8///UGT1A10	TRIM13	RPL29	F2RL1	PPP1R12A	GORASP2	2022-09-09	EIF4B
LINC00408	ZNF678	FAM177A1	ZNF516	FOSL2	RBM8A	UBALD2	ANKLE2
ZNF577	POP4	PPP4R1L	DNAJC3	FAS	GPBP1	ARHGAP17	IL1RN
GRIA3	KMT2C	TFAP4	CHST11	PBX2	RBM14-RBM4///RBM4	ACOD1	IRF7
ANKRD20A5P	MYSM1	KLHL12	KDM6B	TMCC1	ZNF518A	RUBCN	ACO1
MYOF	MBNL1	EFCAB2	USF3	ZNF117	API5	CACNB2	ZWINT
ALDOAP2	MAP3K1	CELF2	UBAP2		CCDC90B	TM2D1	LIMS3
LOC105377458	MALAT1	STRIP2	CISH		VAMP1	MSI2	SPTLC2
LOC150005	SDPR	LOC100290215///ACTR3B	AKR7A2		TTLL3	HSPA8	PRMT2
TMCO5A	AFF4	FTH1	AKIRIN1		PCBD2	MFSD5	SCO2
	SQSTM1	C4orf3	PHF19		ASCC1	FAM107B	AGRN
	TGS1	FAM126B	XRCC4		FAM122B	TSR2	DNAJC13
	ERICH1	PTPRE	PTAFR		ACOT11	SCAF4	KIAA0895L
	CYLD	INTS6	LPAR2		NADK2	CWF19L2	LOC729839
	SVIP	FBXW2	PLBD1		RNASEH2B	ANKRD2	BCL2L14
	ATG2B	LDLRAD3	GART		RFFL	ILF3-AS1	ELL2
	MATR3	RAB4A	RNFT2		FSD1L	MFSD8	ZNF496
	RSRC2	ARL6IP6	GRAPL		LSM8	LUC7L	MAP2K6
	SEC63	ADAP2	TIAM2		SNHG10	CRAT	JUN
	GNRH1	TMEM201	PDK3		CSTF2	COG3	FAM8A1
	FCF1	FARSA	PHC2		LRPAP1	GLUD2	TNFSF10
	KIAA0100	ATG7	ARPC5		DNAL1	CNPY2	CCDC71L
	LRRC37A2///LRRC37A3///LRRC37A4P///LRRC37A	HGD	RPS6KA5		ZNF569	DUSP10	KLHDC7B
	AHNAK	DIS3L2	PDPK1		LOC154761	PDCL3P4///PDCL3	CDC42EP3
	ITGB1	AP3S2	CALCOCO2		MAPK12	EIF3F	IFITM1
	MED13	TARP///TRGV5///TRGV3	PCBP1		ZNF585A	SNRNP40	ABCA1
	PGRMC1	STXBP5	CD44		MR1	SEC23IP	C1GALT1
	BLOC1S6	PIEZO1	RBM5		ZNF252P-AS1	SIPA1L3	MT1G
	RNPC3	VCPKMT	ABHD2		SUSD4	HNRNPD	ZC3HAV1
	TMPRSS3	JKAMP	PHF20		COX16	ANKRD36B	LAMP3
	NUS1///NUS1P3	ZBTB47	RYBP		GOPC	SCP2	NBR2
	FAM60CP///FAM60A	PARP8	CASS4		ABCC12	DIMT1	KPTN
	OGDH	ZNF230	CERS2		LRRC8B	SUB1	EIF2AK2
	ZNF689	MRPS7	PSME3		ASH1L-AS1	BRAF	SAMD9L
	KLHL9	FBXL20	TMCO3		ADCY2	USO1	ACTA2-AS1
	CEP295	CR1	PGK1		HAUS2	SNX25	RPS23
	CHD4	TPM3	PSEN1		EFR3A	SMAD5	PGAP1
	SLC37A1	GOSR1	ITGB2		LSM5	NKTR	PARP9
	CBX3	DCAF4L1	NRBF2		WDR91	NAA20	PALM2-AKAP2///AKAP2
	GRAMD4	RARA-AS1	MGC57346		ZNF451	ITFG2	CORO2A
	DDX24	AFDN	CAPZB		NF2	UFL1	SRGAP2
	GNRHR2	ENTPD1	PPIF		ITGAV	C19orf12	ETV7
	MIEN1	PRMT5	STAT3		LINC01003	UBE2G1	PHACTR2
	FYB	CREB5	ZFP36L1		DLEU2L///DLEU2	LSG1	INIP
	KIAA0907	PHBP19	ACLY		CPSF2	TGDS	VSIG10L
	BPTF	ZNF271P	IDUA		CROCCP2	RABGGTB	CEACAM1
	EP400	CACNA1E	NEK6		RTKN2	RPL5	TRIM78P
	TMEM106A	ABCG1	NDE1			EMC1	SIGLEC1
	SYNE2	SGCE	LILRA2			CCDC58	HIST1H4D
	PRKAB2	DBN1	TAGLN2			PHTF2	RHBDF2
	LYST	FTX	UPF1			RAB29	EPB41L5
	KIZ-AS1	NPL	MXD1			USP14	MX1
	METTL16	STK3	MYH11			GSE1	DDX60L
	PRRC1	ZNF333	PIK3CD			EXOC2	LIPA
	PCM1	C9orf40	GDE1			CLDND1	MT1F
	SH3GLB2	DCP2	SULF2			CCDC65	HIST1H4H
	MAN1A2	CPNE3	ATP2B1			ITPR1	CARD16
	ALS2CR12	LOC101927131	JADE1			CREBZF	TNFSF13B
	PRKCE	ATG3	MCOLN2			TRD	SCARB2
	ZFP91	FGF13	LOC100507006			RASA1	MYO6
	ATG16L2	RASGEF1A	CREBBP			MAP4	USP18
	EPG5	NAP1L5	KIAA0226L			RSL24D1	TMEM60
	SEC22C	LOC100287529	ARHGEF40			AP1AR	FAM46A
	U2AF1	LOC105372881	ZNF814			SDAD1	MT1HL1
	HMBOX1	NUDT16P1	SPTB			PPP4R3A	ZNF684
	LRMP	CASP5	FAF1			LOC100128108///LOC400464	SIGLEC8
	SART3	KCNE1	RNF141			ALG5	CD274
	SLC26A6	LOC646470	COQ4			DHX30	IFIT1
	RPS27	TDRD9	S100Z			ZNF740	AZI2
	PIP5K1A	CEACAM6	MPPE1			ZNF131	LINC00487
	BRCC3	CD163	LOC100288882			IQCB1	C2
	CRBN	MFNG	CCDC149			CD40	RSPH9
	AHCYL1	RABL6	RNF24			PREP	PTP4A1
	LOC100132625	UHRF1BP1L	SLC2A14///SLC2A3			ZNF731P	SP100
	AP3B1	VGLL4	LYPLA1			STAT5B	ASPHD2
	CNTRL	SAP18	SOD2			DANT2	XAF1
	CC2D1B	DOCK8				SNURF///SNRPN	CDKN3
	ITPR2	NOMO3///NOMO2///NOMO1				NFATC3	UBQLNL
	USP10	DDX3X				LOC728026///LOC441454///PTMA	REC8
	UBAP2L	KDM6A				DDOST	LY6E
	MED31	SENP3				RPS3	RMI2
	PAPD5	COX15				POLR2K	KIF11
	LRCH3	BAX				SFT2D3	OTOF
	FNDC3A	NDST1				SPTBN1	CDK1
	SMURF2	DCAF1				RUNX1-IT1	CDKN1A
	PRKD3	SEC24C				GPM6B	LGALS9
	CYTH1	MDM4				SMARCE1	GBP4
	MBNL2	ARID4B				RUFY3	SOCS1
	UBE2Z	ZNF609				RAB22A	LOC101929747
	LIMS1	FBXO16///ZNF395				KCNH7	CENPA
	RSF1	ZBTB20				METTL14	LOC339874
	YIPF6	THAP11				MLLT10	PTGDS
	DCAF7	PURA				MRPS9	SLC22A16
	ARL6IP5	TBRG1				MRPS25	ASPM
	TRIM7	ABI1				NUPL2	NEXN
	NIPBL	MRPL41				NIFK	HEY1
	ATF1	TNPO2				2022-09-06	CYSLTR1
	KDM5A	SOAT1				PIK3C3	KNL1
	ATRX	44627				ZBTB6	TRIM22
	ZBTB38	RSBN1				PAK1IP1	MS4A4A
	FRMD4A	IRGQ				DNAJC7	PIK3AP1
	TMOD3	GLTSCR2				GOLGA8B///GOLGA8A	LOC645984
	CHD9	TET2				HSP90AA1	PRSS33
	TOX4	DOCK5				SIK1	OLIG2
	THAP6	HIBADH				NAAA	GBP1
	RBM33	ARL6IP4				PPP3CC	ZBP1
	SLAMF7	TUBGCP2				RAD54L2	FRMD3
	PHF12	ITPR3				ZSCAN25	DHRS9
	AFF1	CCND2				TK1	KLHDC8B
	RASA2	PSMC3				EZR	RTP4
	USP16	FAM50A				KLHDC10	AIM2
	CASKIN1	RAB10				CMPK1	IFI35
	VPS35	RNF135				TTF1	LAP3
	LOC103091866///LINC00623///LINC00869	NOL12///TRIOBP				SRRM1
	RBBP4	AKAP8L				HAUS6
	TMEM110	ALPK1				FBXO21
	PTPN12	TPCN2				GOLGA8A
	LOC100132686	C1QTNF7				ZNF398
	RBM22	STK17B				NCR3
	TROVE2	STXBP3				S100A11
	QSER1	KLF5				PEBP1
	PDLIM5	GFM1				CPSF6
	SMARCC1	EXOC6				ATRN
	DHX9	ING3				BCL11B
	FBXO11	LINC01410				PNN
	ZNF641	TRPV2				A2M-AS1
	POM121C///POM121	FCGR2A				ACAD8
	ZFAND6	LOC646214				MCM8
	RAB18	BCL10				ABCF2
	KLHL6	UBASH3B				MINA
	IQGAP1	ZNF396				EPHA4
	SLC25A35	TOR1AIP1				FCMR
	CREB1	VPS41				CD247
	LOC100272216	USP13				ZBTB44
	CEP89	RPL8				GDF11
	TFDP1	TUFT1				TAF1A
	PDE7A	IAH1				PSMG4
	SGO2	UGCG				BEX4
	HIVEP3	LOC100289061				TRAF3
	BMS1P5	ZNF611				GPATCH4
	LOC153684	AMN1				CYB5B
	EFCAB13	TAB3				PPP2R5E
	SARS	RICTOR				MAPK9
	AKAP10	KMT2A				LINC00667
	PNPLA8	C11orf54				CWC27
	KIAA0141	PANK2				JADE2
	TBC1D2B	HSDL2				METTL7A
	PHRF1	C9orf72				RPL4
	LOC727820	HTATIP2				TPP2
	MYLIP	IL18RAP				NGRN
	BAGE2///KMT2C	CFLAR				XKR6
	THUMPD3	FCHSD2				TIMM21
	SH3BP5	CNIH4				CHORDC1///NAALAD2
	SUCLG2	TFEB				MGAT4A
	P4HB	LOC285147				FAM214A
	HELLS	KIAA1107				LOC440983
	ARFIP1	NFIL3				ZNF264
	GUSBP3	REM2				HSP90B1
	POLR2J2	PAPOLA				STS
	LOC105379045	C7orf25///PSMA2				TRA
	FKBP15	MSRB3				MAFG
	ZDHHC17	CLEC1A				PPHLN1
	EGOT	CLEC4E				IFITM10
	GTF2IRD2	CORT				GSAP
	NCOA3	SMIM3				ABCB4///ABCB1
	SECISBP2	CDKN2B				RPL3
	BBX	TSNAX				MYDGF
	BAGE2///BAGE4	LINC01093				CLOCK
	EEA1	C9orf84				LNX1
	PRR14L	SLC22A4				LBH
	RANBP9	SLC2A5				ZNF275
	SLAIN2	CFAP58				IPO5
	BDP1	KIF1B				GUSBP4
	TNRC6B	HIST1H4C				COQ9
	GRK6	NAPSB				NOP56
	C7orf73///SLC13A4	RNASE3				RPL23
	TRIM66	SCLT1				PBDC1
	PPP1R12B	ERV3-1				DDX19A
	ZMYM5	MMP8				MAP3K15
	TAF15					WDR59
	CTSB					TRPM7
	DUSP6					RCC2
	CEP350					UXS1
	MPHOSPH9					PRKCH
	LIMD1					SLC25A15
	EVI5					ANKRD20A13P///ANKRD20A4///LOC644339///ANKRD20A2///ANKRD20A3///ANKRD20A5P///ANKRD20A11P///ANKRD20A1
	LOC439933					CTSO
	SLC8A1					RSU1
	IL6ST					ZMYM6
	NEAT1					ZNF227
	SMG1					GRHPR
	TSPAN3					GSTP1
	LNPK					PCSK5
	ARHGAP18					HCCS
	LOC148696					SSB
	LEPROT					TBC1D31
	DUS3L					SH3BP2
	TMED8					HLA-DRA
	SOS2					DHX57
	CUX1					MAP7D3
	TRAPPC13					TTC3
	SF1					AP5M1
	ZADH2					ITGA4
	NOTCH2					ZNF585B
	LRRC37A4P					SRP72
	DDX42					CASP6
	USP1					TFB2M
	SPAG9					SPIN3
	LOC728163					SOS1-IT1
	PGLS					SDCCAG8
	CPD					ADGRL1
	KATNBL1					H2AFV
						ZBTB1
						CCDC50
						RHOH
						CD22
						ZNF502
						RPL18AP3///RPL18A
						ATL3
						GLOD4
						KLRG1
						TRAM2
						ZCCHC17
						ASXL2
						GEMIN2
						LMLN
						LYAR
						MYEF2
						USPL1
						PTER
						RAP2A
						URI1
						PTPRO
						BCOR
						SACS
						SLAMF1
						CAPN7
						SBDSP1///SBDS
						SPIN1
						DKC1
						PEA15
						OSBPL6
						ZNF507
						PPIP5K1
						TBC1D9
						FBXO5
						FBXL4
						NARS2
						HLA-DRB4///HLA-DRB1
						GNL2
						DHRS4-AS1
						RALGAPA1
						PON2
						PIK3R1
						PRKRAP1///PRKRA
						NAA15
						KLHL5
						SERPINF1
						SMAD7
						RNF8
						ATAD2B
						DDX18
						LOC642852
						FBL
						ARL4C
						CLUAP1
						HOXA7
						CEP290
						NFATC2
						ANGEL2
						LIPT1
						ATP8B2
						LOC100133661///HLA-DRB5///HLA-DRB4///HLA-DRB3///HLA-DRB1
						XPO5
						TMEM245
						FMNL3
						RPS5
						LRRC75B
						TEX10
						SET
						ZC3H8
						CFAP36
						DPP4
						VEZT
						RRN3P1
						ZNF431
						TRAC///TRAJ17///TRAV20///TRA
						NUS1
						FBXO32
						NUMA1
						SORBS1
						ZFP90
						FCRL2
						CAMK2D
						ERAP2
						CACNA2D3
						TMED5
						SLC30A5
						ACADSB
						EXOSC10
						ZSWIM7
						DYRK2
						EXOC4
						SH2D1A
						MGC12488
						PGM3
						SHMT2
						UBTD2
						LOC101929305
						BTBD11
						LOC283861
						ZNF33B///ZNF33A
						TTC19
						NME7
						HOXB2
						IKZF2
						SCRN1
						MTPAP
						LINC00342
						BACH2
						TRAC///TRA
						STX2
						AIDA
						GIMAP5
						STRAP
						LCK
						SMARCAD1
						LINC00494
						LOC100288282
						NT5E
						MCM3AP-AS1
						IL7R
						LSM7
						CASP8AP2
						CUL5
						SPIB
						ULK4
						ZNF302
						TSC22D1
						CCR3
						MEST
						PEX1
						AK3
						TIAM1
						STARD4
						TIGD7
						SLC9A7
						AGK
						ZNF781
						SLC16A1
						ZC3H14
						HLA-DPB1
						SCML1
						GPR183
						ZNF600
						ASF1A
						LINC00926
						ABCB4
						ZNF439
						DIEXF
						TRMT13
						TBC1D4
						SLC33A1
						TMEM106B
						PLPP5
						FCRL3
						ZNF703
						DCBLD1
						N4BP2
						MS4A1
						ZNF573
						YES1
						CTSW
						CCR7
						KLRB1
						KIF3A
						IGHD
						COL9A2
						LARGE1
						KLHDC4
						HIST1H1D
						MRPL50
						FCRLA
						CD72
						TCL1A
						FCER1A

## Sheet: S3
SVM-RFE (GSE121239)_AvgRank >900
FeatureName	FeatureID	AvgRank
ANXA1	672	2370.13
EP400	985	2358.53
HECTD4	1152	2354.93
DCAF1	522	2347.4
CMTR1	546	2345
SRGAP2	1622	2343.27
ZCCHC17	1685	2342.4
RRM2	2073	2340.8
POU2F2	382	2339.93
BIRC5	2454	2337.07
DIMT1	852	2336.53
PTP4A1	2051	2333.13
CLTC	615	2332.87
CAPN7	1738	2323.13
RNF13	1003	2322.47
CXorf40A	315	2315.93
MRPL50	2449	2315.07
NCAM1	1824	2314.2
RSL24D1	982	2310.73
VAPA	974	2309.8
METTL16	1012	2307.27
ASPM	2329	2306
AP1M1	773	2305.47
PHTF2	922	2305.07
PML	1054	2303.07
CDC42-IT1	536	2301.87
MAP7D2	1284	2301.73
OGDH	939	2301.6
TMOD3	1337	2300.67
CIB2	654	2299
BLOC1S6	908	2298.8
ZBTB47	1718	2298.53
LOC100132625	1135	2297.67
C22orf39	616	2296.8
KIAA1107	2086	2295.73
YBX1P2///YBX1	956	2295
TSC22D1	2268	2294.8
GTSF1L	2333	2293.33
EPOR	1943	2293.07
ATF1	1307	2292.8
SLC16A7	2239	2292.2
RASA1	977	2291
RMND1	805	2289.67
SERPINF1	1862	2288.53
FBXO5	1798	2288.13
SP1	1577	2287.8
LOC728163	2409	2286.53
INTS6	1361	2286.47
HIC2	571	2285.87
MIB1	529	2284.53
UQCR11	782	2283.27
SEMA5B	907	2283.27
GATA1	1877	2282.93
CDK11A///CDK11B	167	2281.47
ITFG2	896	2280
PRKCH	1488	2279.33
TFAP4	1150	2278.73
CDS2	1929	2278.47
DCBLD1	2386	2278.27
AGK	2303	2275.8
LSG1	909	2274.27
TGS1	786	2273
LINC00167	505	2272.53
CEP78	2214	2272.53
ARHGAP30	1066	2271.53
PPHLN1	1379	2270.4
GRAMD4	965	2270.13
TRMT13	2353	2270.07
KDM4B	176	2270
TSFM	2001	2270
LINC00173	2008	2270
SCLT1	2486	2269.8
PPP4R3A	1004	2269.33
UBAP2L	1170	2267.87
DPYD	1883	2267.2
TAGLN	2414	2266.87
KLF12	694	2264.93
PON2	1825	2264.53
MCTP1	1920	2262.47
CR1	1795	2262.27
EIF3A	101	2262.07
PIK3R1	1830	2261.87
TGOLN2	723	2261.33
KLF3	1624	2261.27
CMPK1	1175	2260.47
SLC11A2	31	2260.2
ARGLU1	1437	2259
TBRG1	730	2258.93
SHMT2	2089	2258.87
SRSF2	564	2258.8
LINC01093	2294	2258.27
ATG2B	833	2258.2
ZFP91	1055	2258.2
MRPL41	762	2258.13
SPIB	2235	2257.67
CHD9	1339	2257.13
TAP2	2332	2255.6
C5orf56	1547	2255.4
FAM13A	2335	2255
SEC24A	2359	2254.8
URI1	1713	2254.6
LOC105372881	2390	2254.4
PRKRIP1	1068	2254.27
HEY1	2350	2253.8
RNF169	819	2253.27
MAN1A2	1038	2252.47
NFIA	1389	2252.27
HECTD1	146	2252
NAIP	2215	2251.93
BTG1	137	2251.27
CISH	1843	2251.27
KIR2DL1	2345	2251.2
EIF4A2	1570	2250.93
SARS	1663	2250.73
SF1	2341	2250.4
JUN	1231	2249.73
MSI2	741	2249.53
PDK3	2382	2249.2
SEC63	849	2247.87
VPS13D	453	2247.67
LRRC37A2///LRRC37A3///LRRC37A4P///LRRC37A	884	2247.6
SMG7	594	2247.4
HLA-DRB4///HLA-DRB1	1805	2247.4
C4orf3	1330	2247.33
RIT1	1587	2246.53
CORO2A	1613	2246.4
CBX3	964	2243.8
HERC5	1528	2243.4
ZNF577	1897	2242.33
CDYL	1675	2242
LINC00937	1588	2241.27
GUSBP3	1808	2241.2
PPIB	403	2240.93
RAD23A	1236	2239.73
FBXO16///ZNF395	660	2239.07
TIMM10	1828	2238.53
KDELR1	632	2238.47
CNTRL	1143	2237.93
ACAD8	1227	2237
CUL5	2216	2236.2
TUFT1	1665	2235.93
BCOR	1720	2235.2
IFI35	2494	2234.87
EIF5A	2187	2234.07
GBP3	2400	2233.67
SAMD9L	1529	2232.73
OASL	1627	2232.33
RNPC3	910	2232.07
NAV1	1026	2231.93
SENP3	435	2231.53
HNRNPU	165	2231.2
KLHDC8B	2466	2230.8
GBP4	2242	2230.53
MIR181A2HG	1346	2230.47
COCH	1472	2229.67
EZR	1172	2229.27
TRAF3IP3	236	2227.73
N4BP2L2	1452	2226.67
EFCAB13	1659	2226.47
HIST1H4D	1775	2225.73
HIST1H1D	2445	2224.93
RYBP	381	2223.73
CAMSAP1	351	2221.4
MAP7D3	1566	2220.87
PRKAB2	991	2219.67
HHEX	883	2219.13
LAP3	2511	2219.13
PCSK5	1513	2217.87
TOB1	1761	2217.8
POLR3G	1112	2217.67
HBS1L	1441	2217.27
GPM6B	1074	2217.2
LRCH3	1191	2217.13
TPM1	1964	2216.47
PACRGL	1127	2214.87
MX1	1813	2214
YES1	2410	2213.93
SLC16A6	613	2212.33
PTPRJ	2252	2212.27
ANAPC5	567	2211.87
ANXA7	150	2211.8
RASA2	1439	2210.93
PRMT5	1967	2210.4
PARP14	1060	2210.2
SIGLEC1	1751	2209.93
CREBZF	953	2209.53
IFI44L	1698	2209.33
CD72	2474	2208.67
RPL3	1401	2208.4
KPTN	1520	2207.4
MYOM2	2500	2206.13
LOC729839	1113	2206
EPB41L3	1887	2205.87
MYC	33	2205.53
HIBADH	1006	2205.53
STOML2	704	2205.47
VRK3	1005	2205.47
CENPN	1542	2205.4
TIRAP	1395	2204.27
JAZF1	2383	2203.93
DDX42	2377	2203.8
LOC541473	119	2200.53
BCL2L1	1898	2199.67
TLK2	1186	2199.07
MYO6	1946	2199.07
PTEN	340	2198.33
CERS2	482	2197.2
HMOX1	1514	2197
MAFG	1377	2196.73
TM7SF3	1140	2195.67
VCAN	1461	2195.33
ACSL3	1991	2194.87
WIPI2	663	2194
BCL11B	1219	2192.2
TMEM259	732	2190.47
ATF5	1183	2189.73
LOC100293679	2464	2189.6
TUBB2B///TUBB2A	2460	2189.53
DOCK8	321	2189.33
IGF2BP2	1349	2188.73
LGALS9	2205	2188.67
ERO1B	1091	2188.6
LGALS8	2245	2188.6
SLC35G1	1752	2187.53
IL2RB	2253	2187.4
MYDGF	1402	2185.93
CNIH4	1999	2184.07
PAPOLA	2151	2183.93
LYG2	970	2183.8
PPP4R1L	1116	2183.73
SATB1	407	2183.67
LRPAP1	1630	2182.87
KIR2DS2///KIR2DS4	2266	2181.8
JRK	196	2181.6
SMURF2	1197	2181.27
SOS1-IT1	1631	2181.27
AP2A1	700	2180
SLC25A6	442	2178.2
CENPA	2271	2177.87
FGF13	2287	2177.6
CUL2	432	2175.8
PLSCR1	1987	2175.27
RSPH9	2046	2174.53
RPS27	1109	2174.07
GIMAP1	469	2172.67
ID3	798	2169.87
MYOF	2190	2166.07
OVOS///OVOS2	2407	2165.4
S100A11	1205	2165.33
LOC440983	1362	2165.13
IGHD	2424	2163.93
FLI1///EWSR1	578	2162.47
DCP2	2219	2162.13
CLEC4D	2487	2162.07
TMEM60	1968	2161.53
PRKD3	1209	2160.8
EVI5	2145	2158.07
TAF15	2072	2157.73
LRRC23	1327	2157.27
SIPA1L3	836	2157.2
DHX57	1558	2157.13
TMEM245	1936	2156.4
PITHD1	1753	2156.13
AKAP13	586	2156.07
PDS5B	295	2155.27
CROCCP2	2364	2155.13
CACNB2	738	2154.53
C19orf66	208	2153.47
OSBPL11	1394	2153.47
TTC3	1569	2152.93
44810	1128	2152.47
NRF1	1458	2151.6
IDUA	1008	2148.8
SNCA	2185	2147.8
KIZ-AS1	1002	2146.6
C1orf21	2304	2146.2
LOC100272216	1601	2146.07
SELL	251	2144.2
VTI1A	123	2143
LOC388210	2434	2142.33
LNPK	2225	2142.2
FAF1	1916	2142.13
BEX4	1267	2141.53
DPP4	1990	2141.2
TNRC6B	1973	2140.13
VSIG10L	1710	2140.07
KPNB1	309	2139.93
SPG7	583	2139.53
KLRF1	2222	2138.13
UPF1	1282	2135.47
LNX1	1412	2135.47
CNPPD1	1745	2135.27
SERPING1	1605	2134.53
STT3A	131	2133.93
STAT1	641	2133.4
LINC00926	2331	2132.07
B3GALT6	2028	2131.73
RNF185	1848	2131.13
RC3H2	410	2130.93
SGO2	1638	2130.87
ARL6IP4	1020	2130.73
THBS1	749	2130.53
FLJ12120	2439	2130.27
NFATC3	1047	2129.2
PUM1	206	2128.87
CCDC149	2254	2128.87
UHMK1	94	2128.67
BAG1	1165	2127.73
MS4A1	2394	2127.53
KIR3DL2///KIR3DL1	2022	2127.4
CCDC90B	1129	2127.2
TNKS2	1729	2126.4
LCK	2175	2126.4
SVIL	707	2125.8
VPS35	1469	2125.6
TSNAX-DISC1///DISC1///TSNAX	1921	2124.6
ITFG1	1021	2121.33
ZNF271P	2013	2121
TKT	1586	2120.47
ID2B///ID2	2207	2119.6
PPP4C	1596	2119.33
CCDC50	1653	2119.33
FAM60CP///FAM60A	932	2119.2
ASPH	2473	2116.67
DIAPH2	858	2116.4
SEPSECS	1938	2116.4
DPCD	2143	2115.93
USF1	10	2115.53
PROSC	248	2115.4
CARD16///CASP1	1459	2113.6
ZNF496	1210	2113.33
LOC389831	2369	2113.27
DCAF7	1298	2112.87
TROVE2	1509	2112.67
DDOST	1050	2112.13
ASF1A	2326	2111.93
CDC14B	2267	2111.87
A2M-AS1	1222	2111.13
FAM132A	757	2109.4
IL6ST	2174	2108
LEPROT	2255	2107.4
PEBP1	1206	2104.87
USP10	1160	2104.33
MED10	424	2103.4
ELL2	1180	2103
NUTF2	26	2099
ALPK1	1277	2099
ZMYM6	1502	2098.47
LOC339874	2281	2096.4
LRMP	1098	2094.73
HIPK2	633	2093.33
PROS1	2476	2092.67
C7orf25///PSMA2	2168	2091.2
MGST1	1914	2087.93
MYL12B///MYL12A	1748	2087.73
ALG13	1510	2086.73
DDX24	967	2086.2
RNF135	1225	2086
BATF2	2226	2085.67
C11orf31	1007	2083.53
NF2	2209	2083.27
FAS-AS1	558	2082.53
NIFK	1115	2081.2
CCND2	1102	2080.33
CDK1	2183	2080.27
RNF10	1818	2079.13
MAP4	979	2077.73
GSN	1037	2077.73
TTC37	259	2077.4
SMCHD1	205	2077.13
TET2	944	2075.8
TAOK1	503	2075.27
NCOA7	1796	2074.73
DDI2	263	2073.8
FCMR	1252	2073
TRPC1	2479	2072.93
RNF141	1956	2071
GPR183	2321	2070.33
RBCK1	294	2069.93
RAB4A	1411	2069.87
NCK1	163	2068.47
NDUFB7	1355	2068.07
LIMS1	1249	2066.87
FAM46A	1976	2066.47
SOCS2	1554	2065.47
SCP2	848	2065.33
ETV7	1645	2063.8
IFIT3	1072	2063.4
KIAA0895L	1092	2061.13
ARL6IP5	1300	2060.2
PRKDC	701	2059.6
SCRN1	2127	2059.33
IPO5	1417	2058.27
FNIP1	241	2057.2
ZCCHC2	1523	2057.13
TCL1A	2489	2053.6
ATRN	1212	2053.07
CYSLTR1	2361	2052.87
CYBB	151	2051.8
ZNF148	24	2051.73
CLN6	1278	2051.2
TM2D1	740	2050.47
MCM3AP-AS1	2197	2049.6
SBNO1	126	2049.27
RORA	120	2048.87
ALKBH7	430	2048.33
DDX6	1872	2048.2
PSMF1	765	2047.4
KMT2A	1803	2046.73
GAS5	1794	2046.27
THOC2	699	2045
C19orf12	902	2042.27
RSU1	1501	2041.6
CFL1	46	2040.73
USP14	926	2038.93
SAFB2	43	2038.73
ZNF678	721	2038.67
CSTF2	1599	2038.6
PLEKHA1	511	2037.8
CD274	2009	2037.27
ULK4	2237	2037.2
PDE7A	1623	2035.33
LOC645984	2406	2034.73
IL1RN	728	2034.53
DHX33	829	2034.53
SKI	414	2033.67
KLHL9	952	2032.53
TMEM192	110	2032.4
SDPR	768	2032
QSER1	1512	2031.47
TRIM5	637	2030.73
DANT2	1044	2030.73
CAMK1D	1340	2029.93
SGCE	2110	2029.53
MED31	1177	2029.4
DHX36	589	2029.13
NOL12///TRIOBP	1239	2028.13
SLC8A1	2161	2027.87
DTWD1	134	2027.13
RHOQ	1886	2026.67
TSNAX	2272	2025.87
RAB35	751	2025.53
LIN7A	1668	2024.33
TOP1	1338	2023.8
XCL2///XCL1	2365	2023.6
IRF2BP2	600	2022.2
HCP5	561	2021.33
POP4	729	2021.33
SEZ6L	1380	2020.13
PGLS	2422	2020.07
COG1	2358	2019.4
RBM33	1382	2018.73
LOC439911	2104	2018.4
RFFL	1489	2016.47
ZBP1	2448	2015.67
RBM41	463	2014.67
P4HB	1782	2012.8
LOC100133661///HLA-DRB5///HLA-DRB4///HLA-DRB3///HLA-DRB1	1932	2012.67
ARF5	868	2012.2
ARPC4	560	2011.67
CHD4	960	2011.6
RAB27B	1846	2011.53
PIP5K1A	1110	2009.87
NAA20	888	2009.6
CLEC1A	2193	2009.6
ZBTB6	1137	2009.27
KCNE1	2444	2008.07
STX2	2153	2007.2
TMED4	51	2004.67
ZC3H15	342	2004.33
ZNF684	1994	2003.73
SRSF6	86	2003.27
ARHGAP18	2230	2002.67
BCL2L13	2061	2002.27
PPP4R3B	1107	2002.2
SLC25A35	1595	2001.47
PFKFB4	1508	2001.27
NFIL3	2113	2001.27
PNPLA8	1671	2000.8
IFIH1	2112	2000.4
RAPGEF2	493	1999.87
ABCG1	2082	1999.4
CEP350	2101	1999.33
FAM122B	1374	1998
ORMDL1	691	1996.33
TMED2	811	1995.47
MAP3K2	1460	1994.8
ZNF430	174	1994.67
LOC100129917	231	1994.2
RHOT1	1646	1993.07
SAMD9	1712	1992.07
IFIT5	1214	1991.93
CMPK2	2182	1991.6
KPNA6	997	1989.4
COIL	124	1989.2
INHBC	262	1988.4
HNRNPF	152	1987.6
RAB31	1736	1987.33
CAT	184	1984.8
FUS	237	1984.27
ZNF585B	1591	1984.13
RPL13P5	1746	1983.4
AGO4	1041	1982
LOC105374325	566	1981.87
PCNX3	623	1981.73
FAM102B	679	1980.8
ACOT8	457	1980.47
ITGAV	2236	1977.53
ACLY	998	1976.93
CCDC59	588	1974.2
RICTOR	1786	1973
NDST1	507	1972.67
CYTH1	1215	1972.67
IFIT1	2016	1970.6
HTATIP2	1937	1969.93
MRPS25	1099	1966.6
HEBP1	996	1964.8
LIMA1	185	1964.27
PEX1	2278	1963.67
EPG5	1062	1963.47
NAPSB	2446	1963.33
PRDM1	1125	1960.47
BMP2K	1960	1959.07
SMARCC2	310	1958.53
PRSS33	2415	1958.07
RRAGD	893	1956.13
SRSF8	1935	1955.47
GUSBP4	1418	1955
SOCS1	2249	1954.53
M6PR	386	1953.2
HPS1	2279	1951.8
PGRMC1	905	1950.13
SURF4	580	1949.73
LOC339352	402	1948.47
AK3	2284	1947.2
KIAA0141	1682	1946.73
LSM7	2208	1944.8
NUDT4	2512	1944
SIGLEC8	2005	1941.4
MPP7	1855	1940.27
LOC100289294	1694	1939.2
ZC3H8	1972	1938.53
DHX9	1521	1936.87
MSH6	1455	1935.33
USP24	724	1933.93
KPNA2	662	1932
DUS3L	2259	1931.87
ITGB1	895	1931.47
FIZ1	2403	1929.6
ATG3	2262	1927.8
OR52K3P	2293	1927.33
SDCCAG8	1632	1926.4
SEC31A	464	1925.67
METTL14	1094	1925.2
THOC6	661	1922.6
TTC12	801	1922
LIMD1	2126	1921.47
CLUAP1	1903	1921.27
FAHD1	2159	1918
BPTF	984	1916.73
TUBGCP2	1027	1916.4
CDKN3	2105	1914.53
ZDHHC5	989	1913.93
PSD3	207	1913.47
GNLY	2478	1912.8
BTF3	297	1912.33
XKR6	1328	1911.87
SLFN5	1995	1911.73
PAXIP1-AS2	665	1909.6
GLTSCR2	934	1908.53
SLC26A6	1105	1908.13
HOXA7	1904	1907.47
TRIM69	645	1907.4
SEC22C	1067	1907.13
TSPAN3	2213	1907.13
PHRF1	1706	1906.8
GLOD4	1676	1904.8
ARHGEF12	2141	1903.73
GBP1	2443	1903.13
RMI2	2137	1902.27
GIMAP2	1285	1902.07
SLC26A2	361	1900.87
TMED5	2048	1898.4
THAP6	1378	1896
DUSP10	823	1895.33
H2AFV	1644	1894.6
EPSTI1	1860	1892.67
MED30	316	1892
CBX4	462	1891.47
ZNF532	72	1888.4
BBS9	1323	1883.6
ITCH	158	1883
ZDHHC18	183	1882.67
DLGAP4	595	1882.27
C21orf2	2012	1882.13
C1QTNF7	1305	1882.07
TOX4	1356	1881.87
OGT	169	1881.47
TRMT6	121	1881.27
PMS2	972	1881.13
LOC100289610	416	1879.87
AP3D1	1809	1879.6
OSTF1	166	1878.53
AP4S1	2136	1878.13
ARL11	1831	1877.4
PIP4K2A	2030	1875.47
TMEM138	1852	1874.93
ZFR	604	1874.73
LINC00408	1847	1874.13
RANBP10	1822	1873.67
PRKCE	1052	1873.13
MMP8	2507	1872.33
RTP4	2475	1872.07
SOS2	2280	1871.07
JADE1	1649	1869
AGRN	1064	1868.93
CTNNB1	319	1868.07
CBWD2	2228	1867.47
RAD54L2	1166	1867
PCYOX1	20	1864.73
PTGS1	2220	1863.87
NOMO3///NOMO2///NOMO1	350	1862.87
HIVEP3	1639	1862.4
CIRBP	1295	1861.2
GALM	2282	1860.13
CCDC71L	1264	1857.13
RRN3P1	1997	1857.13
XCL1	2483	1856
SEL1L	951	1855.73
ABI1	746	1853.33
FIS1	1833	1852.87
SLC26A8	2385	1852.87
NAP1L3	2491	1852.73
DEDD	1269	1852.67
ITGA4	1583	1851.73
SVIP	815	1851.53
FAM53A	1434	1851
ZFX	1992	1849.73
KLRD1	2156	1848.87
RPAIN	195	1848.33
SETD5	84	1847.93
ID2	170	1847.53
MLH3	1742	1846
PLCL2	225	1845.33
LOC101929550	1024	1845.33
UGT1A	1776	1845.33
TPCN2	1292	1845.07
ADPRHL1	1111	1844.67
FYTTD1	314	1844.4
KIAA0368	692	1844.2
OAS1	1261	1842.6
ARNT	485	1841.27
FCRL3	2379	1837.67
CXorf40B	254	1833.33
UBALD2	727	1832.6
OSBPL6	1772	1832
CD163	2501	1830.4
SLC9A7	2302	1828.6
UBE2I	846	1827.87
MIR101-1	1352	1826.67
ISG15	2049	1825.4
ZNF512B	1131	1825.33
MINK1	1123	1821.53
SMOX	2420	1820.67
SUB1	860	1820.27
PRF1	1018	1820.27
DCUN1D1	1138	1819.33
GAK	273	1818.4
C5orf22	1032	1817
ERV3-2	2130	1814.6
TGIF1	280	1814.13
OTOF	2172	1814.07
LUZP1	539	1812.93
SLC38A1	817	1811.6
FBXO38	870	1810.67
ARMC4	668	1810.33
FBL	1900	1810.33
KLRB1	2416	1809.87
ABCF2	1234	1809.2
TACC3	1159	1808.33
ASCC1	1325	1806.93
GART	2188	1806.73
CDKN2B	2250	1805.2
AIP	550	1804.67
POLR1B	1815	1803.8
NPL	2163	1803.53
STXBP5	1633	1802.4
NME9	38	1801.93
PALLD	467	1800.2
FRMD3	2453	1799.67
KIAA0907	981	1799.4
C9orf72	1913	1797.8
KLRK1	1366	1797.6
USP13	1617	1797.2
ZNF230	1740	1796.13
SERPINB9P1	2129	1794.53
PTGDR	286	1793.67
BAGE2///BAGE4	1940	1792.4
SH2D1B	2459	1792.4
DTX3L	955	1791.07
CFAP58	2408	1790.53
VEZT	1996	1785.2
ANGEL2	1917	1784.93
HNRNPC	149	1784.67
PCBP1	221	1783.6
WDR91	2149	1782.73
ARRDC3-AS1	783	1782.2
APOBEC3A	2451	1781.73
MPZL1	1978	1781.6
LRFN1	832	1780.73
CPSF2	2312	1779.2
INSIG1	436	1778.2
BAGE2///KMT2C	1726	1777.53
RPS23	1545	1776.33
POLR2J2	1820	1776
PIK3CD	1463	1775.6
C7orf73///SLC13A4	2038	1774.93
IKBKB	718	1774.87
PTGDS	2285	1773.6
SYMPK	179	1772.8
COL9A2	2430	1770.4
LSM12	214	1770
REM2	2123	1770
SRSF4	1151	1769.87
LOC154761	1700	1766.67
CDV3	452	1765.2
ANKLE1	1923	1764.33
SLC35D1	488	1763.67
USP18	1962	1763.33
STAT3	894	1762.53
CRLS1	300	1762.47
SCAF4	771	1761.87
MCTP2	2493	1760.53
RPA1	1684	1760.13
HDAC2	509	1759.4
RPS5	1941	1756.8
KIF18B	2251	1756.73
KNL1	2370	1756.07
MAPK8	1403	1755.47
CREBBP	1801	1755.13
VPS53	1432	1754.4
SAT1	929	1754.13
CPO	1505	1751.47
ALPL	2186	1751.47
DDX27	330	1751.13
PIK3AP1	2399	1749.93
DBN1	2122	1749.2
MEST	2274	1749.13
UFL1	898	1748.93
YME1L1	772	1748.47
PARP10	1585	1748.33
44813	726	1747.93
PIEZO1	1655	1747.47
LOC105379045	1840	1747.13
44623	1618	1746.33
TBC1D2B	1702	1745.6
ACP1	2224	1745.33
TIMM8A	2477	1744.53
PDZK1IP1	766	1743.87
TREML1	2263	1741.93
EIF4B	671	1741.53
CHD2	614	1741.33
IPW	1849	1741
USP35	886	1740.8
LOC283861	2099	1740.2
CEACAM1	1725	1739.93
U2AF1	1087	1739.27
MAP3K1	748	1738.2
CD22	1656	1737.87
ZBTB43	327	1736.4
RALGAPA1	1816	1736.13
ZNF703	2381	1734.8
CLEC12B	2508	1734.8
IL5RA	2469	1733.53
TMCO3	584	1730.73
DNAJC3	1597	1728.93
EPR1	2391	1728.87
SELENBP1	2506	1728.73
CANX	58	1728.6
DDX60	1867	1726
RYK	1090	1725.53
TBX21	2087	1725.27
RABEP1	1660	1723.73
ARHGAP1	136	1723.2
NFIC	377	1722.47
NOTCH2	2347	1721.67
CTDSP2	112	1718.6
ZNF567	475	1715.87
MGA	477	1715.47
LGALS3BP	2017	1715.4
ARHGAP17	733	1714.4
TRAPPC13	2323	1713.53
PTER	1703	1712.73
HLA-DRA	1549	1712.33
GBP2	1421	1712.2
LOC101929747	2260	1711.87
BBX	1911	1710.73
GAPDH	835	1709.2
EPC1	1334	1708.47
KDM6A	413	1706.47
LAMP3	1481	1704.07
TOR1AIP2	647	1703.27
MVB12A	1473	1702.67
S100Z	2071	1699
NUS1///NUS1P3	925	1698
ZNF275	1415	1695.93
ERAP2	2042	1694.8
TMEM110	1484	1694.13
KLHDC10	1174	1693.2
44811	1423	1692
DCAF4L1	1868	1692
ADAP2	1468	1690.53
ELMO1	780	1689.27
ARHGDIA	1108	1687.73
HSPA9	541	1687.13
CCL4	1194	1687.13
TBC1D9	1788	1687.07
NUDT16P1	2427	1686.13
DDX18	1878	1685.67
MINA	1243	1685.2
CLDND1	930	1684.07
PAK1IP1	1145	1683.07
PIGG	1602	1682.87
RAB8B	1658	1682.4
NME7	2115	1682.2
GFM1	1364	1682
RARA-AS1	1907	1682
RGPD2///RGPD1	2510	1681.13
UBE2H	1741	1679.73
ASXL2	1689	1679.67
ANAPC7	2305	1678.47
TCP11L2	344	1678.13
DNAJA2	796	1677.87
PSMC2	368	1676.8
TNS1	2463	1676.47
CDC42EP3	1301	1675.87
DDX3X	359	1675.2
CDH23	1443	1674.13
JAK1	715	1672.2
SMIM3	2243	1670.13
AZI2	2018	1670.07
ZDHHC17	1861	1668.67
AIDA	2157	1668
PBX2	2292	1667.4
SDAD1	1000	1667.33
F2RL1	1524	1667.2
APH1A	844	1665.67
NAAA	1158	1665.33
ZNF731P	1033	1662.67
NNT	472	1662.53
ANKRD13D	64	1660.93
GRIA3	1912	1658.93
ILF3-AS1	779	1658.73
GRK2	296	1658.53
CASP5	2436	1657.27
IFI44	2106	1657.07
GNRHR2	971	1655.93
HCN4	827	1655.73
SMAD5	871	1655.33
ZNF630	2311	1653.07
RANBP9	1951	1652.87
HNRNPA3///HNRNPA3P1	651	1652.8
RGP1	417	1652.33
WNK2	667	1651.8
CHST11	1643	1650.73
AIM2	2490	1650.47
RBBP6	516	1650.27
NLRP2	2485	1649.07
FNDC3A	1193	1645.07
SUCLG2	1773	1644.73
PBDC1	1453	1642.73
SART3	1100	1641.47
LILRA5	2310	1640.33
LINC00521	776	1639.87
INO80	138	1639.53
SERBP1	631	1639.27
PDIA4	34	1638.93
RAP1GAP	2425	1638.53
NTNG2	2367	1637.93
FXR1	431	1637.27
PSMB1	608	1635.53
HIPK1	1408	1635.4
CCDC58	921	1634.93
CD160	2421	1634.6
PRSS23	2440	1633.53
HBA2///HBA1	111	1633.4
IL15	2244	1633
CCR3	2270	1632.33
LY6E	2125	1629.67
SLAIN2	1953	1629.6
MAP1B	2300	1629.07
ARF6	99	1628.07
CYBRD1	2139	1626.67
GTF2H1	643	1626.33
LOC100132025///GOLGA6L6	1342	1625.67
SIK1	1155	1624.07
LOC439933	2154	1622.53
FAM98C	2375	1622.4
AP3B1	1141	1621.13
DSEL	2362	1621.07
TMPRSS3	918	1620.53
LOC101927851	2342	1619.13
GEMIN2	1690	1617.73
AKR1C3	2418	1617.6
ALG5	1010	1617.27
TMF1	451	1615.67
RUFY2	468	1614.2
OGFRL1	2368	1613.87
TGFBR3	2195	1613
ZNF131	1022	1612.27
MFSD6	438	1612.07
PFDN2	635	1611.67
CD74	526	1611.13
BICD1	760	1609.4
GOLGA8A	1200	1608
ZC3H7A	267	1606.8
IRF7	820	1606.33
PTX3	2447	1606.2
CCNB2	2349	1605.73
TRAM2	1680	1605.6
HP1BP3	521	1604.33
KAT6B	532	1604.2
RNASEL	1716	1603.93
SH3BP5	1769	1603.4
ZMYND8	239	1603
CUX1	2315	1603
ATG7	1551	1601.47
RAB1A	1167	1599.27
HAUS6	1192	1598.87
NUDT1	698	1598.33
ZC3H12A	644	1597.07
MLLT10	1095	1596.93
XK	2505	1596.73
OAS3	1730	1596.33
DBF4B	1538	1592.27
OLIG2	2429	1590.87
TMED7-TICAM2///TICAM2	1407	1590.47
SNX25	867	1590.4
HOXB2	2119	1589.2
CARD16	1871	1587.27
C1orf56	446	1585.4
HGD	1561	1585.33
NUP210	372	1583.07
FKBP15	1856	1582.13
LOC101930164	2397	1581.93
ING3	1400	1581.2
CREM	1199	1578.27
ZNF264	1363	1578.13
DHRS9	2462	1575.53
BMS1P5	1641	1575.47
CD99	1063	1574.4
SEMA4C	1299	1574.33
LOC101929305	2095	1574.07
PSMC3	1132	1573.07
CREG2	1491	1572.13
ARL2BP	610	1572.07
PDCD6IP	334	1570.67
CYB5B	1280	1570.27
ZBTB44	1255	1570.07
ACAP2	1240	1568.33
MCOLN1	1543	1567.87
ANKRD9	2498	1566.67
ZMYM2	18	1566.27
EPHA4	1246	1565.2
LARGE1	2432	1564.87
CSRNP1	425	1563.2
PRRC1	1013	1561.93
ASPHD2	2079	1561.6
RPN1	93	1561.53
GPR180	2134	1560.73
SLC30A5	2054	1559.87
ZNF45	1254	1558.47
TMEM9B	865	1558.27
LOC646470	2456	1554.4
XAF1	2088	1554.13
JADE2	1315	1553.87
LOC153684	1642	1552.8
ACOD1	735	1552.53
HELLS	1784	1551.73
KCTD15	821	1551.2
CHORDC1///NAALAD2	1344	1550
ALDH3A2	227	1549.73
TBL1XR1	466	1549.13
GALNT6	246	1546.13
GPR160	2120	1545.8
RAB11B	1516	1544.4
BAX	483	1543.47
SMARCAD1	2179	1543.33
CEP290	1909	1542.27
TAGLN2	1204	1541.6
LOC105377458	2296	1540.8
ZNF302	2264	1539.6
IFIT2	2200	1538.47
ABCB4	2334	1538.07
AHSA2	2384	1537.93
PYCR2	341	1537.73
RBMX	415	1537.53
TPP1	1628	1537.33
TMEM135///DNAJB6	244	1536.07
LOC642852	1896	1535.07
C1GALT1	1398	1534.2
TREX1	2024	1532.33
SRP72	1607	1528.73
ZBTB18	1312	1528.07
NASP	2234	1527.8
SLC34A1	754	1527.67
RAP2A	1711	1527.53
CFLAR	1975	1527.33
EPRS	401	1526.87
ALYREF	14	1525.47
LOC100132369	2290	1525.47
EHMT1	355	1523.93
DUSP21	606	1523.67
CACNA2D3	2047	1523.6
RAB29	924	1523.4
KYNU	2393	1522.8
BACE2	1750	1522.07
ZEB2	260	1521.53
TNFSF13B	1881	1521.4
CLOCK	1410	1521
FTH1	1289	1520.47
TCEB3	53	1519.2
H19	1892	1517.27
TRIM61	917	1515
SLC2A14///SLC2A3	2348	1515
TCF20	353	1514.47
TLE4	471	1514.27
TAPBP	1827	1513.67
CAMKK2	2085	1513.53
LYRM2	470	1511.33
GALNS	1637	1510.33
EIF3F	826	1508.87
DDX58	2277	1507.33
ZPR1	186	1506.8
NPRL3	2484	1504.6
EMC1	919	1503.8
BTBD11	2097	1503.73
CD44	250	1502.87
TRIM13	711	1502.33
AP1AR	999	1499.07
RAD17	547	1498.07
TGM3	2497	1497.87
GIMAP5	2165	1497.47
NDUFV3	650	1495.73
EHF	1467	1495.73
BPNT1	422	1493.8
ATPAF1	1494	1493
ZKSCAN1	441	1489.73
EPB41	1448	1489.6
SERPINB9	806	1489.47
TK2	322	1489.13
KCTD6	247	1488.4
CNST	13	1487.47
TNFSF10	1257	1485.8
CD9	233	1485.73
TMEM123	1532	1484.67
TFB2M	1625	1483
ZCCHC11	171	1482.33
ZNF33B///ZNF33A	2108	1480.47
GTF2IRD2	1873	1478.2
SSRP1	245	1477.8
SH2D1A	2076	1472.53
FAXDC2	2378	1472
PER3	1766	1469.8
PARP9	1573	1464.8
DKC1	1767	1459.4
KIAA0100	879	1459.33
CTAGE5	1778	1459.07
NRGN	2283	1459
USF3	1757	1457.07
ATPIF1	2039	1454.53
FGFBP2	2166	1454.07
TMEM268	1954	1452.47
TLK1	1823	1450
TRA	1375	1448.8
SPP1	1245	1448
RSAD2	1482	1448
AKAP1	404	1447.8
RNASE3	2470	1447.13
IQGAP1	1594	1446.2
OSER1	629	1445.8
SMARCC1	1517	1445.8
FAM89A	1373	1444.4
TNXB///ATF6B	278	1444.33
KLHL12	1196	1442.67
LOC100130872	1422	1442.2
UBQLNL	2111	1441.93
SNAPIN	336	1440.87
SLC33A1	2357	1438.73
UTP4///HAS3	1531	1436.87
ERH	292	1436.2
DNAJA4	2096	1433.47
RPL32P3	2198	1433.47
LIPA	1832	1430.6
CTSB	2074	1429.87
ZFY	116	1429.6
STX11	680	1427.4
AFF4	769	1427
YJEFN3///NDUFA13	1228	1426.47
YIPF6	1290	1425.73
PTPN11	696	1424.6
FOXO6	270	1424.07
RNF8	1866	1424.07
SMARCA2	388	1418.67
LOC100289061	1724	1418.33
TSHZ1	256	1417.67
MIEN1	975	1417.67
DIS3L2	1574	1417.67
FBXO32	2021	1416.73
RHBDF2	1793	1415.93
TAAR8	714	1415.2
ANKRD22	2269	1415
TRIM6	2131	1414.73
CT45A1///CT45A6///CT45A5///CT45A3	2102	1414.53
TNFAIP6	2080	1414.33
THAP11	702	1413.8
COPG1	168	1412.73
GNB4	1781	1411.4
RBBP4	1483	1410.8
PGM3	2083	1408.6
TTC26	2374	1407.93
PMS1	92	1407.87
TOMM22	19	1406.4
ZNF396	1563	1405.13
ZMYM5	2053	1403.8
RASGEF1A	2327	1402.6
TMEM159	638	1401.6
HAGH	1918	1399.73
NFIX	807	1398.47
SLAMF1	1732	1398.47
TRIO	234	1396.53
PDCL3P4///PDCL3	825	1396.07
LOC101928909	1620	1395.87
FKBP1A	156	1395.27
GLG1	224	1394.93
FCRL2	2036	1393.2
TNS3	872	1393.13
LNPEP	1376	1390.93
ZNF502	1662	1390
RAB11FIP2	1220	1389.73
LRRC37A4P	2351	1389.73
ZBTB38	1332	1388.73
ANKRD2	778	1388.53
REXO2	1182	1386.93
PAGR1	48	1386.67
CSGALNACT1	2162	1385.47
GSTP1	1511	1382.27
CD46	1783	1381.73
THUMPD3	1739	1381.33
KLRC3	2398	1380.53
RAC2	506	1379.07
LINC00487	2029	1378.33
PTAR1	394	1377.6
UBASH3B	1556	1377.2
NOP56	1435	1376.8
KLHL6	1590	1376
FAM188A	1944	1374.4
NR2E3	818	1374.13
DHX58	2158	1374.13
FOXO1	252	1373.27
MCM8	1233	1371.93
ASCC2	1922	1369.47
RSRC2	845	1368.07
CPD	2438	1366.27
ILF3	492	1366
C11orf80	2065	1364.4
DLEU2L///DLEU2	2299	1363.13
GLUD2	804	1361.13
PCBP2	690	1360.67
KIAA1324	2142	1359.73
ARF1	107	1359.2
ZNF281	1065	1358.6
ACTG1	360	1357.67
SCARB2	1906	1354.93
ACTB	277	1354.73
LOC100287659	1568	1354.73
FGFR1OP2	2148	1354.47
ZNF431	2006	1354.4
CPPED1	1414	1353.8
LYZ	1841	1353.8
FNDC3B	948	1353.6
AK2	230	1352.73
SMG8	675	1351.93
BRCC3	1119	1351.93
EHD4	1173	1350.2
FBXO9	77	1347.93
UBE2L6	1565	1346.47
RUNX3	2040	1344.4
FCER1A	2504	1340.4
PTAFR	1988	1340.33
FCRLA	2455	1336.13
FAR1	1477	1335.27
SAP18	293	1334.33
MYLIP	1723	1333
SLC2A5	2366	1331.8
TNPO2	795	1330.87
CHMP5	1085	1327.67
REC8	2114	1324.8
MTPN	646	1323.13
HEMGN	2077	1321.07
PDLIM5	1515	1318.93
CYLD	792	1318.8
TRA2B	232	1316.93
GTF2F2	1359	1316.73
FAM8A1	1244	1316.2
CPEB2	447	1316
TMEM230	129	1315.73
FAM225B///FAM225A	591	1314.27
REV1	369	1312.53
ARRB1	1555	1311.27
PDE4DIP	449	1310.67
EGOT	1863	1310
SET	1961	1309.87
FHL2	2063	1308.8
ARHGAP26	890	1303.4
LINC00494	2180	1302.4
ITGB5	808	1301.87
TMEM106A	986	1300
S1PR5	2257	1297.07
FBXO11	1527	1297
UGT1A7///UGT1A8///UGT1A10	1835	1296.87
STAT6	1260	1296.73
AMN1	1744	1295.13
CTNS	1965	1294.6
DOCK4	2116	1293.4
GOLGA8B///GOLGA8A	1153	1292.33
IFRD2	1500	1292.2
PLOD2	2499	1291.73
ALOX5	1614	1289.93
CEACAM6	2488	1289.13
TENM3	750	1288.8
PALM2-AKAP2///AKAP2	1593	1288.13
NRBF2	790	1287.27
BTN3A1	219	1286.13
PANK2	1839	1285.13
KIF1B	2428	1284.27
ZNF800	456	1284.13
USP34	459	1283.53
ATP8B2	1928	1282.4
USP16	1440	1282.2
SECISBP2	1902	1282
CDH3	1446	1281.6
AFF1	1420	1280.87
LYAR	1695	1280.47
LOC153546	592	1279.8
ZNF689	941	1279.8
ZNF654	366	1278.47
SPIN3	1629	1278.27
RPL22L1	487	1278.2
TPP2	1322	1277.6
IL31RA	556	1274.47
BANK1	708	1274.27
RNF144B	2431	1273.47
HCCS	1519	1273.4
PRR14L	1949	1272.8
XRCC4	1955	1272.6
UBL7-AS1	389	1271.53
GBP1P1	2058	1271.13
MAP4K5	648	1268.93
UBE2Z	1242	1268.6
TPTEP1	2465	1267.53
VAMP3	1666	1266
TTC19	2109	1263.27
MRPL43	859	1263.2
MSRB2	1859	1263.07
PPP1CA	576	1262.13
GALC	1985	1260.87
STK3	2177	1260.53
SYTL2	1297	1259.87
FOXN2	427	1259.2
BDP1	1958	1259
UBE2G1	906	1258.67
ARID2	204	1258.33
MS4A4A	2395	1257.2
FOLH1	1081	1257.13
PRKCQ-AS1	2495	1256.33
TIAM2	2328	1255.4
TMED8	2275	1255.33
TRD	957	1253.53
PTPN12	1485	1253.2
TMEM33	445	1251.67
SLC1A4	758	1249.93
RPS3	1051	1248.73
CREB1	1600	1247.87
ATG12	2107	1247.47
FAM224A///FAM224B	52	1246.4
LYRM1	501	1246.33
MDFIC	2297	1245.53
RBMS1	1497	1244.73
ABCA1	1357	1243.6
SLC16A1	2307	1241.53
YBX3	1486	1240.53
CD247	1253	1240.47
ARPC5	82	1238.73
SLC20A1	973	1238.07
ZNF818P	1733	1237.47
SF3A1	812	1237.27
RNFT2	2233	1237.2
NID1	2256	1236.8
PPP6C	585	1235.47
ARID1A	54	1232.93
C10orf12	75	1231.27
IFITM10	1387	1230.87
IPP	1669	1229.73
HIST1H4H	1865	1229.53
GIGYF2	282	1229.07
PRMT1	689	1228.33
DUSP7	652	1227.6
MTPAP	2132	1227.07
VMA21	2160	1226.93
LOC100287529	2363	1224.8
ARAP1	1216	1224.73
LOC101929144	528	1222.73
CEP295	959	1221.6
ANP32E	498	1221.53
FBXO8	1080	1221.07
FBXO6	1235	1221.07
HIST1H4C	2437	1220.67
NBR2	1490	1220.6
RPS6KA5	142	1220.33
N4BP2L1	209	1219.93
MYCL	363	1219.4
BLVRB	2192	1217.8
DYRK2	2064	1216.33
TARP///TRGV5///TRGV3	1616	1216.07
AKAP8L	1265	1215.73
LOC100130856	1764	1215.33
TAF1A	1262	1211.87
SORBS1	2032	1210.87
FCGR2C///FCGR2A	2450	1210.87
ZSWIM7	2062	1208.93
MBNL1	747	1206.53
SLC8A1-AS1	2509	1205.8
STRIP2	1251	1205
ZNF333	2189	1203.67
CELF2	1229	1200.67
BOC	1392	1200.13
PGAP1	1553	1197.4
LMLN	1691	1192
H2AFY	1679	1185.13
DAPK1-IT1	301	1184.87
HNMT	2240	1184.6
CENPI	533	1184.13
44628	2164	1183.87
TFEB	2023	1182.2
SMARCA4	354	1180.87
ZFYVE26	1103	1180.67
RAB10	1203	1180.67
TAOK2	1842	1180.4
MTDH	378	1179.2
SYNE2	988	1178.2
LRRFIP1	307	1177.8
PTPRC	190	1175.6
POLR3K	500	1174.53
SOGA1	602	1174.4
ZNF844	1970	1173.47
EIF1	565	1172.87
SMC1A	2004	1171.6
RAP2B	144	1171.13
PHKG1	1187	1171.07
NCR3	1202	1170.47
MLPH	1124	1169.2
RANBP1	161	1168.47
DPM2	1959	1167
BECN1	799	1166.73
STYX	1708	1166.07
CASP8AP2	2212	1166.07
WWP2	2265	1162.6
CDKN1A	2191	1162.27
CAMK2G	419	1160.4
PAPPA	465	1160.33
THRAP3	495	1159.6
FAM43A	713	1159.4
METTL9	1606	1158.6
CTSO	1498	1158.53
ZNF117	2452	1156.93
CDC42SE1	216	1156.13
CASS4	418	1154.8
HLA-DPB1	2314	1154.47
ANKRD10	2027	1154.4
CNP	2184	1152.87
CYP46A1	785	1151.93
ELK4	1635	1151.73
UBTF	211	1151.53
GNG2	542	1150.93
CDK12	1507	1150.67
CAV2	2426	1150.67
SMURF1	540	1150.47
VDAC1	347	1149.87
ZBTB20	678	1149.87
PHF12	1399	1148.87
LYPLA1	2387	1146.07
TRPM7	1475	1145.8
SIGLEC12///SIGLEC10	362	1144.87
TIAM1	2288	1144.07
BAIAP2L1	802	1140.73
PDE8A	261	1140.53
TBC1D4	2355	1139.87
MBNL2	1217	1139.13
MAP3K15	1470	1138.73
FAM104A	1270	1137
IFI27	2031	1134.6
PRDM6	1326	1133.47
SFT2D3	1057	1133.13
LOC100288954	693	1132.53
ZNF292	217	1132.27
SMARCE1	1077	1130.33
LOC105371809	2313	1129.73
USPL1	1699	1129.6
FAM107B	759	1128.47
FAS	2176	1128
IGF1R	476	1127.73
FMNL3	1939	1124.2
NPAS2	1147	1123.93
ANAPC16	489	1123.73
LOC728903///GLIDR	1640	1122.47
DAZAP2	153	1121.73
MORF4L2	1707	1121.07
WAPL	481	1119.6
DIEXF	2339	1118.87
PLPP5	2371	1114.2
CSF2RA	2218	1113.93
EXOC2	928	1111
PADI4	1657	1110.87
TMEM201	1480	1110.47
TRAC///TRA	2144	1110
EIF4EBP2	869	1109.53
PTP4A3	1142	1105.87
AHCYL1	1130	1104.6
LRRC8C	491	1104
STK17B	1333	1103.07
PRMT2	969	1102.67
TCF7L2	1821	1100.07
PARP8	1734	1098.07
DLG5	1756	1096.33
SLC22A16	2295	1096
ERN1	1266	1095.13
ZBTB1	1648	1094.8
CLEC4E	2210	1092.8
ASH1L-AS1	1993	1090.13
SEPW1	1737	1090.07
CPNE3	2229	1088.53
PURA	716	1086.13
PDXK	1681	1085.93
BLZF1	2044	1085.33
ZWINT	874	1084.93
ERC1	345	1084.47
ZNF587	1122	1083.93
KIF11	2152	1083.8
RPL31	2405	1081.73
TOP3A	74	1081.67
GDF11	1259	1081.6
ADCY2	2020	1081.2
LYRM5	1447	1079.67
LOC285147	2055	1079.47
MUC3	880	1079.13
TTLL3	1188	1078.6
TRAC///TRAJ17///TRAV20///TRA	2011	1078.6
MRPS7	1759	1078.33
ASAH1	931	1076.93
TP53TG3B///TP53TG3	2402	1076
ARMCX7P///ARMCX6	915	1075.2
NF1	1348	1072.67
TMCC2	2373	1072.27
GALE	903	1071.8
ATAD2	1139	1071.07
ODF3B	2356	1070.67
KLHDC4	2433	1070.53
WRAP73	995	1070.07
FCHSD2	1989	1069.73
PAPD5	1189	1067.07
HNRNPL	3	1066.4
ZADH2	2344	1065.93
CEP55	2413	1065.47
DHRS7	605	1065.33
LAIR1	891	1065.13
KLF6	291	1065.07
MICAL2	1540	1064.73
FOSL2	2098	1064.33
LCE1E	2298	1064.07
ATP1A1	79	1063.07
MAPK9	1288	1062.8
FGFR1OP	659	1062.27
CDC37	1388	1061.27
DDX19A	1462	1061.07
MAGEA10	897	1060.4
TRIM78P	1743	1056.33
KIF3A	2417	1051.87
SLC22A4	2352	1051.67
TET3	390	1050.2
PQBP1	676	1048.4
SLF2	47	1048.27
PODXL	570	1046.13
KCNAB1	630	1045.6
ATP2B1	1610	1045.4
PRKRAP1///PRKRA	1837	1043.67
FCN1	1294	1041.53
IQCB1	1023	1040.93
NORAD	504	1040.33
MFSD5	745	1040.07
TASP1	198	1039.53
TMEM106B	2360	1039.53
PRKAR1A	658	1039.27
SESN3	2100	1038.93
PRPF39	240	1037.33
GPBP1	987	1037.33
ZNF600	2322	1036.73
GLIPR2	1974	1036.67
LOC339803	1552	1032.27
PREX1	2117	1032
CTSW	2411	1030.8
STRAP	2169	1030.73
MR1	1785	1030.4
ARIH2	143	1029.8
LSM4	385	1029.53
SEC23IP	834	1029.27
AKAP10	1667	1028.2
C18orf25	1343	1025.87
GRK6	2002	1025.73
ARL4C	1901	1025.07
IFITM1	1313	1024.27
YIPF4	1719	1023
GOLGA7	1136	1021.07
SYNPO2	2206	1019.27
LOC105371920	311	1018.47
KLRG1	1678	1017.73
PARP12	1168	1016.87
RIN3	544	1016.67
RSBN1	850	1014.87
ZNF518A	1082	1014.87
PPP2R2D	725	1012.93
ITGB2	736	1012.27
PDK4	2034	1010.47
LOC148696	2238	1010.13
PCM1	1030	1009.87
TNRC18	57	1009.47
WNT16	517	1008.13
ANKRD11	60	1007.8
FBXW2	1383	1003.33
STXBP3	1351	1003.27
ATP6V1G1	37	1002.6
LOC100290215///ACTR3B	1276	1001.67
EXOSC10	2060	1001.67
SLC37A1	961	1001.53
ZEB1	626	1000.4
PACS1	36	1000.27
SPATS2L	593	999.8
PIK3CG	443	999.2
PI4KB	387	998.467
SFT2D1	828	998.133
ST3GAL3	460	997.267
MTMR7	1256	996.667
GSAP	1390	996.2
EXOC6	1384	995.733
HNRNPD	838	994.2
HELZ2	670	991.267
CALM1	329	990.933
DYNC1I1	1283	989.667
VCPKMT	1687	989.533
IL1RAP	2232	989.467
PPP3CC	1163	987.467
TRAPPC9	743	986.667
LINC01003	2291	986
ENDOD1	2481	982.267
ELAVL1	841	982.2
CERS6	548	982.133
DMPK	1874	981.867
NUS1	2015	981.667
STARD4	2289	981.267
MX2	182	980.933
LYRM7	669	980.733
EDEM1	338	979.733
TCEANC2	370	978.867
WBP11	67	976.067
NFATC2	1910	975.133
SP100	2059	974.133
JKAMP	1704	971.933
ARID4B	573	971.4
ARSK	1162	970.867
CWC15	323	970.133
ZNF252P-AS1	1806	969.667
YTHDF2	508	969.6
NOV	2231	969.4
TIA1	154	967.733
IFNGR1	709	966.2
YY1	105	963.933
TBCB	1207	962.4
LHFPL2	2007	962.333
TFDP1	1619	961.4
WASF2	1890	960.6
NCAPH2	1230	955.667
MFSD8	784	955.6
LOC100289209	1360	955.133
SPTB	1894	954.333
SRRM1	1178	953.933
ZNF37A	128	952.8
BCL2L14	1164	952.333
XAGE3	640	945.4
SIGLEC17P	2248	945.133
NAA15	1838	944.4
MTRR	1268	944.2
PCDHA3	412	941.133
MTA2	1424	940.933
GSE1	927	940.667
DHX30	1016	939.2
KRT10	978	938.533
RABGAP1L	816	938.067
EIF4E3	1576	937.667
FBXO45	400	937.2
SSB	1522	937.133
STAG2	842	936.2
TDRD9	2480	935.6
ING2	1181	935.533
APBB1IP	1559	935.467
NARS2	1804	935.467
TAF12	1419	931.8
RPL29	1029	927.2
IFITM3	2140	925.733
AASDH	85	925.467
GORASP2	943	925.467
RASA3	229	924.733
TAPT1	1258	924.067
TNRC6C	406	923.267
ZNF763	2442	922.6
LRRC8B	1963	922.267
ZNF781	2306	922.2
SDCCAG3	579	922.067
UBAP2	1790	920.867
SESN2	1133	920.667
CCDC18	197	920.267
DUXAP10///C2orf27A	2338	919.8
PTPRO	1717	918.933
CCNI	1673	918.333
TEF	683	915.333
SMTNL1	1983	914.4
FARSA	1525	913.4
CTSC	901	911.6
SDC2	1715	910.6
FBXW7	426	909.6
CYFIP1	1238	908
APMAP	1550	907.4
VEGFA	1311	907
TMEM252	2181	905
RBM22	1499	904.733
GRHPR	1506	902.8
ARL6IP6	1445	902.067

## Sheet: S4
Random Forest (GSE121239)_MeanDecreaseGini >0.01
gene	Normal	SLE	MeanDecreaseAccuracy	MeanDecreaseGini
SNAPC5	0.0122606	0.00136186	0.00199233	0.735025
TTC17	0.0081	0.000589394	0.000968086	0.597307
HNRNPU	0.00755714	0.000723615	0.00106836	0.579836
PAGR1	0.0112917	0.000817485	0.00136161	0.573493
LOC100289246	0.0115921	0.000696758	0.00142891	0.508987
TOP1P2	0.00518095	0.000870827	0.00115978	0.486328
TMEM248	0.00564762	0.000566966	0.000926314	0.438206
NCLN	0.0052619	0.0005752	0.000808075	0.418957
E2F1	0.00484055	0.000753109	0.00100477	0.416939
PABPN1	0.00814365	0.000705666	0.00114277	0.413916
MYC	0.00637302	0.000720504	0.00106883	0.392288
YWHAZ	0.00625556	0.000652476	0.00103984	0.377035
STT3A	0.00578571	0.000383576	0.000736758	0.376381
AASDH	0.00478571	0.00040036	0.000664161	0.374928
TRIM23	0.00810851	0.000599804	0.00102624	0.373731
SAFB2	0.00473333	0.000384157	0.000598844	0.367705
ALG1	0.00641537	0.000638301	0.00101496	0.355405
BAZ1B	0.00621667	0.000530938	0.000890239	0.336318
RANBP1	0.0067803	0.000547037	0.000888339	0.328203
TMED4	0.00354048	0.000335144	0.000527221	0.323558
ZMYM2	0.00884343	0.000852838	0.00135605	0.298125
CYBB	0.00533333	0.000499752	0.00082681	0.286204
SLF2	0.00577381	0.000449078	0.000806177	0.284327
ZNF430	0.0061474	0.000546912	0.000942959	0.27895
CEBPZOS	0.00503442	0.000644489	0.000917367	0.277421
ALYREF	0.0058373	0.000472283	0.000846674	0.272112
ID2	0.00559444	0.000282949	0.000644842	0.272049
RAP2B	0.0054632	0.000467394	0.000819078	0.269464
PCYOX1	0.00672344	0.000283552	0.000765929	0.252293
TOMM22	0.00366667	0.000306242	0.000496108	0.251327
SBNO1	0.00342143	0.000305307	0.000475408	0.245616
USF1	0.00491414	0.00048319	0.000834098	0.241335
ANKRD11	0.00195556	0.000149014	0.000260328	0.235794
OSER1.AS1	0.00563442	0.000278608	0.00058905	0.231123
DCAF11	0.00408369	0.000367168	0.000644846	0.230563
KLF7	0.0054127	0.000324365	0.000676362	0.223204
ZNF148	0.00208333	0.00030458	0.000418794	0.221609
HMGB1	0.00128571	0.000142811	0.000170962	0.211734
ATXN7	0.0041	0.000269724	0.000442725	0.210659
DVL1	0.00603175	0.000350309	0.000640672	0.206763
ARID1A	0.00261667	0.000133323	0.000254409	0.200419
ARPC5	0.00387857	0.000250396	0.00046917	0.199582
COPG1	0.00312308	0.000262627	0.000465388	0.198236
RBM25	0.00573254	0.000753131	0.00104838	0.197644
PTMA	0.00441667	0.000152281	0.000462267	0.19741
PSMD7	0.00396459	0.000356487	0.000604053	0.195724
FAM126B	0.00192309	0.000148344	0.000256545	0.193163
SAR1B	0.00695177	0.000542203	0.000951565	0.192287
LOC100129089...MBP	0.00202381	0.000115125	0.000233914	0.191228
HNRNPL	0.00277381	0.000303329	0.00046008	0.191068
SNRNP40	0.00284286	0.000162893	0.000291727	0.187664
SELT	0.00175	0.000363021	0.000454075	0.186446
LILRA2	0.00490318	0.000394592	0.000651219	0.184565
SCAF11	0.00345714	0.000203106	0.000383172	0.182641
YY1	0.00195556	0.000245889	0.000355813	0.179384
RHOA	0.00319444	0.000228922	0.000458661	0.179185
TUG1	0.0005	-9.16e-07	5.44e-05	0.178357
ATP6V1G1	0.00303333	0.000354102	0.000564948	0.175697
RAB5C	0.00253571	5.44e-05	0.000187821	0.171649
OCIAD1	0.00283333	0.000464548	0.000642581	0.17054
C4BPB	0.00147222	0.000525784	0.000576841	0.164889
SAP18	0.00323333	0.000164021	0.000343863	0.163657
MFNG	0.00262857	0.000147957	0.000284805	0.163538
ASH1L	0.00374286	0.000219093	0.000398001	0.161181
RPS4Y1	0.00269682	0.000336079	0.000493656	0.160114
ITPKB	0.00128571	0.000126901	0.000170647	0.15953
COIL	0.00228571	0.000295398	0.000429098	0.159222
EIF3A	0.00383333	0.000196104	0.00040526	0.158639
CNST	0.00165714	0.000174821	0.000257448	0.158526
TMEM165	0.00205476	0.000127224	0.000267646	0.15834
VTI1A	0.00198889	0.000270907	0.000385994	0.157188
ACTB	0.0025	0.000216233	0.000371891	0.15717
ACTR2	0.00388095	0.00022571	0.000457393	0.15528
HNRNPH1	0.0015	0.000175186	0.000270999	0.153089
EMC1	0.00194286	9.54e-05	0.000203541	0.152546
CCNL1	0.00296032	0.000109649	0.000298038	0.15012
ZNF532	0.00311111	0.000242597	0.000449961	0.149557
PAPPA	0.0013011	0.000337394	0.000415423	0.149318
SNAPIN	0.00128571	0.000221779	0.000310352	0.149093
RNF114	0.001	7.74e-05	0.000127771	0.148863
TRMT2B	0.00328658	0.000225426	0.00042001	0.148675
RBM5	0.00356667	0.000285789	0.0005413	0.146371
METTL6	0.00297662	0.000170305	0.00041564	0.139277
SRRM2	0.00550216	0.000246671	0.000640586	0.130006
PPM1K	0.00280808	0.000202684	0.000343224	0.129992
OSTF1	0.00330952	0.00028701	0.000525829	0.129396
KLK4	0	3.51e-05	3.36e-05	0.128494
TRMT6	0.00175758	0.000153683	0.000265021	0.128423
NDRG1	0.00133333	0.000111111	0.000205128	0.128368
ABCB1	0.000333333	0.000148356	0.000156952	0.127833
NSF	0.00410657	0.00024927	0.000473297	0.127313
SUMO2	0.00209524	0.000271611	0.000376306	0.124323
NXPE3	0.00216905	0.000111133	0.000224291	0.122749
CHMP1B	0.00174603	5.29e-05	0.000165917	0.122302
KAT5	0.000485714	0.000113615	0.000142022	0.122109
BTG1	0.00153333	1.9e-05	8.98e-05	0.121403
FXR1	0.00133333	0.000129129	0.000188626	0.120142
MB21D1	0.0004	0.000110041	0.000135482	0.119851
GPSM2	0.001	0.000171595	0.000227415	0.119782
TCEB3	0.00166667	0.00016553	0.000286603	0.119751
SFPQ	0.00380519	0.000373399	0.000630427	0.119744
ZCCHC11	0.00166667	8.77e-05	0.00016656	0.119028
LSM12	0.00211111	0.000159578	0.000258479	0.118438
PDPK1	0.00268333	0.000226521	0.000392985	0.117385
ANKIB1	0.000666667	9.54e-05	0.000105279	0.116366
ARHGEF7	0.00201667	0.000180862	0.000289984	0.114722
GIGYF2	0.0006	6.69e-05	0.000116799	0.114405
SRSF5	0.002	0.000110129	0.000191304	0.114138
APOL6	0.0017511	0.000265247	0.000396741	0.112582
PCGF3	0.00230087	0.000109628	0.000259849	0.112494
ICA1	0.00101768	0.000211459	0.000282271	0.111052
NME9	0	0.000140972	0.000132782	0.110417
STOM	0.00108333	7.74e-05	0.000144187	0.109769
DAZAP2	0.00205	0.000189612	0.000331808	0.109477
TGIF1	0.00234286	0.000163603	0.000311044	0.108213
ANXA7	0.00115	0.000252257	0.000325944	0.107656
WBP11	0.00186667	5.52e-05	0.000142699	0.106093
MED18	0.00309444	0.000120207	0.000299529	0.105271
SSRP1	0.00165714	5.45e-05	0.000144649	0.1046
TXLNGY	0.00205195	0.000269207	0.00040752	0.103874
IFNAR2	0.00205556	0.000153328	0.000262072	0.103666
C1orf56	0.00025	0.000107024	0.000118175	0.103062
DDX3Y	0.00188889	0.00026044	0.000363907	0.101003
UHMK1	0.00233131	0.000284216	0.000464196	0.0907032
C18orf21	0.000666667	5.39e-05	7.02e-05	0.0900977
EML4	0.00139682	7.31e-05	0.000154502	0.0897306
C1orf131	0.00114286	-3.7e-05	3.32e-05	0.0879433
ZNF254	0.00133333	0.000114853	0.000180028	0.0879179
MBTPS2	0.00136364	0.000226992	0.000304382	0.0871842
ACACB	0.000363636	0.00017201	0.00019173	0.0866883
FAM133B	0.0005	0.000198761	0.000222496	0.0860216
XPNPEP3	0.00274603	7.18e-05	0.000245078	0.0848472
MUC3	0.000666667	0.000111394	0.000138407	0.0845876
SRPK2	0.00266667	0.000147512	0.000245472	0.0841718
BCORP1	0.00174242	0.000206531	0.00035469	0.0832891
TMPO	0.00132071	0.000152357	0.000230518	0.0831585
CTDSP2	0.000666667	5.42e-05	8.47e-05	0.0828215
XIST	0.000285714	3.74e-05	5.26e-05	0.0801113
RBBP6	0.00025	0.000114961	0.000124011	0.0785219
TSPAN31	0.002	1.71e-05	8.26e-05	0.0770025
ARID2	0.00185714	3.57e-05	0.000123511	0.0766346
DUSP10	0	5.7e-05	5.23e-05	0.0761784
XIAP	0.00215476	5.56e-05	0.000173142	0.0751439
SRSF6	0.00216667	9.8e-05	0.000239021	0.0745396
RPN1	0.00202381	1.77e-05	0.000203928	0.0738335
CYP46A1	0.0017381	0.000183005	0.000258917	0.0733722
SRSF7	0.00167857	0.000226671	0.00031708	0.0728212
TMEM230	0.001	-1.59e-06	3.56e-05	0.0726507
INO80	0.001	6e-05	0.000113208	0.0705504
PDAP1	0.00212987	0.000249769	0.00040252	0.0674972
SAMHD1	0	-1.79e-05	-1.72e-05	0.067413
NUTF2	0.00142857	7.69e-05	0.000162162	0.0664686
FOXO6	0	3.81e-05	3.6e-05	0.0660126
ZBTB43	0.000666667	5.41e-05	8.55e-05	0.0658642
ZMYND8	0.000742857	7.18e-05	0.000120196	0.065675
TMED2	0	-1.79e-05	-1.72e-05	0.0651579
UTY	0.000666667	0.000113896	0.000146366	0.0644962
ADPGK	0.00191905	0.000110318	0.000244456	0.063194
PTBP1	0.000844444	0.000112976	0.000157951	0.0623865
TTC37	0.001	5.36e-05	8.62e-05	0.0621339
RGP1	0.000333333	3.51e-05	5e-05	0.0617698
EIF1AY	0.000333333	0.000194689	0.000195796	0.0609051
SCAMP1	0.00075	5.83e-05	0.000108108	0.0599002
ZNF37A	0.000444444	1.98e-05	5.45e-05	0.0594934
ITCH	0.000888889	7.48e-05	0.000137931	0.059088
AMFR	0.00075	0.000114452	0.00015812	0.0587641
ITGA6	0.00183333	-4.29e-05	1.46e-05	0.058397
ZNF91	0.001	1.77e-05	3.48e-05	0.0582814
RIN3	0.001	-3.7e-05	1.75e-05	0.0570914
ZSCAN25	0.00104365	9.11e-05	0.00015353	0.0566937
ARIH2	0.00114286	1.8e-05	8.47e-05	0.0565437
CFL1	0.0012	9.26e-05	0.000186441	0.0559674
INIP	0.000181818	1.94e-05	3.51e-05	0.0556421
NUCKS1	0.0005	3.64e-05	5.26e-05	0.054831
VHL	0	0	0	0.0543298
KAT2B	0.00152698	0.000179633	0.000257705	0.0537594
ERC1	0.000181818	9e-05	0.000100847	0.0533694
EPRS	0	3.6e-05	3.45e-05	0.053334
NLRP1	0.0004	0	1.85e-05	0.0532286
DDX17	0.000418182	0.000135775	0.000159951	0.0527688
CXorf40A	0.00182692	0.000111797	0.000267544	0.0525405
PCBP1	0.000363636	5.61e-05	8.47e-05	0.0520609
ARF1	0.00075	5.61e-05	0.000104348	0.0514596
DTWD1	0.000444444	5.83e-05	8.93e-05	0.0514596
CNN1	0.000181818	9.6e-05	0.000106134	0.0507786
MED13	0.001	3.7e-05	7.14e-05	0.0506539
PPP6C	0.0008	3.48e-05	6.67e-05	0.0506539
ZNF292	0.000694444	4.04e-05	9.03e-05	0.0505123
DHRS2	0.00025	1.7e-05	3.18e-05	0.0497498
P2RY10	0.000888889	2.04e-05	9.35e-05	0.0490385
CALM1	0	-3.88e-05	-3.7e-05	0.048985
ZNF12	0.0021039	0.000123739	0.000292667	0.048702
PUM1	0.00167273	0.000197195	0.000324901	0.0485393
LOC100132686	0.0004	1.93e-05	3.45e-05	0.0479101
NPM1	0.001	1.89e-05	8.41e-05	0.0478131
PRNP	0.00110714	4.69e-05	0.000110236	0.0473583
FAM223A	-0.0004	0	-1.75e-05	0.0473133
DNAJC7	-0.000233333	7.43e-05	5.15e-05	0.0471707
STX12	0.001	6.96e-05	0.000130081	0.0471341
RNF146	0.0012	1.85e-05	7.08e-05	0.046924
TSIX	0.001	0.000128389	0.000170748	0.0468176
ZNF207	0.00178889	7.19e-05	0.000153785	0.0466409
XRN2	0.00125	9.26e-05	0.000172414	0.046291
ANXA8L1...ANXA8	0.001	0.000121458	0.000203042	0.0462426
HSPD1	0.00111111	3.67e-05	0.000118644	0.045772
TTTY15	0.000431818	0.000171679	0.000194388	0.0456446
ARPC4	0.001	0	7.02e-05	0.0454165
USO1	0.000888889	0.000150943	0.000208696	0.0452572
MKLN1	0.00133333	0	0.000150943	0.0450624
PDCD6IP	0.001	0.000121212	0.000201835	0.0449313
ARF6	0.000666667	7.55e-05	0.000107143	0.0446282
RC3H2	0.000444444	3.64e-05	6.72e-05	0.0446282
CCDC91	0	1.79e-05	1.72e-05	0.0441272
UBE2Q1	0.000583333	1.72e-05	5.18e-05	0.0439915
DTX2P1.UPK3BP1.PMS2P11	0.00075	7.34e-05	0.000119658	0.0437251
ARID4B	0.000333333	7.08e-05	8.32e-05	0.0434534
SOGA1	0	7.4e-05	6.94e-05	0.0423654
TFDP2	0.000166667	1.72e-05	3.41e-05	0.0421322
GHRLOS	0.0005	3.64e-05	5.16e-05	0.0415102
FBXO9	0.000222222	3.88e-05	5.36e-05	0.0412495
TRAC...TRAJ17...TRAV20...TRA	0	1.8e-05	1.77e-05	0.0412444
VPS33A	0.00155556	5.41e-05	0.000138688	0.0407834
MPHOSPH8	0.0005	1.87e-05	5.45e-05	0.0404779
TOP3A	0.000571429	5.26e-05	8.26e-05	0.0399482
MDM4	0.00025	0.000133284	0.000143588	0.0395513
SLC11A2	0.000444444	0	3.54e-05	0.0394194
SMAD4	0.0005	0.000108187	0.000139159	0.0390654
KPNB1	0.00133333	6.45e-05	0.000176471	0.038827
KLHL28	0.0005	-1.74e-05	0	0.0385714
TET3	0.0006	7.21e-05	0.000115702	0.0379525
ACTG1	0.001	0	7.02e-05	0.037784
TK2	0	-1.89e-05	-1.71e-05	0.0377733
BNIP3L	0.000666667	8e-05	0.000142857	0.0376991
USP9Y	0.000666667	8e-05	0.00012844	0.0376991
RBCK1	0	0	0	0.0373277
CRAT	0	-4.12e-05	-3.85e-05	0.0366425
BBS9	0.0005	-1.79e-05	0	0.0364655
DHX36	0.000571429	7.84e-05	0.000110092	0.0364446
ZC3H7A	0	0.000105263	9.71e-05	0.0364446
ZFP36L1	-0.0002	-3.74e-05	-5.1e-05	0.0363075
SBF2.AS1	0.000888889	0.000129786	0.000159242	0.0357369
LOC102724814	0	1.87e-05	1.74e-05	0.0344835
MBD4	0.0008	0.000122807	0.000177419	0.0338172
RPS6KA5	0.0004	7.34e-05	0.00010084	0.0338172
S100A11	0.0026	1.82e-05	0.000158826	0.0322685
LOC100287529	0	0	0	0.0313522
UBTF	0.00116667	0.000121212	0.000234234	0.0305671
PSEN1	0.0005	3.7e-05	5.36e-05	0.0304597
MAP2K6	0.0015	1.83e-05	6.67e-05	0.0304146
ZNF585B	0	0	0	0.0301623
FBRS	0.0004	8.85e-05	0.000113821	0.0299922
PHF19	0.0017381	1.9e-05	0.000106062	0.0293117
ACTA2.AS1	0.0002	1.89e-05	3.45e-05	0.0284035
KMT2D	0.000857143	1.9e-05	0.000117647	0.0276239
ZNF844	0	0	0	0.0275055
CDRT4	0.000285714	3.88e-05	5.45e-05	0.0273708
C1GALT1	0.001	-1.87e-05	5.22e-05	0.0273103
RPAIN	0.000545455	7.85e-05	0.000125325	0.0272259
UHRF1BP1L	0	1.9e-05	1.8e-05	0.0271613
LOC440983	0.000769231	0.000108108	0.000177419	0.026836
LPCAT4	0.000153846	1.94e-05	3.45e-05	0.026836
ANKLE2	0	0	0	0.0264681
ZNF451	0.0024881	0.000116767	0.000252781	0.0241384
WDR4	0.00114286	0	7.21e-05	0.0237419
RASA3	0.000285714	5.47e-05	6.71e-05	0.0237312
CCDC150	0.000363636	1.94e-05	5.26e-05	0.0236498
KCNH7	0.001	0	3.31e-05	0.023607
TAPT1.AS1	0.000727273	-1.75e-05	4.8e-05	0.0235385
MX2	0	5.83e-05	5.17e-05	0.0232318
LUZP1	0	-2.06e-05	-2.02e-05	0.0229478
RALGPS2	0.0002	0	1.69e-05	0.0225415
VPS41	0.000619048	5.1e-05	9.38e-05	0.0222452
FAM214A	0	0	0	0.02176
ZNF611	0.000222222	-1.9e-05	0	0.021542
LOC100288893	0.000681818	0	5.44e-05	0.021466
SETD2	0.001	0	5.36e-05	0.0212414
RNFT2	0.000666667	1.79e-05	5.08e-05	0.021
CCDC59	0	0	0	0.020924
NUMA1	0.000755556	3.81e-05	8.76e-05	0.0207839
NUDT3	0.000333333	1.83e-05	5.26e-05	0.0207348
SOAT1	0	-3.83e-05	-3.63e-05	0.0205527
GOSR1	0	0	0	0.0203182
PYCR2	0.0005	0	1.82e-05	0.0201754
PCDHA3	0.000222222	9.67e-05	0.000107467	0.0198764
TEF	0	0	0	0.0197441
TASP1	0.000333333	1.74e-05	3.45e-05	0.0195606
APOB	0.00025	0	1.71e-05	0.0195603
TRIM61	0	-1.89e-05	-1.79e-05	0.0195289
PRDM2	0.00133333	9.17e-05	0.000156522	0.019524
EZH1	0	0	0	0.0194049
ZC3H12A	0.000916667	1.8e-06	5.41e-05	0.0192453
TRIM4	0.000727273	0	6.78e-05	0.0190909
NPAS2	0.000222222	-3.07e-06	1.34e-05	0.0188248
ATXN2L	0.0002	-1.79e-05	-1.13e-06	0.0185587
PLPP5	0.000285714	0	1.67e-05	0.0184615
ABHD2	0.00255556	5.94e-05	0.00019312	0.0180208
ARAP1	0.000666667	9.43e-05	0.00013913	0.0177391
LOC100289209	0.0004	0	1.67e-05	0.0176296
IRGQ	0.00025	3.7e-05	5.17e-05	0.0175474
ANP32E	0.00111111	0	9.8e-05	0.0171429
NOV	0.000857143	-3.88e-05	1.82e-05	0.0171429
GSE1	0.00158333	-8.19e-07	8.4e-05	0.0169662
LBH	0.0002	1.92e-05	3.51e-05	0.0168223
TMEM59	0.00158333	5.26e-05	0.000130614	0.0167203
CCDC40	0.000333333	3.74e-05	5.31e-05	0.0166683
LUC7L	0	5.45e-05	5.22e-05	0.0163242
HMBOX1	0	1.87e-05	1.67e-05	0.0163022
FAM193B	0.00125	3.77e-05	0.000122807	0.0162963
NFKBIZ	0.000533333	3.74e-05	6.96e-05	0.0162286
LOC100287659	0.0004	1.82e-05	3.48e-05	0.0162174
FHL2	-0.0004	-3.67e-05	-5.26e-05	0.0160535
FLI1	0	-1.67e-05	-1.6e-05	0.0159393
DAPK1.IT1	0.0004	7.69e-05	9.07e-05	0.0159371
SYNE2	0	0	0	0.015918
PLGLB1...PLGLB2	0	-1.74e-05	-1.68e-05	0.0159167
ZC3HAV1	0.00025	0	1.65e-05	0.0158407
FAM225B...FAM225A	0.0002	0	1.69e-05	0.0158385
GALC	0	0	0	0.0158373
JAK2	0.000222222	1.98e-05	3.64e-05	0.015801
SMOX	0	-1.87e-05	-1.74e-05	0.015788
SLC3A1	0.000181818	3.51e-05	4.8e-05	0.0157879
PPP4R3A	0.00025	4e-05	5.56e-05	0.0157823
KIF18B	0.0004	0	1.92e-05	0.015738
PDGFRA	0	-1.87e-05	-1.8e-05	0.0156646
LOC114224	0.000857143	0	5.41e-05	0.0156522
SEMA5B	0	0	0	0.0155783
A2M.AS1	0.000285714	5.61e-05	7.02e-05	0.0155294
HOOK3	0	0	0	0.0154519
PDE8A	0.000685714	6.07e-05	0.00011079	0.0153531
BTF3	0	5.66e-05	5.36e-05	0.0152975
AXL	0.000333333	3.71e-05	5.18e-05	0.015238
SUSD6	0.00025	5.78e-05	7.1e-05	0.0152063
DNTTIP1	0.000472222	3.51e-05	6.66e-05	0.0151429
CTSO	0.0005	3.68e-05	8.29e-05	0.0149333
SMARCE1	0.0008	7.79e-05	0.000109591	0.0146424
C19orf12	0.0002	5.22e-05	6.4e-05	0.0145446
KAT6B	0.0002	0	1.74e-05	0.0144444
RNASEH1	0.000785714	4.12e-05	7.49e-05	0.0142152
EID1	0.001	0	3.25e-05	0.0139355
GNL3L	0.0004	3.91e-05	5.67e-05	0.0137824
LOC100288882	0	-1.9e-05	-1.75e-05	0.0137143
LRRC37A2...LRRC37A3...LRRC37A4P...LRRC37A	0.000909091	0	8.62e-05	0.0135863
DYNC1LI2	0.00025	3.51e-05	4.92e-05	0.0135429
LPP	0.00171429	1.87e-05	0.000122807	0.0135385
PSD3	0.001	1.87e-05	5.41e-05	0.0135385
SCNN1A	0.000733333	-3.74e-05	1.62e-05	0.0133841
NFATC2	0.000285714	0	1.92e-05	0.0133366
ZEB1	0.000857143	0	5.08e-05	0.0133333
MAP3K15	0.001	-1.69e-05	1.8e-05	0.0133333
LOC285147	0	0	0	0.0133333
KPNA2	0.00075	-2.02e-05	3.74e-05	0.0129524
TAB3	0.000785714	1.85e-05	5.36e-05	0.0128652
NUB1	-0.000181818	1.98e-05	0	0.0128155
THOC1	0.00075	-1.94e-05	3.6e-05	0.0128
ODF3B	-0.00025	0	-1.72e-05	0.0128
CD209	0	1.92e-05	1.75e-05	0.012784
GIMAP2	0.000285714	1.89e-05	3.57e-05	0.0126
OSBPL6	0.000166667	4e-05	5.37e-05	0.0125865
PDZK1IP1	0	0	0	0.0125793
TPM2	0	-3.54e-05	-3.36e-05	0.0125227
CDKN1A	0	5.31e-05	5.04e-05	0.0123077
PI4KB	0	-2.02e-05	-1.92e-05	0.0123077
FIZ1	-0.0005	0	-3.31e-05	0.012
MYH14	0	1.94e-05	1.82e-05	0.0119319
PDLIM5	0	0.000110778	0.000103676	0.0119304
FOSL2	0	0	0	0.0119273
NUPL2	0.000222222	3.62e-05	5.07e-05	0.0117652
ZDHHC20	0	3.69e-05	3.48e-05	0.0117333
BPNT1	0	1.9e-05	1.75e-05	0.0117205
AK2	0	3.77e-05	3.51e-05	0.0117187
KIAA0226L	0.000285714	1.63e-05	3.08e-05	0.0116667
CACNA2D3	0	0	0	0.0116394
WDR59	0.00025	0	1.63e-05	0.0115152
FBXL20	0.00025	0	1.72e-05	0.0114286
TM9SF4	0	7.08e-05	6.61e-05	0.0111887
INO80D	0.00157626	8.8e-05	0.000202008	0.0111
PNN	0	1.89e-05	1.77e-05	0.0110137
ASXL2	0.00185	1.85e-05	0.00015608	0.0109674
JADE1	-0.000285714	5.36e-05	3.36e-05	0.0109091
ABI1	0	-1.74e-05	-1.65e-05	0.0109091
IFIT5	0.000285714	3.7e-05	5.22e-05	0.0107132
XRCC5	0	0	0	0.0106997
XRCC4	0	0	0	0.0106667
LIMS3	0.0002	3.73e-05	5.25e-05	0.0106392
ARHGEF26	0.000333333	0	1.71e-05	0.0106154
UBE2L6	0.0008	0	3.48e-05	0.0105
ZNF814	0.000666667	0	1.83e-05	0.0105
PALLD	-0.0005	0	-1.69e-05	0.0105
WRAP73	0	-1.85e-05	-1.72e-05	0.0104475
X7.Mar	0	1.75e-05	1.67e-05	0.0103393
FBXO6	0.000285714	-1.9e-05	0	0.0102857
KPNA6	0.000444444	0	3.64e-05	0.0101053
SETD5	0.0005	-1.96e-05	1.82e-05	0.0101053
SLC16A7	0	-5.83e-05	-5.56e-05	0.0101053

## Sheet: S5
cor_SLEDAI (GSE121239)_|cor|>0.3
gene	cor	p.value
FLJ42418	0.437909	4.12962e-15
OASL	0.427384	2.14651e-14
KIAA1958	0.426636	2.40805e-14
HERC6	0.420352	6.25652e-14
OTOF	0.418422	8.35523e-14
SPATS2L	0.417843	9.10932e-14
SHISA5	0.413803	1.65723e-13
OAS1	0.409603	3.06106e-13
IFITM1	0.406403	4.85719e-13
USP18	0.404925	6.00235e-13
EPSTI1	0.398542	1.4794e-12
OAS2	0.397078	1.81441e-12
EPB41L5	0.395966	2.11735e-12
IFITM3	0.394393	2.63156e-12
TDRD7	0.392504	3.41196e-12
RSAD2	0.392386	3.46722e-12
OAS3	0.391816	3.74853e-12
HERC5	0.391004	4.1878e-12
SAMD9	0.390071	4.75504e-12
TRIM69	0.390063	4.76032e-12
DDX60L	0.389649	5.03545e-12
ZCCHC2	0.387864	6.41051e-12
DDX60	0.387515	6.71942e-12
RTP4	0.38749	6.74217e-12
CHMP5	0.386579	7.62094e-12
C18orf49	0.38608	8.14864e-12
PARP9	0.385297	9.04883e-12
IFIT1	0.384956	9.47054e-12
PRIC285	0.383361	1.17127e-11
IFI44	0.380266	1.763e-11
SRBD1	0.379919	1.84529e-11
LOC729839	0.379852	1.86155e-11
TOR1B	0.379556	1.9352e-11
KPTN	0.378598	2.19385e-11
TRIM6	0.37822	2.30484e-11
PLSCR4	0.377542	2.51782e-11
CMPK2	0.377454	2.54701e-11
IFI44L	0.377078	2.67462e-11
TRIM5	0.376432	2.90874e-11
IFIT5	0.376015	3.07023e-11
IL1RN	0.375892	3.11938e-11
IRF7	0.37398	3.99237e-11
IFIH1	0.373688	4.14524e-11
SAMD9L	0.373679	4.1499e-11
IFIT3	0.373315	4.34859e-11
TIMM10	0.372986	4.53603e-11
MOV10	0.372134	5.05911e-11
LY6E	0.371177	5.7165e-11
MX2	0.370411	6.30127e-11
FLJ36031	0.370141	6.52166e-11
LAMP3	0.369737	6.86468e-11
PLSCR1	0.369232	7.31753e-11
RSPH9	0.366832	9.90285e-11
NT5C3	0.365353	1.19178e-10
KLHDC7B	0.364463	1.33161e-10
TRIM22	0.36431	1.35712e-10
RPH3A	0.364111	1.39115e-10
UBE2L6	0.362402	1.71962e-10
XAF1	0.361076	2.02504e-10
MX1	0.359424	2.47999e-10
ZNF684	0.359398	2.48796e-10
HCP5	0.359306	2.51608e-10
TMEM62	0.358641	2.72917e-10
BATF2	0.35783	3.01258e-10
IFI6	0.35765	3.07912e-10
IFIT2	0.357522	3.12762e-10
ISG15	0.357496	3.13738e-10
IFI27	0.353951	4.8142e-10
FAM8A1	0.353574	5.03694e-10
NTNG2	0.352645	5.62902e-10
PHF11	0.352448	5.7629e-10
SERPING1	0.351836	6.19948e-10
DHX58	0.351101	6.7661e-10
STAT2	0.350463	7.29852e-10
CCRL2	0.349037	8.63989e-10
BST2	0.348576	9.12227e-10
MBD5	0.348476	9.23005e-10
AGRN	0.348284	9.44146e-10
PARP14	0.3479	9.87758e-10
HIST1H2BC	0.3479	9.87768e-10
ZNF230	0.344805	1.41824e-09
TRIM14	0.344704	1.43485e-09
PTP4A1	0.344495	1.47022e-09
CCR1	0.343289	1.69059e-09
EIF2AK2	0.342585	1.83376e-09
APOBEC3A	0.34141	2.09937e-09
GALM	0.341122	2.16988e-09
KIAA0226	0.341039	2.19079e-09
SIGLEC1	0.340344	2.37218e-09
LOC645984	0.340083	2.44399e-09
AIM2	0.339183	2.70845e-09
SP140	0.33826	3.00821e-09
GTPBP2	0.337977	3.10634e-09
C1GALT1	0.336593	3.63329e-09
NUB1	0.336178	3.80721e-09
ABCA1	0.335368	4.17068e-09
DTX3L	0.335223	4.23917e-09
UBQLNL	0.335208	4.24652e-09
MT2A	0.334864	4.41399e-09
SP100	0.334662	4.51512e-09
SPTLC2	0.334221	4.74342e-09
NCOA7	0.334086	4.8159e-09
LAP3	0.333971	4.8779e-09
ADAR	0.333304	5.25558e-09
IFI16	0.332829	5.54149e-09
APOL6	0.332784	5.5692e-09
IFI35	0.331784	6.22369e-09
PNPT1	0.331456	6.45455e-09
GOLGA6L4 /// PML	0.330445	7.21809e-09
ZBP1	0.330296	7.33777e-09
DHRS9	0.330041	7.54757e-09
BCL2A1	0.329917	7.65171e-09
FBXO6	0.327788	9.66589e-09
FTSJD2	0.327638	9.82576e-09
CACNA1A	0.327513	9.96105e-09
CYSLTR1	0.325801	1.20034e-08
FAM72A /// FAM72B /// FAM72C	0.325534	1.23571e-08
LY96	0.324834	1.33304e-08
SLFN12	0.324807	1.33689e-08
TNFAIP6	0.324647	1.36035e-08
LGALS3BP	0.32441	1.39558e-08
MOBKL2C	0.324316	1.40981e-08
TRIM38	0.324107	1.44193e-08
MAD2L1BP	0.323808	1.4893e-08
PDE9A	0.323734	1.50121e-08
NDC80	0.321919	1.82444e-08
DOCK4	0.321091	1.99333e-08
GBP3	0.31849	2.6277e-08
TRIM34 /// TRIM6-TRIM34	0.318303	2.68028e-08
CSRNP1	0.317876	2.80369e-08
CARD6	0.317548	2.9024e-08
NMI	0.31624	3.3304e-08
RNF213	0.315898	3.45186e-08
STAT1	0.314884	3.8378e-08
TNFSF13B	0.31408	4.17308e-08
HIST1H2AC	0.313803	4.29509e-08
LMO2	0.311847	5.25955e-08
SRGAP2	0.311485	5.45967e-08
SOCS1	0.311257	5.58963e-08
C16orf75	0.31052	6.02971e-08
ACOT9	0.309854	6.45578e-08
KIAA1109	0.308723	7.24698e-08
KLHDC8B	0.307222	8.44183e-08
ETV7	0.307115	8.53466e-08
KIF4A	0.305603	9.94394e-08
TNFSF10	0.305103	1.0457e-07
TREX1	0.304561	1.1043e-07
TUFT1	0.303046	1.2852e-07
PARP12	0.301708	1.46848e-07
TMEM123	0.301086	1.56201e-07
BST1	0.300322	1.68457e-07
SLC26A8	0.300203	1.70456e-07
RPS14P3	-0.300773	1.61106e-07
EEF1B2	-0.301484	1.50143e-07
SBNO1	-0.301767	1.45987e-07
KSR1	-0.30194	1.43504e-07
LOC144571	-0.30222	1.39554e-07
CSNK2B	-0.305314	1.02378e-07
AMPD2	-0.306292	9.27544e-08
CD1C	-0.306636	8.95821e-08
CTCF	-0.307193	8.46723e-08
SMPD3	-0.308579	7.35393e-08
GPR44	-0.308638	7.30983e-08
RPL7A	-0.309903	6.42314e-08
MARCKSL1	-0.310277	6.18179e-08
CAMK1D	-0.3107	5.91884e-08
RPL4	-0.313209	4.56851e-08
PCBP2	-0.314538	3.97904e-08
EEF1G /// TUT1	-0.318513	2.62137e-08
FAM168B	-0.320395	2.14669e-08
BRI3BP	-0.330173	7.43863e-09
KLRB1	-0.335301	4.20227e-09
CAMK1D /// LOC283070	-0.34153	2.07059e-09
TCF25	-0.342064	1.9472e-09
PRSS33	-0.349043	8.63315e-10
EIF3L	-0.349365	8.31128e-10

## Sheet: S6
DEGs (GSE11907)_|logFC|>0.5 & adj.P.Val <0.05
Gene.symbol	adj.P.Val	P.Value	t	B	logFC
IFI44L	1.4e-11	6.28e-16	9.30934	25.2459	3.80993
IFI44	2.13e-11	1.91e-15	9.10731	24.2023	2.58591
LGALS9	1.44e-09	1.94e-13	8.26003	19.8697	1.19825
LY6E	2.91e-09	5.24e-13	8.07488	18.9356	2.30453
OAS3	3.19e-09	7.17e-13	8.01614	18.6404	2.0977
SIGLEC1	3.5e-09	9.43e-13	7.9647	18.3825	5.35508
PLSCR1	6.4e-09	2.01e-12	7.82214	17.6699	1.56419
MX1	5.71e-08	2.05e-11	7.38041	15.4882	2.12274
OAS1	1.64e-07	6.62e-11	7.15438	14.3889	1.68783
USP18	1.73e-07	7.8e-11	7.12241	14.2345	2.35554
MX2	3.91e-07	1.93e-10	6.94488	13.3818	1.3775
IFITM2	4.1e-07	2.21e-10	6.91854	13.2561	0.995512
SPATS2L	7.57e-07	4.77e-10	6.76655	12.5343	1.61715
LAP3	1.12e-06	7.87e-10	6.66673	12.064	1.21568
ATP8B1	1.12e-06	8.06e-10	-6.66171	12.0405	-1.56215
ISG15	1.53e-06	1.17e-09	6.58663	11.6889	2.07705
WHSC1	1.82e-06	1.55e-09	6.53026	11.4261	2.27906
ADAR	1.82e-06	1.55e-09	6.52995	11.4247	0.761033
RRP12	2.61e-06	2.47e-09	6.43628	10.9904	2.02972
PDXK	2.8e-06	2.77e-09	6.41317	10.8837	0.967814
IFIT3	3e-06	3.1e-09	6.3898	10.776	2.36944
PAFAH1B1	5.11e-06	5.75e-09	6.26361	10.1977	0.685927
TRIM22	5.66e-06	6.84e-09	6.22784	10.0347	0.760427
HERC5	5.66e-06	7.09e-09	6.22041	10.001	1.80009
SQRDL	5.66e-06	7.13e-09	6.21923	9.99563	0.835202
ATRIP///TREX1	5.79e-06	7.55e-09	6.20739	9.94185	1.01203
HLA-F-AS1	6.85e-06	9.42e-09	-6.16159	9.73427	-1.02371
SIGLEC9	6.85e-06	9.55e-09	6.15881	9.72172	1.33929
IFIT1	9.95e-06	1.43e-08	6.0747	9.34267	3.03143
NAPA	1.03e-05	1.52e-08	6.06175	9.28456	0.76046
FCAR	1.07e-05	1.64e-08	6.0461	9.21439	3.04659
SGSM3	1.13e-05	1.78e-08	-6.02847	9.13551	-0.701528
RPL37A	1.15e-05	1.91e-08	-6.01418	9.0716	-1.39312
TSPOAP1	1.27e-05	2.16e-08	-5.98795	8.95456	-0.860338
LAMP3	1.48e-05	2.66e-08	5.94438	8.76075	1.9192
SCO2	1.72e-05	3.16e-08	5.90792	8.59915	1.36279
IRF7	1.76e-05	3.33e-08	5.89725	8.55198	1.19327
UBE2D2	1.78e-05	3.44e-08	-5.89045	8.52189	-0.596304
EIF2AK2	1.8e-05	3.57e-08	5.8826	8.48726	1.14765
PAFAH2	2.39e-05	4.94e-08	-5.81311	8.18142	-0.75883
AACS	2.39e-05	5.05e-08	-5.80855	8.16142	-0.695054
RSAD2	2.59e-05	5.64e-08	5.78513	8.05888	2.48949
RPL18	2.59e-05	5.74e-08	-5.78136	8.04237	-1.06328
ENY2	2.59e-05	5.83e-08	5.77776	8.02665	0.619732
SLC28A2	2.8e-05	6.41e-08	-5.75743	7.93785	-1.45824
STK26	3.11e-05	7.26e-08	-5.73072	7.82146	-0.584962
NFYB	3.39e-05	8.09e-08	-5.70764	7.72113	-0.839182
ATP5O	3.66e-05	9.05e-08	-5.68333	7.61573	-0.661966
ALDH6A1	4.02e-05	1.01e-07	-5.65869	7.50911	-0.687968
IFITM3	4.02e-05	1.03e-07	5.65512	7.49367	1.01389
PML	4.08e-05	1.07e-07	5.6481	7.46338	1.42591
OAS2	4.37e-05	1.16e-07	5.62987	7.38478	1.37058
RPL15	4.63e-05	1.25e-07	-5.61336	7.3137	-0.787016
RPS12	4.75e-05	1.3e-07	-5.60435	7.27496	-1.00425
KLHL22	5.39e-05	1.5e-07	-5.57348	7.14253	-1.51565
MIR7114///NSMF	5.55e-05	1.57e-07	-5.56327	7.09878	-0.777929
CES2	5.6e-05	1.61e-07	-5.55803	7.07639	-0.67819
IL15RA	5.74e-05	1.68e-07	5.54912	7.03831	0.605693
COX8A	6.03e-05	1.84e-07	5.5285	6.95031	0.533054
ANGEL1	6.56e-05	2.03e-07	-5.50692	6.85838	-0.563487
ARNT	7.4e-05	2.43e-07	5.46819	6.694	1.55121
HADH	7.4e-05	2.43e-07	-5.46797	6.69306	-0.592378
CLN5	7.49e-05	2.51e-07	-5.46046	6.66128	-0.682932
ABCB1	7.51e-05	2.57e-07	-5.45576	6.64138	-0.906544
HERC6	7.68e-05	2.69e-07	5.44512	6.59639	1.31308
TMEM262	7.87e-05	2.85e-07	-5.43246	6.54295	-1.1754
SYPL1	7.87e-05	2.86e-07	-5.43161	6.53935	-0.582078
ATP5L	7.87e-05	2.86e-07	-5.43154	6.53908	-0.541996
ARF4	8.37e-05	3.12e-07	5.41286	6.46032	0.751442
NFIB	8.37e-05	3.12e-07	-5.41243	6.45852	-1.61636
HIF1AN	8.47e-05	3.2e-07	-5.40703	6.43581	-0.653488
ZNF665	9.5e-05	3.67e-07	-5.37642	6.30723	-0.832952
ZNF117	0.000108	4.21e-07	-5.34574	6.17879	-0.859511
PLCL1	0.000111	4.45e-07	-5.33347	6.12757	-0.885941
YME1L1	0.000111	4.47e-07	-5.3325	6.1235	-1.16699
IFNGR2	0.000111	4.48e-07	5.33217	6.12213	0.773991
SERPINE2	0.000113	4.61e-07	-5.32583	6.0957	-0.905962
S100A11	0.000115	4.74e-07	5.31928	6.06837	1.08557
CLTA	0.000115	4.8e-07	5.31676	6.05786	0.725359
FKBP8	0.000123	5.21e-07	5.29812	5.98034	2.04452
EIF4B	0.000137	5.86e-07	-5.27172	5.87078	-0.928873
SH3GLB1	0.00014	6.06e-07	5.26418	5.83956	0.585185
FCGR1CP///FCGR1B///FCGR1A	0.000142	6.22e-07	5.25846	5.81588	1.2755
IFI35	0.000142	6.31e-07	5.25508	5.80191	1.09065
CCDC87	0.000142	6.36e-07	-5.25349	5.79532	-1.71859
MT1F	0.000142	6.39e-07	5.25239	5.79075	0.83882
SORL1	0.000142	6.44e-07	-5.25043	5.78268	-0.655759
KIAA0391///PSMA6	0.000144	6.59e-07	5.24532	5.76156	0.58455
OASL	0.00015	6.99e-07	5.23207	5.70688	1.28858
OGFOD3	0.00015	7.04e-07	-5.23037	5.69987	-0.656026
IFI6	0.00015	7.13e-07	5.22753	5.68816	1.59342
DEFA1B///DEFA3///DEFA1	0.000164	8.02e-07	5.20093	5.57868	2.25017
SAT1	0.00017	8.41e-07	5.19006	5.53406	1.33176
CHMP7	0.000172	8.56e-07	-5.1861	5.51781	-0.906567
PCGF1	0.000177	8.9e-07	5.17725	5.4815	0.941217
NMT2	0.000184	9.35e-07	-5.1661	5.43586	-0.851872
AKR7A2	0.000185	9.63e-07	-5.1594	5.40846	-0.559481
ANXA2	0.000185	9.66e-07	5.15873	5.40571	0.683054
SOX4	0.000202	1.06e-06	-5.13683	5.31632	-0.965616
POLG	0.000232	1.25e-06	-5.09955	5.16466	-0.573677
POU6F1	0.000232	1.26e-06	-5.09797	5.15826	-1.05306
H1F0	0.000243	1.33e-06	5.08511	5.10615	1.19241
UBR4	0.00025	1.39e-06	5.07542	5.06691	0.524189
ADK	0.00025	1.39e-06	-5.07482	5.06448	-1.04158
CTNNA1	0.000256	1.44e-06	5.06645	5.03062	0.710322
CNPPD1	0.000256	1.45e-06	5.06513	5.0253	1.21255
CERK	0.000257	1.47e-06	-5.06249	5.01462	-0.68255
TPT1P8	0.000272	1.58e-06	-5.04595	4.94787	-1.38171
PKNOX1	0.000278	1.63e-06	-5.03892	4.91957	-0.85141
FKBP4	0.000301	1.77e-06	-5.01941	4.84108	-0.692996
MAFB	0.000308	1.83e-06	5.01125	4.80832	1.30681
ADGRL1	0.000308	1.86e-06	-5.00861	4.79773	-0.991565
LOC102724200///TRAPPC10	0.000308	1.86e-06	-5.00848	4.7972	-0.572862
PKIA	0.000315	1.91e-06	-5.00182	4.7705	-0.861332
FFAR2	0.000328	2.01e-06	4.99025	4.72418	2.11348
NDUFB7	0.000329	2.04e-06	4.98631	4.70841	1.35602
MS4A4A	0.000329	2.06e-06	4.98447	4.70102	1.32449
PGAP3	0.000329	2.08e-06	-4.98243	4.69287	-0.620117
RPL22	0.000329	2.08e-06	-4.98169	4.68993	-0.611123
LOC101927826///FBXO41	0.000331	2.11e-06	-4.97827	4.67626	-0.675187
DYSF	0.000341	2.19e-06	4.97014	4.64379	1.13742
PARVA	0.000343	2.22e-06	-4.96691	4.63087	-1.03926
S100A8	0.000343	2.24e-06	-4.96434	4.62064	-1.5859
SNORD73A///RPS3A	0.000343	2.27e-06	-4.96195	4.61111	-1.15958
GSPT2	0.000343	2.27e-06	-4.96162	4.6098	-0.691829
SUCLG2	0.000343	2.28e-06	-4.96039	4.60489	-0.641167
RPL23AP32	0.000353	2.38e-06	-4.95086	4.56691	-0.821753
ACSL1	0.000353	2.39e-06	4.94967	4.5622	1.45224
CTSA	0.000353	2.41e-06	4.94752	4.55361	0.677638
RNASE2	0.000353	2.42e-06	4.94678	4.55066	1.32586
SMARCA2	0.000353	2.43e-06	-4.94603	4.54768	-0.598664
JAK2	0.000365	2.53e-06	4.93641	4.50945	0.72403
THEMIS2	0.000366	2.57e-06	4.93262	4.4944	0.617486
IFI27	0.000366	2.59e-06	4.93077	4.48705	3.51298
TLN1	0.000366	2.59e-06	4.93059	4.4863	1.03358
DHRS12	0.000366	2.6e-06	-4.92972	4.48288	-1.68945
ATXN10	0.000367	2.62e-06	-4.92789	4.47559	-0.519002
PPP3CA	0.000369	2.71e-06	-4.92012	4.44477	-0.72302
FANCI	0.000369	2.72e-06	4.91954	4.44247	1.7158
FAM216A	0.000369	2.72e-06	-4.91924	4.44129	-0.57434
ANKRD46	0.000383	2.85e-06	-4.90871	4.39958	-0.910831
UPF3B	0.000383	2.87e-06	-4.90678	4.39191	-0.611805
BEX4	0.00039	2.95e-06	-4.90037	4.36655	-0.599964
CAMK2N1	0.00039	2.96e-06	-4.89928	4.36226	-1.03384
S100A9	0.000408	3.12e-06	4.88744	4.31549	0.725493
SMPD1	0.000414	3.21e-06	-4.88039	4.28764	-0.65811
SPTLC2	0.000414	3.22e-06	4.87959	4.28449	0.84679
TLR2	0.000417	3.27e-06	4.8765	4.27232	1.12922
GPC5	0.000419	3.32e-06	-4.87251	4.25658	-1.94988
MOB1A	0.000423	3.38e-06	4.86824	4.23978	0.747244
MT1X	0.000425	3.42e-06	4.8657	4.22978	1.01599
YWHAH	0.000429	3.47e-06	4.86197	4.21508	0.743373
DHRS3	0.00043	3.5e-06	-4.86019	4.20809	-0.910676
CCR1	0.00043	3.52e-06	4.85874	4.20237	1.20229
SEMA4C	0.000445	3.66e-06	-4.84957	4.16634	-1.03115
UQCRB	0.000447	3.71e-06	-4.84662	4.15474	-0.818136
TDRD7	0.000447	3.74e-06	4.84455	4.14665	0.605326
PLXNB1	0.000461	3.88e-06	-4.83579	4.11226	-0.908112
DYRK2	0.000473	4e-06	-4.82828	4.08286	-0.766299
TSSK2///DGCR14	0.000473	4.02e-06	-4.82739	4.07934	-1.04751
RRAS	0.000473	4.04e-06	4.82618	4.07461	0.971749
POLR1B	0.000478	4.1e-06	-4.82255	4.06041	-0.731772
APLP2	0.000487	4.25e-06	4.81411	4.02742	0.849402
TP63	0.000492	4.34e-06	-4.80921	4.00824	-1.51205
EXOSC4	0.000493	4.39e-06	4.80641	3.99732	1.59903
DAB1	0.000493	4.4e-06	-4.80597	3.9956	-1.23327
RRAD	0.000493	4.41e-06	-4.80511	3.99226	-1.94658
CORO1C	0.000499	4.48e-06	4.80146	3.97803	0.843137
ZNF444	0.000504	4.56e-06	-4.79762	3.96305	-0.818041
GYS2	0.000506	4.62e-06	-4.79441	3.95052	-2.19192
IFITM2///IFITM1	0.000514	4.71e-06	4.78949	3.93133	0.824101
CHMP5	0.000515	4.77e-06	4.78664	3.92026	0.860495
ALOX5AP	0.000522	4.85e-06	4.78249	3.90411	0.823458
GEMIN8	0.00053	4.96e-06	-4.77758	3.88499	-0.803226
PDLIM7	0.000538	5.05e-06	4.77298	3.8671	1.92222
STAT1	0.000575	5.44e-06	4.75526	3.79833	1.11527
BLVRA	0.00059	5.66e-06	4.74585	3.76189	0.822095
GUCA2A	0.00059	5.69e-06	-4.74435	3.75607	-1.37819
IL1RN	0.00059	5.7e-06	4.74417	3.75539	1.28705
PLG	0.000595	5.77e-06	-4.74103	3.74323	-1.50894
POLRMT	0.000601	5.86e-06	-4.73732	3.72889	-0.643747
GCOM1///POLR2M	0.000605	5.95e-06	-4.73396	3.71592	-0.633916
ITGA6	0.000605	5.96e-06	-4.73349	3.71407	-1.0283
ZNF813	0.000606	5.99e-06	-4.73209	3.70868	-0.817786
TUBA1B	0.00061	6.06e-06	4.72942	3.69835	0.563914
TTTY1B///TTTY1	0.000619	6.19e-06	-4.72444	3.67912	-1.03943
SLC31A2	0.000619	6.22e-06	4.72307	3.67387	0.948689
SOCS5	0.000632	6.39e-06	-4.71675	3.64947	-0.649493
PIK3R1	0.000637	6.47e-06	-4.71357	3.63721	-0.778442
BUB3	0.00064	6.59e-06	-4.70922	3.62045	-0.622067
RPL10L	0.00064	6.6e-06	-4.70884	3.619	-1.06978
C4orf46///TOMM7	0.00064	6.63e-06	-4.70775	3.61479	-0.524964
IFITM1	0.00064	6.71e-06	4.70509	3.60455	0.649175
ZC2HC1A	0.000657	6.94e-06	-4.69674	3.57245	-0.687526
TFEC	0.000662	7.05e-06	4.69315	3.55866	0.798626
PHF11	0.000695	7.44e-06	4.68001	3.50821	0.521651
MAPKAPK5-AS1	0.000699	7.54e-06	-4.67665	3.49533	-0.711791
H1FX	0.000699	7.58e-06	4.67556	3.49116	0.671645
BST2	0.00072	7.83e-06	4.66755	3.46048	0.812287
AK5	0.000723	7.9e-06	-4.66545	3.45246	-1.35413
RPS9	0.000725	7.98e-06	-4.66301	3.4431	-0.774748
PLEK	0.000725	7.98e-06	4.66299	3.44303	0.833482
PKM	0.000734	8.18e-06	4.65708	3.42043	0.782342
ZNF669	0.000735	8.29e-06	-4.65383	3.40803	-0.668678
GNA11	0.000765	8.7e-06	-4.64198	3.3628	-0.655977
SOX2	0.000777	8.89e-06	-4.63681	3.34308	-1.67739
NFE2	0.000777	8.95e-06	4.63512	3.33664	1.09199
DIXDC1	0.000777	9.01e-06	-4.6337	3.33126	-1.3262
TMEM134	0.000777	9.01e-06	-4.63351	3.33054	-0.55313
GPA33	0.000783	9.15e-06	-4.62997	3.31706	-0.829113
C8orf44	0.000783	9.15e-06	-4.62991	3.31681	-0.792119
C1orf109	0.000797	9.37e-06	-4.62409	3.29467	-0.881972
PIN4	0.000797	9.38e-06	-4.62375	3.29339	-0.701333
TAX1BP1	0.000817	9.66e-06	-4.61663	3.26634	-0.688684
TULP3	0.000818	9.71e-06	-4.61536	3.2615	-0.599369
TOR1B	0.000842	1e-05	4.60752	3.23174	0.686821
SBF1	0.000855	1.02e-05	-4.6024	3.21233	-0.612459
SGSM2	0.000855	1.03e-05	-4.60197	3.2107	-0.668165
PRR14L	0.000859	1.04e-05	-4.59975	3.2023	-0.781101
TMEM8B	0.000859	1.04e-05	-4.59906	3.19967	-0.903975
ZNF287	0.000859	1.04e-05	-4.5981	3.19603	-2.07117
CD6	0.000874	1.07e-05	-4.59185	3.17238	-0.86105
TMCO6	0.000874	1.08e-05	-4.58969	3.16418	-0.662265
PSME3	0.000874	1.08e-05	4.5893	3.16273	0.748067
RPS6KA5	0.000891	1.11e-05	-4.5831	3.13928	-0.677811
EPPK1	0.000895	1.12e-05	-4.58061	3.12985	-1.05976
ZNF783	0.000895	1.12e-05	-4.57998	3.12749	-0.562815
RRM2	0.000898	1.13e-05	4.5773	3.11736	1.58027
LPAR3	0.000904	1.15e-05	-4.57477	3.10782	-0.885916
ALK	0.000906	1.15e-05	-4.57342	3.10271	-1.04386
PIAS4	0.000951	1.22e-05	-4.5601	3.05252	-0.594682
PLXDC1	0.000951	1.22e-05	-4.55917	3.04901	-0.821551
CYP46A1	0.000951	1.22e-05	-4.55895	3.04816	-1.49621
TADA2A	0.000953	1.23e-05	-4.55759	3.04304	-0.843216
NET1	0.000958	1.24e-05	-4.55538	3.03475	-0.660431
EPHB6	0.000962	1.25e-05	-4.55363	3.02815	-0.702556
GSTA1	0.000964	1.26e-05	-4.55225	3.02297	-0.704963
TMPPE///GLB1	0.000971	1.27e-05	4.54952	3.01271	0.503615
ISOC1	0.000973	1.28e-05	-4.54827	3.00801	-0.536297
PIK3CG	0.000973	1.28e-05	4.5475	3.0051	1.26734
DECR2	0.000988	1.31e-05	-4.54196	2.98428	-0.758557
ZKSCAN5	0.000999	1.33e-05	-4.53826	2.97039	-0.774448
DDX60	0.000999	1.33e-05	4.53757	2.9678	1.22691
TRDV3	0.001	1.35e-05	-4.53439	2.95586	-1.18937
SLC35E1	0.001	1.35e-05	-4.53385	2.95386	-0.505299
ZNF571	0.001	1.36e-05	-4.53321	2.95144	-0.990498
LGALS1	0.001	1.36e-05	4.53289	2.95024	0.692005
BAZ2A	0.00101	1.38e-05	-4.52942	2.93722	-0.875113
EDAR	0.00102	1.39e-05	-4.52658	2.92658	-0.942233
TOMM20	0.00102	1.41e-05	-4.52415	2.91748	-0.519726
TMEM30B	0.00102	1.41e-05	-4.52379	2.91614	-0.73645
PDLIM5	0.00102	1.41e-05	-4.52342	2.91475	-0.625435
NENF	0.00108	1.5e-05	-4.50824	2.85797	-1.06782
MT1E	0.00108	1.52e-05	4.50589	2.84918	0.743881
CNIH4	0.00109	1.52e-05	4.5048	2.84512	0.658728
PDCD11	0.00109	1.53e-05	-4.5036	2.84065	-0.896249
DZIP3	0.0011	1.55e-05	-4.50029	2.82828	-0.68725
TMEM186	0.0011	1.55e-05	-4.49998	2.82713	-0.816345
DNAH2	0.0011	1.56e-05	-4.4993	2.82457	-1.33767
MAN1C1	0.0011	1.57e-05	-4.49679	2.81522	-0.725106
PHLDB1	0.0011	1.57e-05	-4.49669	2.81486	-1.17768
ARRB1	0.00111	1.59e-05	-4.49406	2.80506	-0.581558
GDAP2	0.00111	1.6e-05	-4.49317	2.80173	-0.627212
CAMP	0.00111	1.61e-05	4.49153	2.79561	2.49862
OR1D5	0.00113	1.64e-05	-4.48723	2.7796	-1.70719
FAR2	0.00115	1.68e-05	4.48112	2.75686	1.34721
CSNK1G2	0.00115	1.68e-05	-4.48027	2.75368	-0.619313
H2AFY	0.00116	1.72e-05	4.47438	2.7318	0.615675
C19orf60	0.00116	1.72e-05	-4.47435	2.73169	-0.577053
TMEM147-AS1	0.00116	1.73e-05	-4.47374	2.72943	-0.633206
2022-03-02	0.00117	1.73e-05	-4.47256	2.72503	-0.740466
XRCC2	0.00123	1.84e-05	-4.45821	2.67177	-0.661435
IL17B	0.00123	1.84e-05	-4.45786	2.67047	-0.803756
HIST2H2AA4///HIST2H2AA3	0.00124	1.88e-05	4.45242	2.65033	0.812953
GH1///CSHL1///CSH2///CSH1	0.00124	1.89e-05	-4.45165	2.64749	-0.95757
LOC100996693///SPEG	0.00124	1.9e-05	-4.45007	2.64163	-1.54724
ABHD18	0.00125	1.92e-05	-4.44778	2.63314	-0.675653
ARHGEF4	0.00125	1.93e-05	-4.4462	2.62731	-1.34111
UFM1	0.0013	2e-05	-4.43695	2.59313	-0.507312
LTF	0.0013	2e-05	4.43661	2.59185	2.58938
TALDO1	0.0013	2.02e-05	4.4351	2.58626	0.854614
NFATC1	0.00131	2.03e-05	-4.43288	2.57808	-0.539329
SERPINB1	0.00133	2.07e-05	4.42857	2.56218	0.759211
PCDH11Y///PCDH11X	0.00134	2.09e-05	-4.42607	2.55295	-0.882151
OSBPL10	0.00135	2.13e-05	-4.42152	2.53619	-1.54037
EIF3M	0.00135	2.13e-05	-4.42145	2.53592	-0.510399
KRT10	0.00136	2.15e-05	-4.41896	2.52676	-0.708491
TRIM2	0.00137	2.18e-05	-4.41549	2.51396	-1.08252
GINS2	0.00137	2.18e-05	4.41514	2.51268	2.11313
N4BP3	0.00137	2.19e-05	-4.41457	2.51059	-0.974863
OMP	0.00137	2.19e-05	-4.41401	2.50854	-1.22096
NUDT4P1///NUDT4P2///NUDT4	0.00137	2.2e-05	4.41292	2.50453	1.05682
MMP11	0.00137	2.2e-05	-4.41287	2.50434	-1.74524
TET3	0.00138	2.25e-05	4.40809	2.48675	0.761365
USP20	0.00138	2.25e-05	-4.40746	2.48445	-0.708845
NAP1L1	0.00138	2.26e-05	-4.4067	2.48164	-0.65416
TTC3P1///TTC3	0.00138	2.26e-05	-4.40632	2.48026	-0.703207
TMEM59L	0.00138	2.27e-05	-4.40543	2.47697	-1.52288
FPR2	0.00139	2.29e-05	4.40265	2.46676	1.19748
ATG12	0.0014	2.31e-05	-4.40103	2.46079	-0.711685
MPO	0.00141	2.34e-05	4.39722	2.44682	2.30214
MAP4	0.00142	2.36e-05	4.39508	2.43895	0.621046
ZNF253	0.00142	2.37e-05	-4.39401	2.43502	-0.874331
ESRRG	0.00144	2.41e-05	-4.38993	2.42007	-2.00852
ZNF33B	0.00144	2.42e-05	-4.38914	2.41717	-0.622255
P2RY10	0.00149	2.53e-05	-4.37826	2.37733	-0.834415
SORBS2	0.00149	2.54e-05	-4.37662	2.37134	-1.22872
HPD	0.00149	2.55e-05	-4.37641	2.37057	-0.955526
RAD1	0.00151	2.58e-05	-4.37328	2.35912	-0.604895
PARP12	0.00155	2.65e-05	4.36628	2.33352	0.657934
UBE2L6	0.00155	2.67e-05	4.36477	2.32803	0.61922
LOC101930416///LOC101929792///LOC100996724///PDE4DIP	0.0016	2.75e-05	-4.3567	2.29858	-0.854842
ATP6V1D	0.0016	2.76e-05	4.35587	2.29556	0.675411
DTNA	0.0016	2.76e-05	-4.35566	2.29478	-1.05365
SLC25A38	0.00165	2.88e-05	-4.34519	2.25664	-0.537939
SPI1	0.00165	2.89e-05	4.34483	2.25535	1.136
SP110	0.00167	2.93e-05	4.34054	2.23973	0.591307
TMC6	0.00167	2.94e-05	-4.33969	2.23665	-0.634578
HTR3A	0.00167	2.95e-05	-4.33899	2.23409	-0.94809
DNTT	0.00167	2.96e-05	-4.33852	2.23238	-1.00403
FGFR1	0.00167	2.98e-05	-4.33631	2.22437	-1.10229
NRSN2	0.00167	2.99e-05	-4.33606	2.22345	-1.43288
REV1	0.0017	3.05e-05	-4.33064	2.20378	-0.574598
N4BP2L2	0.0017	3.06e-05	-4.33025	2.20236	-0.60229
CHRNB3	0.0017	3.07e-05	-4.32891	2.19748	-0.879825
LSM5	0.00171	3.11e-05	-4.32608	2.1872	-0.6489
VEGFB	0.00172	3.13e-05	-4.32401	2.17969	-0.777116
SFMBT1	0.00174	3.18e-05	-4.32029	2.16622	-0.545692
NADK	0.00174	3.2e-05	4.31892	2.16125	0.519881
EEF1D	0.00174	3.2e-05	-4.31832	2.15907	-0.702277
LDLRAD4	0.00174	3.23e-05	-4.31584	2.15009	-0.809836
ISG20	0.00174	3.25e-05	4.31433	2.14465	0.835675
AGMAT	0.00174	3.26e-05	-4.31388	2.143	-0.838078
CDKN1A	0.00176	3.29e-05	4.31134	2.13383	0.857215
SMG9	0.00176	3.3e-05	-4.3105	2.13078	-0.641113
DNAH6	0.00176	3.31e-05	-4.30973	2.128	-0.832639
EID1	0.00178	3.36e-05	-4.306	2.1145	-0.781562
PDIA6	0.00179	3.41e-05	4.30265	2.10238	0.5152
SIRPA	0.00179	3.41e-05	4.30262	2.10227	0.758587
KCNK3	0.0018	3.45e-05	-4.29922	2.09001	-1.72651
GADD45GIP1	0.0018	3.45e-05	-4.29912	2.08963	-1.62077
UST	0.00181	3.47e-05	-4.29798	2.08551	-0.642421
CLDN6	0.00182	3.52e-05	-4.29437	2.07248	-1.39071
CACTIN	0.00182	3.53e-05	-4.29378	2.07037	-0.750758
MRPS27	0.00183	3.55e-05	-4.29237	2.06526	-0.593244
CTF1	0.00183	3.56e-05	-4.29147	2.06203	-1.49225
DOCK6	0.00186	3.65e-05	-4.28533	2.03991	-1.0228
ZMYM1	0.00186	3.65e-05	-4.2851	2.03906	-0.78413
RASL11B	0.00186	3.65e-05	-4.28476	2.03785	-0.840793
RETN	0.00191	3.78e-05	4.27588	2.0059	1.72963
PSIP1	0.00194	3.84e-05	-4.27207	1.99219	-0.619449
KTN1	0.00195	3.88e-05	-4.26944	1.98275	-0.565912
DIP2C	0.00195	3.89e-05	-4.26896	1.98101	-0.870981
DPH5	0.00198	3.95e-05	-4.26463	1.96547	-0.723018
ATPAF2	0.002	4.05e-05	-4.25838	1.94302	-0.700383
PGAP1	0.002	4.05e-05	4.25838	1.94302	0.951896
LOC100506639///ZNF131	0.00202	4.1e-05	-4.25517	1.93153	-0.776441
GK	0.00203	4.11e-05	4.25429	1.92836	0.96072
CYSLTR2	0.00203	4.13e-05	-4.25308	1.92403	-1.21418
CRH	0.00204	4.17e-05	-4.25096	1.91644	-1.39424
REST	0.00204	4.17e-05	-4.25064	1.91529	-0.583497
SMAD4	0.00206	4.27e-05	-4.24497	1.89501	-0.629612
ZXDB	0.00206	4.27e-05	-4.24471	1.89407	-1.42608
TASP1	0.00207	4.29e-05	-4.24342	1.88947	-0.653831
ADGRA3	0.00209	4.35e-05	-4.23971	1.87617	-1.61203
GUSBP11	0.0021	4.38e-05	-4.23834	1.87129	-1.32267
LCMT2	0.00213	4.45e-05	-4.23442	1.85727	-0.665825
GRN	0.00214	4.51e-05	4.23096	1.84493	0.711935
RNF43	0.00214	4.51e-05	-4.2305	1.84327	-1.05312
NFKB2	0.00216	4.58e-05	4.22657	1.82926	1.26156
CAPG	0.00216	4.6e-05	4.22552	1.82551	0.713836
IREB2	0.00218	4.65e-05	-4.22255	1.81495	-0.74182
TMEM254	0.0022	4.69e-05	-4.22054	1.80779	-0.561524
MLLT11	0.0022	4.72e-05	-4.21919	1.80296	-0.53375
PBXIP1	0.0022	4.73e-05	-4.21832	1.79988	-0.587596
NCR1	0.0022	4.74e-05	-4.21775	1.79785	-1.06247
ZNF91	0.00221	4.79e-05	-4.2154	1.78946	-1.1804
DCLRE1C	0.00221	4.8e-05	-4.2148	1.78734	-0.595324
ADAMTS5	0.00222	4.82e-05	-4.21342	1.78242	-0.888514
TEX30	0.00224	4.88e-05	-4.2105	1.77205	-0.61677
ZNF335	0.00225	4.91e-05	-4.20875	1.76582	-0.612406
ZNF614	0.00225	4.93e-05	-4.20746	1.76123	-0.682481
PLBD1	0.00227	5.01e-05	4.20358	1.74744	0.837623
BMPR1A	0.00227	5.01e-05	-4.20336	1.74666	-0.712708
THRA	0.00227	5.03e-05	-4.20261	1.74401	-0.788808
LY9	0.00228	5.06e-05	-4.20107	1.73854	-0.789884
LCP1	0.00228	5.07e-05	4.20061	1.73689	0.552279
ANAPC10	0.00228	5.08e-05	-4.20017	1.73534	-0.53175
DALRD3	0.00228	5.1e-05	-4.19876	1.73032	-0.519337
CDHR1	0.00228	5.11e-05	-4.1982	1.72832	-1.34051
CHN2	0.0023	5.17e-05	-4.19532	1.71813	-0.887759
OR7E19P	0.00232	5.23e-05	-4.19262	1.70854	-1.76242
DCT	0.00232	5.25e-05	-4.19158	1.70485	-1.06776
FEZ1	0.00232	5.26e-05	-4.19101	1.70286	-1.00257
MUC2	0.00232	5.27e-05	-4.19054	1.70117	-1.14235
FAM134B	0.00233	5.3e-05	-4.18911	1.69611	-0.828511
PASK	0.00234	5.33e-05	-4.18751	1.69044	-0.955643
GNL3L	0.00235	5.39e-05	-4.18466	1.68037	-0.821578
PGLYRP1	0.00235	5.39e-05	4.18458	1.68005	3.35836
MAGEF1	0.00236	5.44e-05	-4.1822	1.67164	-0.761376
SNX13	0.00237	5.49e-05	-4.17985	1.66332	-0.792847
RPS28	0.00237	5.51e-05	-4.17902	1.6604	-0.562421
HPSE2	0.00238	5.55e-05	-4.17717	1.65385	-1.75761
ZMYND11	0.00238	5.55e-05	-4.17707	1.65349	-0.673589
NUBPL	0.00238	5.59e-05	-4.17532	1.64732	-0.764996
YWHAE	0.00238	5.59e-05	4.17528	1.64715	0.948879
GMPR	0.00238	5.6e-05	4.17476	1.64532	1.17297
CYP3A4	0.00238	5.62e-05	-4.17389	1.64224	-1.58551
SRPX	0.00238	5.62e-05	-4.17385	1.64212	-0.960975
SF3B3	0.00238	5.62e-05	-4.17355	1.64106	-0.561034
PCDHGA1	0.00238	5.64e-05	-4.17301	1.63914	-0.820464
MSH2	0.00238	5.64e-05	-4.173	1.63913	-0.624508
RASGRP2	0.00241	5.73e-05	-4.16879	1.62425	-0.576396
SIK3	0.00242	5.75e-05	-4.16764	1.62018	-0.580713
PITPNC1	0.00242	5.77e-05	-4.16672	1.61695	-0.560444
ATG2B	0.00242	5.78e-05	-4.16629	1.61542	-0.685101
F5	0.00243	5.83e-05	4.16401	1.60739	0.734169
MUC13	0.00246	5.91e-05	-4.16081	1.59608	-1.4249
LAMP2	0.00247	5.95e-05	4.15877	1.58891	0.722076
IGFBP7	0.0025	6.04e-05	4.15491	1.57532	1.64877
ITGA2B	0.0025	6.05e-05	-4.15455	1.57403	-1.68889
SERPING1	0.00251	6.11e-05	4.15189	1.56469	1.37133
KRT8	0.00252	6.15e-05	-4.15032	1.55914	-0.714642
FMNL1	0.00253	6.2e-05	4.14798	1.55091	0.620096
GDF7	0.00253	6.23e-05	-4.14692	1.54717	-1.21989
UNC45A	0.00254	6.27e-05	-4.14512	1.54085	-0.638843
LOC101929087///SUMO2///SUMO3	0.00254	6.29e-05	-4.14429	1.53792	-0.510452
RBX1	0.00255	6.35e-05	4.14178	1.52912	0.512332
CELSR2	0.00256	6.4e-05	-4.13995	1.5227	-0.871818
LRRC40	0.00257	6.42e-05	-4.13905	1.51955	-0.657419
CYP17A1	0.00257	6.43e-05	-4.13872	1.51838	-0.984409
TMEM151B	0.00259	6.51e-05	-4.13549	1.50704	-1.13151
NR0B1	0.00259	6.51e-05	-4.13535	1.50654	-1.07482
NOP10	0.00259	6.52e-05	4.13496	1.50516	0.550088
TSC2	0.00261	6.59e-05	-4.13212	1.49521	-1.4044
RRAS2	0.00261	6.61e-05	-4.13144	1.49284	-0.628971
PDE3B	0.00261	6.62e-05	-4.13099	1.49125	-0.701836
PTPN21	0.00261	6.64e-05	-4.13022	1.48856	-1.78861
BBS4	0.00261	6.65e-05	-4.12989	1.48737	-0.582395
RPP38	0.00262	6.71e-05	-4.12729	1.47826	-0.549141
NPEPPS	0.00263	6.74e-05	-4.12631	1.47484	-0.606962
COL8A2	0.00266	6.89e-05	4.12065	1.45501	1.48629
NUP58	0.00266	6.9e-05	4.12004	1.45288	0.72588
TAGLN3	0.00266	6.9e-05	-4.12	1.45274	-0.853369
PAIP1	0.00266	6.91e-05	-4.11986	1.45226	-0.560476
ITPR3	0.00266	6.92e-05	-4.11932	1.45039	-1.19165
CRY1	0.00269	7e-05	-4.11628	1.43975	-0.733376
CAMK4	0.00269	7.02e-05	-4.11574	1.43785	-0.725619
BCAP29	0.00269	7.04e-05	-4.11471	1.43423	-0.599469
IL23A	0.00269	7.05e-05	-4.11443	1.43326	-0.580704
MED7	0.00269	7.06e-05	-4.11421	1.43249	-0.709406
FEV	0.0027	7.12e-05	-4.11204	1.42493	-0.835034
B4GAT1	0.0027	7.14e-05	-4.11124	1.42213	-0.739278
SOX12	0.00271	7.18e-05	-4.10949	1.416	-0.706115
ZNF271P	0.00272	7.21e-05	-4.10875	1.41341	-0.512098
ALOX5	0.00272	7.22e-05	-4.10808	1.41107	-0.772129
PRDM2	0.00274	7.29e-05	-4.10566	1.40265	-1.04348
SLC2A1	0.00274	7.32e-05	-4.10463	1.39905	-0.680477
WDR91	0.00274	7.33e-05	-4.10415	1.39738	-0.679701
SIKE1	0.00274	7.34e-05	-4.10392	1.39655	-0.814203
CHRNA6	0.00274	7.37e-05	-4.10269	1.39227	-0.770224
CBLL1	0.00279	7.52e-05	-4.09751	1.37421	-0.631334
CRTAP	0.00282	7.6e-05	-4.09478	1.3647	-0.646255
RAB8A	0.00282	7.63e-05	4.09375	1.36112	0.525224
SLC2A2	0.00282	7.64e-05	-4.09346	1.3601	-1.02067
MED31	0.00283	7.68e-05	-4.09204	1.35514	-0.84721
BLVRB	0.00285	7.74e-05	4.08987	1.34759	0.928264
GCFC2	0.00285	7.74e-05	-4.08978	1.3473	-0.543456
NOCT	0.00287	7.82e-05	-4.08709	1.33792	-0.780576
LOC101929479///LOC727751///LOC642423///GOLGA2P7///GOLGA2P10	0.00287	7.84e-05	-4.08638	1.33546	-1.40143
ZZZ3	0.00288	7.88e-05	-4.08509	1.33098	-0.669905
RPS11	0.00289	7.93e-05	-4.08345	1.32525	-1.17724
TCEB2	0.00289	7.96e-05	-4.08253	1.32206	-1.04722
LMF1	0.0029	8e-05	-4.08129	1.31778	-0.703686
PCMTD2	0.0029	8.03e-05	-4.08035	1.31451	-0.589223
TOB2	0.0029	8.03e-05	-4.08012	1.31369	-0.762451
TRMO	0.0029	8.04e-05	-4.07993	1.31303	-0.548765
CLUAP1	0.00291	8.08e-05	-4.07854	1.30819	-0.884532
NRF1	0.00291	8.09e-05	-4.07832	1.30743	-0.605445
STX11	0.00291	8.1e-05	4.0778	1.30564	0.97135
TRAIP	0.00291	8.12e-05	-4.07721	1.3036	-1.54881
RECK	0.00293	8.23e-05	-4.07369	1.29139	-0.800595
FOXN1	0.00295	8.29e-05	-4.07186	1.28503	-0.885756
HGF	0.00295	8.34e-05	-4.07007	1.27883	-0.712739
PLP2	0.00295	8.34e-05	4.07005	1.27876	0.667458
FABP2	0.00295	8.35e-05	-4.06989	1.27818	-1.41365
LOC100505498	0.00295	8.37e-05	-4.0693	1.27613	-0.95291
ZFX	0.00297	8.45e-05	-4.06659	1.26676	-0.734265
GLTSCR1L	0.00297	8.46e-05	-4.06635	1.26594	-0.548313
CDH6	0.00297	8.47e-05	-4.06594	1.2645	-1.49642
LCN2	0.00302	8.64e-05	4.06094	1.24717	2.27724
ZBTB40	0.00304	8.72e-05	-4.05829	1.23803	-0.702672
AGFG2	0.00306	8.78e-05	-4.05646	1.2317	-1.35229
TMEM231	0.00307	8.84e-05	-4.05464	1.2254	-1.00827
ZNF587B	0.00308	8.86e-05	-4.05405	1.22333	-0.528761
BCO1	0.00308	8.88e-05	-4.0536	1.22178	-1.67438
CLSTN1	0.0031	8.96e-05	-4.05104	1.21295	-0.536014
SH2B1	0.0031	9.01e-05	-4.04984	1.2088	-0.684876
SPRR2C	0.0031	9.06e-05	-4.04837	1.20371	-1.57302
ADCK2	0.0031	9.07e-05	-4.04796	1.2023	-0.576286
BAIAP3	0.0031	9.07e-05	-4.04781	1.20178	-1.37774
IFIT2	0.0031	9.09e-05	4.04748	1.20066	1.47409
SLC5A2	0.00311	9.12e-05	-4.04639	1.19687	-1.17144
DIAPH1	0.00312	9.16e-05	-4.04525	1.19296	-0.754944
KIF1B	0.00312	9.17e-05	4.04497	1.19199	0.684096
GCNT1P1	0.00312	9.18e-05	-4.04485	1.19158	-1.35536
ALDH1B1	0.00312	9.21e-05	-4.04401	1.18868	-0.758242
UPK2	0.00312	9.23e-05	-4.04337	1.18646	-1.36149
FBXO9	0.00312	9.25e-05	-4.04261	1.18384	-0.6166
APOL6	0.00313	9.28e-05	4.04192	1.18145	0.831295
EGFR	0.00313	9.33e-05	-4.04046	1.17642	-1.12941
KLHL20	0.00317	9.45e-05	-4.03712	1.1649	-0.735277
TMCC1	0.00317	9.48e-05	-4.03616	1.16158	-0.601804
ZNF767P	0.00319	9.56e-05	-4.03404	1.15431	-0.555543
GGCX	0.0032	9.63e-05	-4.03209	1.14757	-0.800704
MYL1	0.0032	9.65e-05	-4.03159	1.14585	-1.45687
DOCK1	0.0032	9.65e-05	-4.0315	1.14555	-1.02238
BICC1	0.0032	9.66e-05	-4.03115	1.14433	-1.66222
STAT3	0.0032	9.68e-05	4.03062	1.14252	0.678982
MORC3	0.0032	9.69e-05	-4.03034	1.14155	-0.569902
NTRK3	0.0032	9.69e-05	-4.03031	1.14146	-1.45865
FAM127B	0.0032	9.72e-05	4.02958	1.13895	0.910408
TOX3	0.0032	9.72e-05	-4.02951	1.13868	-1.84122
EN2	0.0032	9.73e-05	-4.02928	1.13789	-1.31019
GCDH	0.0032	9.79e-05	-4.02753	1.13189	-0.511861
TMEM19	0.0032	9.81e-05	-4.02717	1.13063	-0.746728
GTF2IRD2B	0.00321	9.85e-05	-4.02599	1.1266	-0.834312
SARDH	0.00321	9.87e-05	-4.02546	1.12477	-1.41265
OPN1SW	0.00321	9.89e-05	-4.0249	1.12282	-1.09732
PIAS2	0.00321	9.89e-05	-4.02486	1.12269	-0.584929
DNAH17	0.00323	9.96e-05	-4.02304	1.11644	-1.02358
LOC729966///PDE4C	0.00323	9.98e-05	-4.02261	1.11498	-0.65148
ELSPBP1	0.00324	0.0001	-4.02161	1.11151	-0.648435
HFE	0.00324	0.0001	-4.02121	1.11016	-0.625753
MIR4800///MXD4	0.00328	0.000102	-4.01703	1.09581	-0.725859
KPNB1	0.00332	0.000103	-4.01296	1.08184	-0.647611
SLC2A5	0.00334	0.000104	4.01146	1.07667	1.59066
LIM2	0.00338	0.000105	-4.00803	1.06492	-0.877391
SYNRG	0.00338	0.000106	-4.0067	1.06038	-0.621035
NMI	0.00338	0.000106	4.00624	1.0588	0.565342
LPP	0.00338	0.000106	-4.00619	1.05863	-0.616693
CECR5	0.00338	0.000106	-4.00607	1.05822	-0.591096
LAT	0.00338	0.000106	-4.00553	1.05636	-0.783869
PPP3CC	0.00338	0.000106	-4.00533	1.05567	-0.827411
PRKCH	0.00338	0.000107	-4.00469	1.05348	-0.663623
CD24	0.00341	0.000108	4.00179	1.04356	2.02758
ZNF180	0.00344	0.000109	-3.99877	1.03322	-0.867678
FAS	0.00349	0.000111	3.99403	1.017	0.586373
MT2A	0.00352	0.000113	3.98959	1.00182	0.743598
RARA	0.00352	0.000113	3.98914	1.00028	1.26554
KIAA1549L	0.00352	0.000113	-3.98906	1.00001	-1.0427
RBMXL2	0.00353	0.000113	-3.98841	0.997785	-1.08113
IFIH1	0.00353	0.000114	3.98808	0.996663	0.858317
NAGLU	0.00353	0.000114	-3.98671	0.991984	-1.47881
TBCEL	0.00356	0.000116	-3.98338	0.980614	-1.2021
ZNF93	0.00357	0.000116	-3.98267	0.9782	-0.75399
CRISP3	0.00357	0.000116	3.98243	0.977407	2.75633
TRAF5	0.00359	0.000117	-3.9802	0.969801	-0.924168
IFI16	0.0036	0.000117	3.97936	0.966907	0.594096
NOX1	0.0036	0.000118	-3.97845	0.963809	-1.1519
MYOC	0.0036	0.000118	-3.97786	0.961824	-1.4367
TFRC	0.0036	0.000118	3.97733	0.960015	0.587103
GPX5	0.0036	0.000118	-3.97718	0.959479	-1.43228
GAS8-AS1	0.00361	0.000119	-3.97651	0.957205	-1.59036
RAB15	0.00362	0.000119	-3.97494	0.951878	-0.706213
FAM105A	0.00363	0.00012	-3.9735	0.946949	-0.777169
PCSK5	0.00363	0.00012	-3.97348	0.946882	-0.626139
KCNJ1	0.00363	0.00012	-3.97259	0.943858	-1.10936
LGR5	0.00364	0.000121	-3.97095	0.938263	-1.35229
SNURF///SNRPN	0.00364	0.000121	-3.97043	0.936499	-0.543277
KLRB1	0.00364	0.000121	-3.97005	0.935221	-0.920241
ZNF223	0.00365	0.000122	-3.96929	0.932612	-0.610082
AGK	0.00366	0.000122	-3.96775	0.927399	-0.521777
AKT2	0.00366	0.000122	-3.96762	0.926956	-0.919489
ABI2	0.00367	0.000123	-3.96589	0.921074	-0.626791
FAM149B1	0.00367	0.000123	-3.96577	0.920667	-0.681746
NUP160	0.00367	0.000124	-3.96458	0.916611	-0.632762
CCR9	0.00367	0.000124	-3.9643	0.915673	-0.868542
POMGNT1	0.00367	0.000124	-3.96404	0.914773	-0.728848
ZFP64	0.00367	0.000124	-3.96404	0.914766	-0.515806
LSP1	0.00367	0.000124	3.96362	0.913351	0.712654
SLCO1A2	0.00368	0.000125	-3.96266	0.910087	-1.04286
ZNF484	0.00369	0.000125	-3.96136	0.905676	-1.27159
PLEKHB1	0.00369	0.000125	-3.96134	0.9056	-0.813554
ADD2	0.00369	0.000126	-3.96081	0.90381	-1.74022
IL11RA	0.00369	0.000126	-3.96081	0.903799	-0.709387
KLHL21	0.00371	0.000126	-3.95905	0.897832	-0.847479
GNB5	0.00372	0.000127	-3.95713	0.891306	-0.615831
COL9A1	0.00375	0.000129	-3.95356	0.879189	-0.85225
TUBB4B	0.00375	0.000129	3.95279	0.876571	0.500877
VPS51	0.00377	0.00013	-3.95097	0.870399	-0.586808
LINC00094	0.00377	0.00013	-3.95096	0.870365	-0.744239
HIPK3	0.00378	0.000131	-3.94985	0.866601	-1.25352
SRGN	0.00382	0.000133	3.94559	0.852186	0.704216
RNASEH2B	0.00384	0.000134	-3.94379	0.846082	-0.710378
PPARD	0.00384	0.000134	-3.94319	0.844054	-0.829115
2022-03-01	0.00384	0.000134	3.94268	0.842324	1.45915
GMEB2	0.00384	0.000134	-3.94264	0.842203	-0.597894
RBM48	0.00384	0.000135	-3.94201	0.840066	-0.620638
JPH2	0.00384	0.000135	-3.9417	0.838992	-0.787419
SSX2B	0.00384	0.000135	-3.94147	0.838242	-1.75061
LOC100294033///TCAF1	0.00384	0.000135	-3.94104	0.836762	-0.838114
PZP	0.00385	0.000136	-3.94022	0.833982	-1.07555
PRKCA	0.00385	0.000136	-3.93968	0.832167	-1.26626
FPR1	0.00386	0.000136	3.93893	0.829651	0.821593
BCL6	0.00388	0.000137	3.9371	0.823438	0.705678
ZSCAN18	0.00388	0.000138	-3.93599	0.819688	-0.694422
PKIG	0.00388	0.000138	-3.93599	0.819678	-0.723758
METTL1	0.00389	0.000138	-3.93545	0.817884	-0.594354
PTGIS	0.00391	0.000139	-3.93291	0.809271	-1.79998
SGK2	0.00396	0.000142	-3.92857	0.794624	-0.883798
TLE2	0.00396	0.000142	-3.9279	0.792376	-0.963351
AKT3	0.00399	0.000143	-3.92552	0.784349	-0.531563
SNCAIP	0.00399	0.000144	-3.92479	0.781872	-0.892127
CD58	0.00401	0.000144	3.9231	0.77619	0.569285
KRT36	0.00402	0.000145	-3.92198	0.772412	-0.815134
AZGP1P1///AZGP1	0.00403	0.000146	-3.92094	0.768908	-1.29562
CHI3L1	0.00404	0.000146	3.92017	0.766309	2.85421
KIF23	0.00404	0.000146	3.9198	0.765057	1.49594
CFAP44	0.00405	0.000147	-3.91895	0.762175	-0.603631
TAF6L	0.00407	0.000148	-3.91732	0.756688	-0.643171
TAL1	0.00407	0.000148	-3.91598	0.752197	-0.890362
LOC102723620	0.00407	0.000149	-3.91537	0.750138	-0.798217
LRP1B	0.00408	0.000149	-3.91443	0.746952	-1.9498
IMPACT	0.00408	0.000149	-3.91428	0.746467	-0.506814
PIWIL2	0.00408	0.000149	-3.91384	0.744978	-0.980131
DHX58	0.00408	0.00015	3.91377	0.744734	1.23357
LUC7L3	0.00409	0.00015	-3.91229	0.739776	-0.752219
CSF1	0.00409	0.00015	-3.91217	0.739362	-1.08325
MID2	0.00409	0.00015	-3.91198	0.738717	-0.894927
LRCH3	0.00409	0.000151	-3.91151	0.737135	-0.721212
OAZ3	0.00411	0.000152	-3.90978	0.731324	-1.43621
CEP68	0.00411	0.000152	-3.90865	0.727526	-0.755614
CTR9	0.00412	0.000153	-3.90769	0.724282	-0.676555
MST1	0.00414	0.000154	-3.90621	0.719327	-0.896555
ALDOB	0.00415	0.000154	-3.90534	0.716396	-0.701328
RYR2	0.00415	0.000154	-3.90508	0.715513	-1.49425
MSX2	0.00415	0.000155	-3.90391	0.711594	-1.53187
HOXC11	0.00416	0.000156	-3.90294	0.708323	-1.16141
SYNJ2	0.00417	0.000156	-3.90181	0.704527	-0.601159
ADH5	0.00417	0.000157	-3.90096	0.701688	-0.51653
EVC	0.00417	0.000157	-3.90075	0.700992	-0.924771
AHNAK	0.00418	0.000157	3.89962	0.697184	1.53561
PHF24	0.00418	0.000158	-3.89928	0.69603	-1.04906
CYP2C9	0.00418	0.000158	-3.89838	0.693034	-0.986294
GCH1	0.00418	0.000158	3.89817	0.69233	0.551424
SLC22A17	0.00418	0.000158	-3.89798	0.691674	-1.1584
CYAT1///IGLV1-44///IGLC1	0.00418	0.000158	3.89792	0.691463	1.08956
BMP15	0.00423	0.00016	-3.89459	0.680303	-0.868001
SNORA64///RPS2	0.00423	0.000161	-3.89437	0.679569	-0.725403
SMARCA1	0.00427	0.000162	-3.89145	0.669776	-0.978538
LYL1	0.00428	0.000163	3.88987	0.664488	0.548286
SSX4B///SSX4	0.00428	0.000163	-3.88951	0.663276	-1.08504
SCPEP1	0.00428	0.000164	3.88923	0.662333	0.65841
DNAJC4	0.00428	0.000164	-3.88909	0.661867	-0.541246
ACTC1	0.0043	0.000165	-3.88734	0.65602	-0.744632
METTL4	0.00432	0.000166	-3.88536	0.649403	-0.500165
SIN3B	0.00432	0.000166	-3.88458	0.646767	-0.537332
TFCP2	0.00434	0.000167	-3.88325	0.642314	-0.500606
TNFAIP1	0.00435	0.000168	-3.88202	0.638203	-0.696741
S1PR1	0.00437	0.000169	-3.88044	0.632931	-0.923487
SYT1	0.00438	0.000169	-3.87975	0.630638	-0.820185
SLC45A2	0.00438	0.00017	-3.8789	0.627795	-1.13541
BAALC	0.00438	0.00017	-3.87864	0.626911	-1.60941
USP22	0.00438	0.00017	-3.87847	0.626344	-1.29648
GJC1	0.00439	0.000171	-3.87752	0.623175	-1.63592
TBX6	0.00441	0.000172	-3.87539	0.616043	-0.93246
2022-03-06	0.00441	0.000173	-3.87473	0.613852	-1.41694
METTL7A	0.00441	0.000173	-3.87446	0.612944	-0.892354
CAMK2B	0.00441	0.000173	-3.87433	0.612526	-0.727593
PDZK1	0.00441	0.000173	-3.87395	0.611233	-1.17423
SLC4A4	0.00441	0.000173	-3.87376	0.610625	-0.60173
CDH10	0.00441	0.000174	-3.87292	0.607804	-0.798034
MKRN7P	0.00441	0.000174	-3.87283	0.607501	-1.14038
FUS	0.00441	0.000174	-3.87268	0.606995	-0.537925
TAS2R8	0.00441	0.000174	-3.87254	0.606538	-0.99102
SIPA1L3	0.00444	0.000175	-3.87022	0.598804	-0.555773
TLE4	0.00444	0.000176	-3.86937	0.595964	-0.643609
MYO1A	0.00444	0.000176	-3.86922	0.595459	-0.624453
MORC4	0.00444	0.000176	-3.86899	0.594701	-0.579171
AURKA	0.00445	0.000177	-3.86788	0.59097	-1.289
TAOK2	0.00445	0.000177	-3.86759	0.590003	-1.16562
PDE10A	0.00445	0.000178	-3.8669	0.587731	-0.89527
ADAM30	0.00445	0.000178	-3.86624	0.585503	-1.0721
RXRA	0.00446	0.000179	3.86527	0.582297	0.789536
CASS4	0.00446	0.000179	-3.86526	0.582256	-1.15726
RCAN1	0.00446	0.000179	-3.86517	0.581949	-1.42142
LAMA4	0.00446	0.000179	-3.86482	0.580782	-0.759427
RBBP6	0.00447	0.00018	-3.8637	0.57706	-0.516757
EPHA5	0.00453	0.000182	-3.85959	0.56337	-1.68088
LZTFL1	0.00453	0.000183	-3.85866	0.560275	-0.595874
MARCO	0.00457	0.000185	3.85621	0.552102	1.76118
GPR3	0.00458	0.000185	-3.85522	0.548821	-1.41373
ASPM	0.00458	0.000186	3.8547	0.547071	1.49775
TNFSF10	0.00458	0.000186	3.85437	0.545985	0.775352
LRP3	0.00458	0.000186	3.85366	0.543637	0.876382
BRIX1	0.00458	0.000186	-3.85366	0.543628	-0.783258
FLJ10038	0.00459	0.000187	-3.85213	0.538524	-0.670835
PHOX2B	0.00462	0.000189	-3.85012	0.531844	-1.24528
MIS12	0.00462	0.000189	-3.84977	0.530699	-0.532909
SERF1B///SERF1A	0.00464	0.00019	-3.84834	0.525946	-0.635928
ERBB2	0.00464	0.00019	-3.84766	0.523689	-1.4207
S100A12	0.00465	0.000191	3.84716	0.522035	0.923701
DDX6	0.00465	0.000191	-3.84679	0.520807	-0.703785
LAX1	0.00466	0.000192	-3.84595	0.517999	-0.536859
KRIT1	0.00466	0.000192	-3.84568	0.517097	-0.865332
NINL	0.0047	0.000194	-3.84287	0.507772	-0.765466
DVL2	0.00473	0.000196	-3.84002	0.498315	-0.638739
KRT5	0.00474	0.000196	-3.83919	0.49557	-1.34192
METTL21B	0.00474	0.000197	-3.83877	0.49418	-0.618857
KAT2A	0.00474	0.000197	-3.83827	0.492525	-0.546293
GCC2	0.00475	0.000198	-3.83752	0.490029	-0.576716
EIF4E2	0.00476	0.000198	-3.83658	0.486931	-0.505344
GTPBP6	0.00478	0.0002	-3.83467	0.480604	-0.546956
MERTK	0.00478	0.0002	-3.8345	0.480033	-1.58844
LOC101930241///ARHGEF4	0.00478	0.0002	-3.83448	0.479954	-0.920979
RGS10	0.0048	0.000201	-3.83274	0.474182	-0.974331
PRO2958	0.00481	0.000203	-3.83002	0.465208	-1.36248
C2orf27A	0.00481	0.000203	-3.82995	0.464971	-0.98772
NHLRC2	0.00481	0.000203	-3.82988	0.464745	-0.772915
MT1HL1	0.00481	0.000204	3.82896	0.461671	0.894423
MGAT4A	0.00481	0.000204	-3.82848	0.460109	-0.545321
ABCB4///ABCB1	0.00483	0.000206	-3.82644	0.453338	-0.921866
FXR2	0.00483	0.000206	-3.82604	0.452037	-0.689492
GPM6A	0.00483	0.000207	-3.8251	0.448915	-0.988203
CD101	0.00485	0.000208	3.82392	0.44502	0.538916
MYO15B	0.00485	0.000208	-3.82349	0.443585	-0.731411
EPB41L4A-AS2	0.00485	0.000208	-3.82316	0.442503	-1.29686
TMEM38B	0.00485	0.000208	-3.82306	0.442172	-0.660638
LOC102725263///LOC389906	0.00485	0.000209	-3.82232	0.439722	-0.68453
RPS6KB2	0.00485	0.000209	-3.82211	0.439043	-0.56315
ARMC9	0.00486	0.00021	-3.82085	0.434884	-1.57729
TNFRSF25	0.00486	0.00021	-3.82067	0.434267	-0.625289
IZUMO4	0.00486	0.00021	-3.82042	0.433449	-1.13972
PGRMC2	0.00486	0.000211	-3.8195	0.430403	-0.607321
IDI1	0.00486	0.000211	3.81945	0.430248	0.554241
NCF4	0.00486	0.000211	3.81935	0.429898	0.864507
EDA	0.00493	0.000215	-3.81449	0.413855	-0.740932
ANGPTL2	0.00493	0.000215	-3.81397	0.412166	-0.752495
MAGEB1	0.00493	0.000216	-3.81355	0.410771	-1.65337
CDKN1C	0.00493	0.000216	-3.81313	0.409398	-1.0459
NTRK2	0.00496	0.000218	-3.81085	0.401852	-0.884969
OMD	0.00496	0.000218	-3.81045	0.400543	-1.64164
GNAL	0.00497	0.000219	-3.80963	0.397836	-1.01053
RPA4	0.00506	0.000223	-3.80395	0.379127	-0.874373
C21orf2	0.00506	0.000224	-3.8034	0.377317	-0.769556
PFN2	0.00506	0.000224	-3.80334	0.377131	-0.706324
MPI	0.00509	0.000225	-3.80135	0.370573	-0.750281
G3BP1	0.0051	0.000226	-3.80082	0.368829	-0.677543
NCKIPSD	0.0051	0.000226	-3.80027	0.367014	-1.04258
IL12B	0.0051	0.000227	-3.79966	0.365029	-1.04958
ZNF480	0.0051	0.000227	-3.79959	0.364798	-1.04638
LIN7A	0.00511	0.000228	3.79833	0.360626	1.432
ZNF611	0.00517	0.00023	-3.79512	0.350083	-0.621734
DEFA4	0.00524	0.000234	3.79045	0.334743	2.32025
MIR4784///MZT2A///MZT2B	0.00526	0.000236	-3.78792	0.326442	-0.507031
RRN3	0.00526	0.000236	-3.78783	0.326141	-0.574051
S100P	0.00526	0.000237	3.78748	0.324987	2.01765
ATP6V1G2	0.00527	0.000238	-3.78611	0.320511	-1.05173
OXCT1	0.00527	0.000238	-3.78586	0.319681	-0.501999
SERPINA1	0.00528	0.000239	3.78466	0.315753	0.646682
SLC35D2	0.0053	0.00024	-3.78331	0.311331	-0.550833
PAK2	0.00532	0.000242	3.78168	0.305996	0.628455
DENND4C	0.00532	0.000242	-3.78144	0.305185	-0.510281
ZNF506	0.00532	0.000242	-3.78118	0.304336	-0.741987
SAG	0.00532	0.000242	-3.78097	0.303663	-1.07485
NPY5R	0.00532	0.000243	-3.78065	0.302604	-1.27559
LPCAT3	0.00533	0.000244	-3.77887	0.296763	-0.566469
ADTRP	0.00533	0.000245	-3.77748	0.292207	-0.813241
CNPY4	0.00533	0.000246	-3.77719	0.291271	-1.3764
DNASE1	0.00534	0.000246	-3.77641	0.28871	-0.537536
ZNF556	0.00536	0.000248	-3.7742	0.281496	-0.785956
GTPBP8	0.00536	0.000249	-3.77405	0.280985	-0.570978
COL3A1	0.00536	0.000249	-3.77372	0.279923	-1.22773
RENBP	0.00536	0.000249	3.77367	0.279737	1.16381
TCF7L1	0.00536	0.000249	-3.77315	0.278058	-0.849567
TRIM32	0.00539	0.000251	-3.7713	0.272013	-0.711109
DSC1	0.0054	0.000252	-3.77052	0.269434	-1.56757
PCDHGB6	0.00544	0.000254	-3.76823	0.261963	-1.65906
PHC1	0.00545	0.000255	-3.76702	0.258015	-0.795285
G6PC2	0.00545	0.000256	-3.76606	0.254856	-0.847058
GFRA3	0.00545	0.000256	-3.76569	0.253659	-1.2469
ZNF154	0.00545	0.000256	-3.76558	0.25332	-1.12972
ZNF500	0.00545	0.000257	-3.76518	0.251995	-0.676821
MKL2	0.00545	0.000257	-3.76514	0.251861	-0.539809
MUC3B///MUC3A	0.00545	0.000257	-3.76488	0.251011	-0.64616
ATP4B	0.00545	0.000258	-3.76388	0.247744	-1.29131
RRH	0.00545	0.000258	-3.76373	0.247258	-1.25443
ZNF468	0.00545	0.000258	-3.76368	0.24709	-0.609352
SRRM1	0.00545	0.000258	3.76338	0.246109	0.713747
ARSJ	0.00547	0.000259	-3.76232	0.242674	-1.77052
OLFM4	0.00549	0.00026	3.76126	0.239209	2.75786
SNRNP70	0.0055	0.000261	-3.76012	0.235491	-1.42435
CNTNAP2	0.00553	0.000263	-3.75819	0.22918	-1.21278
SLC6A2	0.00553	0.000264	-3.75751	0.226969	-0.952706
AGA	0.00553	0.000264	-3.75678	0.224583	-0.508567
ACACB	0.00553	0.000265	-3.75623	0.22278	-0.731072
MAP2K5	0.00558	0.000268	-3.75314	0.212738	-2.04983
AAK1	0.00558	0.000268	-3.75277	0.211525	-0.71735
SPINT3	0.00559	0.000269	-3.75182	0.208416	-1.01517
CTAGE1	0.00559	0.000269	-3.75165	0.207884	-1.11641
INHBC	0.00559	0.00027	-3.75075	0.204935	-0.637077
NAP1L3	0.00562	0.000272	-3.74898	0.19918	-0.776171
SORBS1	0.00562	0.000273	-3.74829	0.196937	-0.607137
MCM3AP-AS1	0.00564	0.000274	-3.74705	0.192903	-0.761841
ZNF460	0.00565	0.000275	-3.74602	0.18953	-1.07078
MAPK1IP1L///FCF1	0.00568	0.000277	-3.74397	0.182864	-0.606023
PDZD3	0.00572	0.000279	-3.74144	0.174662	-0.703391
FUT2	0.00572	0.000279	-3.74142	0.174598	-0.734669
HN1L	0.00574	0.000281	-3.74	0.169965	-0.824016
STC1	0.00577	0.000283	-3.73768	0.162455	-0.996517
MNDA	0.00577	0.000284	3.73699	0.160214	0.597769
SLC9A5	0.00577	0.000284	-3.73678	0.159513	-1.57973
EPHB4	0.00577	0.000284	-3.73656	0.158805	-0.769815
EI24	0.0058	0.000286	-3.73479	0.153048	-0.506685
MAST4	0.00584	0.000288	-3.73302	0.147306	-1.48403
TNFSF11	0.00584	0.000288	-3.73238	0.145252	-1.49466
RARB	0.00584	0.000289	-3.73171	0.143083	-1.10102
MIPEP	0.00584	0.000289	-3.7316	0.142714	-0.765148
SETD2	0.00584	0.00029	-3.73111	0.141123	-0.550054
LIG1	0.00589	0.000292	-3.72861	0.133005	-0.58464
FMO2	0.00589	0.000293	-3.72818	0.131612	-0.812763
FCN1	0.0059	0.000294	3.72692	0.127546	0.578344
RHOBTB3	0.00591	0.000295	-3.72603	0.124662	-0.888149
RGN	0.00591	0.000295	-3.72573	0.123698	-1.17426
ARF6	0.00591	0.000296	3.72518	0.121892	0.788479
KLHL25	0.00591	0.000296	-3.72505	0.121473	-1.28518
PPP1R17	0.00591	0.000297	-3.72458	0.119972	-0.97478
TAS2R9	0.00591	0.000297	-3.72444	0.119497	-0.941164
LOC100506504	0.00592	0.000297	-3.72415	0.118554	-0.690441
LOC647070	0.00592	0.000298	-3.72359	0.116752	-0.716532
ACO1	0.00594	0.000299	-3.72211	0.111973	-0.635521
ATP6V0E1	0.00595	0.0003	-3.72144	0.109811	-0.712282
IER3IP1	0.00598	0.000302	-3.71934	0.103015	-0.579329
MASP2	0.00599	0.000303	-3.7184	0.099959	-1.00619
TIAM2	0.006	0.000304	-3.71751	0.097091	-0.885183
EXTL2	0.006	0.000304	-3.71727	0.096312	-0.63318
ST5	0.006	0.000305	-3.71697	0.095343	-1.422
MAU2	0.006	0.000306	-3.71598	0.092127	-1.32625
DRD5	0.006	0.000306	-3.71579	0.091509	-0.516518
CLDN18	0.00601	0.000307	-3.71509	0.089267	-0.6898
EIF3L	0.00601	0.000307	-3.71502	0.089036	-0.519964
FLOT1	0.00601	0.000307	3.71485	0.088492	0.503646
RPL38	0.00602	0.000308	-3.71398	0.085685	-0.744508
NKX2-8	0.00603	0.000309	-3.71271	0.081555	-1.00443
CACNA1S	0.00603	0.000309	-3.7126	0.081224	-1.10546
TNK2	0.00603	0.000311	-3.7116	0.077971	-1.31817
TNXB	0.00603	0.000311	-3.71129	0.076974	-1.18405
C11orf95	0.00603	0.000311	-3.71119	0.076664	-0.591247
MIR3658///UCK2	0.00603	0.000311	3.71088	0.075653	0.599156
OGG1	0.00603	0.000312	-3.71053	0.074539	-0.531703
AMACR	0.00603	0.000312	-3.71027	0.073683	-1.00515
SHROOM2	0.00604	0.000314	-3.70875	0.068791	-0.868288
DIEXF	0.00604	0.000314	-3.70865	0.068469	-0.632605
LTBP4	0.00604	0.000314	-3.70848	0.067926	-0.961511
S100A13	0.00604	0.000314	-3.70832	0.067391	-0.598871
SNORD45C///SNORD45A///SNORD45B///RABGGTB	0.00606	0.000316	-3.70692	0.062882	-0.613176
LINC00216	0.00608	0.000317	-3.70565	0.05877	-1.49742
KDELR1	0.00608	0.000318	3.70525	0.057481	0.566311
ZNF3	0.00611	0.00032	-3.70351	0.051869	-1.27158
RLN2	0.00612	0.00032	-3.70314	0.050681	-0.740384
HOXB8	0.00612	0.000321	-3.70262	0.049004	-1.26898
ASB1	0.00613	0.000322	-3.70175	0.04622	-0.553551
THBS1	0.00613	0.000322	-3.70128	0.044694	-0.903913
KLHL1	0.00613	0.000322	-3.70125	0.044585	-1.02074
OR3A1	0.00619	0.000327	-3.69743	0.032296	-0.727446
PUS7	0.00623	0.00033	-3.6948	0.023827	-0.552914
ASXL1	0.00623	0.00033	-3.69439	0.022499	-0.57637
C10orf2	0.00623	0.000331	-3.69392	0.021003	-0.618026
ALMS1	0.00624	0.000332	-3.69294	0.017851	-0.599803
SLC9A3R1	0.00624	0.000332	-3.69242	0.016184	-0.536144
ADIPOQ	0.00624	0.000332	-3.6924	0.016097	-1.21789
KCNB1	0.00625	0.000333	-3.69198	0.014744	-0.87243
NXPH4	0.00626	0.000335	-3.69013	0.008802	-0.81212
HPSE	0.00626	0.000335	3.68986	0.007935	0.662832
COLGALT2	0.00626	0.000336	-3.68983	0.007835	-0.715464
MIR4640///DDR1	0.00626	0.000336	-3.68975	0.007593	-0.699102
ZYX	0.00627	0.000337	3.68852	0.003625	0.603735
CYP2A7	0.00629	0.000338	-3.68752	0.000411	-1.06957
IL19	0.00629	0.000339	-3.68711	-0.000902	-1.07155
KRTAP5-8	0.0063	0.00034	-3.68604	-0.00433	-0.754521
DPY19L4	0.00631	0.000341	-3.68556	-0.005878	-0.710527
2022-09-06	0.00631	0.000341	-3.68501	-0.007633	-0.614327
DNASE1L3	0.00631	0.000342	-3.68456	-0.009094	-0.70283
ZIC3	0.00631	0.000342	-3.68451	-0.009236	-1.50313
UQCRC1	0.00632	0.000343	3.68375	-0.011674	0.589103
ACAP1	0.00634	0.000344	-3.68252	-0.015635	-0.625449
RXRG	0.00634	0.000344	-3.6824	-0.016017	-1.04823
IQCK	0.00634	0.000345	-3.68211	-0.016952	-1.06742
FUBP1	0.00634	0.000345	-3.68183	-0.017856	-0.629343
HUNK	0.00634	0.000346	-3.68147	-0.019005	-0.792432
TDRKH	0.00634	0.000346	-3.68099	-0.020545	-0.719526
PENK	0.00635	0.000347	-3.68057	-0.021886	-1.18633
TNPO2	0.00638	0.000349	-3.67835	-0.028995	-0.50207
LILRB3	0.00638	0.00035	3.67778	-0.030847	0.572116
NBR2	0.00638	0.00035	-3.67751	-0.031696	-1.21003
NAA11	0.00639	0.000351	-3.67686	-0.033801	-1.05083
CENPJ	0.00639	0.000352	-3.67664	-0.034502	-0.636829
SLC7A10	0.00641	0.000353	-3.67536	-0.03858	-1.20004
HCG8///ZNRD1ASP	0.00641	0.000354	-3.67457	-0.041131	-0.731724
TSSK2	0.00641	0.000354	-3.67456	-0.041149	-0.622872
PDGFD	0.00646	0.000358	-3.67181	-0.049962	-0.771734
VDAC1	0.00646	0.000358	-3.6716	-0.050632	-0.879214
ADH6	0.00647	0.000358	-3.67108	-0.052307	-1.36787
CORT	0.00648	0.00036	-3.66995	-0.055915	-0.828093
CFAP70	0.00648	0.00036	-3.66994	-0.055954	-1.44449
DEXI	0.00649	0.00036	-3.66955	-0.057207	-0.553551
SPOCK2	0.00651	0.000363	-3.66785	-0.062642	-0.533509
MAP3K4	0.00651	0.000363	-3.66767	-0.063199	-0.518019
SLC37A1	0.00652	0.000363	3.66734	-0.064262	0.818601
THEM6	0.00652	0.000364	-3.66705	-0.065208	-1.06127
APOA1	0.00656	0.000367	-3.66471	-0.072675	-1.45755
PRSS3	0.00656	0.000367	-3.66465	-0.072857	-0.82353
TSPO	0.00656	0.000367	3.66412	-0.074559	0.577326
B4GALT5	0.00657	0.000368	3.66358	-0.076298	0.790807
MIR4680///PDCD4	0.00657	0.000368	-3.66336	-0.077011	-0.541978
RGS7	0.00657	0.000369	-3.6629	-0.078453	-1.42842
CKMT2	0.00657	0.000369	-3.66289	-0.078486	-0.932167
SNTA1	0.00657	0.000369	-3.66262	-0.079365	-0.691675
JAG2	0.00663	0.000373	-3.65964	-0.088891	-1.19924
ENO3	0.00663	0.000374	-3.65927	-0.090067	-0.85195
PMS2P3	0.00663	0.000374	-3.65912	-0.090551	-0.511709
BIK	0.00667	0.000376	3.65746	-0.095838	1.44836
MAP3K7	0.0067	0.00038	-3.65463	-0.104869	-0.587039
ARHGAP44	0.00671	0.000381	-3.65379	-0.107558	-0.838775
SLC7A8	0.00672	0.000382	-3.6532	-0.109436	-1.21782
EXOG	0.00673	0.000383	3.65247	-0.111761	1.1803
MBD2	0.00673	0.000383	-3.65197	-0.113364	-0.904047
TP53AIP1	0.00673	0.000384	-3.65181	-0.113858	-1.54106
WHRN	0.00673	0.000384	-3.65126	-0.115618	-1.14993
KRT2	0.00675	0.000386	-3.65003	-0.119536	-1.00087
DIO2	0.00675	0.000386	-3.64986	-0.120082	-0.796922
CD248	0.00675	0.000387	-3.64954	-0.12109	-0.694226
SUB1	0.00675	0.000387	3.64936	-0.121674	0.650339
HNRNPDL	0.00675	0.000387	-3.64922	-0.122112	-0.517134
SLC4A2	0.00675	0.000387	3.64909	-0.122525	1.36224
CILP	0.00679	0.000391	-3.64673	-0.130051	-0.852796
IGLC1	0.0068	0.000391	3.64602	-0.132316	0.912717
PLP1	0.00683	0.000394	-3.64415	-0.138254	-1.346
SLC25A16	0.00684	0.000395	-3.64368	-0.139749	-0.872214
OR2J3	0.00687	0.000397	-3.64177	-0.14583	-1.37633
GDF15	0.00687	0.000399	-3.64085	-0.148765	-1.2199
ZNF14	0.00687	0.000399	-3.64084	-0.148803	-0.54781
SFRP1	0.00688	0.0004	-3.63962	-0.152658	-1.22713
CLCA2	0.00688	0.000401	-3.63952	-0.152991	-0.996951
NCS1	0.00688	0.000401	-3.63944	-0.15325	-1.26115
QPCTL	0.00688	0.000401	-3.63942	-0.153317	-1.06682
KCNJ8	0.00688	0.000401	-3.6393	-0.153703	-1.30391
MAG	0.00689	0.000403	-3.63759	-0.159122	-1.35177
PCGF2	0.00689	0.000404	-3.63738	-0.159799	-0.796402
CCIN	0.00689	0.000404	-3.63728	-0.160122	-0.890993
OR2H2	0.00692	0.000406	-3.63547	-0.165871	-0.902218
ING2	0.00693	0.000407	-3.63513	-0.166936	-1.25538
GRINA	0.00693	0.000407	3.63489	-0.167713	0.629413
ART4	0.00693	0.000407	-3.63478	-0.168054	-1.29246
CLEC11A	0.00695	0.00041	-3.63306	-0.173522	-0.697447
MMP12	0.00695	0.00041	-3.63249	-0.175333	-1.096
AKR7A3	0.00696	0.000412	-3.63111	-0.179709	-0.749302
PRDX2	0.00696	0.000413	-3.6309	-0.180366	-0.595399
IGSF9B	0.00696	0.000413	-3.63077	-0.18077	-0.969333
ESRP1	0.00696	0.000413	-3.63051	-0.1816	-1.34857
AJAP1	0.00696	0.000414	-3.63026	-0.182408	-0.857574
SLC3A1	0.00698	0.000416	-3.62863	-0.187564	-0.771286
GABRA5	0.00698	0.000416	-3.62858	-0.187731	-1.65333
GCAT	0.007	0.000418	-3.62733	-0.1917	-0.694195
LYN	0.00701	0.000419	3.62662	-0.193958	0.558187
SIRT5	0.00704	0.000422	-3.62435	-0.201128	-1.13314
SLC22A2	0.00704	0.000423	-3.62414	-0.201802	-1.32109
UBTF	0.00704	0.000423	-3.62389	-0.202606	-0.525895
DLAT	0.00704	0.000424	-3.62331	-0.204435	-0.555427
PHLPP2	0.00704	0.000424	-3.62314	-0.204967	-0.550725
TOX	0.00704	0.000424	-3.62307	-0.205191	-0.783347
POU4F2	0.00705	0.000426	-3.62217	-0.208052	-1.13797
LY96	0.00705	0.000426	3.62206	-0.208384	0.631528
MBIP	0.00705	0.000426	-3.62177	-0.209323	-0.586575
GK3P	0.00705	0.000427	3.6215	-0.210179	0.749822
ATP6V0A2	0.00706	0.000428	-3.62058	-0.213098	-1.44799
SOCS3	0.00706	0.000428	3.62051	-0.213301	1.41169
UBE2NL	0.00706	0.000428	-3.62037	-0.213739	-0.644863
SPAG16	0.00708	0.00043	-3.61916	-0.21758	-0.754801
SLCO4C1	0.00708	0.000431	-3.6187	-0.219043	-0.874129
TET1	0.00708	0.000432	-3.61784	-0.221756	-1.24752
SIX2	0.00708	0.000433	-3.61737	-0.223248	-0.852196
CD14	0.00708	0.000433	3.6173	-0.223458	0.607722
MCM3AP	0.00709	0.000433	-3.61697	-0.224513	-0.813238
SUV39H1	0.00709	0.000434	-3.61673	-0.225277	-0.541175
MCM9	0.00709	0.000435	-3.61617	-0.227043	-0.525099
LECT1	0.0071	0.000435	-3.61574	-0.228393	-0.819515
ATXN8OS	0.0071	0.000436	-3.61546	-0.22929	-1.39538
ZNF529	0.0071	0.000436	-3.6154	-0.229484	-0.624598
SLC7A6	0.0071	0.000436	-3.61491	-0.231039	-0.644722
GDPD3	0.00712	0.000438	-3.61404	-0.23379	-0.674427
STXBP5L	0.00714	0.00044	-3.61272	-0.237946	-1.24503
TTLL4	0.00714	0.00044	-3.61253	-0.238543	-0.908752
LOC149684///BPI	0.00716	0.000442	3.61128	-0.242497	2.08292
TMEM177	0.00718	0.000444	-3.61006	-0.246351	-0.893018
BRD8	0.00718	0.000444	-3.60971	-0.247474	-1.46651
UBBP1	0.00718	0.000445	-3.60956	-0.247949	-0.868054
SPIN2B///SPIN2A	0.00718	0.000445	-3.60931	-0.248721	-0.538572
NME8	0.00718	0.000445	3.60918	-0.249129	1.67427
TAS2R16	0.0072	0.000447	-3.60812	-0.252483	-1.04767
LOC102724562///MST1L///MST1P2///MST1	0.00722	0.000448	-3.60747	-0.25452	-0.699636
LOC100507577///LONP2	0.00722	0.000449	-3.60691	-0.256293	-0.562371
CNN3	0.00722	0.000449	-3.60686	-0.256476	-1.51047
WWP1	0.00722	0.000449	-3.60662	-0.257211	-0.678891
RAB17	0.00724	0.000452	-3.60491	-0.262625	-1.4646
KIAA1324	0.00731	0.000457	-3.60177	-0.272505	-0.757113
LETM1	0.00731	0.000457	-3.60145	-0.273529	-0.656119
STOM	0.00731	0.000458	3.60108	-0.274704	0.745024
PAFAH1B3	0.00736	0.000462	3.59878	-0.281947	0.89212
TAC3	0.00737	0.000463	-3.59808	-0.284153	-0.682006
ELANE	0.00738	0.000464	3.59753	-0.285875	2.71603
DOK5	0.00741	0.000467	-3.59556	-0.292082	-0.94562
TPTE	0.00742	0.000468	-3.59504	-0.293731	-1.60213
LOC729164	0.00742	0.000468	-3.59493	-0.294065	-0.796892
IP6K1	0.00744	0.00047	-3.5938	-0.297623	-0.60267
KCNC1	0.00744	0.00047	-3.59362	-0.298179	-1.1271
PREX2	0.00746	0.000471	-3.59286	-0.300592	-1.28973
DDAH1	0.00746	0.000472	-3.59256	-0.301515	-1.32981
TBC1D2B	0.00747	0.000473	-3.59208	-0.303049	-0.873908
VASH2	0.00749	0.000474	-3.59105	-0.306293	-1.4645
LZTS3	0.00749	0.000475	-3.59046	-0.308146	-0.949987
PCDH1	0.00749	0.000475	-3.59032	-0.308587	-1.28251
CYP2C18	0.00749	0.000476	-3.58993	-0.309815	-1.25355
STIL	0.00749	0.000476	-3.58972	-0.310475	-0.738178
GPR183	0.00749	0.000477	-3.5894	-0.311457	-0.720486
KCNK2	0.00749	0.000477	-3.58939	-0.311497	-1.30992
FOLH1	0.00749	0.000477	-3.5893	-0.311768	-1.18332
SENP3	0.00749	0.000478	-3.58901	-0.312678	-0.730182
CLEC16A	0.00755	0.000482	-3.58648	-0.320648	-0.520427
CTBS	0.00755	0.000482	3.58614	-0.321711	0.537448
ACSS3	0.00767	0.000492	-3.58069	-0.338825	-0.669726
CA12	0.00767	0.000492	-3.58063	-0.339026	-1.01051
RPRD2	0.00769	0.000494	-3.57956	-0.342389	-0.584458
GATA6	0.00769	0.000495	-3.57899	-0.344167	-1.717
ZNF273	0.0077	0.000496	-3.57832	-0.346264	-0.560619
AKR1C1	0.00771	0.000497	-3.57757	-0.34861	-0.524806
LOC100505984///ITGB6	0.00772	0.000498	-3.57702	-0.350336	-1.14829
SLC28A3	0.00776	0.0005	-3.57562	-0.354728	-0.678962
DICER1	0.00778	0.000503	-3.57391	-0.360079	-0.887828
DSP	0.00778	0.000504	-3.57364	-0.360938	-1.16069
OPA1	0.00781	0.000506	-3.57244	-0.364705	-0.511047
TCF20	0.00782	0.000507	-3.57165	-0.367162	-0.800957
PSG9	0.00783	0.000508	-3.57141	-0.367932	-0.884034
PGGHG	0.00783	0.000509	-3.57074	-0.370024	-1.01817
WASL	0.00783	0.00051	-3.57006	-0.372139	-0.738179
C14orf169	0.00783	0.00051	-3.57	-0.37233	-0.504387
WNT16	0.00783	0.000511	-3.56976	-0.373098	-1.054
FAHD2CP///FAHD2B///FAHD2A	0.00783	0.000511	-3.56958	-0.373647	-0.919653
NCAM1	0.00783	0.000511	-3.56942	-0.374153	-0.896021
ZNF286A	0.00783	0.000511	-3.5694	-0.374219	-1.19001
FOXO1	0.00783	0.000512	-3.56906	-0.375277	-0.714626
VCPIP1	0.00784	0.000512	3.56881	-0.376049	0.60601
CHMP2A	0.00785	0.000514	3.56805	-0.378428	0.563699
CRTAC1	0.00785	0.000514	-3.56766	-0.379658	-1.22762
SCAPER	0.00786	0.000515	-3.5672	-0.381083	-0.935553
C10orf88	0.00787	0.000516	-3.5666	-0.382963	-0.619565
ADAM19	0.00787	0.000517	-3.56636	-0.383738	-0.781973
OR7C1	0.00789	0.000518	-3.56544	-0.386595	-1.31189
THUMPD1	0.00793	0.000522	-3.56323	-0.393514	-0.574918
KIF5C	0.00793	0.000522	-3.56319	-0.393629	-0.541967
GATA3	0.00795	0.000524	-3.562	-0.397356	-0.730644
NPR2	0.00798	0.000528	-3.5601	-0.403302	-1.16331
SHMT1	0.00798	0.000528	-3.55983	-0.404125	-0.873265
ZZEF1	0.00799	0.000529	3.55949	-0.405187	1.45976
MPL	0.00799	0.000529	-3.55939	-0.405519	-0.844957
NKX6-1	0.00801	0.000532	-3.55799	-0.409896	-0.952033
TKTL1	0.00801	0.000532	-3.55768	-0.410867	-1.12945
RPLP2	0.00804	0.000536	-3.55558	-0.417396	-1.12509
C5orf66	0.00804	0.000537	-3.55531	-0.418241	-0.677087
GDF9	0.00804	0.000537	-3.55517	-0.418688	-0.760403
OR1F1	0.00804	0.000537	-3.55489	-0.419557	-0.781995
NDRG4	0.00804	0.000538	-3.55471	-0.42012	-1.30465
PLGRKT	0.00804	0.000538	-3.5547	-0.420142	-0.547768
PNN	0.00805	0.000539	-3.55414	-0.421898	-0.67194
FXYD3	0.00805	0.000539	-3.55396	-0.422471	-0.669158
LOC101928274///VSIG10	0.00805	0.00054	-3.55363	-0.423481	-1.02673
RIN2	0.00807	0.000542	3.5527	-0.426393	0.604305
LOC101929550	0.00807	0.000542	-3.55234	-0.427501	-1.09291
LGALS3BP	0.00808	0.000543	3.5519	-0.42887	0.971098
ADAM23	0.00809	0.000544	-3.55145	-0.430301	-0.925423
RGS17	0.00813	0.000547	-3.54983	-0.435335	-1.35392
ACTN2	0.00813	0.000548	-3.54909	-0.437633	-0.982445
COL4A3	0.00813	0.000549	-3.54888	-0.438313	-1.49183
AR	0.00813	0.000549	-3.54881	-0.438529	-0.733536
COL18A1	0.00813	0.000549	-3.54862	-0.439119	-0.521912
MPDZ	0.00813	0.000551	-3.54787	-0.441438	-1.02983
RAVER2	0.00813	0.000551	-3.5474	-0.442896	-1.47561
ZNF85	0.00814	0.000552	-3.54713	-0.443736	-0.675427
LOC100506571	0.00822	0.000559	-3.54356	-0.454876	-1.1074
HSD3B2	0.00822	0.000559	-3.54345	-0.455193	-1.52792
KCNH2	0.00824	0.00056	-3.54284	-0.457107	-0.669133
RRP1B	0.00826	0.000563	-3.54161	-0.460942	-0.58682
C2orf42	0.00826	0.000564	-3.54091	-0.463119	-0.505651
LOC101930343///CATSPER2P1///CATSPER2	0.00826	0.000564	-3.54081	-0.463428	-1.05533
TMED7-TICAM2///TMED7	0.00828	0.000566	-3.53977	-0.466659	-0.515112
DDA1	0.00828	0.000567	3.53957	-0.467272	0.579364
TSPAN6	0.00828	0.000568	-3.53901	-0.469019	-0.824171
KIAA0368	0.00828	0.000568	-3.53884	-0.469529	-0.629025
CDK1	0.00829	0.000569	3.53844	-0.470796	1.02142
ST7L	0.00829	0.000569	-3.53839	-0.470957	-1.40466
MCF2L	0.00834	0.000573	-3.5364	-0.477135	-0.820419
DPT	0.00834	0.000574	-3.53579	-0.479012	-1.29284
HNRNPA0	0.00838	0.000578	-3.53388	-0.484969	-0.53195
ITPKB	0.00838	0.000578	-3.53378	-0.485272	-0.611815
CFAP74	0.00838	0.000578	-3.53364	-0.485692	-1.293
CYP2D6	0.00839	0.00058	-3.53263	-0.488842	-1.02875
PEG3	0.00839	0.00058	-3.5326	-0.488916	-1.14178
ZIM2///PEG3	0.0084	0.000581	-3.53228	-0.489936	-0.797055
EPM2A	0.0084	0.000581	-3.53211	-0.490444	-0.667814
IRS4	0.00841	0.000583	-3.53139	-0.492699	-0.832364
CEACAM1	0.00842	0.000584	3.53058	-0.495212	1.16511
HCG9	0.00843	0.000586	-3.52991	-0.497275	-1.03604
TNIK	0.00843	0.000586	-3.52974	-0.497796	-0.557254
TMEM259	0.00844	0.000587	-3.52933	-0.499077	-0.862757
TOP1	0.00844	0.000588	3.52886	-0.50053	0.506285
C14orf1	0.00845	0.000589	3.52806	-0.503024	1.0709
P2RY4	0.00845	0.00059	-3.5278	-0.503835	-0.728104
HSD17B2	0.00848	0.000593	-3.52621	-0.508761	-1.37519
CACNB2	0.0085	0.000595	-3.52508	-0.512266	-1.41114
CCR6	0.0085	0.000596	-3.52498	-0.512563	-0.962676
ELL3	0.0085	0.000596	-3.52492	-0.512734	-0.767239
TMEM158	0.0085	0.000596	3.52458	-0.513799	1.35731
PILRA	0.0085	0.000597	3.5244	-0.514371	0.57489
SERBP1	0.00854	0.0006	-3.52259	-0.519961	-0.765663
ATXN3	0.00854	0.000601	-3.52233	-0.520756	-1.03319
IFNGR1	0.00855	0.000603	3.52161	-0.522995	0.712888
SPAM1	0.00855	0.000603	-3.52126	-0.524074	-0.872529
EIF1	0.00855	0.000604	-3.52112	-0.524532	-0.753777
ZNF329	0.00855	0.000604	-3.52097	-0.52497	-0.616845
STATH	0.00855	0.000604	-3.52091	-0.525162	-1.72375
FAM53B	0.00855	0.000604	-3.52076	-0.525644	-0.548179
FLT1	0.00855	0.000604	-3.52072	-0.525749	-1.03895
LDHAL6B	0.00858	0.000607	-3.51923	-0.530378	-1.37715
NPC2	0.00859	0.00061	3.51808	-0.533916	0.596034
ARID4B	0.00859	0.00061	-3.51788	-0.534549	-0.97414
ELN	0.00859	0.00061	-3.51781	-0.534749	-0.720717
CCL18	0.00859	0.00061	-3.51777	-0.534871	-1.32318
GAGE12D///GAGE12F///GAGE2A///GAGE12H///GAGE12E///GAGE12B///GAGE12C///GAGE12G///GAGE12I///GAGE7///GAGE6///GAGE5///GAGE4///GAGE2C	0.00863	0.000614	-3.51607	-0.540155	-1.225
KCNK1	0.00865	0.000618	-3.51414	-0.546117	-0.744665
LDHC	0.00865	0.000619	-3.51378	-0.547234	-1.52176
KIF25-AS1	0.00865	0.000619	-3.51373	-0.547385	-1.03598
MATK	0.00865	0.000619	-3.51372	-0.547421	-0.7926
AUNIP	0.00865	0.000619	-3.5137	-0.547477	-0.713145
TRAF1	0.00865	0.000619	-3.51352	-0.548039	-0.51198
EFNA2	0.00865	0.000621	-3.51301	-0.549612	-1.19045
GZMM	0.00872	0.000626	-3.51032	-0.557908	-0.832794
SMN2///SMN1	0.00872	0.000627	-3.51018	-0.558358	-0.581896
NBEA	0.00873	0.000629	-3.50905	-0.561837	-0.971901
PTPRR	0.00875	0.000631	-3.50788	-0.565453	-1.54155
DHRS11	0.00878	0.000634	-3.50683	-0.568679	-1.0662
SEMA3C	0.00878	0.000634	-3.50667	-0.569183	-0.836899
TGFA	0.00879	0.000636	-3.50589	-0.571586	-0.771934
DRD2	0.00879	0.000636	-3.50575	-0.572008	-0.657039
ADCY2	0.0088	0.000637	-3.50522	-0.573662	-1.52102
PDCD4-AS1	0.0088	0.000638	-3.50484	-0.574835	-0.559749
FN3K	0.00883	0.000641	-3.50351	-0.578925	-1.17853
TCEAL1	0.00887	0.000646	-3.50135	-0.585597	-0.521733
MST1L	0.00887	0.000646	-3.50128	-0.585793	-1.579
FAM149A	0.00888	0.000647	-3.50066	-0.587723	-1.32417
SEMA4G	0.00888	0.000648	-3.50017	-0.589238	-0.893027
MTCL1	0.00888	0.000649	-3.50005	-0.589584	-0.788966
PAX2	0.00888	0.000649	-3.49968	-0.590738	-1.24587
ZNF473	0.00888	0.000649	-3.49964	-0.59086	-0.519863
SARS2	0.00893	0.000654	-3.49742	-0.597692	-0.692887
MED23	0.00893	0.000655	-3.49722	-0.598325	-0.504627
RBP1	0.00894	0.000656	-3.4969	-0.59928	-1.11319
TNS2	0.00895	0.000657	-3.49607	-0.601842	-1.13564
TRIM27	0.00896	0.000658	-3.49569	-0.603023	-0.518707
SSX2B///SSX2	0.00898	0.000661	-3.49454	-0.606552	-0.945594
NPL	0.00903	0.000666	3.49209	-0.614093	0.796499
DPYSL3	0.00904	0.000667	-3.49169	-0.615312	-1.25422
THY1	0.00905	0.000669	-3.4911	-0.617153	-1.04721
MPP3	0.00906	0.00067	-3.49043	-0.619185	-0.928115
ENGASE	0.00911	0.000675	-3.48843	-0.62536	-0.677484
SERPINI2	0.00911	0.000675	-3.48837	-0.625541	-1.18528
KNL1	0.00912	0.000676	-3.48771	-0.627557	-1.59911
LRRC49	0.00914	0.000678	-3.48703	-0.629644	-0.718237
ANXA3	0.00914	0.00068	3.48621	-0.632158	1.76223
FAM171A1	0.00914	0.00068	-3.48618	-0.632253	-0.582661
RHOD	0.00915	0.000681	-3.48563	-0.633941	-0.65367
AOX1	0.00915	0.000682	-3.4854	-0.634667	-1.11678
SERPINA3	0.00915	0.000682	-3.48536	-0.634777	-1.24886
PAEP	0.00916	0.000683	-3.48501	-0.635863	-0.777895
GAL3ST1	0.00916	0.000684	-3.48456	-0.637227	-0.820909
GLS	0.00916	0.000684	-3.48441	-0.637683	-0.598208
MAP2K2	0.00916	0.000685	-3.48392	-0.639186	-0.725293
NSUN7	0.00917	0.000687	-3.48325	-0.641265	-1.28126
ANOS1	0.00918	0.000688	-3.48286	-0.642444	-1.17309
FCGBP	0.00921	0.000691	-3.48137	-0.647013	-1.34667
HOOK2	0.00921	0.000692	-3.48115	-0.647685	-1.11816
TELO2	0.00922	0.000694	-3.48005	-0.651077	-0.739713
LDLR	0.00923	0.000695	3.47962	-0.652402	1.48779
CYP2A7P1	0.00923	0.000696	-3.47932	-0.6533	-1.19076
SDCCAG3	0.00924	0.000697	-3.47875	-0.655043	-0.534218
PON1	0.00925	0.000699	-3.478	-0.657356	-1.19705
OR2F2///OR2F1	0.00925	0.000699	-3.47793	-0.657557	-1.3922
KPNA6	0.00927	0.000702	-3.47692	-0.660657	-0.591475
GPRC5B	0.00931	0.000706	-3.47526	-0.665754	-1.35111
CNNM2	0.00931	0.000706	-3.4752	-0.665947	-0.559954
PHF8	0.00931	0.000706	-3.47493	-0.666754	-0.502567
PRDM5	0.00934	0.00071	-3.4735	-0.671146	-0.840099
CTBP1	0.00934	0.000711	-3.47321	-0.672028	-0.568464
SECISBP2	0.00934	0.000711	-3.47305	-0.672535	-0.53658
CA3	0.00934	0.000711	-3.473	-0.672686	-1.62868
EHD1	0.00935	0.000712	-3.47267	-0.673675	-0.660036
CANT1	0.00936	0.000715	3.47154	-0.677154	0.820314
NR0B2	0.00936	0.000715	-3.4714	-0.677573	-1.15186
DOHH	0.00936	0.000716	-3.47111	-0.678467	-0.55541
LRRC75B	0.00938	0.000718	-3.47008	-0.681597	-0.820183
ALOXE3	0.00938	0.000718	-3.46998	-0.681915	-0.991136
COX6A2	0.00939	0.00072	-3.46917	-0.684383	-0.599867
TLE6	0.0094	0.000722	-3.46842	-0.686678	-0.719582
NRN1	0.00941	0.000723	-3.46809	-0.687708	-0.774246
RDH11	0.00943	0.000725	-3.4672	-0.690433	-0.531632
RPL23AP53	0.00947	0.00073	-3.46506	-0.696975	-1.12035
GRK5	0.00947	0.000731	-3.46475	-0.69792	-0.550727
NXPE4	0.00947	0.000731	-3.46463	-0.698277	-0.790787
MYO9A	0.00947	0.000732	-3.4645	-0.698662	-0.76153
TMEM140	0.00949	0.000734	3.46359	-0.701454	0.734135
BMP5	0.00951	0.000735	-3.46304	-0.703133	-1.35099
ZNF276	0.00953	0.000737	-3.46222	-0.705635	-0.557395
RAD51D	0.00953	0.000739	-3.46173	-0.70712	-0.85976
ZNF512B	0.00953	0.000739	-3.46171	-0.707183	-0.793599
ATN1	0.00953	0.00074	-3.46125	-0.708584	-0.83352
KANK2	0.00953	0.000741	-3.4608	-0.709987	-0.674517
SENP5	0.00953	0.000741	-3.46074	-0.710145	-0.556999
GLRA2	0.00953	0.000741	-3.46068	-0.710334	-1.58939
NDST3	0.00956	0.000745	-3.45927	-0.71463	-1.35566
SNHG3///SNORA73A	0.00956	0.000746	-3.45898	-0.715537	-0.685552
BCL7C	0.00956	0.000746	-3.45879	-0.716107	-0.694632
NACA2	0.00956	0.000748	-3.4581	-0.718222	-1.31321
EGR1	0.00956	0.000748	3.45801	-0.718498	1.05507
LIMS2	0.00956	0.000749	-3.45778	-0.71918	-0.505898
ZNF395	0.00957	0.000749	-3.45757	-0.719834	-0.593148
WDR4	0.00958	0.000751	-3.45689	-0.7219	-0.933032
NCLN	0.00958	0.000751	-3.45683	-0.72209	-0.702511
SULT4A1	0.00958	0.000752	-3.45662	-0.722711	-1.59101
SFTPB	0.00958	0.000752	-3.45662	-0.722722	-1.04314
GSN	0.0096	0.000755	3.45541	-0.726408	0.675891
NTSR2	0.00961	0.000755	-3.45512	-0.727288	-0.591664
TNFSF15	0.00961	0.000756	-3.45485	-0.728113	-1.15001
GPRASP1	0.00961	0.000757	-3.45453	-0.729084	-0.796784
TSPAN13	0.00961	0.000757	-3.45443	-0.729417	-0.909188
FAM184A	0.00961	0.000758	-3.45415	-0.73026	-0.686447
MEX3D	0.00964	0.000761	-3.45289	-0.734091	-1.13534
CSHL1	0.00965	0.000763	-3.45227	-0.735996	-0.804121
ZNF197	0.00965	0.000763	-3.4521	-0.736498	-0.645167
ARIH2	0.00966	0.000765	-3.45143	-0.738549	-0.532568
FCHO1	0.00966	0.000766	-3.45118	-0.739309	-0.875815
ITSN1	0.0097	0.000769	-3.44982	-0.743447	-1.34293
LINC00894	0.00972	0.000771	-3.44905	-0.745784	-0.740855
ZCCHC14	0.00979	0.000779	-3.44595	-0.755231	-0.651625
ACKR4	0.0098	0.00078	-3.44553	-0.756497	-1.54886
CCHCR1	0.00981	0.000782	-3.4448	-0.758721	-0.707118
COL5A1	0.00983	0.000784	-3.44421	-0.76051	-1.19908
HLA-G	0.00984	0.000785	-3.4436	-0.762366	-0.823932
LOC100509646///PRY2///PRY	0.00985	0.000787	-3.44312	-0.763849	-0.781142
SIRT1	0.00985	0.000788	-3.44274	-0.764986	-0.531252
UNC93A	0.0099	0.000792	-3.44105	-0.770128	-1.18665
PCNX4	0.00992	0.000795	-3.4399	-0.773631	-0.541271
SSX2IP	0.00992	0.000795	-3.43984	-0.773793	-0.59822
ADGRG6	0.00992	0.000796	-3.43968	-0.774285	-1.19821
CD36	0.00993	0.000797	3.4394	-0.775154	0.753615
ARR3	0.00994	0.0008	-3.43817	-0.778861	-0.668928
MYCL	0.00994	0.000801	-3.43785	-0.779839	-0.517486
NEK11	0.00995	0.000803	-3.43713	-0.782041	-0.629133
MAGOH2P	0.00995	0.000803	-3.43712	-0.782057	-1.28229
EXOSC1	0.00995	0.000803	-3.43704	-0.782313	-1.42444
CREBZF	0.00995	0.000803	-3.43695	-0.782568	-0.646979
TTC22	0.00996	0.000804	-3.43654	-0.783816	-0.964713
PRR5	0.00998	0.000807	-3.4355	-0.786983	-0.575174
CGB1///LHB	0.01	0.000815	-3.43254	-0.795949	-1.29666
GLUL	0.01	0.000815	3.43248	-0.796146	1.1909
NRP2	0.0101	0.000818	-3.43164	-0.798701	-1.09093
CPE	0.0101	0.000818	-3.43143	-0.799329	-0.813499
CPT2	0.0101	0.000821	3.4305	-0.80213	1.0728
KIAA0101	0.0101	0.000821	3.43049	-0.802177	0.920029
GH1///CSHL1///CSH1	0.0101	0.000821	-3.43042	-0.802396	-1.00191
TRIM3	0.0101	0.000822	-3.43017	-0.803131	-0.528483
CEACAM8	0.0101	0.000824	3.42934	-0.805659	2.25424
CADPS2	0.0101	0.000825	-3.42887	-0.807078	-1.05763
CATSPERB	0.0101	0.000826	-3.42877	-0.8074	-0.709929
NEBL	0.0101	0.000827	-3.42836	-0.808625	-1.32789
NCAPG	0.0102	0.000833	3.42598	-0.81584	1.37463
CAPN9	0.0102	0.000836	-3.42508	-0.818552	-1.02622
GLI2	0.0102	0.000836	-3.42492	-0.819044	-0.983735
MSRB1	0.0102	0.000838	3.42429	-0.820967	0.723243
RNF19B	0.0102	0.000838	3.42426	-0.821044	0.62539
LOXL2	0.0102	0.000839	-3.42386	-0.822261	-1.15892
KCNS3	0.0102	0.00084	-3.4235	-0.823342	-1.47503
WFS1	0.0102	0.000842	-3.42286	-0.825286	-0.601569
CACNB3	0.0102	0.000843	-3.4225	-0.826376	-0.644681
NUAK2///AKIP1	0.0103	0.000845	-3.42189	-0.828214	-0.567465
MBD5	0.0103	0.000846	-3.4214	-0.829688	-0.601239
EFNB2	0.0103	0.000846	-3.42137	-0.829774	-1.47573
HNRNPA3	0.0103	0.000848	-3.42059	-0.832131	-0.512212
EXOSC7///CLEC3B	0.0103	0.00085	3.42005	-0.83377	1.03079
GIMAP1-GIMAP5///GIMAP5	0.0103	0.00085	-3.41993	-0.834144	-1.39132
CAND2	0.0103	0.000853	-3.41904	-0.836834	-0.8534
AFF2	0.0103	0.000854	-3.41856	-0.838269	-1.33505
ACKR1	0.0103	0.000857	-3.41753	-0.841389	-0.829945
HHAT	0.0103	0.000858	-3.41732	-0.842041	-1.05817
TJP1	0.0103	0.000858	-3.41714	-0.842585	-1.06194
FCGR1B	0.0104	0.00086	3.41642	-0.844735	0.90266
OR7E12P	0.0104	0.000864	-3.4152	-0.848443	-0.694628
H2AFX	0.0104	0.000865	-3.41483	-0.849554	-0.991083
KIAA1644	0.0104	0.000866	-3.41458	-0.850298	-0.781964
TYMP	0.0104	0.000868	3.41396	-0.852162	0.811458
IGHV5-78	0.0104	0.000869	-3.41348	-0.853624	-1.4512
CCDC82	0.0104	0.000869	-3.41346	-0.853699	-1.44107
EMSY	0.0105	0.000878	-3.4105	-0.862632	-0.827515
RGS3	0.0105	0.000878	-3.41038	-0.862996	-1.28979
DAO	0.0105	0.000878	-3.41037	-0.863	-0.700148
GTF3C4	0.0105	0.000879	-3.40997	-0.864228	-0.695195
WHAMMP2///WHAMMP3	0.0105	0.00088	-3.40978	-0.864791	-0.598764
CAPN6	0.0105	0.000881	-3.40932	-0.866178	-1.0648
EPB41L5	0.0105	0.000883	-3.40879	-0.867789	-0.821188
GGA1	0.0105	0.000884	-3.40821	-0.869522	-0.856366
ABCF2	0.0105	0.000885	-3.40792	-0.87041	-0.844472
HLA-DMB	0.0105	0.000887	-3.40738	-0.872038	-0.579586
SCAI	0.0105	0.000889	-3.40677	-0.873872	-1.15356
PHOX2A	0.0105	0.000889	-3.40676	-0.873896	-0.973873
FAM174B	0.0105	0.00089	-3.40648	-0.874741	-1.19152
CYB561	0.0105	0.000891	-3.40614	-0.875752	-0.633257
CR1	0.0105	0.000893	-3.40532	-0.878248	-0.749373
ROS1	0.0105	0.000894	-3.40506	-0.879018	-0.597257
CDRT1	0.0105	0.000894	-3.40491	-0.879483	-1.41159
CCT8	0.0106	0.000897	-3.40387	-0.882606	-0.883884
GEMIN4	0.0106	0.000898	-3.40373	-0.883031	-0.61043
WDR5B	0.0106	0.000898	-3.40361	-0.883391	-0.813043
CYP2E1	0.0106	0.0009	-3.40291	-0.88549	-0.642337
PIWIL1	0.0106	0.000906	-3.40102	-0.891198	-1.19308
SLC16A1	0.0106	0.000906	-3.40094	-0.891436	-0.700927
FUT4	0.0106	0.000906	3.4009	-0.891544	0.672871
MEGF6	0.0106	0.00091	-3.39969	-0.895175	-1.04906
MVB12B	0.0107	0.000914	-3.39824	-0.899547	-0.940688
TAF1	0.0107	0.000915	-3.39798	-0.900333	-1.11574
DCHS1	0.0107	0.000918	-3.39722	-0.902614	-1.09493
BMP7	0.0107	0.00092	-3.3964	-0.905084	-1.42121
UBE2D4	0.0107	0.000921	-3.39618	-0.905755	-0.632603
CLDN10	0.0108	0.000925	-3.39492	-0.909537	-0.647304
BAIAP2	0.0108	0.000928	-3.39377	-0.91298	-0.824945
TFR2	0.0108	0.00093	-3.39325	-0.91455	-1.04802
NOTCH4	0.0108	0.000932	-3.39256	-0.916609	-0.547136
PCDHB6	0.0108	0.000932	-3.39247	-0.916886	-0.959524
TAP1	0.0108	0.000932	3.39241	-0.91706	0.6561
INTS1	0.0108	0.000935	-3.39142	-0.920051	-1.18504
SNORA70///RPL10	0.0109	0.000938	-3.39051	-0.922771	-0.668778
MCC	0.0109	0.000941	-3.38965	-0.925366	-0.717548
CREG1	0.0109	0.000941	3.38953	-0.925726	0.579895
LOC55338	0.0109	0.000941	-3.3895	-0.925814	-1.42934
GPR17	0.0109	0.000943	-3.38893	-0.927513	-1.1277
ASIC1	0.0109	0.000945	-3.38853	-0.928725	-1.27678
TOM1L1	0.0109	0.000945	-3.38852	-0.928752	-0.917914
GPR52	0.0109	0.000945	-3.38846	-0.928913	-0.902906
LRRC17	0.0109	0.000948	-3.38736	-0.932227	-1.11167
UGT1A1///UGT1A4///UGT1A9///UGT1A6///UGT1A8///UGT1A10	0.0109	0.00095	-3.38693	-0.933508	-0.809497
LZTS1	0.0109	0.000951	-3.38652	-0.93475	-1.09552
TCF7	0.0109	0.000952	-3.38629	-0.935425	-0.767545
MKS1	0.0109	0.000953	-3.38583	-0.936829	-0.830498
IVD	0.0109	0.000953	-3.38581	-0.936871	-0.857937
AAMDC	0.0109	0.000955	-3.38533	-0.938328	-0.618968
ZNF816-ZNF321P///ZNF816	0.0109	0.000955	-3.38519	-0.938738	-0.86194
TAS2R1	0.0109	0.000956	-3.3849	-0.939616	-1.54949
HCK	0.0109	0.000958	3.38438	-0.941164	0.529392
CPA4	0.0109	0.000958	-3.38435	-0.941254	-0.858316
ICOSLG	0.011	0.00096	-3.3835	-0.943793	-1.12614
HNRNPUL2-BSCL2///HNRNPUL2	0.011	0.000964	-3.38239	-0.947135	-0.724016
LOC100507353///CACNA1A	0.011	0.000965	-3.38221	-0.947676	-0.700465
AP2A2	0.0111	0.000972	-3.37985	-0.954748	-0.668751
ACSM3	0.0111	0.000973	-3.37953	-0.95569	-1.0228
DGCR2	0.0111	0.000974	-3.37934	-0.956253	-0.619127
C2orf54	0.0111	0.000974	-3.37921	-0.956655	-0.666087
PGD	0.0111	0.000975	3.379	-0.957277	0.672188
MAS1	0.0111	0.000976	-3.37864	-0.958364	-1.31878
SLC4A7	0.0111	0.000979	-3.37784	-0.960743	-1.01678
SCNN1D	0.0111	0.000981	-3.37727	-0.962458	-1.10045
SLC16A2	0.0111	0.000981	-3.37706	-0.96309	-1.6029
AHNAK2	0.0111	0.000981	-3.37702	-0.963202	-1.21246
ITGA10	0.0111	0.000982	-3.37691	-0.963525	-0.657216
RYR3	0.0111	0.000983	-3.37666	-0.964293	-0.776634
PDE11A	0.0111	0.000985	-3.37586	-0.966683	-1.00942
SYCP1	0.0112	0.000992	-3.37385	-0.972694	-1.10631
ABCB6	0.0112	0.000993	-3.3735	-0.973743	-0.955869
ACSL4	0.0112	0.000994	-3.3732	-0.97462	-0.60077
CCDC7	0.0112	0.000994	-3.37309	-0.974965	-1.05776
HCG18	0.0112	0.000995	-3.3729	-0.975534	-1.17063
XCL1	0.0112	0.001	-3.37147	-0.979803	-1.274
KRT14	0.0112	0.001	-3.37117	-0.98069	-0.997908
BRSK2	0.0112	0.001	-3.37084	-0.981688	-1.14098
GABRD	0.0112	0.001	-3.37029	-0.98333	-1.10059
TRIM45	0.0113	0.00101	-3.36927	-0.986378	-0.624469
CD40LG	0.0113	0.00101	-3.36872	-0.988017	-0.837642
C2orf72	0.0113	0.00101	-3.36852	-0.988619	-0.908795
HIPK2	0.0113	0.00101	-3.36829	-0.989284	-0.642296
OLFM1	0.0113	0.00101	-3.36785	-0.990614	-1.13162
SCNN1G	0.0113	0.00101	-3.36741	-0.991913	-1.0581
CYLC2	0.0113	0.00102	-3.36655	-0.9945	-0.94813
GAGE12D///GAGE12F///GAGE12H///GAGE12E///GAGE12B///GAGE12C///GAGE2D///GAGE12J///GAGE12G///GAGE13///GAGE12I///GAGE7///GAGE6///GAGE5///GAGE4///GAGE1	0.0113	0.00102	-3.36645	-0.994784	-0.640309
COL6A2	0.0113	0.00102	-3.3664	-0.994949	-0.607915
GCM2	0.0113	0.00102	-3.36584	-0.996608	-1.71167
ATP5G2P1	0.0113	0.00102	-3.36566	-0.99715	-0.637358
YIPF6	0.0113	0.00102	3.3656	-0.997326	0.723999
TGM4	0.0113	0.00102	-3.36547	-0.997704	-1.49032
OSMR	0.0113	0.00102	-3.36546	-0.997746	-0.87113
AFF3	0.0114	0.00103	-3.36294	-1.00527	-1.01394
BSG	0.0114	0.00103	3.36267	-1.00606	0.678648
HRH4	0.0114	0.00103	-3.36181	-1.00864	-0.884658
MED16	0.0114	0.00103	-3.36169	-1.00897	-0.991064
MLXIP	0.0114	0.00104	-3.36086	-1.01148	-0.670197
HIC2	0.0114	0.00104	-3.35964	-1.01511	-0.864762
ZNF292	0.0114	0.00104	-3.35948	-1.01556	-0.651357
LGI2	0.0115	0.00104	-3.35877	-1.0177	-0.737071
SCAF4	0.0115	0.00104	-3.35818	-1.01945	-0.577599
CXCL5	0.0115	0.00105	-3.35738	-1.02183	-1.47357
KLF15	0.0115	0.00105	-3.35671	-1.02382	-1.57385
SMO	0.0115	0.00105	-3.3556	-1.02714	-1.0563
TTC9	0.0115	0.00105	-3.35553	-1.02734	-1.23669
UGT1A3///UGT1A1///UGT1A9///UGT1A5///UGT1A8	0.0115	0.00105	-3.35549	-1.02746	-0.960075
DTX4	0.0116	0.00106	-3.35241	-1.03661	-0.696106
CYLC1	0.0116	0.00107	-3.35196	-1.03797	-1.01481
PDPK1	0.0116	0.00107	-3.35125	-1.04007	-1.036
CD40	0.0116	0.00107	-3.35094	-1.041	-0.5443
RRAGD	0.0116	0.00107	3.35085	-1.04127	0.678302
MRC1	0.0116	0.00107	-3.35084	-1.04128	-0.990523
CALCA	0.0116	0.00107	-3.3506	-1.04201	-0.744424
KNG1	0.0116	0.00107	-3.3505	-1.04229	-0.687852
LINC00965	0.0116	0.00107	-3.35021	-1.04315	-1.01188
IL7	0.0116	0.00107	-3.34995	-1.04393	-0.702309
CER1	0.0116	0.00107	-3.34968	-1.04474	-0.813666
CYP2A6	0.0117	0.00108	-3.3484	-1.04853	-0.83766
BBS10	0.0117	0.00108	-3.34829	-1.04888	-0.799584
RAB26	0.0117	0.00108	-3.34771	-1.0506	-1.1603
VAMP1	0.0117	0.00108	-3.34675	-1.05344	-0.51698
ATP5S	0.0117	0.00109	-3.34669	-1.05364	-0.518626
KCNMA1	0.0117	0.00109	-3.34628	-1.05483	-1.36494
ZNF675	0.0117	0.00109	-3.34597	-1.05577	-0.67518
FOXM1	0.0117	0.00109	3.34595	-1.05581	1.07716
KXD1	0.0117	0.00109	-3.34565	-1.05671	-1.09442
GNA14	0.0117	0.00109	-3.34523	-1.05796	-1.31231
TRIB2	0.0117	0.0011	-3.34393	-1.06183	-0.55175
USP53	0.0117	0.0011	-3.34339	-1.0634	-1.65082
EFNA5	0.0117	0.0011	-3.34337	-1.06347	-0.85602
DUSP6	0.0117	0.0011	3.34316	-1.0641	0.969092
TGFB2	0.0117	0.0011	-3.3427	-1.06546	-1.44715
PLEKHG6	0.0118	0.0011	-3.34182	-1.06809	-0.736495
VENTXP1	0.0118	0.00111	-3.33903	-1.07634	-0.746422
COL15A1	0.0118	0.00111	-3.33903	-1.07636	-1.2864
HIVEP2	0.0119	0.00112	-3.33803	-1.07931	-0.612278
C8A	0.0119	0.00112	-3.3365	-1.08383	-0.783865
PIR-FIGF///FIGF	0.0119	0.00113	-3.33557	-1.08661	-1.422
DIRAS2	0.0119	0.00113	-3.33533	-1.08733	-1.45696
TOLLIP	0.0119	0.00113	3.33524	-1.08758	0.500644
SLC30A10	0.012	0.00114	-3.33287	-1.0946	-1.73411
FERMT2	0.012	0.00114	-3.33215	-1.09672	-1.43829
APOBEC1	0.012	0.00114	-3.3321	-1.09688	-0.947556
FGFBP1	0.012	0.00114	-3.33182	-1.0977	-1.03643
KRT38	0.012	0.00114	-3.3316	-1.09835	-0.730102
GALNT12	0.012	0.00114	-3.33129	-1.09926	-0.580018
SYT17	0.012	0.00114	-3.3307	-1.101	-1.02059
GSPT1	0.012	0.00114	3.33058	-1.10138	0.728441
GOLGA8DP///GOLGA8F///GOLGA8CP///GOLGA8EP///GOLGA8G	0.012	0.00115	-3.32994	-1.10327	-0.691356
CLPB	0.012	0.00115	3.32989	-1.10341	1.14901
TTC28	0.012	0.00115	-3.32964	-1.10414	-0.681204
CD96	0.012	0.00115	-3.32928	-1.10522	-0.692997
FAN1	0.012	0.00115	-3.32911	-1.10571	-0.573711
ZNRF4	0.012	0.00115	-3.32909	-1.10579	-1.10335
CBLN1	0.0121	0.00116	-3.32625	-1.11417	-1.15729
ACRV1	0.0121	0.00116	-3.32621	-1.11429	-0.895458
VLDLR	0.0121	0.00116	-3.32604	-1.11479	-0.677108
WNT2	0.0121	0.00117	-3.32507	-1.11767	-1.1507
SLC26A4	0.0121	0.00117	-3.32476	-1.11858	-1.24272
CD63	0.0122	0.00117	3.32408	-1.12059	0.503451
GABRP	0.0122	0.00117	-3.32394	-1.121	-1.09639
LDB3	0.0122	0.00117	-3.32349	-1.12234	-1.15632
TRPA1	0.0122	0.00118	-3.32238	-1.12561	-0.809934
RBMS3	0.0122	0.00118	-3.32131	-1.12878	-0.934671
SH3PXD2A	0.0122	0.00118	-3.32102	-1.12963	-0.717938
PPP1R1A	0.0122	0.00118	-3.32081	-1.13025	-0.652454
NMBR	0.0122	0.00118	-3.32068	-1.13063	-1.47126
ADCY3	0.0123	0.00119	-3.31979	-1.13324	-0.555336
LIMA1	0.0123	0.00119	-3.31895	-1.13572	-0.536609
LOC101929240///SNRNP200	0.0123	0.0012	-3.31729	-1.14064	-0.860403
PPIF	0.0123	0.0012	3.31717	-1.14096	0.788767
MMP14	0.0124	0.0012	-3.31564	-1.14549	-0.749135
MEP1A	0.0124	0.0012	-3.31542	-1.14612	-0.885832
MED25	0.0124	0.0012	-3.31518	-1.14684	-0.835429
WDR78	0.0124	0.00121	-3.31454	-1.14872	-0.899736
WDR6	0.0124	0.00121	-3.3137	-1.15121	-0.510531
FMOD	0.0124	0.00121	-3.31307	-1.15305	-0.543582
KRT6B	0.0124	0.00122	-3.31231	-1.1553	-0.869844
GLP1R	0.0124	0.00122	-3.31218	-1.15567	-0.814267
PLA2G16	0.0124	0.00122	3.31189	-1.15652	1.23048
NEK1	0.0124	0.00122	-3.31146	-1.15779	-0.719085
PLK4	0.0125	0.00122	3.31099	-1.15918	1.17542
RND3	0.0125	0.00122	-3.31057	-1.16041	-0.922891
PLEKHG3	0.0125	0.00122	-3.31035	-1.16106	-1.28989
NPR3	0.0125	0.00122	-3.31011	-1.16176	-1.1967
FTH1	0.0125	0.00123	3.30954	-1.16344	0.761118
SULF1	0.0125	0.00123	-3.30936	-1.16399	-1.43944
WNK1	0.0125	0.00123	-3.30891	-1.16529	-0.704152
ZNF358	0.0125	0.00123	-3.30817	-1.16748	-1.00821
CHL1	0.0125	0.00123	-3.3075	-1.16946	-1.46487
IL1R2	0.0125	0.00124	3.30726	-1.17017	2.32206
PDSS2	0.0125	0.00124	-3.30694	-1.17111	-1.37957
RBPMS	0.0125	0.00124	-3.3069	-1.17121	-0.818359
ARHGAP12	0.0125	0.00124	-3.30686	-1.17133	-0.513166
SMYD2	0.0125	0.00124	-3.30681	-1.17149	-0.626372
CAMSAP2	0.0125	0.00124	-3.30576	-1.17456	-0.627011
SLC10A1	0.0125	0.00124	-3.30564	-1.17493	-0.880424
STXBP1	0.0125	0.00124	-3.30559	-1.17506	-0.863529
BMP8B	0.0125	0.00124	-3.30498	-1.17685	-0.933629
AHDC1	0.0125	0.00124	-3.30495	-1.17695	-0.909779
RAD54B	0.0125	0.00125	-3.3043	-1.17885	-0.905773
ATP5G2	0.0125	0.00125	-3.30412	-1.1794	-1.35622
WNT7A	0.0125	0.00125	-3.30402	-1.17969	-1.26147
CBX6	0.0125	0.00125	-3.30384	-1.1802	-0.51293
ZC3H14	0.0126	0.00125	-3.30339	-1.18153	-0.602837
ADAM21	0.0126	0.00125	-3.30273	-1.18346	-0.886733
FAM106A	0.0126	0.00125	-3.3025	-1.18414	-0.80826
SNAPC3	0.0126	0.00126	-3.30214	-1.18519	-0.552867
MADCAM1	0.0126	0.00126	-3.30129	-1.1877	-0.821146
CXCR3	0.0127	0.00127	-3.29937	-1.19333	-0.768972
C6	0.0127	0.00127	-3.29901	-1.19439	-0.790102
EGF	0.0127	0.00127	3.29883	-1.19493	0.903308
ZNF204P	0.0127	0.00127	-3.29782	-1.19789	-0.851322
FASLG	0.0127	0.00128	-3.29754	-1.1987	-0.756792
ARMCX2	0.0127	0.00128	-3.29714	-1.19987	-0.751424
TIMELESS	0.0127	0.00128	-3.29695	-1.20043	-0.815066
LEPROT///LEPR	0.0127	0.00128	-3.29684	-1.20077	-0.592709
ART1	0.0127	0.00128	-3.29671	-1.20115	-0.615725
SFI1	0.0127	0.00128	-3.29651	-1.20174	-0.536041
SOX3	0.0127	0.00128	-3.29632	-1.2023	-1.21272
NOX5	0.0127	0.00128	-3.29532	-1.20523	-1.03793
CA1	0.0127	0.00129	-3.29471	-1.20702	-1.43118
COL13A1	0.0127	0.00129	-3.29457	-1.20743	-1.45693
TREML2	0.0127	0.00129	3.29426	-1.20832	0.904637
HEY2	0.0127	0.00129	-3.29426	-1.20833	-1.19682
FAT1	0.0127	0.00129	-3.29395	-1.20924	-1.70118
PIGL	0.0127	0.00129	-3.29373	-1.20987	-0.65508
SLC9A1	0.0128	0.00129	3.29336	-1.21097	0.934725
WNT6	0.0128	0.0013	-3.29281	-1.21257	-0.771826
LINC00663	0.0128	0.0013	-3.29255	-1.21333	-0.934199
TNC	0.0128	0.0013	-3.29215	-1.21451	-1.37402
CYP2R1	0.0128	0.0013	-3.29212	-1.21459	-0.519955
OR2C1	0.0128	0.0013	-3.29207	-1.21476	-0.713541
DTX2P1-UPK3BP1-PMS2P11	0.0128	0.0013	-3.29097	-1.21798	-0.648432
EGFL6	0.0128	0.0013	-3.29082	-1.21841	-0.904351
MIR6716///PHLDB1	0.0128	0.0013	-3.29074	-1.21863	-0.954395
HNRNPAB	0.0128	0.0013	3.29071	-1.21872	0.505326
GEM	0.0128	0.00131	-3.29019	-1.22026	-1.23107
SHANK2	0.0128	0.00131	-3.28998	-1.22087	-1.38796
EPB41L1	0.0128	0.00131	-3.28936	-1.22267	-1.22899
GNAS	0.0129	0.00132	-3.28756	-1.22794	-1.15811
SLC6A5	0.0129	0.00132	-3.28755	-1.22799	-1.19562
CELA3A	0.013	0.00133	-3.28522	-1.2348	-0.718175
RPL21P28///SNORA27///SNORD102///RPL21	0.013	0.00133	-3.28355	-1.23967	-0.95128
HLTF	0.013	0.00134	-3.28341	-1.24009	-0.518687
DLG5	0.013	0.00134	-3.28299	-1.24131	-1.24923
IL16	0.013	0.00134	-3.28295	-1.24142	-0.706685
CLIC5	0.013	0.00134	-3.28258	-1.24252	-0.920459
SPTB	0.013	0.00134	3.28257	-1.24255	1.11112
SPINK5	0.013	0.00134	-3.2825	-1.24276	-1.04077
HRK	0.013	0.00134	-3.28236	-1.24317	-0.821278
PAPPA2	0.013	0.00134	-3.28181	-1.24477	-0.722818
SLC25A37	0.013	0.00134	3.28166	-1.24521	1.01291
CRHR2	0.013	0.00134	-3.28126	-1.24638	-0.913328
SAA2-SAA4///SAA4	0.013	0.00135	-3.28124	-1.24642	-0.679756
KIAA0319L	0.013	0.00135	3.28109	-1.24686	1.35788
GAL	0.0131	0.00135	-3.27905	-1.25283	-1.16545
MED14	0.0131	0.00135	-3.27903	-1.25288	-0.815236
IL36A	0.0131	0.00136	-3.27845	-1.25459	-0.661634
KRT85	0.0131	0.00136	-3.27838	-1.25478	-1.19584
PPFIA3	0.0131	0.00136	-3.27809	-1.25563	-1.03735
TUBB2A	0.0131	0.00136	3.27727	-1.25804	1.26171
FPGT-TNNI3K///TNNI3K	0.0132	0.00137	-3.27631	-1.26083	-1.25881
RFX1	0.0132	0.00137	-3.27592	-1.26197	-0.534211
PAIP2B	0.0132	0.00137	-3.2758	-1.26232	-0.877609
LOX	0.0132	0.00137	-3.27489	-1.26496	-1.01328
KIAA0391	0.0132	0.00137	-3.27449	-1.26613	-0.73069
NLE1	0.0132	0.00138	-3.27441	-1.26637	-0.9989
SLC16A10	0.0132	0.00138	-3.27365	-1.26858	-0.88336
CCL1	0.0132	0.00138	-3.27363	-1.26863	-0.641992
ACKR3	0.0132	0.00138	-3.27363	-1.26864	-0.894072
PCM1	0.0132	0.00138	-3.2734	-1.2693	-0.521255
LILRB1	0.0132	0.00138	3.27318	-1.26994	0.5536
LOC105377443	0.0132	0.00138	-3.27314	-1.27006	-0.893829
CA5A	0.0132	0.00138	-3.27268	-1.27143	-1.31702
IL20RA	0.0132	0.00138	-3.27247	-1.27202	-1.42522
CDKAL1	0.0132	0.00139	-3.27204	-1.27329	-1.14802
GDF11	0.0132	0.00139	-3.27145	-1.27501	-0.616183
ARMC4	0.0132	0.00139	-3.2711	-1.27602	-0.935624
STK17A	0.0133	0.0014	-3.26997	-1.2793	-0.58208
MBOAT7	0.0133	0.0014	3.2696	-1.28039	1.06822
HAUS5	0.0133	0.0014	-3.26958	-1.28046	-0.697193
VPS13A	0.0133	0.0014	-3.2693	-1.28125	-0.626786
KBTBD4	0.0133	0.0014	-3.26887	-1.2825	-0.775233
NPM3	0.0133	0.0014	-3.26842	-1.28383	-0.582318
NR4A3	0.0133	0.0014	-3.26803	-1.28496	-0.797174
PLA2G4B///JMJD7-PLA2G4B	0.0133	0.00141	-3.26773	-1.28584	-0.553753
ITGA8	0.0133	0.00141	-3.26722	-1.28731	-0.887643
SERPINB13	0.0133	0.00141	-3.26711	-1.28764	-1.08502
TMSB15B///TMSB15A	0.0133	0.00141	-3.26657	-1.2892	-0.641268
THRB	0.0133	0.00141	-3.2665	-1.28943	-1.16801
PRELID3B	0.0133	0.00142	-3.26553	-1.29224	-0.554736
CIAO1	0.0133	0.00142	-3.26542	-1.29256	-0.561452
HS6ST1	0.0134	0.00142	-3.2646	-1.29493	-1.06521
IGFBP5	0.0134	0.00142	-3.2644	-1.29553	-0.963579
HSD17B14	0.0134	0.00142	-3.2642	-1.29611	-1.38429
TBC1D4	0.0134	0.00142	-3.26408	-1.29646	-0.630039
BRD2	0.0134	0.00143	3.26339	-1.29848	0.555441
HDAC1	0.0134	0.00143	-3.26244	-1.30123	-0.501728
TTPA	0.0134	0.00143	-3.26244	-1.30124	-1.10315
TF	0.0135	0.00144	-3.26118	-1.30488	-1.30221
ZFP36L1	0.0135	0.00144	-3.2607	-1.30628	-0.53213
KCNMB4	0.0135	0.00144	-3.26006	-1.30815	-0.662712
ARSE	0.0135	0.00145	-3.25843	-1.31289	-0.887769
PBOV1	0.0136	0.00145	-3.25733	-1.31608	-1.1914
TRIB1	0.0136	0.00145	3.25713	-1.31667	0.882753
FGF5	0.0136	0.00146	-3.25679	-1.31765	-1.24507
NCR3	0.0136	0.00146	-3.25635	-1.31891	-1.31412
CRHR1	0.0136	0.00146	-3.2562	-1.31935	-0.964592
MSH5-SAPCD1///SAPCD1	0.0136	0.00147	-3.25428	-1.32493	-0.639883
DCLK1	0.0136	0.00147	-3.25417	-1.32526	-1.44319
SRGAP3	0.0137	0.00147	-3.25379	-1.32635	-1.2995
SCD5	0.0137	0.00147	-3.25302	-1.32857	-1.23294
RPL13P5///LRRC23	0.0137	0.00148	-3.2525	-1.3301	-0.649208
C1QTNF3-AMACR///AMACR	0.0137	0.00148	-3.25201	-1.33152	-0.609351
PCDHB8	0.0137	0.00148	-3.25079	-1.33505	-1.37357
CBR1	0.0138	0.00149	3.25034	-1.33636	0.889638
S100G	0.0138	0.00149	-3.24998	-1.33741	-0.911587
NCAN	0.0138	0.00149	-3.2494	-1.33909	-0.728067
ABO	0.0138	0.0015	-3.24862	-1.34135	-1.18545
CCL13	0.0138	0.0015	-3.2484	-1.34198	-1.27827
ADAMTS9	0.0138	0.0015	-3.24825	-1.3424	-0.614371
ZNF236	0.0138	0.0015	-3.2482	-1.34257	-1.15722
SUV39H2	0.0138	0.0015	-3.24809	-1.34288	-1.53371
SLC11A1	0.0138	0.0015	3.24742	-1.34483	0.685457
APBB1	0.0138	0.0015	-3.24685	-1.34645	-0.617574
PVR	0.0138	0.00151	-3.24566	-1.34993	-1.28095
NLGN4X	0.0139	0.00151	-3.24536	-1.35077	-1.38873
REG3A	0.0139	0.00151	-3.24468	-1.35276	-0.863362
SELT	0.0139	0.00151	3.24467	-1.35277	0.516194
ERCC6	0.0139	0.00152	-3.24426	-1.35396	-0.529966
HSD17B3	0.0139	0.00152	-3.24356	-1.35599	-0.988886
THBS2	0.0139	0.00152	-3.24261	-1.35874	-1.164
MIR8071-2///MIR8071-1///IGHV4-31///IGHM///IGHG2///IGHG1	0.0139	0.00153	3.24212	-1.36016	1.18396
STX6	0.014	0.00153	-3.24119	-1.36284	-0.548666
HIST1H4G///HIST1H4F	0.014	0.00153	-3.24106	-1.36322	-0.868184
COL6A1	0.014	0.00153	-3.24094	-1.36358	-0.828712
RCN2	0.014	0.00154	-3.23924	-1.36848	-0.570643
ANXA9	0.014	0.00154	-3.23851	-1.37059	-1.02294
TIMP2	0.0141	0.00155	3.23808	-1.37184	0.569393
ANK3	0.0141	0.00155	-3.23761	-1.37318	-0.600614
MC4R	0.0141	0.00155	-3.23758	-1.37327	-0.948639
SAMD9	0.0141	0.00155	3.23747	-1.3736	0.83728
MAGEA8	0.0141	0.00155	-3.23691	-1.37522	-1.18848
AKTIP	0.0141	0.00155	-3.23651	-1.37639	-0.791269
TDO2	0.0142	0.00156	-3.23482	-1.38124	-1.24672
PRO2012	0.0142	0.00157	-3.23415	-1.38318	-1.44189
PAX5	0.0142	0.00157	-3.23328	-1.3857	-0.86254
CHEK2	0.0142	0.00157	-3.23326	-1.38575	-0.54792
CNGB1	0.0142	0.00157	-3.23279	-1.3871	-1.17884
DXO	0.0142	0.00157	-3.23255	-1.38781	-0.860846
SETD6	0.0142	0.00158	-3.23238	-1.3883	-0.717552
RLBP1	0.0142	0.00158	-3.23203	-1.38931	-1.06988
LAMC1	0.0143	0.00158	-3.2311	-1.39199	-0.706596
SERPINB4	0.0143	0.00158	-3.23062	-1.39337	-1.55559
HCRTR2	0.0143	0.00159	-3.23002	-1.39509	-1.25848
GAD1	0.0143	0.00159	-3.22969	-1.39605	-1.29908
SLC25A17	0.0143	0.00159	-3.22958	-1.39637	-0.578899
RUFY3	0.0143	0.00159	3.22901	-1.39803	0.931906
CIB2	0.0143	0.0016	-3.22842	-1.39973	-0.909082
FOXRED2	0.0143	0.0016	-3.22781	-1.40149	-0.891651
DIDO1	0.0144	0.00161	-3.22667	-1.40476	-0.606958
PHC3	0.0144	0.00161	-3.22666	-1.4048	-0.995234
OPRPN	0.0144	0.00161	-3.22657	-1.40505	-0.772569
FGF9	0.0144	0.00161	-3.22654	-1.40514	-1.02441
ARL4C	0.0144	0.00161	-3.22637	-1.40563	-0.574919
SFTPC	0.0144	0.00161	-3.2253	-1.40871	-0.740548
CHRNE	0.0144	0.00161	-3.22522	-1.40895	-0.829562
DDX58	0.0144	0.00161	3.22503	-1.40948	0.717624
DPH2	0.0144	0.00161	-3.22486	-1.40997	-0.594347
EIF4E	0.0144	0.00161	-3.22483	-1.41006	-0.524381
CXCR6	0.0144	0.00162	-3.2247	-1.41043	-0.621177
GPRIN2	0.0144	0.00162	-3.22329	-1.41449	-0.858782
NR1I2	0.0144	0.00162	-3.2232	-1.41477	-1.03495
CD247	0.0144	0.00162	-3.22315	-1.4149	-0.648941
NEUROG1	0.0144	0.00162	-3.22283	-1.41581	-1.288
SLC2A10	0.0144	0.00163	-3.22283	-1.41583	-1.10413
ID3	0.0145	0.00163	-3.22243	-1.41697	-1.34154
DOCK3	0.0145	0.00164	-3.22077	-1.42175	-0.685178
UTP14A	0.0145	0.00164	-3.22073	-1.42186	-1.4009
PHYHIP	0.0145	0.00164	-3.22023	-1.42329	-1.14114
CPN1	0.0145	0.00164	-3.22016	-1.42351	-0.884749
TRIM29	0.0145	0.00164	-3.21976	-1.42464	-0.645425
STXBP2	0.0145	0.00164	3.21966	-1.42493	0.578605
APBB2	0.0145	0.00164	-3.21937	-1.42576	-1.03389
HAO2	0.0146	0.00165	-3.21859	-1.428	-0.811041
TBR1	0.0146	0.00165	-3.21822	-1.42908	-1.07151
PID1	0.0146	0.00165	-3.21788	-1.43005	-0.845386
ZNF702P	0.0146	0.00165	-3.21787	-1.4301	-1.16834
RUNX1T1	0.0146	0.00166	-3.21683	-1.43308	-1.09353
SEMA4F	0.0146	0.00166	-3.21657	-1.43383	-0.782118
TIA1	0.0147	0.00166	-3.21532	-1.43741	-0.56844
PDE4D	0.0147	0.00167	-3.21486	-1.43874	-0.685007
KRT4	0.0147	0.00167	-3.21484	-1.4388	-0.847843
C16orf70	0.0147	0.00167	-3.21409	-1.44096	-0.851499
LILRA5	0.0147	0.00168	3.21303	-1.44399	1.03613
NR2C1	0.0148	0.00169	-3.21118	-1.4493	-0.706193
PTGER3	0.0148	0.00169	-3.21106	-1.44965	-1.26618
TROVE2	0.0148	0.00169	-3.21098	-1.44988	-0.516537
PICK1	0.0149	0.0017	-3.20872	-1.45635	-0.90307
ESD	0.0149	0.0017	-3.2086	-1.4567	-0.668726
RREB1	0.0149	0.0017	-3.20791	-1.45867	-0.654986
PPP2R2B	0.0149	0.00171	-3.20735	-1.46028	-0.720772
GRSF1	0.0149	0.00171	-3.20647	-1.4628	-0.544062
ADCYAP1	0.0149	0.00171	-3.20637	-1.46309	-1.1221
CDH4	0.0149	0.00172	-3.206	-1.46415	-1.14331
ADRA1D	0.0149	0.00172	-3.20597	-1.46425	-1.0841
HAND2	0.015	0.00172	-3.20499	-1.46704	-1.05017
HERC4	0.015	0.00173	-3.20418	-1.46936	-1.63072
TACR1	0.015	0.00173	-3.20396	-1.47	-1.28163
LINC01314	0.015	0.00173	-3.20362	-1.47097	-0.713625
PCDHA9	0.015	0.00173	-3.20312	-1.47242	-0.812789
RAPGEF3	0.015	0.00173	-3.203	-1.47274	-1.18531
SH3GL2	0.015	0.00173	-3.20294	-1.47293	-1.25537
MMP7	0.015	0.00173	-3.20244	-1.47435	-0.748691
DKFZP564C152	0.015	0.00174	-3.20209	-1.47534	-0.557465
EFEMP1	0.015	0.00174	-3.2019	-1.4759	-1.40855
NUPR1	0.015	0.00174	-3.20134	-1.47748	-1.20465
KRT76	0.015	0.00174	-3.2013	-1.47761	-0.701793
APOL3	0.015	0.00174	-3.2008	-1.47904	-0.569701
PTPRD	0.015	0.00174	-3.20079	-1.47908	-1.1928
FOXD2	0.015	0.00174	-3.20077	-1.47913	-1.15609
FOXI1	0.015	0.00175	-3.20051	-1.47987	-1.02775
KALRN	0.015	0.00175	-3.19985	-1.48177	-0.976825
INPPL1	0.0151	0.00175	-3.19939	-1.48306	-0.534805
SOGA1	0.0151	0.00175	-3.19928	-1.4834	-0.966912
DPPA4	0.0151	0.00175	-3.19908	-1.48397	-1.43456
BDNF	0.0151	0.00176	-3.19819	-1.48652	-1.30935
LARGE1	0.0151	0.00176	-3.19772	-1.48785	-1.14223
VPREB1	0.0152	0.00177	-3.19621	-1.49216	-1.2047
LINC00302	0.0152	0.00177	-3.19578	-1.4934	-1.06413
TTBK2	0.0152	0.00177	-3.19544	-1.49437	-0.593611
LOC101930578///MRPS31P5///THSD1	0.0152	0.00178	-3.1947	-1.49648	-0.842783
CPB1	0.0152	0.00178	-3.19452	-1.49701	-1.23507
ZNF510	0.0152	0.00178	-3.19431	-1.4976	-0.567889
BTBD18	0.0152	0.00178	-3.1937	-1.49933	-1.40544
TRPM1	0.0153	0.00179	-3.19199	-1.50423	-1.36349
DHODH	0.0153	0.0018	-3.19102	-1.507	-0.843668
SMIM2	0.0153	0.0018	-3.19091	-1.5073	-1.59556
AMPD1	0.0154	0.00181	-3.18905	-1.51262	-1.05254
FGF22	0.0154	0.00182	-3.18816	-1.51516	-1.47695
MYOZ2	0.0154	0.00182	-3.188	-1.51561	-0.707127
IL5RA	0.0154	0.00182	-3.18781	-1.51615	-1.24876
SSTR4	0.0154	0.00182	-3.18764	-1.51663	-1.33471
HRG	0.0154	0.00182	-3.18678	-1.51909	-1.46725
SMCO4	0.0154	0.00183	3.18622	-1.52069	0.575521
TLE3	0.0155	0.00183	3.18538	-1.52309	0.612769
SNCA	0.0155	0.00183	3.1853	-1.52331	1.09172
ADM	0.0155	0.00184	3.18454	-1.52549	1.01543
ESR1	0.0155	0.00184	-3.18447	-1.52567	-0.755525
KLRF1	0.0155	0.00184	-3.18423	-1.52635	-0.91391
PEX12	0.0155	0.00184	-3.1835	-1.52845	-0.543769
ABCC9	0.0156	0.00185	-3.18173	-1.53347	-1.03133
S100A2	0.0156	0.00186	-3.18138	-1.53448	-1.25269
AKR1B10	0.0156	0.00186	-3.18104	-1.53544	-1.08597
TWISTNB	0.0156	0.00186	-3.1808	-1.53613	-1.01631
RAB36	0.0156	0.00186	-3.18073	-1.53631	-0.74597
NPPB	0.0156	0.00186	-3.17989	-1.53873	-1.22649
LUZP2	0.0156	0.00186	-3.17982	-1.53891	-1.16076
ERBB3	0.0156	0.00187	-3.17939	-1.54012	-0.715631
PRDM16	0.0156	0.00187	-3.17915	-1.54083	-1.27725
BCL2A1	0.0156	0.00187	3.17894	-1.54142	0.856934
PRMT2	0.0156	0.00187	-3.17859	-1.54242	-1.21171
MAGEA10	0.0158	0.00189	-3.17538	-1.55153	-0.775978
GIPC1	0.0158	0.00189	-3.17496	-1.55274	-0.50674
CHST12	0.0158	0.0019	3.17478	-1.55326	0.579305
TFDP3	0.0159	0.00191	-3.17289	-1.55861	-0.922759
NF1P9///NF1	0.0159	0.00192	-3.17114	-1.56358	-0.575211
SLC39A14	0.016	0.00193	-3.16931	-1.5688	-0.614617
NCF1	0.016	0.00193	3.16849	-1.57111	0.58432
SOX11	0.016	0.00193	-3.16824	-1.57184	-1.46251
MAP1LC3C	0.016	0.00194	-3.16814	-1.57211	-1.26415
SLC7A9	0.016	0.00194	-3.16787	-1.57286	-0.72619
KLK10	0.016	0.00194	-3.16769	-1.57338	-0.680858
DST	0.0161	0.00195	-3.16642	-1.57698	-0.633552
RPL31	0.0161	0.00195	-3.16633	-1.57723	-0.531181
WWOX	0.0161	0.00195	-3.16619	-1.57762	-0.556578
RNF121	0.0161	0.00195	-3.16601	-1.57815	-0.575978
CD1C	0.0161	0.00196	-3.1649	-1.58129	-0.753123
RGSL1	0.0161	0.00196	-3.16416	-1.58338	-1.21212
NKX3-2	0.0161	0.00196	-3.16412	-1.58351	-1.02514
FBXO7	0.0161	0.00196	3.16407	-1.58365	0.555662
CORO7	0.0162	0.00196	-3.1636	-1.58498	-0.509736
WSCD2	0.0162	0.00197	-3.1632	-1.58611	-0.780032
PLEKHF1	0.0162	0.00197	-3.1622	-1.58895	-0.973674
PTPRN	0.0162	0.00198	-3.16165	-1.59051	-1.00685
IGLJ3///CKAP2	0.0162	0.00198	3.1615	-1.59092	1.24871
ITGB5	0.0162	0.00198	-3.16108	-1.59213	-0.848052
SPON1	0.0162	0.00198	-3.16086	-1.59275	-0.784924
FST	0.0162	0.00198	-3.16072	-1.59313	-1.18267
GNG4	0.0163	0.00199	-3.15982	-1.59569	-0.810999
TM4SF20	0.0163	0.00199	-3.15954	-1.59649	-1.40089
AKIP1	0.0164	0.002	3.15727	-1.60289	0.579981
LIMK1	0.0164	0.00201	-3.15696	-1.60377	-0.825279
YBX3	0.0164	0.00201	3.15683	-1.60414	0.761124
SCN11A	0.0164	0.00201	-3.15669	-1.60454	-0.790037
ETV1	0.0165	0.00203	-3.15382	-1.61265	-1.09544
SMAD5-AS1	0.0165	0.00203	-3.15333	-1.61404	-0.757274
AGTR2	0.0165	0.00203	-3.15246	-1.61648	-1.11321
TSKS	0.0165	0.00204	-3.15203	-1.6177	-1.25329
RBM26	0.0165	0.00204	-3.15183	-1.61827	-0.847839
PTN	0.0165	0.00204	-3.15181	-1.61833	-1.19064
MORC2	0.0165	0.00204	-3.15139	-1.61953	-0.641639
AKAP9	0.0165	0.00204	-3.15124	-1.61993	-1.22178
KIAA1654	0.0165	0.00204	-3.15078	-1.62125	-1.04167
TNNT3	0.0165	0.00205	-3.1506	-1.62174	-0.811892
PDE3A	0.0166	0.00205	-3.15011	-1.62313	-0.748083
GBP1	0.0166	0.00205	3.15003	-1.62335	0.780644
AHSP	0.0166	0.00205	3.14978	-1.62408	1.55657
CRYAA	0.0166	0.00205	-3.14937	-1.62521	-0.946235
SAFB2	0.0166	0.00206	-3.14895	-1.6264	-0.578696
PTGDS	0.0166	0.00207	-3.14755	-1.63036	-0.649288
RBFADN	0.0166	0.00207	-3.14693	-1.63211	-0.817859
SIM2	0.0166	0.00207	-3.14693	-1.63212	-1.18495
ENTPD5	0.0166	0.00207	-3.14689	-1.63222	-0.731276
LOC339166///WSCD1	0.0166	0.00207	-3.14689	-1.63222	-0.97333
SLC35E2B///SLC35E2	0.0166	0.00207	-3.14675	-1.63261	-1.178
ATF6B	0.0166	0.00207	-3.14656	-1.63316	-0.946948
ADIPOR1	0.0167	0.00208	3.14593	-1.63493	0.70084
B4GALT1	0.0167	0.00208	-3.14567	-1.63567	-1.19893
KIR2DL3	0.0167	0.00208	-3.14485	-1.63796	-0.726538
HLCS	0.0167	0.00209	-3.14432	-1.63948	-0.567301
PYCR1	0.0167	0.00209	-3.14358	-1.64156	-0.882821
HIST1H4E	0.0167	0.0021	-3.14301	-1.64315	-0.708223
VSNL1	0.0168	0.0021	-3.14207	-1.64581	-1.08599
SLC30A3	0.0168	0.00211	-3.14133	-1.64789	-0.550575
CLU	0.0168	0.00211	3.14111	-1.64851	0.93026
CHST3	0.0168	0.00211	-3.1409	-1.6491	-1.21217
MUC5AC	0.0168	0.00211	-3.14087	-1.6492	-0.68674
LRRN3	0.0168	0.00211	-3.14061	-1.64991	-1.06763
CFHR2	0.0168	0.00212	-3.13957	-1.65287	-0.883688
LOC101930322///ABCC6	0.0169	0.00213	-3.13863	-1.6555	-0.676855
RCE1	0.0169	0.00213	-3.13813	-1.65691	-0.666587
RAB14	0.0169	0.00213	-3.13749	-1.65869	-0.524304
ALPPL2	0.0169	0.00214	-3.13662	-1.66116	-0.661445
LHFP	0.017	0.00215	-3.13565	-1.66389	-1.19979
ITGBL1	0.017	0.00215	-3.1346	-1.66684	-0.900215
MMP10	0.017	0.00215	-3.13446	-1.66722	-1.36784
ZNF432	0.017	0.00216	-3.13408	-1.66829	-0.579023
GPLD1	0.017	0.00216	-3.13374	-1.66925	-0.654442
FRZB	0.017	0.00217	-3.13244	-1.6729	-1.29841
DLGAP2	0.0171	0.00217	-3.13179	-1.67474	-0.716697
SLC2A3	0.0171	0.00217	3.1316	-1.67528	0.658333
TFF1	0.0171	0.00217	-3.13159	-1.6753	-1.17384
SLC4A3	0.0171	0.00218	-3.13061	-1.67806	-0.633847
ARHGAP35	0.0171	0.00218	-3.13036	-1.67875	-0.648023
SMCP	0.0171	0.00218	-3.13008	-1.67953	-0.652808
KCNN1	0.0171	0.00219	-3.12978	-1.68037	-0.606393
ATP1A2	0.0172	0.0022	-3.12825	-1.68468	-1.07084
TNXB///TNXA	0.0172	0.0022	-3.12798	-1.68543	-0.830736
SIX6	0.0172	0.00221	-3.12678	-1.68881	-0.989788
PKNOX2	0.0172	0.00221	-3.1264	-1.68988	-1.14504
PRRC2C	0.0173	0.00222	3.12545	-1.69253	0.610969
YES1	0.0173	0.00222	-3.12519	-1.69326	-0.740136
MID1	0.0173	0.00222	-3.12519	-1.69327	-0.675996
KIAA0895	0.0173	0.00222	-3.12467	-1.69472	-1.2062
ORM1	0.0174	0.00223	3.12321	-1.69882	1.735
ADAMTS8	0.0174	0.00223	-3.12286	-1.69979	-1.16472
HOXB13	0.0174	0.00223	-3.1227	-1.70023	-0.669522
CYBB	0.0174	0.00224	3.12161	-1.70329	0.662408
RBFOX2	0.0174	0.00225	-3.121	-1.70499	-0.937962
RPS2P45	0.0174	0.00225	-3.12077	-1.70565	-1.36871
DYNC2LI1	0.0174	0.00225	-3.12058	-1.70618	-1.26753
GLRA1	0.0175	0.00225	-3.12038	-1.70674	-0.854768
CDA	0.0175	0.00225	3.12015	-1.70739	0.983872
NOS1	0.0175	0.00225	-3.1199	-1.70809	-0.665916
FAM234B	0.0175	0.00226	-3.11975	-1.70851	-1.1994
ACD	0.0175	0.00226	-3.11966	-1.70876	-0.545565
NPAS2	0.0175	0.00226	-3.11912	-1.71028	-1.15526
CIZ1	0.0175	0.00226	-3.11888	-1.71094	-0.550382
ARHGEF40	0.0175	0.00226	3.11865	-1.71159	0.551619
EPYC	0.0175	0.00226	-3.1186	-1.71173	-1.22936
SPIN2A	0.0175	0.00227	-3.11812	-1.71308	-0.862324
VDAC3	0.0175	0.00227	-3.11747	-1.7149	-0.535769
WDR59	0.0175	0.00227	-3.11723	-1.71557	-0.568855
KRAS	0.0175	0.00228	-3.11658	-1.71738	-0.834427
PPP1R13L	0.0175	0.00228	-3.116	-1.719	-1.06774
APOH	0.0175	0.00228	-3.11586	-1.71941	-1.22341
CFLAR	0.0175	0.00228	-3.11573	-1.71976	-0.822281
FABP7	0.0175	0.00229	-3.11555	-1.72026	-0.980964
SH3GL3	0.0176	0.00229	-3.1153	-1.72095	-0.791947
SLC7A4	0.0176	0.00229	-3.11481	-1.72233	-0.632284
MAP1A	0.0176	0.00229	-3.11446	-1.72331	-1.28285
UBE2D1	0.0176	0.0023	-3.11417	-1.72412	-1.41944
TGIF2	0.0176	0.0023	-3.11393	-1.72478	-0.606275
WDCP	0.0176	0.0023	-3.11389	-1.7249	-1.01077
PTH1R	0.0176	0.0023	-3.1138	-1.72516	-0.717849
KL	0.0176	0.0023	-3.11358	-1.72577	-1.26766
ATP9B	0.0176	0.0023	-3.11281	-1.72792	-0.559996
EXPH5	0.0176	0.00231	-3.11273	-1.72815	-0.66633
ENTPD3	0.0176	0.00231	-3.11264	-1.7284	-1.204
CD200	0.0176	0.00231	-3.11187	-1.73054	-0.99303
IGK///IGKC	0.0176	0.00231	3.11175	-1.73088	0.557322
CDY1B///CDY2B///CDY2A///CDY1	0.0177	0.00232	-3.11114	-1.73259	-1.16134
FGD1	0.0177	0.00232	-3.11085	-1.7334	-0.684412
KCNQ3	0.0177	0.00232	-3.11038	-1.7347	-1.27476
RGS12	0.0177	0.00232	-3.11009	-1.73551	-0.543444
PDZRN4	0.0177	0.00233	-3.10924	-1.7379	-1.56722
HDGFRP3	0.0177	0.00233	-3.10917	-1.7381	-1.42377
ISG20L2	0.0178	0.00234	-3.10804	-1.74124	-0.9039
ALAS2	0.0178	0.00234	3.10766	-1.7423	3.00577
CD300A	0.0178	0.00235	-3.10712	-1.74382	-1.16336
ZNF552	0.0178	0.00235	-3.10689	-1.74445	-0.653268
GRK2	0.0178	0.00235	-3.10676	-1.74482	-0.633425
BTF3P12	0.0178	0.00235	-3.10658	-1.74533	-0.81764
SSTR3	0.0178	0.00235	-3.1065	-1.74554	-0.740021
PREPL	0.0178	0.00235	-3.10637	-1.74592	-0.542897
PCDHA2	0.0178	0.00236	-3.10554	-1.74822	-0.73686
UHRF1BP1L	0.0179	0.00236	-3.10532	-1.74883	-0.649031
COL11A2	0.0179	0.00236	-3.10507	-1.74953	-1.30402
BICD1	0.0179	0.00236	-3.10474	-1.75045	-0.936776
GYG2	0.0179	0.00237	-3.1045	-1.75112	-1.18422
AGPAT5	0.0179	0.00237	-3.10418	-1.752	-0.569548
RIOK3	0.0179	0.00237	3.10382	-1.75302	0.501326
FCF1	0.0179	0.00237	-3.10365	-1.75348	-0.504438
BCL2L1	0.0179	0.00238	3.10294	-1.75546	1.49723
LOC100130872///SPON2	0.0179	0.00238	-3.10262	-1.75635	-0.683048
NSG1	0.0179	0.00238	-3.102	-1.75809	-0.727762
HMGA2	0.018	0.00239	-3.10099	-1.7609	-0.847906
LOC101928615///FNDC3B	0.0181	0.0024	3.09984	-1.76412	0.623708
RMND5A	0.0181	0.0024	3.0993	-1.7656	0.745598
IGLV1-44	0.0181	0.00241	3.09867	-1.76737	1.22985
TEX14	0.0181	0.00242	-3.09791	-1.76947	-0.913196
CEMIP	0.0181	0.00242	-3.09736	-1.77101	-1.05632
TNS3	0.0181	0.00242	3.09718	-1.77151	0.664713
CST8	0.0181	0.00242	-3.09718	-1.77152	-1.18082
CLCNKB	0.0182	0.00243	-3.09591	-1.77506	-0.762284
GABRR1	0.0183	0.00245	-3.09366	-1.78132	-0.758414
RRN3P1///RRN3P2///RRN3	0.0183	0.00245	-3.09364	-1.78137	-0.542061
B3GNT3	0.0183	0.00245	-3.09347	-1.78184	-0.865138
RBPJL	0.0183	0.00245	-3.09269	-1.78401	-0.971272
LAMA1	0.0184	0.00246	-3.09157	-1.78711	-1.13594
PRKD1	0.0184	0.00247	-3.09081	-1.78922	-1.12026
RBM12B	0.0184	0.00248	-3.08953	-1.79278	-0.717041
SVIL	0.0185	0.00249	3.08857	-1.79544	0.608087
FBLN5	0.0185	0.00249	-3.08851	-1.79561	-0.950167
PPM1B	0.0185	0.00249	-3.08842	-1.79587	-0.502177
DNAH3	0.0185	0.00249	-3.08824	-1.79638	-0.600392
NRG1	0.0185	0.0025	-3.08677	-1.80046	-0.941654
IGSF3	0.0185	0.0025	-3.08673	-1.80055	-0.867158
CHST1	0.0185	0.0025	-3.08659	-1.80095	-0.836025
VPS53	0.0185	0.0025	-3.08651	-1.80116	-0.621154
PDK3	0.0185	0.0025	-3.08626	-1.80187	-0.562973
ZNF304	0.0185	0.00251	-3.08569	-1.80343	-0.825062
OR2B2	0.0185	0.00251	-3.08563	-1.80361	-0.848586
DHRS2	0.0186	0.00252	-3.08432	-1.80724	-1.27689
LOC101929829///CYP2D6///CYP2D7	0.0186	0.00252	-3.08431	-1.80727	-0.50537
LRFN3	0.0186	0.00252	-3.08428	-1.80734	-0.875951
PSG6	0.0186	0.00252	-3.08399	-1.80816	-0.687293
GRIK1	0.0186	0.00252	-3.08387	-1.8085	-0.912821
SPRED2	0.0186	0.00253	-3.08304	-1.81079	-0.951672
SMG6	0.0186	0.00254	-3.08226	-1.81297	-1.26647
ZMAT5	0.0186	0.00254	3.08222	-1.81308	0.813756
MYO5A	0.0186	0.00254	-3.0821	-1.8134	-1.40482
VPS50	0.0186	0.00254	-3.082	-1.81367	-1.09883
TMEM204	0.0186	0.00254	-3.08182	-1.81417	-0.734324
AMN	0.0186	0.00254	-3.08119	-1.81592	-0.690497
PKP3	0.0187	0.00255	-3.08095	-1.8166	-0.916687
RNF144A	0.0187	0.00255	-3.08006	-1.81906	-0.619608
HLF	0.0187	0.00255	-3.08003	-1.81912	-0.985184
SSTR2	0.0187	0.00256	-3.07943	-1.82081	-1.12823
GSTA4	0.0188	0.00257	-3.07832	-1.82387	-0.731458
PDE1C	0.0188	0.00257	-3.0781	-1.82447	-0.659933
AGTR1	0.0188	0.00257	-3.07759	-1.8259	-0.768333
CLCA1	0.0188	0.00258	-3.07613	-1.82992	-1.02683
CALCR	0.0188	0.00259	-3.07585	-1.83069	-0.772686
BCAS1	0.0188	0.00259	-3.07585	-1.83072	-0.986281
ZMYM5	0.0188	0.00259	-3.07581	-1.83083	-0.640314
ACSL6	0.0188	0.00259	-3.0755	-1.83167	-0.520614
CAMKV	0.0189	0.0026	-3.07486	-1.83346	-1.07508
TBC1D30	0.0189	0.0026	-3.0744	-1.83471	-0.871605
ZNF232	0.0189	0.0026	-3.07414	-1.83544	-0.550113
NTNG1	0.0189	0.0026	-3.07371	-1.83664	-0.760651
CIITA	0.0189	0.00261	-3.07305	-1.83845	-1.07462
EFHC2	0.019	0.00262	-3.07213	-1.84099	-1.01019
SFRP4	0.019	0.00263	-3.07114	-1.84373	-0.931307
TBX10	0.019	0.00263	-3.07105	-1.84398	-0.771845
GRK4	0.0191	0.00263	-3.06998	-1.84693	-1.11347
ABCA2	0.0191	0.00264	-3.06978	-1.84748	-0.633531
HIST1H1C	0.0191	0.00264	3.06978	-1.84749	0.567432
ST3GAL6	0.0191	0.00264	-3.06943	-1.84844	-0.864173
GALNT10	0.0191	0.00264	3.06876	-1.85029	0.618811
PRAMEF2///PRAMEF1	0.0191	0.00265	-3.06768	-1.85329	-0.883211
GFPT2	0.0191	0.00266	-3.0674	-1.85405	-0.787227
[truncated: 1,339 more rows]

## Sheet: S7
DEGs (GSE81622)_|logFC|>0.5 & adj.P.Val <0.05
Gene.symbol	adj.P.Val	P.Value	t	B	logFC
FEZ1	1.36e-14	2.87e-19	-13.675	32.6867	-1.1956
PTGDR2	6.36e-14	2.69e-18	-12.9646	30.6338	-0.580626
CACNA2D2	1.41e-12	1.14e-16	-11.8178	27.1631	-0.602431
RNASE2	7.67e-12	9.73e-16	11.1843	25.1637	2.07345
SYTL3	1.66e-11	2.8e-15	-10.877	24.1731	-0.671129
NCALD	8.79e-11	1.86e-14	-10.3354	22.3958	-1.03504
PDZD4	2.5e-10	7.39e-14	-9.94604	21.0938	-0.97015
LRRC26	2.96e-10	9.41e-14	-9.87852	20.866	-0.711639
GNLY	2.96e-10	1.05e-13	-9.84736	20.7607	-1.41341
PPM1L	2.96e-10	1.06e-13	-9.84425	20.7502	-0.883425
RNF125	5.04e-10	1.92e-13	-9.68006	20.1933	-0.645147
C1orf21	5.86e-10	2.35e-13	-9.62351	20.0007	-0.685676
IFI27	6e-10	2.54e-13	9.60248	19.929	4.16485
NCR3	9.7e-10	4.3e-13	-9.45623	19.4289	-0.913124
KLRF1	1.03e-09	4.78e-13	-9.42749	19.3304	-1.90108
ABCB1	1.11e-09	5.42e-13	-9.39276	19.2111	-0.853833
PTGDR	1.27e-09	7e-13	-9.32208	18.968	-1.26398
ECRP	1.37e-09	7.8e-13	9.29246	18.866	1.40606
PRSS23	2.24e-09	1.33e-12	-9.14686	18.363	-1.26382
SYTL2	2.27e-09	1.39e-12	-9.13357	18.317	-1.33053
MMP23B	2.37e-09	1.5e-12	-9.11217	18.2428	-0.89809
AGAP1	3.77e-09	2.54e-12	-8.9691	17.7459	-0.708586
HDC	4.67e-09	3.26e-12	-8.90121	17.5093	-1.621
SPON2	4.95e-09	3.57e-12	-8.87668	17.4237	-0.717114
CD163	4.95e-09	3.66e-12	8.86965	17.3992	0.895579
SH2D1B	5.48e-09	4.39e-12	-8.82028	17.2267	-1.51162
FCRL6	5.48e-09	4.4e-12	-8.81931	17.2234	-1.01662
KLRB1	5.71e-09	4.71e-12	-8.80136	17.1606	-1.57542
ZNF365	6.79e-09	5.74e-12	-8.74726	16.9713	-0.573789
KLRG1	9.41e-09	8.16e-12	-8.65221	16.638	-1.2916
AKR1C3	9.79e-09	8.69e-12	-8.63507	16.5778	-1.35149
AUTS2	1.08e-08	1.01e-11	-8.59535	16.4382	-1.06491
TTC16	1.21e-08	1.17e-11	-8.55363	16.2914	-0.547897
TTC38	1.29e-08	1.28e-11	-8.53061	16.2104	-0.954976
RNF165	1.37e-08	1.39e-11	-8.50893	16.134	-0.989379
COLQ	1.53e-08	1.64e-11	-8.46365	15.9744	-0.655478
PPP2R2B	1.53e-08	1.65e-11	-8.46139	15.9664	-1.12988
MS4A2	1.53e-08	1.73e-11	-8.44934	15.9239	-0.746485
NCAM1	1.53e-08	1.73e-11	-8.44905	15.9229	-0.660705
S1PR5	1.53e-08	1.74e-11	-8.44685	15.9151	-1.55139
CMKLR1	2.07e-08	2.5e-11	-8.35034	15.5742	-0.723551
TRIM51	2.1e-08	2.58e-11	-8.34147	15.5428	-0.873061
GPR68	2.31e-08	2.95e-11	-8.30534	15.415	-0.742572
NMUR1	2.49e-08	3.26e-11	-8.27818	15.3189	-0.560431
CAMK2N1	3.66e-08	4.95e-11	-8.16624	14.922	-0.542437
HENMT1	4.27e-08	5.95e-11	-8.1171	14.7475	-0.54957
FGFBP2	4.27e-08	5.96e-11	-8.11659	14.7457	-1.58242
DTHD1	4.27e-08	6.14e-11	-8.10842	14.7166	-0.578048
MBP	4.41e-08	6.43e-11	-8.09618	14.6731	-0.513021
LINC00623	4.93e-08	7.29e-11	-8.06226	14.5526	-0.572074
FCER1A	5.23e-08	7.95e-11	-8.03906	14.4701	-2.03878
CARNS1	5.38e-08	8.3e-11	-8.02778	14.4299	-0.549729
KIR3DL1	6.17e-08	9.78e-11	-7.98368	14.2729	-1.13622
NLRC3	6.24e-08	1e-10	-7.9774	14.2506	-0.620471
PLEKHA1	6.39e-08	1.04e-10	-7.96728	14.2145	-0.840581
KLRC3	6.54e-08	1.08e-10	-7.95771	14.1804	-1.54551
HOPX	6.63e-08	1.11e-10	-7.95057	14.155	-1.35283
NUAK1	7.37e-08	1.26e-10	-7.91564	14.0305	-0.608462
KIR3DL2	8.35e-08	1.45e-10	-7.87915	13.9004	-0.9385
TCN2	1.69e-07	3.07e-10	7.67804	13.182	1.11587
CD247	1.75e-07	3.22e-10	-7.6652	13.1361	-0.917645
RHOC	1.75e-07	3.25e-10	-7.66274	13.1273	-0.625765
PYHIN1	1.85e-07	3.57e-10	-7.63827	13.0398	-0.858857
CDH23	1.87e-07	3.63e-10	-7.63372	13.0235	-0.557791
KIR2DS5	2.06e-07	4.13e-10	-7.59889	12.8988	-0.919762
OTOF	2.06e-07	4.14e-10	7.59873	12.8983	2.32553
EHD4	2.14e-07	4.4e-10	7.58241	12.8399	0.596393
TSEN54	2.18e-07	4.51e-10	-7.57574	12.816	-0.654767
DHRS3	2.52e-07	5.38e-10	-7.52868	12.6474	-0.62412
CDKN1C	2.78e-07	5.99e-10	-7.50011	12.5451	-0.813228
KIR3DL3	2.99e-07	6.51e-10	-7.47777	12.465	-0.873354
KIR2DL4	3.03e-07	6.67e-10	-7.47154	12.4427	-1.56331
CD244	3.23e-07	7.18e-10	-7.45183	12.3721	-0.537438
TKTL1	3.27e-07	7.31e-10	-7.44679	12.354	-0.711836
KIR2DL1	3.5e-07	7.91e-10	-7.4261	12.2799	-0.88701
EOMES	4.13e-07	9.61e-10	-7.37414	12.0936	-1.12265
PRF1	5.17e-07	1.21e-09	-7.31218	11.8713	-1.27299
TSPOAP1	5.34e-07	1.26e-09	-7.30118	11.8319	-0.523629
ZBTB16	5.9e-07	1.41e-09	-7.27223	11.728	-0.806438
KLRD1	6.67e-07	1.64e-09	-7.23213	11.5841	-1.42799
RUNX3	6.67e-07	1.65e-09	-7.23057	11.5785	-0.774312
CD2	6.85e-07	1.71e-09	-7.22107	11.5444	-0.726985
PLBD1	7.77e-07	1.99e-09	7.18071	11.3996	0.995943
ATP2B4	8.87e-07	2.29e-09	-7.14345	11.2659	-0.539883
RNASE4	9.31e-07	2.44e-09	7.12615	11.2038	0.696939
PDGFD	9.51e-07	2.51e-09	-7.11834	11.1757	-0.563445
PALLD	9.54e-07	2.54e-09	-7.11509	11.1641	-0.627187
IL7R	1.13e-06	3.05e-09	-7.06637	10.9892	-1.07766
CST7	1.25e-06	3.53e-09	-7.02815	10.852	-0.852029
CLDND2	1.31e-06	3.74e-09	-7.01265	10.7964	-0.854123
RAB11FIP5	1.39e-06	4.01e-09	-6.99397	10.7294	-0.621301
LGALS3BP	1.55e-06	4.51e-09	6.96254	10.6165	0.994421
TGFBR3	1.61e-06	4.73e-09	-6.95	10.5716	-1.14616
IL18RAP	1.66e-06	4.93e-09	-6.93876	10.5312	-1.16053
PAFAH2	1.72e-06	5.16e-09	-6.92707	10.4893	-0.580126
IFI44	2.28e-06	6.88e-09	6.85045	10.2143	1.49439
MATK	2.29e-06	6.97e-09	-6.84689	10.2016	-1.27066
SAMD3	2.31e-06	7.18e-09	-6.839	10.1733	-0.714232
TSHZ1	2.31e-06	7.28e-09	-6.83511	10.1593	-0.517341
SLC1A7	2.44e-06	7.8e-09	-6.81699	10.0943	-0.661467
USP18	2.46e-06	7.97e-09	6.81118	10.0735	1.00794
SPATS2L	2.47e-06	8.02e-09	6.80937	10.067	0.900089
CD160	2.64e-06	8.77e-09	-6.78577	9.98235	-1.33542
H1F0	2.65e-06	8.85e-09	6.78333	9.97361	0.805748
ERBB2	3.1e-06	1.08e-08	-6.72937	9.78015	-0.682141
CD96	3.1e-06	1.08e-08	-6.72904	9.77896	-0.789477
GVINP1	3.1e-06	1.09e-08	-6.72851	9.77706	-0.953697
MGST1	3.73e-06	1.33e-08	6.67373	9.58077	0.818254
IL2RB	3.9e-06	1.41e-08	-6.65928	9.52899	-1.00643
TARP	4.46e-06	1.66e-08	-6.6155	9.37222	-0.919287
HGD	5.16e-06	1.95e-08	-6.57235	9.21773	-0.809487
TFDP1	5.32e-06	2.02e-08	6.56285	9.18373	0.537711
IFI44L	5.64e-06	2.16e-08	6.54557	9.12191	1.95876
PRKCH	5.74e-06	2.21e-08	-6.5395	9.1002	-0.676782
ZC3HAV1	6.08e-06	2.38e-08	-6.51959	9.02897	-0.519473
ZNF831	6.15e-06	2.42e-08	-6.51512	9.013	-0.556675
PRR5L	6.38e-06	2.52e-08	-6.50406	8.97345	-0.881608
GATA2	6.6e-06	2.62e-08	-6.49342	8.9354	-0.599892
PLEKHF1	6.96e-06	2.79e-08	-6.47655	8.87508	-1.11807
LAMP2	6.96e-06	2.8e-08	6.47638	8.87448	0.517157
MCEMP1	7.64e-06	3.08e-08	6.45025	8.7811	1.20167
RNASE1	7.76e-06	3.15e-08	6.44471	8.76131	1.16777
EPSTI1	8.51e-06	3.49e-08	6.41739	8.66372	1.12646
FBXO32	8.59e-06	3.54e-08	-6.41325	8.64897	-0.542498
PTGDS	9.14e-06	3.8e-08	-6.39406	8.58044	-1.01426
PID1	9.14e-06	3.83e-08	-6.39254	8.57502	-0.773148
2022-03-01	9.21e-06	3.88e-08	6.3891	8.56274	0.84492
ADGRG1	9.77e-06	4.15e-08	-6.37082	8.49752	-1.16365
TMEM181	9.82e-06	4.19e-08	-6.3682	8.48816	-0.671888
EAF2	1.01e-05	4.35e-08	6.35798	8.45169	0.769314
CCR3	1.14e-05	4.93e-08	-6.32477	8.33325	-0.862661
GK5	1.15e-05	5.01e-08	-6.32057	8.31828	-0.583421
CLIC3	1.24e-05	5.46e-08	-6.29743	8.23582	-1.0312
NPC1	1.25e-05	5.53e-08	-6.29402	8.22365	-0.55657
FAM179A	1.39e-05	6.16e-08	-6.2649	8.11992	-0.71663
KLRC1	1.4e-05	6.25e-08	-6.26096	8.1059	-0.697894
UHRF1	1.51e-05	6.91e-08	6.23423	8.01077	0.787045
ACSL1	1.51e-05	6.92e-08	6.23364	8.00866	1.09049
ARL4C	1.67e-05	7.67e-08	-6.20617	7.91092	-0.633846
ADRB2	1.74e-05	8.14e-08	-6.19031	7.85452	-0.893631
TNFRSF21	1.74e-05	8.2e-08	-6.18837	7.84763	-0.56278
OSBPL5	1.88e-05	9.04e-08	-6.16199	7.75388	-0.507309
PARP8	1.94e-05	9.39e-08	-6.15186	7.71788	-0.514128
HIST1H4H	2.5e-05	1.23e-07	6.07827	7.45676	1.69313
CD1C	2.5e-05	1.24e-07	-6.07613	7.44917	-0.565238
AKR1C4	2.5e-05	1.25e-07	-6.07565	7.44747	-0.542387
SNORA12	2.62e-05	1.32e-07	-6.06005	7.39217	-0.753887
KLF12	2.75e-05	1.42e-07	-6.04142	7.32618	-0.717147
CTSW	2.75e-05	1.42e-07	-6.04059	7.32324	-0.982752
CREG1	2.83e-05	1.48e-07	6.0295	7.28397	0.684804
RFTN1	3.19e-05	1.7e-07	-5.99186	7.15075	-0.500524
NTSR1	3.32e-05	1.78e-07	5.97963	7.10752	0.614058
MIR181A2HG	3.4e-05	1.84e-07	-5.9711	7.07736	-0.630817
IFITM3	3.48e-05	1.9e-07	5.96152	7.04349	1.37293
GZMB	3.5e-05	1.93e-07	-5.95843	7.03258	-1.22856
HMGB2	4.04e-05	2.29e-07	5.91181	6.86797	0.700093
RPS23	4.17e-05	2.37e-07	-5.90202	6.83344	-0.654049
TYMS	4.43e-05	2.56e-07	5.88105	6.75949	0.994537
RORA	4.86e-05	2.83e-07	-5.85456	6.66617	-0.820975
RAB22A	5e-05	2.93e-07	-5.845	6.63251	-0.536122
FAR2	5.27e-05	3.11e-07	5.82881	6.57552	0.748062
FYN	5.9e-05	3.5e-07	-5.79642	6.46163	-0.631
OAS1	5.95e-05	3.54e-07	5.79324	6.45047	1.20583
SPOCK2	6.37e-05	3.83e-07	-5.77185	6.37534	-0.554794
NKG7	6.52e-05	3.97e-07	-5.76261	6.3429	-0.715735
KLRC2	6.71e-05	4.11e-07	-5.75276	6.30831	-1.24754
MX1	7.81e-05	4.88e-07	5.70603	6.14451	1.05093
LHFPL2	8.02e-05	5.05e-07	5.69686	6.11241	0.694778
SLC45A3	8.39e-05	5.36e-07	-5.68069	6.0558	-0.640635
ZNF573	8.71e-05	5.69e-07	-5.66463	5.99961	-0.681543
CELF2	9.91e-05	6.6e-07	-5.62404	5.85782	-0.579501
SIRPA	0.000104	7e-07	5.60784	5.80127	0.539434
HPSE	0.000113	7.67e-07	5.58282	5.71404	0.600202
ADGRG5	0.00012	8.26e-07	-5.56268	5.6439	-0.679684
UBE2C	0.000122	8.49e-07	5.55518	5.6178	0.793831
RNF144A	0.000127	9.07e-07	-5.53703	5.55465	-0.529203
MYBL1	0.000133	9.5e-07	-5.52447	5.511	-0.987866
TPM2	0.000135	9.67e-07	-5.51966	5.49429	-0.58375
TMEM167A	0.000143	1.04e-06	5.5004	5.42739	0.578101
ANXA2P1	0.000145	1.05e-06	5.49591	5.41183	0.595549
SESN1	0.000147	1.09e-06	-5.48763	5.38309	-0.637488
MMP9	0.000151	1.12e-06	5.47922	5.35391	1.88088
CLIC4	0.000156	1.18e-06	5.46583	5.30748	0.554183
CDCA7	0.000162	1.22e-06	5.45503	5.27009	0.742414
FCGR1A	0.000166	1.27e-06	5.44491	5.23503	0.750361
OLFM4	0.000172	1.32e-06	5.43313	5.19426	2.40284
SBK1	0.000176	1.36e-06	-5.42585	5.16908	-0.581029
GFOD1	0.000197	1.53e-06	-5.39253	5.05392	-0.519089
TBC1D2	0.000201	1.57e-06	5.38625	5.03223	0.58349
VSIG4	0.000201	1.57e-06	5.38585	5.03086	0.925645
C3AR1	0.000211	1.66e-06	5.37034	4.97736	0.610376
STAT4	0.000223	1.79e-06	-5.34952	4.9056	-0.732651
SYT11	0.000231	1.86e-06	-5.33903	4.86946	-0.508307
GRN	0.000235	1.91e-06	5.33221	4.84598	0.771045
BST1	0.000235	1.92e-06	5.33114	4.84229	0.677835
RAP2A	0.000235	1.92e-06	-5.3309	4.84146	-0.584296
ANG	0.000237	1.94e-06	5.32735	4.82927	0.845571
ANXA2R	0.00025	2.07e-06	-5.30964	4.76836	-0.55892
CDCA5	0.000251	2.1e-06	5.30543	4.75389	0.741216
IFI6	0.000261	2.2e-06	5.29265	4.70997	1.40248
ICA1	0.000272	2.31e-06	5.27959	4.66512	0.513375
SORT1	0.000278	2.39e-06	5.27064	4.63442	0.535073
FCGR1B	0.000287	2.47e-06	5.26098	4.60131	0.723989
RBM47	0.000287	2.49e-06	5.25898	4.59446	0.569803
NPL	0.000287	2.5e-06	5.25809	4.59141	0.600952
CENPW	0.000334	3.01e-06	5.20645	4.41467	0.643252
ADM	0.000381	3.51e-06	5.16298	4.26631	1.14441
GIMAP7	0.000387	3.6e-06	-5.15657	4.24449	-0.698075
HP	0.000406	3.85e-06	5.1372	4.17853	1.41033
SKAP1	0.000426	4.07e-06	-5.12211	4.12721	-0.509782
ITGAM	0.000433	4.14e-06	5.11709	4.11016	0.555161
FAM198B	0.000434	4.16e-06	5.11552	4.1048	0.775111
MAP3K7CL	0.00045	4.36e-06	-5.10301	4.06234	-0.893527
OAS3	0.000462	4.49e-06	5.09438	4.03302	1.15533
SLC38A10	0.00047	4.58e-06	5.08867	4.01366	0.622481
MACF1	0.000479	4.7e-06	-5.0819	3.99069	-0.553467
BCL11B	0.000481	4.73e-06	-5.07964	3.98305	-0.720775
HERC5	0.000483	4.77e-06	5.07753	3.97588	1.01962
RASSF1	0.000546	5.58e-06	-5.0336	3.82719	-0.616784
GZMH	0.00058	6.03e-06	-5.0117	3.75325	-0.943504
TXK	0.000596	6.25e-06	-5.00167	3.71942	-0.704456
SIGLEC1	0.000601	6.33e-06	4.9983	3.70805	0.569631
NEXN	0.000633	6.77e-06	4.97922	3.64377	0.784472
PITPNC1	0.000647	6.93e-06	-4.97253	3.62126	-0.551895
CEACAM8	0.000666	7.2e-06	4.96165	3.58464	2.07465
EIF1B	0.000667	7.23e-06	4.96067	3.58136	0.504217
GIMAP5	0.000733	8.09e-06	-4.9289	3.47467	-0.695026
NCF2	0.000733	8.1e-06	4.92863	3.47375	0.682331
LAP3	0.000738	8.2e-06	4.92507	3.46181	0.604512
NMT2	0.000788	8.94e-06	-4.90047	3.37939	-0.521489
RNASE3	0.000791	8.99e-06	4.89889	3.37411	1.4569
GNPTAB	0.000799	9.13e-06	-4.89466	3.35995	-0.574451
IL18R1	0.000857	9.94e-06	-4.87047	3.27909	-0.621824
F2R	0.000956	1.14e-05	-4.83151	3.14918	-0.65844
NUSAP1	0.000957	1.14e-05	4.83053	3.14591	0.568777
ATM	0.000988	1.19e-05	-4.81984	3.11034	-0.608099
HIST1H4E	0.00103	1.25e-05	4.80471	3.06003	0.842757
RSAD2	0.00103	1.27e-05	4.80182	3.05042	1.25846
CMPK2	0.00104	1.28e-05	4.79938	3.04232	0.666501
ANKRD20A1	0.00112	1.4e-05	-4.77266	2.95368	-0.756281
DYSF	0.00113	1.41e-05	4.77022	2.9456	1.1191
GZMA	0.0012	1.53e-05	-4.74778	2.8713	-0.715233
TBC1D31	0.00121	1.57e-05	-4.74091	2.84858	-0.529417
CCL4L1	0.00121	1.57e-05	-4.73961	2.84431	-1.08493
CDK1	0.00125	1.64e-05	4.72753	2.8044	0.602483
PIK3R1	0.00125	1.64e-05	-4.72726	2.80351	-0.631252
MSRB1	0.00133	1.77e-05	4.70551	2.73177	0.627809
CEACAM1	0.00135	1.79e-05	4.70244	2.72164	1.26568
GADD45A	0.00145	1.96e-05	4.67638	2.63591	0.59535
PTPN4	0.0015	2.03e-05	-4.66684	2.60454	-0.597572
CD7	0.00154	2.11e-05	-4.65559	2.56761	-0.749143
ASGR2	0.00164	2.27e-05	4.63369	2.49582	0.600651
SH3KBP1	0.00167	2.34e-05	-4.62579	2.46998	-0.528867
F5	0.00168	2.36e-05	4.62289	2.4605	0.666096
ARG1	0.0017	2.39e-05	4.61977	2.45027	1.23686
PADI4	0.00172	2.43e-05	4.61505	2.43484	0.796065
CYSTM1	0.00176	2.48e-05	4.60891	2.41479	0.781637
CD24	0.00176	2.49e-05	4.60762	2.41058	1.22169
LAMP3	0.00177	2.51e-05	4.60513	2.40244	0.581668
YBX3	0.00178	2.53e-05	4.60256	2.39404	0.628806
ELANE	0.00182	2.59e-05	4.59571	2.37168	2.10958
MCM4	0.00183	2.62e-05	4.59287	2.36242	0.595065
FASLG	0.00185	2.66e-05	-4.58887	2.34936	-0.599484
CD6	0.00187	2.73e-05	-4.5811	2.32405	-0.561383
IGLL1	0.00188	2.76e-05	4.57809	2.31422	0.754213
E2F2	0.00188	2.76e-05	4.57776	2.31314	0.850391
GABARAPL2	0.00188	2.77e-05	4.57703	2.31078	0.5325
CD19	0.00191	2.83e-05	4.57088	2.29073	0.642793
ORM1	0.00193	2.86e-05	4.56767	2.28028	1.09395
NCF4	0.00195	2.92e-05	4.56111	2.25893	0.649096
STAP1	0.00201	3.04e-05	4.54991	2.22252	0.59332
CDC45	0.00201	3.07e-05	4.5472	2.21374	0.701671
PTGER4	0.00206	3.18e-05	-4.53697	2.18051	-0.50743
FBN2	0.00207	3.18e-05	4.53619	2.17797	0.517074
ARL4A	0.00211	3.27e-05	4.52859	2.15333	0.755847
SLC22A4	0.00213	3.31e-05	4.52519	2.14231	0.592441
KLHL14	0.00213	3.32e-05	4.5244	2.13975	0.533416
TOP2A	0.00217	3.39e-05	4.51767	2.11795	0.737798
TRABD2A	0.0022	3.46e-05	-4.51226	2.10041	-0.517715
MXRA7	0.00222	3.5e-05	-4.50881	2.08925	-0.503442
CX3CR1	0.00223	3.54e-05	-4.50507	2.07715	-0.725425
DLGAP5	0.00223	3.55e-05	4.50426	2.07451	0.545447
CITED4	0.00228	3.63e-05	4.49757	2.05288	0.634719
SORL1	0.00231	3.73e-05	-4.49015	2.02892	-0.679122
KRT73	0.00232	3.74e-05	-4.48891	2.0249	-0.663481
CHST12	0.00235	3.81e-05	-4.48347	2.00734	-0.572892
CPA3	0.00238	3.89e-05	-4.47799	1.98964	-0.740887
OAS2	0.00249	4.13e-05	4.46035	1.93279	0.738885
OXNAD1	0.0025	4.14e-05	-4.45949	1.93002	-0.575826
RARRES3	0.0025	4.16e-05	-4.45831	1.92621	-0.508504
H3F3AP4	0.00251	4.17e-05	4.45762	1.92398	0.680908
NSG1	0.00256	4.28e-05	-4.44992	1.8992	-0.590826
IFIT1	0.0026	4.37e-05	4.44401	1.8802	1.37553
MPO	0.00271	4.58e-05	4.42976	1.83439	1.5768
LMO2	0.00277	4.7e-05	4.42204	1.80962	0.567523
DEFA4	0.00279	4.77e-05	4.41789	1.7963	2.15009
CES1	0.00296	5.12e-05	4.39738	1.73058	0.828872
IFI35	0.00306	5.41e-05	4.38103	1.67833	0.62725
PARP9	0.00308	5.46e-05	4.37805	1.6688	0.657697
CHPT1	0.00309	5.48e-05	4.37721	1.66611	0.710931
TAF15	0.00318	5.76e-05	-4.36255	1.61934	-0.54913
NBPF9	0.00346	6.4e-05	-4.33124	1.51966	-0.78828
HLX	0.00348	6.46e-05	4.32845	1.5108	0.656279
TMIGD3	0.00353	6.55e-05	4.32432	1.49768	0.612839
S100A12	0.00355	6.63e-05	4.32098	1.48709	0.944776
CEACAM6	0.00356	6.65e-05	4.32009	1.48424	1.73319
LCN2	0.00382	7.46e-05	4.28583	1.37571	1.51518
HIST1H1C	0.00423	8.48e-05	4.24752	1.25485	0.678609
DEFA1B	0.00427	8.58e-05	4.24419	1.24437	2.40854
ASPM	0.00435	8.81e-05	4.23625	1.2194	0.621409
PGLYRP1	0.00454	9.29e-05	4.22032	1.16936	1.57303
SRSF5	0.0047	9.8e-05	-4.20435	1.11927	-0.558202
ZAP70	0.00471	9.84e-05	-4.20296	1.11492	-0.593354
ANKRD33	0.00471	9.89e-05	4.20146	1.11022	0.600571
CCNA2	0.00472	9.97e-05	4.19917	1.10306	0.636705
CCNB2	0.00479	0.000102	4.19173	1.07977	0.702347
TLR1	0.00484	0.000104	4.18778	1.06743	0.64729
CEP55	0.00492	0.000106	4.18084	1.04574	0.509323
MOB1A	0.00521	0.000114	4.15785	0.97402	0.503613
FAH	0.00524	0.000116	4.15445	0.96344	0.515346
SLC2A5	0.00525	0.000116	4.15288	0.95855	0.869988
HELZ2	0.00536	0.000119	4.14503	0.93411	0.620924
MMP8	0.00536	0.000119	4.14456	0.93267	1.05601
TFF3	0.00543	0.000122	4.13933	0.9164	0.661574
PTTG3P	0.00557	0.000126	4.1291	0.88462	0.552449
CKAP4	0.00576	0.000131	4.11566	0.84295	0.631695
QPCT	0.00589	0.000135	4.10772	0.81836	0.698761
MAFB	0.00592	0.000136	4.10475	0.80916	0.615319
LOC284648	0.00594	0.000137	4.10325	0.8045	0.511271
CLC	0.00612	0.000142	-4.09254	0.7714	-1.02822
CAMP	0.00614	0.000143	4.09092	0.76639	1.91209
CD3E	0.00642	0.000153	-4.07059	0.70366	-0.513564
MYB	0.00662	0.000158	4.05988	0.67067	0.713135
C1QB	0.00663	0.000159	4.05844	0.66624	0.633564
ANKRD36B	0.00673	0.000161	-4.05324	0.65027	-0.507261
BAMBI	0.00678	0.000163	4.05101	0.64341	0.66459
PYGL	0.00678	0.000163	4.05072	0.64251	0.539437
KIAA0101	0.00686	0.000165	4.04613	0.62839	0.737929
LILRA6	0.00695	0.000169	4.03915	0.60698	0.577024
S100P	0.00704	0.000172	4.03315	0.58858	1.34658
TRIB1	0.00705	0.000173	4.03221	0.58568	0.635613
SIGLEC16	0.00716	0.000176	4.02696	0.56959	0.549052
CDC20	0.00717	0.000176	4.02627	0.56749	0.866814
DEFA3	0.00722	0.000179	4.02178	0.55373	2.21867
KRT72	0.00726	0.000181	-4.01852	0.54376	-0.82898
CAPZA1	0.00752	0.00019	4.0031	0.49661	0.69048
PCNA	0.00759	0.000193	3.99872	0.48324	0.587781
CCDC92	0.00772	0.000197	-3.99275	0.465	-0.511018
LGALS3	0.00774	0.000198	3.99155	0.46136	0.599525
MCTS1	0.00781	0.0002	3.98762	0.44936	0.506017
EVL	0.00818	0.000211	-3.97102	0.39882	-0.512634
OASL	0.0082	0.000212	3.96999	0.39569	0.723328
BEX1	0.00837	0.000217	3.96247	0.37282	0.805342
TNFAIP6	0.00854	0.000223	3.95416	0.34761	0.778589
LTBR	0.00859	0.000225	3.95158	0.33977	0.575986
IL1RN	0.00891	0.000236	3.93673	0.29478	0.660904
JUP	0.00891	0.000236	3.93661	0.29441	0.622076
CTSG	0.00911	0.000244	3.92683	0.26483	1.59568
NCAPG	0.00911	0.000244	3.92635	0.26337	0.648815
RPL22	0.00933	0.000251	-3.91774	0.23738	-0.503428
IFIH1	0.00983	0.00027	3.89531	0.16977	0.562943
HIST1H2BO	0.00984	0.00027	3.89478	0.16815	0.568398
GUSBP2	0.0101	0.000283	-3.88013	0.12413	-0.520595
FUT4	0.0101	0.000284	3.87919	0.12129	0.50443
SPCS3	0.0102	0.000287	3.87659	0.11348	0.52489
ANXA3	0.0106	0.000305	3.8574	0.05596	1.13129
GRINA	0.0106	0.000305	3.8571	0.05506	0.560306
IMPA2	0.0108	0.000311	3.85116	0.03728	0.500317
HSPA1A	0.0113	0.000328	3.83435	-0.01291	0.611615
BTN3A2	0.0117	0.000346	-3.81748	-0.06317	-0.542555
PIK3IP1	0.012	0.000355	-3.80956	-0.08673	-0.553583
UQCRH	0.0123	0.000367	3.79911	-0.11778	0.535267
PDLIM7	0.0123	0.000369	3.79772	-0.12189	0.548262
GCA	0.0123	0.00037	3.7973	-0.12314	0.621703
OLFM1	0.0124	0.000371	-3.79632	-0.12604	-0.592125
TIMD4	0.0124	0.000372	3.79548	-0.12855	0.511463
TACSTD2	0.0125	0.000376	3.79167	-0.13985	1.07891
DEFA1	0.0125	0.000378	3.79021	-0.14417	1.91676
RNASE6	0.0128	0.00039	3.78038	-0.17329	0.538847
IFI27L2	0.0132	0.000407	3.76681	-0.21339	0.513531
BPI	0.0134	0.00042	3.75717	-0.24184	1.37135
BUB1	0.0141	0.000446	3.73806	-0.29811	0.539422
CD38	0.0143	0.000455	3.73186	-0.31635	0.885254
SCO2	0.0145	0.000465	3.72456	-0.33778	0.566827
PLSCR1	0.0146	0.000469	3.72177	-0.34596	0.620941
MZB1	0.015	0.000485	3.71145	-0.37621	0.935419
AZU1	0.0151	0.000492	3.70689	-0.38953	1.21415
CCR1	0.0156	0.000516	3.6916	-0.43422	0.535455
CA4	0.0157	0.000519	3.68993	-0.43909	0.705053
PAQR8	0.0157	0.000522	-3.68784	-0.44521	-0.5106
S1PR1	0.0167	0.000569	-3.66043	-0.52497	-0.544813
HERC6	0.0167	0.00057	3.6602	-0.52566	0.609684
GNG2	0.017	0.000585	-3.65182	-0.54996	-0.529647
PRDM1	0.0173	0.000595	-3.64599	-0.56686	-0.561489
METTL7A	0.0173	0.000597	3.64528	-0.56892	0.552947
IKZF1	0.0175	0.000607	-3.63998	-0.58428	-0.512366
STMN3	0.0177	0.000613	-3.63654	-0.59421	-0.527065
COL17A1	0.0179	0.000622	3.63191	-0.60763	0.893038
BLVRB	0.0181	0.000631	3.6276	-0.62008	0.553041
ALDH2	0.0184	0.000648	3.61882	-0.64541	0.509469
MIAT	0.0187	0.00066	-3.61274	-0.66295	-0.548108
NBPF10	0.0194	0.000696	-3.59607	-0.7109	-0.640664
LY6E	0.0199	0.000721	3.58426	-0.74481	0.690051
BNIP3L	0.0201	0.000733	3.57924	-0.75922	0.72335
PDGFRB	0.0216	0.000816	-3.54439	-0.85875	-0.502205
OLR1	0.0216	0.000818	3.5435	-0.86131	1.02109
CAT	0.0228	0.000879	3.52004	-0.92798	0.58567
LTF	0.0235	0.000914	3.50734	-0.96395	1.14657
SLC22A16	0.0253	0.00102	3.47251	-1.06221	0.502746
FPR2	0.0256	0.00103	3.46743	-1.07648	0.553473
HBD	0.0262	0.00107	3.4564	-1.10745	1.53141
C5AR1	0.0263	0.00107	3.45461	-1.11247	0.535046
NQO2	0.0266	0.00109	3.44917	-1.1277	0.558258
MX2	0.027	0.00111	3.44269	-1.14583	0.602451
CAMK1G	0.0285	0.0012	3.41736	-1.21653	0.594941
HIST1H2BD	0.0291	0.00124	3.40731	-1.24447	0.724344
VPREB3	0.0295	0.00126	3.40202	-1.25916	0.685901
PRTN3	0.0317	0.0014	3.36707	-1.35585	0.766936
CCL2	0.0319	0.00141	3.3646	-1.36268	0.757317
MS4A1	0.0328	0.00148	3.34918	-1.4051	0.515692
LRG1	0.0331	0.00149	3.34587	-1.41421	0.582054
ABCA13	0.0331	0.00149	3.34582	-1.41434	0.730354
STRADB	0.0337	0.00153	3.33719	-1.43802	0.738152
ISG15	0.0358	0.00167	3.30817	-1.51736	0.873277
CA1	0.0364	0.0017	3.3012	-1.53636	1.42687
CDA	0.0366	0.00172	3.29799	-1.54508	0.570764
RETN	0.037	0.00175	3.29107	-1.5639	1.12013
IFITM2	0.0384	0.00183	3.27577	-1.60539	0.504825
SERPINB10	0.0387	0.00186	3.27098	-1.61837	0.549747
SLPI	0.0407	0.00199	3.24742	-1.68196	0.746104
BCL3	0.0418	0.00207	3.23519	-1.71486	0.540757
GPER1	0.0439	0.00224	3.20803	-1.7876	0.561474
RGS1	0.0443	0.00226	3.20433	-1.79747	0.835468
FAM129B	0.0466	0.00244	3.17793	-1.86773	0.528516
FCGBP	0.0497	0.00266	-3.1486	-1.94533	-0.557015
