# Supplementary material for: MX2: Identification and systematic mechanistic analysis of a novel immune-related biomarker for systemic lupus erythematosus
Source: Front Immunol. 2022 Aug 18;13:978851. doi: 10.3389/fimmu.2022.978851 (PMC9433551; doi:10.3389/fimmu.2022.978851)
Supplement: Supplementary file 1 — The information of datasets and screening for MX2. [file DataSheet_1.zip › Supplementary materials (1)/Supplementary materials/Supplementary file 2.xlsx]

## Sheet: S1
Comparison of MX2 expression in normal and SLE
GSE121239	group	MX2 expression		GSE11907	group	MX2 expression		GSE81622	group	MX2 expression		GSE45291	group	MX2 expression		GSE65391	group	MX2 expression		GSE100163	group	MX2 expression		GSE45291	group	MX2 expression
GSM3428310	Normal (n=20)	9.5783		GSM301793	Normal (n=12)	10.241		GSM2159829	Normal (n=25)	9.88928		GSM1100843	Normal (n=20	10.0001		GSM1594219	Normal (n=72)	10.207		GSM2672783	Normal (n=14)	9.99247		GSM1100843	Normal (n=20	10.0001
GSM3428311	Normal (n=20)	9.75984		GSM301794	Normal (n=12)	10.2294		GSM2159830	Normal (n=25)	10.1735		GSM1100844	Normal (n=20	10.2022		GSM1594220	Normal (n=72)	9.96336		GSM2672784	Normal (n=14)	9.91684		GSM1100844	Normal (n=20	10.2022
GSM3428312	Normal (n=20)	9.58703		GSM301795	Normal (n=12)	10.2054		GSM2159831	Normal (n=25)	9.5923		GSM1100845	Normal (n=20	10.0193		GSM1594221	Normal (n=72)	9.35716		GSM2672785	Normal (n=14)	9.40768		GSM1100845	Normal (n=20	10.0193
GSM3428313	Normal (n=20)	9.38209		GSM301796	Normal (n=12)	10.3616		GSM2159832	Normal (n=25)	9.88013		GSM1100846	Normal (n=20	9.73205		GSM1594222	Normal (n=72)	8.88193		GSM2672786	Normal (n=14)	9.92799		GSM1100846	Normal (n=20	9.73205
GSM3428314	Normal (n=20)	9.60449		GSM301797	Normal (n=12)	10.1949		GSM2159833	Normal (n=25)	9.12569		GSM1100847	Normal (n=20	9.96395		GSM1594223	Normal (n=72)	8.86538		GSM2672787	Normal (n=14)	10.2359		GSM1100847	Normal (n=20	9.96395
GSM3428315	Normal (n=20)	9.28827		GSM301798	Normal (n=12)	9.90539		GSM2159834	Normal (n=25)	10.0355		GSM1100848	Normal (n=20	9.59907		GSM1594224	Normal (n=72)	9.61433		GSM2672788	Normal (n=14)	10.0713		GSM1100848	Normal (n=20	9.59907
GSM3428316	Normal (n=20)	8.93681		GSM301799	Normal (n=12)	10.1263		GSM2159835	Normal (n=25)	9.73709		GSM1100849	Normal (n=20	9.2029		GSM1594225	Normal (n=72)	9.45767		GSM2672789	Normal (n=14)	10.0815		GSM1100849	Normal (n=20	9.2029
GSM3428317	Normal (n=20)	9.32844		GSM301800	Normal (n=12)	10.1513		GSM2159836	Normal (n=25)	9.75412		GSM1100850	Normal (n=20	9.64944		GSM1594226	Normal (n=72)	8.79874		GSM2672790	Normal (n=14)	9.66677		GSM1100850	Normal (n=20	9.64944
GSM3428318	Normal (n=20)	8.82609		GSM301801	Normal (n=12)	10.3385		GSM2159837	Normal (n=25)	10.7376		GSM1100851	Normal (n=20	9.04722		GSM1594227	Normal (n=72)	9.37009		GSM2672791	Normal (n=14)	10.0767		GSM1100851	Normal (n=20	9.04722
GSM3428319	Normal (n=20)	8.97553		GSM301802	Normal (n=12)	10.255		GSM2159838	Normal (n=25)	10.7775		GSM1100852	Normal (n=20	9.28994		GSM1594228	Normal (n=72)	9.50684		GSM2672792	Normal (n=14)	12.0598		GSM1100852	Normal (n=20	9.28994
GSM3428320	Normal (n=20)	8.70222		GSM301803	Normal (n=12)	9.70822		GSM2159839	Normal (n=25)	10.1108		GSM1100853	Normal (n=20	8.93218		GSM1594229	Normal (n=72)	9.72341		GSM2672793	Normal (n=14)	10.017		GSM1100853	Normal (n=20	8.93218
GSM3428321	Normal (n=20)	9.3204		GSM301804	Normal (n=12)	10.2177		GSM2159840	Normal (n=25)	10.0636		GSM1100854	Normal (n=20	9.67479		GSM1594230	Normal (n=72)	9.23503		GSM2672794	Normal (n=14)	8.92382		GSM1100854	Normal (n=20	9.67479
GSM3428322	Normal (n=20)	8.76185		GSM300916	SLE (n=110)	10.7609		GSM2159841	Normal (n=25)	10.773		GSM1100855	Normal (n=20	9.01415		GSM1594231	Normal (n=72)	9.93249		GSM2672795	Normal (n=14)	8.61948		GSM1100855	Normal (n=20	9.01415
GSM3428323	Normal (n=20)	8.91617		GSM300918	SLE (n=110)	11.1404		GSM2159842	Normal (n=25)	9.9574		GSM1100856	Normal (n=20	9.13847		GSM1594232	Normal (n=72)	9.96159		GSM2672796	Normal (n=14)	10.1108		GSM1100856	Normal (n=20	9.13847
GSM3428324	Normal (n=20)	9.73473		GSM300919	SLE (n=110)	11.5528		GSM2159843	Normal (n=25)	10.6752		GSM1100857	Normal (n=20	10.1516		GSM1594233	Normal (n=72)	9.62368		GSM2672797	SLE (n=55)	11.4676		GSM1100857	Normal (n=20	10.1516
GSM3428325	Normal (n=20)	8.84606		GSM300921	SLE (n=110)	12.331		GSM2159844	Normal (n=25)	10.4804		GSM1100858	Normal (n=20	9.09686		GSM1594234	Normal (n=72)	10.1054		GSM2672798	SLE (n=55)	10.4553		GSM1100858	Normal (n=20	9.09686
GSM3428326	Normal (n=20)	9.48095		GSM300922	SLE (n=110)	11.1338		GSM2159845	Normal (n=25)	10.2544		GSM1100859	Normal (n=20	9.81656		GSM1594235	Normal (n=72)	8.99843		GSM2672799	SLE (n=55)	10.6988		GSM1100859	Normal (n=20	9.81656
GSM3428327	Normal (n=20)	9.1286		GSM300924	SLE (n=110)	11.6208		GSM2159846	Normal (n=25)	11.11		GSM1100860	Normal (n=20	9.51772		GSM1594236	Normal (n=72)	8.14863		GSM2672800	SLE (n=55)	10.9042		GSM1100860	Normal (n=20	9.51772
GSM3428328	Normal (n=20)	8.94586		GSM300926	SLE (n=110)	10.5974		GSM2159847	Normal (n=25)	10.4784		GSM1100861	Normal (n=20	9.21927		GSM1594237	Normal (n=72)	9.27584		GSM2672801	SLE (n=55)	9.38625		GSM1100861	Normal (n=20	9.21927
GSM3428329	Normal (n=20)	9.21902		GSM300928	SLE (n=110)	11.3154		GSM2159848	Normal (n=25)	10.0553		GSM1100862	Normal (n=20	9.54807		GSM1594238	Normal (n=72)	8.78316		GSM2672802	SLE (n=55)	11.4342		GSM1100862	Normal (n=20	9.54807
GSM3428330	SLE (n=292)	10.3184		GSM300930	SLE (n=110)	11.9561		GSM2159849	Normal (n=25)	9.99168		GSM1100863	SLE (n=292)	10.7366		GSM1594239	Normal (n=72)	8.21863		GSM2672803	SLE (n=55)	11.7073		GSM1100863	SLE (n=292)	10.7366
GSM3428331	SLE (n=292)	9.99888		GSM300931	SLE (n=110)	11.4862		GSM2159850	Normal (n=25)	10.3872		GSM1100864	SLE (n=292)	10.7765		GSM1594240	Normal (n=72)	8.92518		GSM2672804	SLE (n=55)	11.9651		GSM1100864	SLE (n=292)	10.7765
GSM3428332	SLE (n=292)	10.3423		GSM300932	SLE (n=110)	12.1926		GSM2159851	Normal (n=25)	10.1784		GSM1100865	SLE (n=292)	10.7739		GSM1594241	Normal (n=72)	9.59279		GSM2672805	SLE (n=55)	10.2115		GSM1100865	SLE (n=292)	10.7739
GSM3428333	SLE (n=292)	9.55315		GSM300934	SLE (n=110)	12.3435		GSM2159852	Normal (n=25)	11.1476		GSM1100866	SLE (n=292)	10.4381		GSM1594244	Normal (n=72)	10.9065		GSM2672806	SLE (n=55)	11.2207		GSM1100866	SLE (n=292)	10.4381
GSM3428334	SLE (n=292)	9.53086		GSM300936	SLE (n=110)	12.0124		GSM2159853	Normal (n=25)	9.94587		GSM1100867	SLE (n=292)	10.2477		GSM1594247	Normal (n=72)	9.01578		GSM2672807	SLE (n=55)	12.1161		GSM1100867	SLE (n=292)	10.2477
GSM3428335	SLE (n=292)	9.66628		GSM300938	SLE (n=110)	11.9564		GSM2159854	SLE (n=30)	9.95202		GSM1100868	SLE (n=292)	10.184		GSM1594250	Normal (n=72)	10.0722		GSM2672808	SLE (n=55)	10.3512		GSM1100868	SLE (n=292)	10.184
GSM3428336	SLE (n=292)	9.90665		GSM300939	SLE (n=110)	11.4646		GSM2159855	SLE (n=30)	10.5597		GSM1100869	SLE (n=292)	9.64901		GSM1594253	Normal (n=72)	9.49999		GSM2672809	SLE (n=55)	10.3662		GSM1100869	SLE (n=292)	9.64901
GSM3428337	SLE (n=292)	10.2598		GSM300940	SLE (n=110)	11.7874		GSM2159856	SLE (n=30)	12.1245		GSM1100870	SLE (n=292)	10.203		GSM1594254	Normal (n=72)	8.61815		GSM2672810	SLE (n=55)	11.6149		GSM1100870	SLE (n=292)	10.203
GSM3428338	SLE (n=292)	9.82335		GSM300941	SLE (n=110)	11.6142		GSM2159857	SLE (n=30)	12.2759		GSM1100871	SLE (n=292)	10.4142		GSM1594255	Normal (n=72)	8.80441		GSM2672811	SLE (n=55)	11.4894		GSM1100871	SLE (n=292)	10.4142
GSM3428339	SLE (n=292)	9.80571		GSM300943	SLE (n=110)	11.6484		GSM2159858	SLE (n=30)	9.74273		GSM1100872	SLE (n=292)	11.2797		GSM1594256	Normal (n=72)	9.26345		GSM2672812	SLE (n=55)	11.9643		GSM1100872	SLE (n=292)	11.2797
GSM3428340	SLE (n=292)	10.1495		GSM300944	SLE (n=110)	12.1383		GSM2159859	SLE (n=30)	9.86237		GSM1100873	SLE (n=292)	9.26288		GSM1594257	Normal (n=72)	9.07243		GSM2672813	SLE (n=55)	10.298		GSM1100873	SLE (n=292)	9.26288
GSM3428341	SLE (n=292)	9.96126		GSM300945	SLE (n=110)	11.7294		GSM2159860	SLE (n=30)	11.0623		GSM1100874	SLE (n=292)	10.363		GSM1594258	Normal (n=72)	10.0946		GSM2672814	SLE (n=55)	10.6392		GSM1100874	SLE (n=292)	10.363
GSM3428342	SLE (n=292)	9.41948		GSM300946	SLE (n=110)	12.0839		GSM2159861	SLE (n=30)	11.5691		GSM1100875	SLE (n=292)	10.5628		GSM1594259	Normal (n=72)	9.61729		GSM2672815	SLE (n=55)	10.8946		GSM1100875	SLE (n=292)	10.5628
GSM3428343	SLE (n=292)	9.18379		GSM300947	SLE (n=110)	12.3155		GSM2159862	SLE (n=30)	9.60166		GSM1100876	SLE (n=292)	10.4756		GSM1594260	Normal (n=72)	9.77319		GSM2672816	SLE (n=55)	11.2546		GSM1100876	SLE (n=292)	10.4756
GSM3428344	SLE (n=292)	9.53482		GSM300948	SLE (n=110)	12.1254		GSM2159863	SLE (n=30)	10.8976		GSM1100877	SLE (n=292)	10.1608		GSM1594261	Normal (n=72)	9.64564		GSM2672817	SLE (n=55)	11.1142		GSM1100877	SLE (n=292)	10.1608
GSM3428345	SLE (n=292)	9.60792		GSM300949	SLE (n=110)	12.0756		GSM2159864	SLE (n=30)	11.1119		GSM1100878	SLE (n=292)	10.4509		GSM1594262	Normal (n=72)	9.1005		GSM2672818	SLE (n=55)	11.2309		GSM1100878	SLE (n=292)	10.4509
GSM3428346	SLE (n=292)	9.80334		GSM300950	SLE (n=110)	12.095		GSM2159865	SLE (n=30)	10.2833		GSM1100879	SLE (n=292)	10.9856		GSM1594263	Normal (n=72)	8.49458		GSM2672819	SLE (n=55)	10.0917		GSM1100879	SLE (n=292)	10.9856
GSM3428347	SLE (n=292)	9.2136		GSM300951	SLE (n=110)	12.4574		GSM2159866	SLE (n=30)	10.1263		GSM1100880	SLE (n=292)	10.5253		GSM1594264	Normal (n=72)	9.4608		GSM2672820	SLE (n=55)	13.337		GSM1100880	SLE (n=292)	10.5253
GSM3428348	SLE (n=292)	9.37017		GSM300952	SLE (n=110)	11.668		GSM2159867	SLE (n=30)	10.4009		GSM1100881	SLE (n=292)	9.98968		GSM1594265	Normal (n=72)	9.34278		GSM2672821	SLE (n=55)	10.7931		GSM1100881	SLE (n=292)	9.98968
GSM3428349	SLE (n=292)	9.4082		GSM300953	SLE (n=110)	12.2913		GSM2159868	SLE (n=30)	9.73825		GSM1100882	SLE (n=292)	9.83386		GSM1594266	Normal (n=72)	8.69741		GSM2672822	SLE (n=55)	11.6617		GSM1100882	SLE (n=292)	9.83386
GSM3428350	SLE (n=292)	10.8986		GSM300955	SLE (n=110)	10.9718		GSM2159869	SLE (n=30)	11.3088		GSM1100883	SLE (n=292)	10.2297		GSM1594267	Normal (n=72)	9.21446		GSM2672823	SLE (n=55)	10.3622		GSM1100883	SLE (n=292)	10.2297
GSM3428351	SLE (n=292)	10.6152		GSM300957	SLE (n=110)	10.3036		GSM2159870	SLE (n=30)	11.0752		GSM1100884	SLE (n=292)	10.628		GSM1594268	SLE (n=924)	10.5013		GSM2672824	SLE (n=55)	11.2949		GSM1100884	SLE (n=292)	10.628
GSM3428352	SLE (n=292)	11.1039		GSM300959	SLE (n=110)	10.4404		GSM2159871	SLE (n=30)	10.1249		GSM1100885	SLE (n=292)	10.8198		GSM1594269	SLE (n=924)	10.9297		GSM2672825	SLE (n=55)	11.6557		GSM1100885	SLE (n=292)	10.8198
GSM3428353	SLE (n=292)	10.8355		GSM300960	SLE (n=110)	10.2741		GSM2159872	SLE (n=30)	10.236		GSM1100886	SLE (n=292)	10.4449		GSM1594270	SLE (n=924)	10.5648		GSM2672826	SLE (n=55)	10.8423		GSM1100886	SLE (n=292)	10.4449
GSM3428354	SLE (n=292)	10.6539		GSM300961	SLE (n=110)	12.0664		GSM2159873	SLE (n=30)	11.6885		GSM1100887	SLE (n=292)	10.4426		GSM1594271	SLE (n=924)	10.5996		GSM2672827	SLE (n=55)	11.9819		GSM1100887	SLE (n=292)	10.4426
GSM3428355	SLE (n=292)	10.5811		GSM300963	SLE (n=110)	10.7818		GSM2159874	SLE (n=30)	10.7191		GSM1100888	SLE (n=292)	9.75783		GSM1594272	SLE (n=924)	11.0724		GSM2672828	SLE (n=55)	11.2611		GSM1100888	SLE (n=292)	9.75783
GSM3428356	SLE (n=292)	10.9718		GSM300964	SLE (n=110)	10.3128		GSM2159875	SLE (n=30)	11.7439		GSM1100889	SLE (n=292)	9.84661		GSM1594273	SLE (n=924)	10.171		GSM2672829	SLE (n=55)	11.2379		GSM1100889	SLE (n=292)	9.84661
GSM3428357	SLE (n=292)	10.8091		GSM300965	SLE (n=110)	12.9		GSM2159876	SLE (n=30)	10.1941		GSM1100890	SLE (n=292)	9.92693		GSM1594274	SLE (n=924)	10.1552		GSM2672830	SLE (n=55)	11.7706		GSM1100890	SLE (n=292)	9.92693
GSM3428358	SLE (n=292)	10.9593		GSM300967	SLE (n=110)	12.5724		GSM2159877	SLE (n=30)	12.3761		GSM1100891	SLE (n=292)	10.5014		GSM1594275	SLE (n=924)	10.2522		GSM2672831	SLE (n=55)	11.4176		GSM1100891	SLE (n=292)	10.5014
GSM3428359	SLE (n=292)	10.2399		GSM300968	SLE (n=110)	10.5493		GSM2159878	SLE (n=30)	11.3177		GSM1100892	SLE (n=292)	10.7042		GSM1594276	SLE (n=924)	11.057		GSM2672832	SLE (n=55)	11.4727		GSM1100892	SLE (n=292)	10.7042
GSM3428360	SLE (n=292)	10.4754		GSM300970	SLE (n=110)	11.0335		GSM2159879	SLE (n=30)	10.5492		GSM1100893	SLE (n=292)	10.4733		GSM1594277	SLE (n=924)	11.3222		GSM2672833	SLE (n=55)	11.8935		GSM1100893	SLE (n=292)	10.4733
GSM3428361	SLE (n=292)	9.80821		GSM300971	SLE (n=110)	10.969		GSM2159880	SLE (n=30)	10.5602		GSM1100894	SLE (n=292)	10.8705		GSM1594278	SLE (n=924)	10.944		GSM2672834	SLE (n=55)	11.6621		GSM1100894	SLE (n=292)	10.8705
GSM3428362	SLE (n=292)	10.6008		GSM300972	SLE (n=110)	10.8196		GSM2159881	SLE (n=30)	11.3346		GSM1100895	SLE (n=292)	10.1193		GSM1594279	SLE (n=924)	9.8747		GSM2672835	SLE (n=55)	11.472		GSM1100895	SLE (n=292)	10.1193
GSM3428363	SLE (n=292)	10.7212		GSM300973	SLE (n=110)	10.4081		GSM2159882	SLE (n=30)	11.059		GSM1100896	SLE (n=292)	10.0683		GSM1594280	SLE (n=924)	10.2818		GSM2672836	SLE (n=55)	10.6837		GSM1100896	SLE (n=292)	10.0683
GSM3428364	SLE (n=292)	10.6756		GSM300974	SLE (n=110)	10.7278		GSM2159883	SLE (n=30)	10.8522		GSM1100897	SLE (n=292)	10.5548		GSM1594281	SLE (n=924)	10.7802		GSM2672837	SLE (n=55)	11.7908		GSM1100897	SLE (n=292)	10.5548
GSM3428365	SLE (n=292)	10.5411		GSM300975	SLE (n=110)	12.4585						GSM1100898	SLE (n=292)	10.4054		GSM1594282	SLE (n=924)	10.7618		GSM2672838	SLE (n=55)	11.2303		GSM1100898	SLE (n=292)	10.4054
GSM3428366	SLE (n=292)	10.2541		GSM300976	SLE (n=110)	11.3151						GSM1100899	SLE (n=292)	10.4961		GSM1594283	SLE (n=924)	10.7229		GSM2672839	SLE (n=55)	11.4082		GSM1100899	SLE (n=292)	10.4961
GSM3428367	SLE (n=292)	10.9042		GSM300978	SLE (n=110)	11.7013						GSM1100900	SLE (n=292)	10.7509		GSM1594284	SLE (n=924)	10.4214		GSM2672840	SLE (n=55)	10.9654		GSM1100900	SLE (n=292)	10.7509
GSM3428368	SLE (n=292)	10.5372		GSM300979	SLE (n=110)	11.6316						GSM1100901	SLE (n=292)	9.69464		GSM1594285	SLE (n=924)	11.1692		GSM2672841	SLE (n=55)	11.2014		GSM1100901	SLE (n=292)	9.69464
GSM3428369	SLE (n=292)	10.6446		GSM300980	SLE (n=110)	11.2875						GSM1100902	SLE (n=292)	9.93714		GSM1594286	SLE (n=924)	9.93807		GSM2672842	SLE (n=55)	11.4762		GSM1100902	SLE (n=292)	9.93714
GSM3428370	SLE (n=292)	10.4597		GSM300982	SLE (n=110)	11.3367						GSM1100903	SLE (n=292)	10.3419		GSM1594287	SLE (n=924)	11.5426		GSM2672843	SLE (n=55)	11.2627		GSM1100903	SLE (n=292)	10.3419
GSM3428371	SLE (n=292)	10.3222		GSM300983	SLE (n=110)	11.7672						GSM1100904	SLE (n=292)	10.1178		GSM1594288	SLE (n=924)	12.1522		GSM2672844	SLE (n=55)	10.9552		GSM1100904	SLE (n=292)	10.1178
GSM3428372	SLE (n=292)	10.5687		GSM300984	SLE (n=110)	11.7471						GSM1100905	SLE (n=292)	8.89203		GSM1594289	SLE (n=924)	10.4337		GSM2672845	SLE (n=55)	10.3958		GSM1100905	SLE (n=292)	8.89203
GSM3428373	SLE (n=292)	10.6659		GSM300986	SLE (n=110)	12.7284						GSM1100906	SLE (n=292)	10.0031		GSM1594290	SLE (n=924)	10.5969		GSM2672846	SLE (n=55)	10.2954		GSM1100906	SLE (n=292)	10.0031
GSM3428374	SLE (n=292)	10.138		GSM300988	SLE (n=110)	11.5441						GSM1100907	SLE (n=292)	10.0811		GSM1594291	SLE (n=924)	11.4601		GSM2672847	SLE (n=55)	11.5198		GSM1100907	SLE (n=292)	10.0811
GSM3428375	SLE (n=292)	10.3998		GSM300990	SLE (n=110)	10.2633						GSM1100908	SLE (n=292)	10.1903		GSM1594292	SLE (n=924)	11.0377		GSM2672848	SLE (n=55)	11.279		GSM1100908	SLE (n=292)	10.1903
GSM3428376	SLE (n=292)	10.3669		GSM300991	SLE (n=110)	11.7602						GSM1100909	SLE (n=292)	10.8228		GSM1594293	SLE (n=924)	10.4057		GSM2672849	SLE (n=55)	11.899		GSM1100909	SLE (n=292)	10.8228
GSM3428377	SLE (n=292)	10.4916		GSM300993	SLE (n=110)	11.9801						GSM1100910	SLE (n=292)	9.36846		GSM1594294	SLE (n=924)	10.4039		GSM2672850	SLE (n=55)	11.2636		GSM1100910	SLE (n=292)	9.36846
GSM3428378	SLE (n=292)	10.5387		GSM300994	SLE (n=110)	12.4165						GSM1100911	SLE (n=292)	10.0671		GSM1594295	SLE (n=924)	10.0324		GSM2672851	SLE (n=55)	11.306		GSM1100911	SLE (n=292)	10.0671
GSM3428379	SLE (n=292)	10.2788		GSM300995	SLE (n=110)	11.9711						GSM1100912	SLE (n=292)	10.8321		GSM1594296	SLE (n=924)	10.5298						GSM1100912	SLE (n=292)	10.8321
GSM3428380	SLE (n=292)	10.3646		GSM300996	SLE (n=110)	10.9899						GSM1100913	SLE (n=292)	8.53991		GSM1594297	SLE (n=924)	10.4281						GSM1100913	SLE (n=292)	8.53991
GSM3428381	SLE (n=292)	10.3363		GSM300997	SLE (n=110)	11.8283						GSM1100914	SLE (n=292)	10.9535		GSM1594298	SLE (n=924)	10.2715						GSM1100914	SLE (n=292)	10.9535
GSM3428382	SLE (n=292)	10.0914		GSM300999	SLE (n=110)	11.1912						GSM1100915	SLE (n=292)	9.72706		GSM1594299	SLE (n=924)	10.2733						GSM1100915	SLE (n=292)	9.72706
GSM3428383	SLE (n=292)	9.87965		GSM301001	SLE (n=110)	11.6245						GSM1100916	SLE (n=292)	10.5283		GSM1594300	SLE (n=924)	10.5171						GSM1100916	SLE (n=292)	10.5283
GSM3428384	SLE (n=292)	9.80834		GSM301003	SLE (n=110)	11.0111						GSM1100917	SLE (n=292)	10.665		GSM1594301	SLE (n=924)	10.1079						GSM1100917	SLE (n=292)	10.665
GSM3428385	SLE (n=292)	9.47373		GSM301005	SLE (n=110)	10.7422						GSM1100918	SLE (n=292)	10.0303		GSM1594302	SLE (n=924)	9.73007						GSM1100918	SLE (n=292)	10.0303
GSM3428386	SLE (n=292)	9.57766		GSM301007	SLE (n=110)	11.6021						GSM1100919	SLE (n=292)	9.93742		GSM1594303	SLE (n=924)	9.69625						GSM1100919	SLE (n=292)	9.93742
GSM3428387	SLE (n=292)	9.46673		GSM301009	SLE (n=110)	10.6555						GSM1100920	SLE (n=292)	10.1528		GSM1594304	SLE (n=924)	10.702						GSM1100920	SLE (n=292)	10.1528
GSM3428388	SLE (n=292)	9.41793		GSM301011	SLE (n=110)	11.3768						GSM1100921	SLE (n=292)	10.1667		GSM1594305	SLE (n=924)	10.3129						GSM1100921	SLE (n=292)	10.1667
GSM3428389	SLE (n=292)	9.25414		GSM301012	SLE (n=110)	11.3381						GSM1100922	SLE (n=292)	10.929		GSM1594306	SLE (n=924)	9.25032						GSM1100922	SLE (n=292)	10.929
GSM3428390	SLE (n=292)	9.78382		GSM301013	SLE (n=110)	12.167						GSM1100923	SLE (n=292)	10.3196		GSM1594307	SLE (n=924)	10.3921						GSM1100923	SLE (n=292)	10.3196
GSM3428391	SLE (n=292)	9.08111		GSM301015	SLE (n=110)	10.1197						GSM1100924	SLE (n=292)	10.1396		GSM1594308	SLE (n=924)	9.38032						GSM1100924	SLE (n=292)	10.1396
GSM3428392	SLE (n=292)	9.33014		GSM301017	SLE (n=110)	10.3132						GSM1100925	SLE (n=292)	10.6611		GSM1594309	SLE (n=924)	10.883						GSM1100925	SLE (n=292)	10.6611
GSM3428393	SLE (n=292)	10.2278		GSM301019	SLE (n=110)	11.4614						GSM1100926	SLE (n=292)	10.7597		GSM1594310	SLE (n=924)	11.2646						GSM1100926	SLE (n=292)	10.7597
GSM3428394	SLE (n=292)	10.8096		GSM301021	SLE (n=110)	11.1481						GSM1100927	SLE (n=292)	9.94776		GSM1594311	SLE (n=924)	10.6815						GSM1100927	SLE (n=292)	9.94776
GSM3428395	SLE (n=292)	11.1452		GSM301023	SLE (n=110)	11.6399						GSM1100928	SLE (n=292)	10.6545		GSM1594312	SLE (n=924)	11.0832						GSM1100928	SLE (n=292)	10.6545
GSM3428396	SLE (n=292)	10.939		GSM301025	SLE (n=110)	11.1119						GSM1100929	SLE (n=292)	10.3772		GSM1594313	SLE (n=924)	11.3878						GSM1100929	SLE (n=292)	10.3772
GSM3428397	SLE (n=292)	10.777		GSM301027	SLE (n=110)	10.9189						GSM1100930	SLE (n=292)	10.17		GSM1594314	SLE (n=924)	10.5811						GSM1100930	SLE (n=292)	10.17
GSM3428398	SLE (n=292)	10.9256		GSM301029	SLE (n=110)	11.8175						GSM1100931	SLE (n=292)	9.52008		GSM1594315	SLE (n=924)	10.7721						GSM1100931	SLE (n=292)	9.52008
GSM3428399	SLE (n=292)	10.8996		GSM301031	SLE (n=110)	10.8398						GSM1100932	SLE (n=292)	10.1098		GSM1594316	SLE (n=924)	9.85422						GSM1100932	SLE (n=292)	10.1098
GSM3428400	SLE (n=292)	10.806		GSM301033	SLE (n=110)	11.88						GSM1100933	SLE (n=292)	10.5116		GSM1594317	SLE (n=924)	10.973						GSM1100933	SLE (n=292)	10.5116
GSM3428401	SLE (n=292)	10.8355		GSM301035	SLE (n=110)	11.7569						GSM1100934	SLE (n=292)	9.8141		GSM1594318	SLE (n=924)	10.2845						GSM1100934	SLE (n=292)	9.8141
GSM3428402	SLE (n=292)	10.3747		GSM301036	SLE (n=110)	12.0943						GSM1100935	SLE (n=292)	10.5959		GSM1594319	SLE (n=924)	10.8967						GSM1100935	SLE (n=292)	10.5959
GSM3428403	SLE (n=292)	10.5761		GSM301037	SLE (n=110)	12.4184						GSM1100936	SLE (n=292)	10.2944		GSM1594320	SLE (n=924)	10.9227						GSM1100936	SLE (n=292)	10.2944
GSM3428404	SLE (n=292)	9.89649		GSM301038	SLE (n=110)	12.0702						GSM1100937	SLE (n=292)	10.3765		GSM1594321	SLE (n=924)	10.3401						GSM1100937	SLE (n=292)	10.3765
GSM3428405	SLE (n=292)	10.4249		GSM301040	SLE (n=110)	12.3424						GSM1100938	SLE (n=292)	10.457		GSM1594322	SLE (n=924)	11.0194						GSM1100938	SLE (n=292)	10.457
GSM3428406	SLE (n=292)	9.56113		GSM301041	SLE (n=110)	11.4203						GSM1100939	SLE (n=292)	11.2387		GSM1594323	SLE (n=924)	10.3195						GSM1100939	SLE (n=292)	11.2387
GSM3428407	SLE (n=292)	9.80093		GSM301043	SLE (n=110)	11.638						GSM1100940	SLE (n=292)	10.8271		GSM1594324	SLE (n=924)	11.3753						GSM1100940	SLE (n=292)	10.8271
GSM3428408	SLE (n=292)	11.0818		GSM301044	SLE (n=110)	11.7053						GSM1100941	SLE (n=292)	10.8347		GSM1594325	SLE (n=924)	10.5499						GSM1100941	SLE (n=292)	10.8347
GSM3428409	SLE (n=292)	11.2091		GSM301045	SLE (n=110)	11.4095						GSM1100942	SLE (n=292)	10.7793		GSM1594326	SLE (n=924)	10.3407						GSM1100942	SLE (n=292)	10.7793
GSM3428410	SLE (n=292)	10.5625		GSM301047	SLE (n=110)	10.5841						GSM1100943	SLE (n=292)	9.82134		GSM1594327	SLE (n=924)	10.1553						GSM1100943	SLE (n=292)	9.82134
GSM3428411	SLE (n=292)	10.794		GSM301049	SLE (n=110)	11.9166						GSM1100944	SLE (n=292)	10.3924		GSM1594328	SLE (n=924)	9.12139						GSM1100944	SLE (n=292)	10.3924
GSM3428412	SLE (n=292)	10.2526		GSM301051	SLE (n=110)	11.6461						GSM1100945	SLE (n=292)	9.64306		GSM1594329	SLE (n=924)	11.0239						GSM1100945	SLE (n=292)	9.64306
GSM3428413	SLE (n=292)	9.95792		GSM301053	SLE (n=110)	12.0801						GSM1100946	SLE (n=292)	10.2266		GSM1594330	SLE (n=924)	10.2062						GSM1100946	SLE (n=292)	10.2266
GSM3428414	SLE (n=292)	9.77688		GSM301055	SLE (n=110)	12.2815						GSM1100947	SLE (n=292)	10.2843		GSM1594331	SLE (n=924)	10.6234						GSM1100947	SLE (n=292)	10.2843
GSM3428415	SLE (n=292)	10.9265		GSM301057	SLE (n=110)	10.727						GSM1100948	SLE (n=292)	9.58002		GSM1594332	SLE (n=924)	11.0704						GSM1100948	SLE (n=292)	9.58002
GSM3428416	SLE (n=292)	10.9476		GSM301058	SLE (n=110)	12.4157						GSM1100949	SLE (n=292)	10.799		GSM1594333	SLE (n=924)	9.82654						GSM1100949	SLE (n=292)	10.799
GSM3428417	SLE (n=292)	10.635		GSM301060	SLE (n=110)	10.0666						GSM1100950	SLE (n=292)	9.73444		GSM1594334	SLE (n=924)	11.5638						GSM1100950	SLE (n=292)	9.73444
GSM3428418	SLE (n=292)	10.2659		GSM301061	SLE (n=110)	13.1733						GSM1100951	SLE (n=292)	10.5647		GSM1594335	SLE (n=924)	10.9957						GSM1100951	SLE (n=292)	10.5647
GSM3428419	SLE (n=292)	10.0423		GSM301062	SLE (n=110)	12.3399						GSM1100952	SLE (n=292)	10.4628		GSM1594336	SLE (n=924)	10.4046						GSM1100952	SLE (n=292)	10.4628
GSM3428420	SLE (n=292)	9.31309		GSM301064	SLE (n=110)	11.4185						GSM1100953	SLE (n=292)	9.95669		GSM1594337	SLE (n=924)	11.9525						GSM1100953	SLE (n=292)	9.95669
GSM3428421	SLE (n=292)	9.64655		GSM301066	SLE (n=110)	12.1075						GSM1100954	SLE (n=292)	10.294		GSM1594338	SLE (n=924)	9.79384						GSM1100954	SLE (n=292)	10.294
GSM3428422	SLE (n=292)	9.74255		GSM301068	SLE (n=110)	11.505						GSM1100955	SLE (n=292)	10.1921		GSM1594339	SLE (n=924)	10.1457						GSM1100955	SLE (n=292)	10.1921
GSM3428423	SLE (n=292)	9.55404		GSM301070	SLE (n=110)	12.3417						GSM1100956	SLE (n=292)	9.22721		GSM1594340	SLE (n=924)	10.6691						GSM1100956	SLE (n=292)	9.22721
GSM3428424	SLE (n=292)	9.38279		GSM301071	SLE (n=110)	11.7039						GSM1100957	SLE (n=292)	10.3074		GSM1594341	SLE (n=924)	10.3482						GSM1100957	SLE (n=292)	10.3074
GSM3428425	SLE (n=292)	9.70259		GSM301789	SLE (n=110)	11.4614						GSM1100958	SLE (n=292)	10.2081		GSM1594342	SLE (n=924)	11.4592						GSM1100958	SLE (n=292)	10.2081
GSM3428426	SLE (n=292)	10.6572		GSM301791	SLE (n=110)	11.5441						GSM1100959	SLE (n=292)	10.0758		GSM1594343	SLE (n=924)	11.5985						GSM1100959	SLE (n=292)	10.0758
GSM3428427	SLE (n=292)	10.9892		GSM301950	SLE (n=110)	10.5841						GSM1100960	SLE (n=292)	10.7181		GSM1594344	SLE (n=924)	8.95884						GSM1100960	SLE (n=292)	10.7181
GSM3428428	SLE (n=292)	11.0709		GSM301952	SLE (n=110)	10.3036						GSM1100961	SLE (n=292)	10.8424		GSM1594345	SLE (n=924)	10.5231						GSM1100961	SLE (n=292)	10.8424
GSM3428429	SLE (n=292)	10.3393		GSM301968	SLE (n=110)	11.7471						GSM1100962	SLE (n=292)	10.9216		GSM1594346	SLE (n=924)	11.2591						GSM1100962	SLE (n=292)	10.9216
GSM3428430	SLE (n=292)	10.4399		GSM302045	SLE (n=110)	12.7284						GSM1100963	SLE (n=292)	10.8883		GSM1594347	SLE (n=924)	10.5746						GSM1100963	SLE (n=292)	10.8883
GSM3428431	SLE (n=292)	10.7031		GSM302143	SLE (n=110)	11.019						GSM1100964	SLE (n=292)	9.92549		GSM1594348	SLE (n=924)	10.6885						GSM1100964	SLE (n=292)	9.92549
GSM3428432	SLE (n=292)	10.486										GSM1100965	SLE (n=292)	10.269		GSM1594349	SLE (n=924)	10.8719						GSM1100965	SLE (n=292)	10.269
GSM3428433	SLE (n=292)	10.4128										GSM1100966	SLE (n=292)	10.6057		GSM1594350	SLE (n=924)	9.84358						GSM1100966	SLE (n=292)	10.6057
GSM3428434	SLE (n=292)	10.6911										GSM1100967	SLE (n=292)	9.63886		GSM1594351	SLE (n=924)	11.6637						GSM1100967	SLE (n=292)	9.63886
GSM3428435	SLE (n=292)	10.9304										GSM1100968	SLE (n=292)	10.6739		GSM1594352	SLE (n=924)	9.26088						GSM1100968	SLE (n=292)	10.6739
GSM3428436	SLE (n=292)	10.7736										GSM1100969	SLE (n=292)	10.3699		GSM1594353	SLE (n=924)	11.2505						GSM1100969	SLE (n=292)	10.3699
GSM3428437	SLE (n=292)	10.7309										GSM1100970	SLE (n=292)	10.1943		GSM1594354	SLE (n=924)	11.1504						GSM1100970	SLE (n=292)	10.1943
GSM3428438	SLE (n=292)	10.9427										GSM1100971	SLE (n=292)	10.5499		GSM1594355	SLE (n=924)	10.3622						GSM1100971	SLE (n=292)	10.5499
GSM3428439	SLE (n=292)	10.8612										GSM1100972	SLE (n=292)	10.5515		GSM1594356	SLE (n=924)	10.1858						GSM1100972	SLE (n=292)	10.5515
GSM3428440	SLE (n=292)	10.4153										GSM1100973	SLE (n=292)	9.84603		GSM1594357	SLE (n=924)	10.2872						GSM1100973	SLE (n=292)	9.84603
GSM3428441	SLE (n=292)	10.9106										GSM1100974	SLE (n=292)	11.1424		GSM1594358	SLE (n=924)	10.7723						GSM1100974	SLE (n=292)	11.1424
GSM3428442	SLE (n=292)	10.7334										GSM1100975	SLE (n=292)	10.5267		GSM1594359	SLE (n=924)	10.7363						GSM1100975	SLE (n=292)	10.5267
GSM3428443	SLE (n=292)	10.7868										GSM1100976	SLE (n=292)	10.6716		GSM1594360	SLE (n=924)	10.8345						GSM1100976	SLE (n=292)	10.6716
GSM3428444	SLE (n=292)	10.7207										GSM1100977	SLE (n=292)	10.6847		GSM1594361	SLE (n=924)	9.26839						GSM1100977	SLE (n=292)	10.6847
GSM3428445	SLE (n=292)	10.8898										GSM1100978	SLE (n=292)	10.66		GSM1594362	SLE (n=924)	9.68197						GSM1100978	SLE (n=292)	10.66
GSM3428446	SLE (n=292)	10.394										GSM1100979	SLE (n=292)	10.1358		GSM1594363	SLE (n=924)	10.3922						GSM1100979	SLE (n=292)	10.1358
GSM3428447	SLE (n=292)	10.727										GSM1100980	SLE (n=292)	10.4773		GSM1594364	SLE (n=924)	10.6825						GSM1100980	SLE (n=292)	10.4773
GSM3428448	SLE (n=292)	10.1942										GSM1100981	SLE (n=292)	10.0597		GSM1594365	SLE (n=924)	10.9407						GSM1100981	SLE (n=292)	10.0597
GSM3428449	SLE (n=292)	10.5446										GSM1100982	SLE (n=292)	10.6815		GSM1594366	SLE (n=924)	11.565						GSM1100982	SLE (n=292)	10.6815
GSM3428450	SLE (n=292)	10.8127										GSM1100983	SLE (n=292)	10.7527		GSM1594367	SLE (n=924)	11.3633						GSM1100983	SLE (n=292)	10.7527
GSM3428451	SLE (n=292)	11.1396										GSM1100984	SLE (n=292)	10.4072		GSM1594368	SLE (n=924)	10.5415						GSM1100984	SLE (n=292)	10.4072
GSM3428452	SLE (n=292)	10.7265										GSM1100985	SLE (n=292)	10.2659		GSM1594369	SLE (n=924)	10.5808						GSM1100985	SLE (n=292)	10.2659
GSM3428453	SLE (n=292)	10.601										GSM1100986	SLE (n=292)	9.94186		GSM1594370	SLE (n=924)	10.7106						GSM1100986	SLE (n=292)	9.94186
GSM3428454	SLE (n=292)	10.5842										GSM1100987	SLE (n=292)	10.9528		GSM1594371	SLE (n=924)	11.6103						GSM1100987	SLE (n=292)	10.9528
GSM3428455	SLE (n=292)	10.3121										GSM1100988	SLE (n=292)	10.6041		GSM1594372	SLE (n=924)	10.9486						GSM1100988	SLE (n=292)	10.6041
GSM3428456	SLE (n=292)	10.4875										GSM1100989	SLE (n=292)	10.8706		GSM1594373	SLE (n=924)	9.26591						GSM1100989	SLE (n=292)	10.8706
GSM3428457	SLE (n=292)	10.5077										GSM1100990	SLE (n=292)	10.5273		GSM1594374	SLE (n=924)	11.0872						GSM1100990	SLE (n=292)	10.5273
GSM3428458	SLE (n=292)	10.7324										GSM1100991	SLE (n=292)	10.6055		GSM1594375	SLE (n=924)	10.8739						GSM1100991	SLE (n=292)	10.6055
GSM3428459	SLE (n=292)	10.6828										GSM1100992	SLE (n=292)	10.5502		GSM1594376	SLE (n=924)	9.95663						GSM1100992	SLE (n=292)	10.5502
GSM3428460	SLE (n=292)	10.7619										GSM1100993	SLE (n=292)	10.8208		GSM1594377	SLE (n=924)	10.1088						GSM1100993	SLE (n=292)	10.8208
GSM3428461	SLE (n=292)	10.6449										GSM1100994	SLE (n=292)	10.6422		GSM1594378	SLE (n=924)	9.11684						GSM1100994	SLE (n=292)	10.6422
GSM3428462	SLE (n=292)	10.55										GSM1100995	SLE (n=292)	10.4102		GSM1594379	SLE (n=924)	9.01714						GSM1100995	SLE (n=292)	10.4102
GSM3428463	SLE (n=292)	10.7904										GSM1100996	SLE (n=292)	10.7719		GSM1594380	SLE (n=924)	10.4997						GSM1100996	SLE (n=292)	10.7719
GSM3428464	SLE (n=292)	10.2578										GSM1100997	SLE (n=292)	11.0813		GSM1594381	SLE (n=924)	10.1895						GSM1100997	SLE (n=292)	11.0813
GSM3428465	SLE (n=292)	10.8695										GSM1100998	SLE (n=292)	11.1111		GSM1594382	SLE (n=924)	10.5499						GSM1100998	SLE (n=292)	11.1111
GSM3428466	SLE (n=292)	10.9359										GSM1100999	SLE (n=292)	10.9493		GSM1594383	SLE (n=924)	10.4334						GSM1100999	SLE (n=292)	10.9493
GSM3428467	SLE (n=292)	10.8712										GSM1101000	SLE (n=292)	10.7262		GSM1594384	SLE (n=924)	10.4854						GSM1101000	SLE (n=292)	10.7262
GSM3428468	SLE (n=292)	10.8704										GSM1101001	SLE (n=292)	10.2713		GSM1594385	SLE (n=924)	10.6203						GSM1101001	SLE (n=292)	10.2713
GSM3428469	SLE (n=292)	10.7604										GSM1101002	SLE (n=292)	10.9336		GSM1594386	SLE (n=924)	11.2809						GSM1101002	SLE (n=292)	10.9336
GSM3428470	SLE (n=292)	10.9927										GSM1101003	SLE (n=292)	10.7265		GSM1594387	SLE (n=924)	10.8456						GSM1101003	SLE (n=292)	10.7265
GSM3428471	SLE (n=292)	10.6512										GSM1101004	SLE (n=292)	11.3979		GSM1594388	SLE (n=924)	10.137						GSM1101004	SLE (n=292)	11.3979
GSM3428472	SLE (n=292)	10.3497										GSM1101005	SLE (n=292)	11.0626		GSM1594389	SLE (n=924)	9.03335						GSM1101005	SLE (n=292)	11.0626
GSM3428473	SLE (n=292)	10.5291										GSM1101006	SLE (n=292)	10.2302		GSM1594390	SLE (n=924)	10.8413						GSM1101006	SLE (n=292)	10.2302
GSM3428474	SLE (n=292)	10.3214										GSM1101007	SLE (n=292)	11.5225		GSM1594391	SLE (n=924)	10.5201						GSM1101007	SLE (n=292)	11.5225
GSM3428475	SLE (n=292)	11.1966										GSM1101008	SLE (n=292)	11.3999		GSM1594392	SLE (n=924)	11.4999						GSM1101008	SLE (n=292)	11.3999
GSM3428476	SLE (n=292)	11.0965										GSM1101009	SLE (n=292)	11.2287		GSM1594393	SLE (n=924)	10.8852						GSM1101009	SLE (n=292)	11.2287
GSM3428477	SLE (n=292)	11.0747										GSM1101010	SLE (n=292)	10.2862		GSM1594394	SLE (n=924)	11.3854						GSM1101010	SLE (n=292)	10.2862
GSM3428478	SLE (n=292)	10.7959										GSM1101011	SLE (n=292)	10.4878		GSM1594395	SLE (n=924)	10.4071						GSM1101011	SLE (n=292)	10.4878
GSM3428479	SLE (n=292)	10.3072										GSM1101012	SLE (n=292)	10.7326		GSM1594396	SLE (n=924)	10.341						GSM1101012	SLE (n=292)	10.7326
GSM3428480	SLE (n=292)	10.2851										GSM1101013	SLE (n=292)	10.3401		GSM1594397	SLE (n=924)	10.7996						GSM1101013	SLE (n=292)	10.3401
GSM3428481	SLE (n=292)	9.42706										GSM1101014	SLE (n=292)	11.2124		GSM1594398	SLE (n=924)	10.7489						GSM1101014	SLE (n=292)	11.2124
GSM3428482	SLE (n=292)	9.64848										GSM1101015	SLE (n=292)	10.538		GSM1594399	SLE (n=924)	10.3251						GSM1101015	SLE (n=292)	10.538
GSM3428483	SLE (n=292)	10.9146										GSM1101016	SLE (n=292)	10.8101		GSM1594400	SLE (n=924)	10.343						GSM1101016	SLE (n=292)	10.8101
GSM3428484	SLE (n=292)	11.055										GSM1101017	SLE (n=292)	10.9912		GSM1594401	SLE (n=924)	9.47235						GSM1101017	SLE (n=292)	10.9912
GSM3428485	SLE (n=292)	10.5636										GSM1101018	SLE (n=292)	10.8634		GSM1594402	SLE (n=924)	9.99245						GSM1101018	SLE (n=292)	10.8634
GSM3428486	SLE (n=292)	10.3985										GSM1101019	SLE (n=292)	11.4377		GSM1594403	SLE (n=924)	10.2937						GSM1101019	SLE (n=292)	11.4377
GSM3428487	SLE (n=292)	10.136										GSM1101020	SLE (n=292)	11.1199		GSM1594404	SLE (n=924)	10.9722						GSM1101020	SLE (n=292)	11.1199
GSM3428488	SLE (n=292)	10.1478										GSM1101021	SLE (n=292)	11.0884		GSM1594405	SLE (n=924)	10.1744						GSM1101021	SLE (n=292)	11.0884
GSM3428489	SLE (n=292)	10.1166										GSM1101022	SLE (n=292)	11.1845		GSM1594406	SLE (n=924)	11.1148						GSM1101022	SLE (n=292)	11.1845
GSM3428490	SLE (n=292)	10.0348										GSM1101023	SLE (n=292)	10.967		GSM1594407	SLE (n=924)	11.1559						GSM1101023	SLE (n=292)	10.967
GSM3428491	SLE (n=292)	10.8515										GSM1101024	SLE (n=292)	10.8084		GSM1594408	SLE (n=924)	10.2213						GSM1101024	SLE (n=292)	10.8084
GSM3428492	SLE (n=292)	10.4634										GSM1101025	SLE (n=292)	10.5919		GSM1594409	SLE (n=924)	10.9609						GSM1101025	SLE (n=292)	10.5919
GSM3428493	SLE (n=292)	11.0452										GSM1101026	SLE (n=292)	11.4588		GSM1594410	SLE (n=924)	10.6857						GSM1101026	SLE (n=292)	11.4588
GSM3428494	SLE (n=292)	10.5847										GSM1101027	SLE (n=292)	10.6155		GSM1594411	SLE (n=924)	11.0213						GSM1101027	SLE (n=292)	10.6155
GSM3428495	SLE (n=292)	9.39169										GSM1101028	SLE (n=292)	10.3987		GSM1594412	SLE (n=924)	10.533						GSM1101028	SLE (n=292)	10.3987
GSM3428496	SLE (n=292)	9.71757										GSM1101029	SLE (n=292)	11.1378		GSM1594413	SLE (n=924)	11.4311						GSM1101029	SLE (n=292)	11.1378
GSM3428497	SLE (n=292)	9.4926										GSM1101030	SLE (n=292)	11.6983		GSM1594414	SLE (n=924)	11.0202						GSM1101030	SLE (n=292)	11.6983
GSM3428498	SLE (n=292)	9.64318										GSM1101031	SLE (n=292)	11.6589		GSM1594415	SLE (n=924)	9.56863						GSM1101031	SLE (n=292)	11.6589
GSM3428499	SLE (n=292)	9.97216										GSM1101032	SLE (n=292)	10.0508		GSM1594416	SLE (n=924)	11.5834						GSM1101032	SLE (n=292)	10.0508
GSM3428500	SLE (n=292)	9.78238										GSM1101033	SLE (n=292)	10.2179		GSM1594417	SLE (n=924)	11.2421						GSM1101033	SLE (n=292)	10.2179
GSM3428501	SLE (n=292)	10.0364										GSM1101034	SLE (n=292)	10.1951		GSM1594418	SLE (n=924)	9.19278						GSM1101034	SLE (n=292)	10.1951
GSM3428502	SLE (n=292)	9.86963										GSM1101035	SLE (n=292)	11.2987		GSM1594419	SLE (n=924)	10.7818						GSM1101035	SLE (n=292)	11.2987
GSM3428503	SLE (n=292)	9.76764										GSM1101036	SLE (n=292)	10.8194		GSM1594420	SLE (n=924)	10.5196						GSM1101036	SLE (n=292)	10.8194
GSM3428504	SLE (n=292)	9.81529										GSM1101037	SLE (n=292)	11.2519		GSM1594421	SLE (n=924)	10.5976						GSM1101037	SLE (n=292)	11.2519
GSM3428505	SLE (n=292)	9.72627										GSM1101038	SLE (n=292)	11.3582		GSM1594422	SLE (n=924)	11.2713						GSM1101038	SLE (n=292)	11.3582
GSM3428506	SLE (n=292)	9.97679										GSM1101039	SLE (n=292)	11.3699		GSM1594423	SLE (n=924)	9.8748						GSM1101039	SLE (n=292)	11.3699
GSM3428507	SLE (n=292)	9.94441										GSM1101040	SLE (n=292)	11.155		GSM1594424	SLE (n=924)	10.7558						GSM1101040	SLE (n=292)	11.155
GSM3428508	SLE (n=292)	9.96582										GSM1101041	SLE (n=292)	10.6101		GSM1594425	SLE (n=924)	10.5711						GSM1101041	SLE (n=292)	10.6101
GSM3428509	SLE (n=292)	9.74775										GSM1101042	SLE (n=292)	10.759		GSM1594426	SLE (n=924)	8.84669						GSM1101042	SLE (n=292)	10.759
GSM3428510	SLE (n=292)	9.57565										GSM1101043	SLE (n=292)	11.4577		GSM1594427	SLE (n=924)	10.3904						GSM1101043	SLE (n=292)	11.4577
GSM3428511	SLE (n=292)	11.019										GSM1101044	SLE (n=292)	10.7692		GSM1594428	SLE (n=924)	10.6978						GSM1101044	SLE (n=292)	10.7692
GSM3428512	SLE (n=292)	11.1136										GSM1101045	SLE (n=292)	11.0884		GSM1594429	SLE (n=924)	10.3465						GSM1101045	SLE (n=292)	11.0884
GSM3428513	SLE (n=292)	11.2369										GSM1101046	SLE (n=292)	10.5322		GSM1594430	SLE (n=924)	10.1413						GSM1101046	SLE (n=292)	10.5322
GSM3428514	SLE (n=292)	11.4262										GSM1101047	SLE (n=292)	10.72		GSM1594431	SLE (n=924)	9.62145						GSM1101047	SLE (n=292)	10.72
GSM3428515	SLE (n=292)	10.6598										GSM1101048	SLE (n=292)	10.9726		GSM1594432	SLE (n=924)	10.5666						GSM1101048	SLE (n=292)	10.9726
GSM3428516	SLE (n=292)	10.8919										GSM1101049	SLE (n=292)	11.691		GSM1594433	SLE (n=924)	9.589						GSM1101049	SLE (n=292)	11.691
GSM3428517	SLE (n=292)	10.8743										GSM1101050	SLE (n=292)	10.7678		GSM1594434	SLE (n=924)	10.2731						GSM1101050	SLE (n=292)	10.7678
GSM3428518	SLE (n=292)	11.0508										GSM1101051	SLE (n=292)	10.8547		GSM1594435	SLE (n=924)	11.2618						GSM1101051	SLE (n=292)	10.8547
GSM3428519	SLE (n=292)	11.001										GSM1101052	SLE (n=292)	11.189		GSM1594436	SLE (n=924)	10.115						GSM1101052	SLE (n=292)	11.189
GSM3428520	SLE (n=292)	10.5784										GSM1101053	SLE (n=292)	11.4488		GSM1594437	SLE (n=924)	9.65211						GSM1101053	SLE (n=292)	11.4488
GSM3428521	SLE (n=292)	10.1597										GSM1101054	SLE (n=292)	11.6049		GSM1594438	SLE (n=924)	10.5831						GSM1101054	SLE (n=292)	11.6049
GSM3428522	SLE (n=292)	9.29862										GSM1101055	SLE (n=292)	11.5692		GSM1594439	SLE (n=924)	10.042						GSM1101055	SLE (n=292)	11.5692
GSM3428523	SLE (n=292)	9.71961										GSM1101056	SLE (n=292)	11.0715		GSM1594440	SLE (n=924)	10.1826						GSM1101056	SLE (n=292)	11.0715
GSM3428524	SLE (n=292)	10.0254										GSM1101057	SLE (n=292)	11.1789		GSM1594441	SLE (n=924)	10.4001						GSM1101057	SLE (n=292)	11.1789
GSM3428525	SLE (n=292)	9.81492										GSM1101058	SLE (n=292)	11.624		GSM1594442	SLE (n=924)	11.5016						GSM1101058	SLE (n=292)	11.624
GSM3428526	SLE (n=292)	10.3559										GSM1101059	SLE (n=292)	11.3603		GSM1594443	SLE (n=924)	10.6826						GSM1101059	SLE (n=292)	11.3603
GSM3428527	SLE (n=292)	9.86565										GSM1101060	SLE (n=292)	11.4891		GSM1594444	SLE (n=924)	10.4617						GSM1101060	SLE (n=292)	11.4891
GSM3428528	SLE (n=292)	9.79442										GSM1101061	SLE (n=292)	11.2029		GSM1594445	SLE (n=924)	10.7122						GSM1101061	SLE (n=292)	11.2029
GSM3428529	SLE (n=292)	9.8908										GSM1101062	SLE (n=292)	11.8507		GSM1594446	SLE (n=924)	9.79803						GSM1101062	SLE (n=292)	11.8507
GSM3428530	SLE (n=292)	9.64588										GSM1101063	SLE (n=292)	10.4698		GSM1594447	SLE (n=924)	10.0952						GSM1101063	SLE (n=292)	10.4698
GSM3428531	SLE (n=292)	10.0274										GSM1101064	SLE (n=292)	10.806		GSM1594448	SLE (n=924)	9.75029						GSM1101064	SLE (n=292)	10.806
GSM3428532	SLE (n=292)	10.0585										GSM1101065	SLE (n=292)	11.3762		GSM1594449	SLE (n=924)	9.68563						GSM1101065	SLE (n=292)	11.3762
GSM3428533	SLE (n=292)	9.75069										GSM1101066	SLE (n=292)	11.2117		GSM1594450	SLE (n=924)	10.4729						GSM1101066	SLE (n=292)	11.2117
GSM3428534	SLE (n=292)	9.68226										GSM1101067	SLE (n=292)	11.2918		GSM1594451	SLE (n=924)	9.8032						GSM1101067	SLE (n=292)	11.2918
GSM3428535	SLE (n=292)	9.8676										GSM1101068	SLE (n=292)	10.7031		GSM1594452	SLE (n=924)	10.8568						GSM1101068	SLE (n=292)	10.7031
GSM3428536	SLE (n=292)	10.0356										GSM1101069	SLE (n=292)	11.3368		GSM1594453	SLE (n=924)	10.54						GSM1101069	SLE (n=292)	11.3368
GSM3428537	SLE (n=292)	9.70032										GSM1101070	SLE (n=292)	11.1614		GSM1594454	SLE (n=924)	10.4021						GSM1101070	SLE (n=292)	11.1614
GSM3428538	SLE (n=292)	11.3804										GSM1101071	SLE (n=292)	11.2051		GSM1594455	SLE (n=924)	11.3255						GSM1101071	SLE (n=292)	11.2051
GSM3428539	SLE (n=292)	10.4974										GSM1101072	SLE (n=292)	11.3859		GSM1594456	SLE (n=924)	10.8394						GSM1101072	SLE (n=292)	11.3859
GSM3428540	SLE (n=292)	10.7456										GSM1101073	SLE (n=292)	11.1713		GSM1594457	SLE (n=924)	10.1023						GSM1101073	SLE (n=292)	11.1713
GSM3428541	SLE (n=292)	9.96577										GSM1101074	SLE (n=292)	11.378		GSM1594458	SLE (n=924)	10.9024						GSM1101074	SLE (n=292)	11.378
GSM3428542	SLE (n=292)	10.1153										GSM1101075	SLE (n=292)	10.9572		GSM1594459	SLE (n=924)	11.3468						GSM1101075	SLE (n=292)	10.9572
GSM3428543	SLE (n=292)	10.2489										GSM1101076	SLE (n=292)	11.4523		GSM1594460	SLE (n=924)	11.376						GSM1101076	SLE (n=292)	11.4523
GSM3428544	SLE (n=292)	10.714										GSM1101077	SLE (n=292)	11.6229		GSM1594461	SLE (n=924)	10.2674						GSM1101077	SLE (n=292)	11.6229
GSM3428545	SLE (n=292)	10.8558										GSM1101078	SLE (n=292)	11.5128		GSM1594462	SLE (n=924)	11.2483						GSM1101078	SLE (n=292)	11.5128
GSM3428546	SLE (n=292)	10.8785										GSM1101079	SLE (n=292)	11.1219		GSM1594463	SLE (n=924)	10.6262						GSM1101079	SLE (n=292)	11.1219
GSM3428547	SLE (n=292)	10.5513										GSM1101080	SLE (n=292)	10.5325		GSM1594464	SLE (n=924)	9.89654						GSM1101080	SLE (n=292)	10.5325
GSM3428548	SLE (n=292)	9.99225										GSM1101081	SLE (n=292)	11.4642		GSM1594465	SLE (n=924)	10.3779						GSM1101081	SLE (n=292)	11.4642
GSM3428549	SLE (n=292)	9.52396										GSM1101082	SLE (n=292)	11.4868		GSM1594466	SLE (n=924)	10.5557						GSM1101082	SLE (n=292)	11.4868
GSM3428550	SLE (n=292)	10.133										GSM1101083	SLE (n=292)	11.3107		GSM1594467	SLE (n=924)	10.4887						GSM1101083	SLE (n=292)	11.3107
GSM3428551	SLE (n=292)	10.7924										GSM1101084	SLE (n=292)	11.4365		GSM1594468	SLE (n=924)	11.3154						GSM1101084	SLE (n=292)	11.4365
GSM3428552	SLE (n=292)	11.0081										GSM1101085	SLE (n=292)	11.7239		GSM1594469	SLE (n=924)	10.4389						GSM1101085	SLE (n=292)	11.7239
GSM3428553	SLE (n=292)	11.0648										GSM1101086	SLE (n=292)	11.9492		GSM1594470	SLE (n=924)	10.1223						GSM1101086	SLE (n=292)	11.9492
GSM3428554	SLE (n=292)	11.0136										GSM1101087	SLE (n=292)	11.5667		GSM1594471	SLE (n=924)	10.3828						GSM1101087	SLE (n=292)	11.5667
GSM3428555	SLE (n=292)	10.8935										GSM1101088	SLE (n=292)	11.4315		GSM1594472	SLE (n=924)	10.438						GSM1101088	SLE (n=292)	11.4315
GSM3428556	SLE (n=292)	11.199										GSM1101089	SLE (n=292)	11.4963		GSM1594473	SLE (n=924)	9.40593						GSM1101089	SLE (n=292)	11.4963
GSM3428557	SLE (n=292)	10.8513										GSM1101090	SLE (n=292)	11.5047		GSM1594474	SLE (n=924)	11.8352						GSM1101090	SLE (n=292)	11.5047
GSM3428558	SLE (n=292)	9.8039										GSM1101091	SLE (n=292)	11.613		GSM1594475	SLE (n=924)	12.1436						GSM1101091	SLE (n=292)	11.613
GSM3428559	SLE (n=292)	9.62637										GSM1101092	SLE (n=292)	11.784		GSM1594476	SLE (n=924)	11.2556						GSM1101092	SLE (n=292)	11.784
GSM3428560	SLE (n=292)	9.92721										GSM1101093	SLE (n=292)	11.3557		GSM1594477	SLE (n=924)	10.6834						GSM1101093	SLE (n=292)	11.3557
GSM3428561	SLE (n=292)	9.73628										GSM1101094	SLE (n=292)	11.6228		GSM1594478	SLE (n=924)	10.3972						GSM1101094	SLE (n=292)	11.6228
GSM3428562	SLE (n=292)	10.9741										GSM1101095	SLE (n=292)	11.6086		GSM1594479	SLE (n=924)	10.3347						GSM1101095	SLE (n=292)	11.6086
GSM3428563	SLE (n=292)	8.98438										GSM1101096	SLE (n=292)	11.7654		GSM1594480	SLE (n=924)	9.84932						GSM1101096	SLE (n=292)	11.7654
GSM3428564	SLE (n=292)	9.39699										GSM1101097	SLE (n=292)	10.9126		GSM1594481	SLE (n=924)	10.393						GSM1101097	SLE (n=292)	10.9126
GSM3428565	SLE (n=292)	9.30007										GSM1101098	SLE (n=292)	11.2966		GSM1594482	SLE (n=924)	10.8933						GSM1101098	SLE (n=292)	11.2966
GSM3428566	SLE (n=292)	9.51429										GSM1101099	SLE (n=292)	11.7446		GSM1594483	SLE (n=924)	10.1441						GSM1101099	SLE (n=292)	11.7446
GSM3428567	SLE (n=292)	9.4278										GSM1101100	SLE (n=292)	11.5263		GSM1594484	SLE (n=924)	10.3947						GSM1101100	SLE (n=292)	11.5263
GSM3428568	SLE (n=292)	9.71326										GSM1101101	SLE (n=292)	11.7695		GSM1594485	SLE (n=924)	9.97384						GSM1101101	SLE (n=292)	11.7695
GSM3428569	SLE (n=292)	9.4467										GSM1101102	SLE (n=292)	11.586		GSM1594486	SLE (n=924)	10.5053						GSM1101102	SLE (n=292)	11.586
GSM3428570	SLE (n=292)	10.0356										GSM1101103	SLE (n=292)	11.4616		GSM1594487	SLE (n=924)	11.3936						GSM1101103	SLE (n=292)	11.4616
GSM3428571	SLE (n=292)	10.1589										GSM1101104	SLE (n=292)	11.2491		GSM1594488	SLE (n=924)	10.3313						GSM1101104	SLE (n=292)	11.2491
GSM3428572	SLE (n=292)	9.87474										GSM1101105	SLE (n=292)	11.7466		GSM1594489	SLE (n=924)	10.5785						GSM1101105	SLE (n=292)	11.7466
GSM3428573	SLE (n=292)	10.1106										GSM1101106	SLE (n=292)	10.8932		GSM1594490	SLE (n=924)	10.6474						GSM1101106	SLE (n=292)	10.8932
GSM3428574	SLE (n=292)	10.0937										GSM1101107	SLE (n=292)	11.9263		GSM1594491	SLE (n=924)	11.3281						GSM1101107	SLE (n=292)	11.9263
GSM3428575	SLE (n=292)	10.5745										GSM1101108	SLE (n=292)	11.5279		GSM1594492	SLE (n=924)	11.3807						GSM1101108	SLE (n=292)	11.5279
GSM3428576	SLE (n=292)	11.0759										GSM1101109	SLE (n=292)	10.6894		GSM1594493	SLE (n=924)	10.9525						GSM1101109	SLE (n=292)	10.6894
GSM3428577	SLE (n=292)	10.7915										GSM1101110	SLE (n=292)	11.5593		GSM1594494	SLE (n=924)	9.52978						GSM1101110	SLE (n=292)	11.5593
GSM3428578	SLE (n=292)	10.6466										GSM1101111	SLE (n=292)	11.0679		GSM1594495	SLE (n=924)	9.85011						GSM1101111	SLE (n=292)	11.0679
GSM3428579	SLE (n=292)	10.6482										GSM1101112	SLE (n=292)	11.4791		GSM1594496	SLE (n=924)	10.8921						GSM1101112	SLE (n=292)	11.4791
GSM3428580	SLE (n=292)	10.4383										GSM1101113	SLE (n=292)	10.6863		GSM1594497	SLE (n=924)	11.8627						GSM1101113	SLE (n=292)	10.6863
GSM3428581	SLE (n=292)	10.4862										GSM1101114	SLE (n=292)	11.9273		GSM1594498	SLE (n=924)	10.5369						GSM1101114	SLE (n=292)	11.9273
GSM3428582	SLE (n=292)	10.3631										GSM1101115	SLE (n=292)	11.1854		GSM1594499	SLE (n=924)	10.7781						GSM1101115	SLE (n=292)	11.1854
GSM3428583	SLE (n=292)	10.2583										GSM1101116	SLE (n=292)	11.6695		GSM1594500	SLE (n=924)	10.2904						GSM1101116	SLE (n=292)	11.6695
GSM3428584	SLE (n=292)	10.2179										GSM1101117	SLE (n=292)	11.6386		GSM1594501	SLE (n=924)	11.2402						GSM1101117	SLE (n=292)	11.6386
GSM3428585	SLE (n=292)	9.99858										GSM1101118	SLE (n=292)	11.7403		GSM1594502	SLE (n=924)	9.1771						GSM1101118	SLE (n=292)	11.7403
GSM3428586	SLE (n=292)	10.8182										GSM1101119	SLE (n=292)	11.6159		GSM1594503	SLE (n=924)	11.2357						GSM1101119	SLE (n=292)	11.6159
GSM3428587	SLE (n=292)	10.9443										GSM1101120	SLE (n=292)	11.8948		GSM1594504	SLE (n=924)	11.1342						GSM1101120	SLE (n=292)	11.8948
GSM3428588	SLE (n=292)	10.6914										GSM1101121	SLE (n=292)	11.3351		GSM1594505	SLE (n=924)	11.2107						GSM1101121	SLE (n=292)	11.3351
GSM3428589	SLE (n=292)	10.5799										GSM1101122	SLE (n=292)	11.4807		GSM1594506	SLE (n=924)	10.1492						GSM1101122	SLE (n=292)	11.4807
GSM3428590	SLE (n=292)	10.9023										GSM1101123	SLE (n=292)	10.7204		GSM1594507	SLE (n=924)	10.6649						GSM1101123	SLE (n=292)	10.7204
GSM3428591	SLE (n=292)	10.7706										GSM1101124	SLE (n=292)	11.6819		GSM1594508	SLE (n=924)	9.5315						GSM1101124	SLE (n=292)	11.6819
GSM3428592	SLE (n=292)	10.5177										GSM1101125	SLE (n=292)	11.5585		GSM1594509	SLE (n=924)	10.4342						GSM1101125	SLE (n=292)	11.5585
GSM3428593	SLE (n=292)	10.8281										GSM1101126	SLE (n=292)	11.0233		GSM1594510	SLE (n=924)	10.6126						GSM1101126	SLE (n=292)	11.0233
GSM3428594	SLE (n=292)	10.0668										GSM1101127	SLE (n=292)	11.3624		GSM1594511	SLE (n=924)	10.3433						GSM1101127	SLE (n=292)	11.3624
GSM3428595	SLE (n=292)	10.6187										GSM1101128	SLE (n=292)	11.3868		GSM1594512	SLE (n=924)	10.8884						GSM1101128	SLE (n=292)	11.3868
GSM3428596	SLE (n=292)	10.8419										GSM1101129	SLE (n=292)	12.1584		GSM1594513	SLE (n=924)	10.0582						GSM1101129	SLE (n=292)	12.1584
GSM3428597	SLE (n=292)	10.5266										GSM1101130	SLE (n=292)	11.524		GSM1594514	SLE (n=924)	11.1841						GSM1101130	SLE (n=292)	11.524
GSM3428598	SLE (n=292)	11.1027										GSM1101131	SLE (n=292)	11.8207		GSM1594515	SLE (n=924)	10.7113						GSM1101131	SLE (n=292)	11.8207
GSM3428599	SLE (n=292)	10.6805										GSM1101132	SLE (n=292)	10.8254		GSM1594516	SLE (n=924)	11.53						GSM1101132	SLE (n=292)	10.8254
GSM3428600	SLE (n=292)	10.839										GSM1101133	SLE (n=292)	11.2013		GSM1594517	SLE (n=924)	10.4665						GSM1101133	SLE (n=292)	11.2013
GSM3428601	SLE (n=292)	10.5633										GSM1101134	SLE (n=292)	11.4452		GSM1594518	SLE (n=924)	11.4195						GSM1101134	SLE (n=292)	11.4452
GSM3428602	SLE (n=292)	10.5829										GSM1101135	SLE (n=292)	11.391		GSM1594519	SLE (n=924)	11.6288						GSM1101135	SLE (n=292)	11.391
GSM3428603	SLE (n=292)	10.1644										GSM1101136	SLE (n=292)	12.1264		GSM1594520	SLE (n=924)	11.417						GSM1101136	SLE (n=292)	12.1264
GSM3428604	SLE (n=292)	9.83488										GSM1101137	SLE (n=292)	11.7207		GSM1594521	SLE (n=924)	11.883						GSM1101137	SLE (n=292)	11.7207
GSM3428605	SLE (n=292)	10.0912										GSM1101138	SLE (n=292)	11.735		GSM1594522	SLE (n=924)	10.5983						GSM1101138	SLE (n=292)	11.735
GSM3428606	SLE (n=292)	10.3205										GSM1101139	SLE (n=292)	11.2107		GSM1594523	SLE (n=924)	10.5593						GSM1101139	SLE (n=292)	11.2107
GSM3428607	SLE (n=292)	10.7304										GSM1101140	SLE (n=292)	11.8034		GSM1594524	SLE (n=924)	9.80536						GSM1101140	SLE (n=292)	11.8034
GSM3428608	SLE (n=292)	10.3883										GSM1101141	SLE (n=292)	11.3191		GSM1594525	SLE (n=924)	9.99975						GSM1101141	SLE (n=292)	11.3191
GSM3428609	SLE (n=292)	10.4285										GSM1101142	SLE (n=292)	12.2373		GSM1594526	SLE (n=924)	10.1896						GSM1101142	SLE (n=292)	12.2373
GSM3428610	SLE (n=292)	10.3016										GSM1101143	SLE (n=292)	12.3096		GSM1594527	SLE (n=924)	10.2295						GSM1101143	SLE (n=292)	12.3096
GSM3428611	SLE (n=292)	10.2728										GSM1101144	SLE (n=292)	10.9256		GSM1594528	SLE (n=924)	11.1348						GSM1101144	SLE (n=292)	10.9256
GSM3428612	SLE (n=292)	9.89543										GSM1101145	SLE (n=292)	11.2423		GSM1594529	SLE (n=924)	9.97289						GSM1101145	SLE (n=292)	11.2423
GSM3428613	SLE (n=292)	11.0737										GSM1101146	SLE (n=292)	11.6331		GSM1594530	SLE (n=924)	11.2338						GSM1101146	SLE (n=292)	11.6331
GSM3428614	SLE (n=292)	11.1561										GSM1101147	SLE (n=292)	11.8056		GSM1594531	SLE (n=924)	10.7299						GSM1101147	SLE (n=292)	11.8056
GSM3428615	SLE (n=292)	10.7462										GSM1101148	SLE (n=292)	11.6572		GSM1594532	SLE (n=924)	9.73087						GSM1101148	SLE (n=292)	11.6572
GSM3428616	SLE (n=292)	11.0187										GSM1101149	SLE (n=292)	12.0717		GSM1594533	SLE (n=924)	9.82117						GSM1101149	SLE (n=292)	12.0717
GSM3428617	SLE (n=292)	10.86										GSM1101150	SLE (n=292)	11.7063		GSM1594534	SLE (n=924)	10.5411						GSM1101150	SLE (n=292)	11.7063
GSM3428618	SLE (n=292)	9.84938										GSM1101151	SLE (n=292)	11.6487		GSM1594535	SLE (n=924)	10.2131						GSM1101151	SLE (n=292)	11.6487
GSM3428619	SLE (n=292)	10.2544										GSM1101152	SLE (n=292)	11.5205		GSM1594536	SLE (n=924)	9.53682						GSM1101152	SLE (n=292)	11.5205
GSM3428620	SLE (n=292)	10.6161										GSM1101153	SLE (n=292)	11.5004		GSM1594537	SLE (n=924)	10.9115						GSM1101153	SLE (n=292)	11.5004
GSM3428621	SLE (n=292)	10.2625										GSM1101154	SLE (n=292)	11.941		GSM1594538	SLE (n=924)	10.621						GSM1101154	SLE (n=292)	11.941
																GSM1594539	SLE (n=924)	10.9251
																GSM1594540	SLE (n=924)	10.5568
																GSM1594541	SLE (n=924)	11.1149
																GSM1594542	SLE (n=924)	10.4946
																GSM1594543	SLE (n=924)	10.7141
																GSM1594544	SLE (n=924)	10.4103
																GSM1594545	SLE (n=924)	11.0465
																GSM1594546	SLE (n=924)	10.4218
																GSM1594547	SLE (n=924)	9.15636
																GSM1594548	SLE (n=924)	10.496
																GSM1594549	SLE (n=924)	10.9544
																GSM1594550	SLE (n=924)	10.7245
																GSM1594551	SLE (n=924)	10.8244
																GSM1594552	SLE (n=924)	11.3352
																GSM1594553	SLE (n=924)	11.2712
																GSM1594554	SLE (n=924)	9.50594
																GSM1594555	SLE (n=924)	10.8424
																GSM1594556	SLE (n=924)	10.4683
																GSM1594557	SLE (n=924)	10.8815
																GSM1594558	SLE (n=924)	10.1501
																GSM1594559	SLE (n=924)	10.9148
																GSM1594560	SLE (n=924)	10.9207
																GSM1594561	SLE (n=924)	11.1656
																GSM1594562	SLE (n=924)	8.95978
																GSM1594563	SLE (n=924)	10.0048
																GSM1594564	SLE (n=924)	11.1383
																GSM1594565	SLE (n=924)	9.56325
																GSM1594566	SLE (n=924)	8.84944
																GSM1594567	SLE (n=924)	10.7673
																GSM1594568	SLE (n=924)	9.07833
																GSM1594569	SLE (n=924)	8.16497
																GSM1594570	SLE (n=924)	9.62307
																GSM1594571	SLE (n=924)	10.889
																GSM1594572	SLE (n=924)	9.99976
																GSM1594573	SLE (n=924)	10.4484
																GSM1594574	Normal (n=72)	10.9918
																GSM1594575	Normal (n=72)	12.0036
																GSM1594576	Normal (n=72)	8.15459
																GSM1594577	Normal (n=72)	8.16205
																GSM1594578	Normal (n=72)	9.52901
																GSM1594579	Normal (n=72)	9.47155
																GSM1594580	Normal (n=72)	9.42393
																GSM1594581	Normal (n=72)	7.93459
																GSM1594582	Normal (n=72)	9.48238
																GSM1594583	Normal (n=72)	9.02272
																GSM1594584	Normal (n=72)	8.72365
																GSM1594585	Normal (n=72)	9.57877
																GSM1594586	Normal (n=72)	9.19604
																GSM1594587	Normal (n=72)	10.1825
																GSM1594588	Normal (n=72)	9.69913
																GSM1594589	Normal (n=72)	9.33777
																GSM1594590	Normal (n=72)	8.79914
																GSM1594591	Normal (n=72)	9.96796
																GSM1594592	Normal (n=72)	9.34917
																GSM1594593	Normal (n=72)	10.3311
																GSM1594594	Normal (n=72)	9.45767
																GSM1594595	Normal (n=72)	9.55615
																GSM1594596	Normal (n=72)	8.89734
																GSM1594597	Normal (n=72)	9.8052
																GSM1594598	Normal (n=72)	9.26055
																GSM1594599	Normal (n=72)	9.42025
																GSM1594600	Normal (n=72)	9.8185
																GSM1594601	Normal (n=72)	9.24752
																GSM1594602	Normal (n=72)	9.55295
																GSM1594603	Normal (n=72)	9.37607
																GSM1594604	Normal (n=72)	9.44664
																GSM1594605	SLE (n=924)	10.7712
																GSM1594606	SLE (n=924)	10.6168
																GSM1594607	SLE (n=924)	10.6943
																GSM1594608	SLE (n=924)	10.1615
																GSM1594609	SLE (n=924)	9.8373
																GSM1594610	SLE (n=924)	9.88768
																GSM1594611	SLE (n=924)	11.1937
																GSM1594612	SLE (n=924)	11.805
																GSM1594613	SLE (n=924)	11.2124
																GSM1594614	SLE (n=924)	11.2323
																GSM1594615	SLE (n=924)	10.4978
																GSM1594616	SLE (n=924)	10.6502
																GSM1594617	SLE (n=924)	9.36074
																GSM1594618	SLE (n=924)	10.8553
																GSM1594619	SLE (n=924)	11.4133
																GSM1594620	SLE (n=924)	10.8709
																GSM1594621	SLE (n=924)	8.99753
																GSM1594622	SLE (n=924)	10.512
																GSM1594623	SLE (n=924)	10.2255
																GSM1594624	SLE (n=924)	10.7053
																GSM1594625	SLE (n=924)	10.0618
																GSM1594626	SLE (n=924)	10.7648
																GSM1594627	SLE (n=924)	10.6586
																GSM1594628	SLE (n=924)	10.1046
																GSM1594629	SLE (n=924)	11.1353
																GSM1594630	SLE (n=924)	9.97246
																GSM1594631	SLE (n=924)	9.92237
																GSM1594632	SLE (n=924)	10.6958
																GSM1594633	SLE (n=924)	10.786
																GSM1594634	SLE (n=924)	10.758
																GSM1594635	SLE (n=924)	10.076
																GSM1594636	SLE (n=924)	11.0641
																GSM1594637	SLE (n=924)	10.5635
																GSM1594638	SLE (n=924)	10.0341
																GSM1594639	SLE (n=924)	10.2492
																GSM1594640	SLE (n=924)	11.3709
																GSM1594641	SLE (n=924)	10.4827
																GSM1594642	SLE (n=924)	11.5834
																GSM1594643	SLE (n=924)	11.6296
																GSM1594644	SLE (n=924)	10.825
																GSM1594645	SLE (n=924)	10.7817
																GSM1594646	SLE (n=924)	10.5271
																GSM1594647	SLE (n=924)	10.2626
																GSM1594648	SLE (n=924)	11.1588
																GSM1594649	SLE (n=924)	8.72406
																GSM1594650	SLE (n=924)	8.88063
																GSM1594651	SLE (n=924)	11.3507
																GSM1594652	SLE (n=924)	10.6636
																GSM1594653	SLE (n=924)	11.3191
																GSM1594654	SLE (n=924)	11.0444
																GSM1594655	SLE (n=924)	10.2016
																GSM1594656	SLE (n=924)	9.33807
																GSM1594657	SLE (n=924)	10.5797
																GSM1594658	SLE (n=924)	11.077
																GSM1594659	SLE (n=924)	11.3046
																GSM1594660	SLE (n=924)	10.2602
																GSM1594661	SLE (n=924)	9.62359
																GSM1594662	SLE (n=924)	11.2933
																GSM1594663	SLE (n=924)	10.6524
																GSM1594664	SLE (n=924)	11.0667
																GSM1594665	SLE (n=924)	10.582
																GSM1594666	SLE (n=924)	11.4765
																GSM1594667	SLE (n=924)	10.3537
																GSM1594668	SLE (n=924)	11.9251
																GSM1594669	SLE (n=924)	9.89492
																GSM1594670	SLE (n=924)	10.5391
																GSM1594671	SLE (n=924)	11.2301
																GSM1594672	SLE (n=924)	11.2009
																GSM1594673	SLE (n=924)	11.5401
																GSM1594674	SLE (n=924)	11.256
																GSM1594675	SLE (n=924)	9.96835
																GSM1594676	SLE (n=924)	10.9452
																GSM1594677	SLE (n=924)	10.8104
																GSM1594678	SLE (n=924)	10.9196
																GSM1594679	SLE (n=924)	10.8269
																GSM1594680	SLE (n=924)	9.36897
																GSM1594681	SLE (n=924)	10.5365
																GSM1594682	SLE (n=924)	9.99206
																GSM1594683	SLE (n=924)	10.3463
																GSM1594684	SLE (n=924)	11.5871
																GSM1594685	SLE (n=924)	10.6179
																GSM1594686	SLE (n=924)	10.8571
																GSM1594687	SLE (n=924)	8.55607
																GSM1594688	SLE (n=924)	9.65704
																GSM1594689	SLE (n=924)	11.528
																GSM1594690	SLE (n=924)	10.918
																GSM1594691	SLE (n=924)	10.9069
																GSM1594692	SLE (n=924)	10.8946
																GSM1594693	SLE (n=924)	11.164
																GSM1594694	SLE (n=924)	10.2039
																GSM1594695	SLE (n=924)	10.1928
																GSM1594696	SLE (n=924)	9.48903
																GSM1594697	SLE (n=924)	10.9929
																GSM1594698	SLE (n=924)	10.5359
																GSM1594699	SLE (n=924)	11.0274
																GSM1594700	SLE (n=924)	11.274
																GSM1594701	SLE (n=924)	11.0687
																GSM1594702	SLE (n=924)	10.1425
																GSM1594703	SLE (n=924)	11.6117
																GSM1594704	SLE (n=924)	10.5474
																GSM1594705	SLE (n=924)	10.8062
																GSM1594706	SLE (n=924)	9.66645
																GSM1594707	SLE (n=924)	9.18183
																GSM1594708	SLE (n=924)	8.92472
																GSM1594709	SLE (n=924)	9.30247
																GSM1594710	SLE (n=924)	10.1026
																GSM1594711	SLE (n=924)	10.1177
																GSM1594712	SLE (n=924)	10.595
																GSM1594713	SLE (n=924)	10.7177
																GSM1594714	SLE (n=924)	9.93358
																GSM1594715	SLE (n=924)	10.8933
																GSM1594716	SLE (n=924)	11.0135
																GSM1594717	SLE (n=924)	10.6935
																GSM1594718	SLE (n=924)	10.9963
																GSM1594719	SLE (n=924)	10.3884
																GSM1594720	SLE (n=924)	9.92983
																GSM1594721	SLE (n=924)	11.4472
																GSM1594722	SLE (n=924)	10.1517
																GSM1594723	SLE (n=924)	9.90449
																GSM1594724	SLE (n=924)	11.3611
																GSM1594725	SLE (n=924)	10.4952
																GSM1594726	SLE (n=924)	10.618
																GSM1594727	SLE (n=924)	11.0314
																GSM1594728	SLE (n=924)	10.4186
																GSM1594729	SLE (n=924)	10.5194
																GSM1594730	SLE (n=924)	10.6288
																GSM1594731	SLE (n=924)	11.6902
																GSM1594732	SLE (n=924)	10.055
																GSM1594733	SLE (n=924)	11.0157
																GSM1594734	SLE (n=924)	10.3101
																GSM1594735	SLE (n=924)	11.4897
																GSM1594736	SLE (n=924)	9.25883
																GSM1594737	SLE (n=924)	10.355
																GSM1594738	SLE (n=924)	10.668
																GSM1594739	SLE (n=924)	9.55003
																GSM1594740	SLE (n=924)	10.4102
																GSM1594741	SLE (n=924)	10.9417
																GSM1594742	SLE (n=924)	9.66212
																GSM1594743	SLE (n=924)	11.4751
																GSM1594744	SLE (n=924)	11.0974
																GSM1594745	SLE (n=924)	11.7553
																GSM1594746	SLE (n=924)	11.1817
																GSM1594747	SLE (n=924)	10.7132
																GSM1594748	SLE (n=924)	10.8303
																GSM1594749	SLE (n=924)	11.0077
																GSM1594750	SLE (n=924)	10.1043
																GSM1594751	SLE (n=924)	11.2536
																GSM1594752	SLE (n=924)	9.81267
																GSM1594753	SLE (n=924)	9.87975
																GSM1594754	SLE (n=924)	11.0706
																GSM1594755	SLE (n=924)	10.1875
																GSM1594756	SLE (n=924)	9.75907
																GSM1594757	SLE (n=924)	11.2455
																GSM1594758	SLE (n=924)	10.3219
																GSM1594759	SLE (n=924)	9.36616
																GSM1594760	SLE (n=924)	10.1124
																GSM1594761	SLE (n=924)	11.5387
																GSM1594762	SLE (n=924)	10.9627
																GSM1594763	SLE (n=924)	11.4084
																GSM1594764	SLE (n=924)	11.4835
																GSM1594765	SLE (n=924)	10.7776
																GSM1594766	SLE (n=924)	11.0034
																GSM1594767	SLE (n=924)	10.5355
																GSM1594768	SLE (n=924)	9.9462
																GSM1594769	SLE (n=924)	10.1849
																GSM1594770	SLE (n=924)	9.37622
																GSM1594771	SLE (n=924)	11.7672
																GSM1594772	SLE (n=924)	10.4821
																GSM1594773	SLE (n=924)	10.8531
																GSM1594774	SLE (n=924)	9.93805
																GSM1594775	SLE (n=924)	11.0281
																GSM1594776	SLE (n=924)	10.241
																GSM1594777	SLE (n=924)	9.79768
																GSM1594778	SLE (n=924)	11.1516
																GSM1594779	SLE (n=924)	9.97875
																GSM1594780	SLE (n=924)	10.8895
																GSM1594781	SLE (n=924)	9.82333
																GSM1594782	SLE (n=924)	9.93756
																GSM1594783	SLE (n=924)	10.2709
																GSM1594784	SLE (n=924)	9.07722
																GSM1594785	SLE (n=924)	10.6612
																GSM1594786	SLE (n=924)	10.117
																GSM1594787	SLE (n=924)	9.31282
																GSM1594788	SLE (n=924)	9.56
																GSM1594789	SLE (n=924)	10.0829
																GSM1594790	SLE (n=924)	11.0529
																GSM1594791	SLE (n=924)	10.4723
																GSM1594792	SLE (n=924)	10.8198
																GSM1594793	SLE (n=924)	10.0617
																GSM1594794	SLE (n=924)	10.9044
																GSM1594795	SLE (n=924)	11.0914
																GSM1594796	SLE (n=924)	10.9728
																GSM1594797	SLE (n=924)	10.5503
																GSM1594798	SLE (n=924)	11.8777
																GSM1594799	SLE (n=924)	8.64788
																GSM1594800	SLE (n=924)	11.4795
																GSM1594801	SLE (n=924)	10.7934
																GSM1594802	SLE (n=924)	11.595
																GSM1594803	SLE (n=924)	10.6113
																GSM1594804	SLE (n=924)	10.5469
																GSM1594805	SLE (n=924)	11.2847
																GSM1594806	SLE (n=924)	8.9918
																GSM1594807	SLE (n=924)	10.9032
																GSM1594808	SLE (n=924)	10.8594
																GSM1594809	SLE (n=924)	10.3358
																GSM1594810	SLE (n=924)	10.5048
																GSM1594811	SLE (n=924)	11.2939
																GSM1594812	SLE (n=924)	10.8842
																GSM1594813	SLE (n=924)	10.9013
																GSM1594814	SLE (n=924)	11.402
																GSM1594815	SLE (n=924)	10.836
																GSM1594816	SLE (n=924)	11.194
																GSM1594817	SLE (n=924)	11.2876
																GSM1594818	SLE (n=924)	8.95989
																GSM1594819	SLE (n=924)	10.8345
																GSM1594820	SLE (n=924)	11.1091
																GSM1594821	SLE (n=924)	10.1685
																GSM1594822	SLE (n=924)	9.90875
																GSM1594823	SLE (n=924)	10.9419
																GSM1594824	SLE (n=924)	10.2787
																GSM1594825	SLE (n=924)	11.3421
																GSM1594826	SLE (n=924)	10.8697
																GSM1594827	SLE (n=924)	10.7974
																GSM1594828	SLE (n=924)	10.7828
																GSM1594829	SLE (n=924)	10.381
																GSM1594830	SLE (n=924)	11.1538
																GSM1594831	SLE (n=924)	10.0044
																GSM1594832	SLE (n=924)	10.8829
																GSM1594833	SLE (n=924)	10.3442
																GSM1594834	SLE (n=924)	9.65702
																GSM1594835	SLE (n=924)	10.3787
																GSM1594836	SLE (n=924)	10.7592
																GSM1594837	SLE (n=924)	9.80152
																GSM1594838	SLE (n=924)	9.04288
																GSM1594839	SLE (n=924)	10.6218
																GSM1594840	SLE (n=924)	10.8744
																GSM1594841	SLE (n=924)	10.2558
																GSM1594842	SLE (n=924)	10.3013
																GSM1594843	SLE (n=924)	9.21999
																GSM1594844	SLE (n=924)	10.1326
																GSM1594845	SLE (n=924)	10.4537
																GSM1594846	SLE (n=924)	9.88209
																GSM1594847	SLE (n=924)	9.65639
																GSM1594848	SLE (n=924)	10.6117
																GSM1594849	SLE (n=924)	10.6218
																GSM1594850	SLE (n=924)	11.6391
																GSM1594851	SLE (n=924)	10.1542
																GSM1594852	SLE (n=924)	10.131
																GSM1594853	SLE (n=924)	11.79
																GSM1594854	SLE (n=924)	9.73955
																GSM1594855	SLE (n=924)	10.0086
																GSM1594856	SLE (n=924)	10.6706
																GSM1594857	SLE (n=924)	10.4282
																GSM1594858	SLE (n=924)	9.62848
																GSM1594859	SLE (n=924)	11.0152
																GSM1594860	SLE (n=924)	10.6907
																GSM1594861	SLE (n=924)	9.9111
																GSM1594862	SLE (n=924)	9.35801
																GSM1594863	SLE (n=924)	10.588
																GSM1594864	SLE (n=924)	10.3396
																GSM1594865	SLE (n=924)	9.8025
																GSM1594866	SLE (n=924)	9.46837
																GSM1594867	SLE (n=924)	9.58021
																GSM1594868	SLE (n=924)	9.90047
																GSM1594869	SLE (n=924)	9.79597
																GSM1594870	SLE (n=924)	9.83497
																GSM1594871	SLE (n=924)	10.5777
																GSM1594872	SLE (n=924)	10.8203
																GSM1594873	SLE (n=924)	10.2561
																GSM1594874	SLE (n=924)	10.9048
																GSM1594875	SLE (n=924)	10.8095
																GSM1594876	SLE (n=924)	11.5453
																GSM1594877	SLE (n=924)	10.3972
																GSM1594878	SLE (n=924)	11.0067
																GSM1594879	SLE (n=924)	10.7912
																GSM1594880	SLE (n=924)	9.89218
																GSM1594881	SLE (n=924)	10.5653
																GSM1594882	SLE (n=924)	11.035
																GSM1594883	SLE (n=924)	11.211
																GSM1594884	SLE (n=924)	10.0091
																GSM1594885	SLE (n=924)	11.0964
																GSM1594886	SLE (n=924)	11.0648
																GSM1594887	SLE (n=924)	10.0005
																GSM1594888	SLE (n=924)	10.3853
																GSM1594889	SLE (n=924)	10.0402
																GSM1594890	SLE (n=924)	10.6783
																GSM1594891	SLE (n=924)	10.7029
																GSM1594892	SLE (n=924)	10.3492
																GSM1594893	SLE (n=924)	10.6827
																GSM1594894	SLE (n=924)	11.3638
																GSM1594895	SLE (n=924)	10.9332
																GSM1594896	SLE (n=924)	10.6611
																GSM1594897	SLE (n=924)	10.6786
																GSM1594898	SLE (n=924)	10.6017
																GSM1594899	SLE (n=924)	9.85185
																GSM1594900	SLE (n=924)	10.612
																GSM1594901	SLE (n=924)	9.43363
																GSM1594902	SLE (n=924)	11.3345
																GSM1594903	SLE (n=924)	11.1393
																GSM1594904	SLE (n=924)	10.6253
																GSM1594905	SLE (n=924)	10.7989
																GSM1594906	SLE (n=924)	10.1467
																GSM1594907	SLE (n=924)	11.1914
																GSM1594908	SLE (n=924)	10.2102
																GSM1594909	SLE (n=924)	10.4566
																GSM1594910	SLE (n=924)	11.0202
																GSM1594911	SLE (n=924)	11.1195
																GSM1594912	SLE (n=924)	11.4665
																GSM1594913	SLE (n=924)	11.1953
																GSM1594914	SLE (n=924)	10.5977
																GSM1594915	SLE (n=924)	9.23734
																GSM1594916	SLE (n=924)	11.0738
																GSM1594917	SLE (n=924)	10.8718
																GSM1594918	SLE (n=924)	11.1525
																GSM1594919	SLE (n=924)	10.4186
																GSM1594920	SLE (n=924)	10.1026
																GSM1594921	SLE (n=924)	11.4682
																GSM1594922	SLE (n=924)	10.288
																GSM1594923	SLE (n=924)	10.8557
																GSM1594924	SLE (n=924)	10.5062
																GSM1594925	SLE (n=924)	10.3133
																GSM1594926	SLE (n=924)	10.3924
																GSM1594927	SLE (n=924)	11.2596
																GSM1594928	SLE (n=924)	10.6636
																GSM1594929	SLE (n=924)	10.1502
																GSM1594930	SLE (n=924)	9.87652
																GSM1594931	SLE (n=924)	10.1288
																GSM1594932	SLE (n=924)	9.1275
																GSM1594933	SLE (n=924)	9.76312
																GSM1594934	SLE (n=924)	10.7238
																GSM1594935	SLE (n=924)	11.3055
																GSM1594936	SLE (n=924)	10.375
																GSM1594937	SLE (n=924)	10.8465
																GSM1594938	SLE (n=924)	12.023
																GSM1594939	SLE (n=924)	11.3695
																GSM1594940	SLE (n=924)	10.8656
																GSM1594941	SLE (n=924)	10.4065
																GSM1594942	SLE (n=924)	10.1988
																GSM1594943	SLE (n=924)	11.4304
																GSM1594944	SLE (n=924)	10.0004
																GSM1594945	SLE (n=924)	10.9913
																GSM1594946	SLE (n=924)	10.7383
																GSM1594947	SLE (n=924)	10.835
																GSM1594948	SLE (n=924)	11.3319
																GSM1594949	SLE (n=924)	10.3417
																GSM1594950	SLE (n=924)	9.87271
																GSM1594951	SLE (n=924)	10.2928
																GSM1594952	SLE (n=924)	11.0683
																GSM1594953	SLE (n=924)	11.6689
																GSM1594954	SLE (n=924)	10.9375
																GSM1594955	SLE (n=924)	10.7151
																GSM1594956	SLE (n=924)	10.726
																GSM1594957	SLE (n=924)	9.98485
																GSM1594958	SLE (n=924)	10.0187
																GSM1594959	SLE (n=924)	10.4839
																GSM1594960	SLE (n=924)	10.5143
																GSM1594961	SLE (n=924)	9.26745
																GSM1594962	SLE (n=924)	10.044
																GSM1594963	SLE (n=924)	9.19458
																GSM1594964	SLE (n=924)	10.6434
																GSM1594965	SLE (n=924)	11.413
																GSM1594966	SLE (n=924)	10.9929
																GSM1594967	SLE (n=924)	10.9578
																GSM1594968	SLE (n=924)	10.8222
																GSM1594969	SLE (n=924)	11.485
																GSM1594970	SLE (n=924)	9.03717
																GSM1594971	SLE (n=924)	10.4361
																GSM1594972	SLE (n=924)	11.2182
																GSM1594973	SLE (n=924)	9.89935
																GSM1594974	SLE (n=924)	10.6536
																GSM1594975	SLE (n=924)	11.1777
																GSM1594976	SLE (n=924)	9.84964
																GSM1594977	SLE (n=924)	11.2059
																GSM1594978	SLE (n=924)	10.4939
																GSM1594979	SLE (n=924)	11.4799
																GSM1594980	SLE (n=924)	11.5106
																GSM1594981	SLE (n=924)	10.6364
																GSM1594982	SLE (n=924)	10.8559
																GSM1594983	SLE (n=924)	10.2279
																GSM1594984	SLE (n=924)	11.5962
																GSM1594985	SLE (n=924)	10.5445
																GSM1594986	SLE (n=924)	11.0547
																GSM1594987	SLE (n=924)	11.3617
																GSM1594988	SLE (n=924)	11.5829
																GSM1594989	SLE (n=924)	10.6101
																GSM1594990	SLE (n=924)	10.1901
																GSM1594991	SLE (n=924)	9.96038
																GSM1594992	SLE (n=924)	10.5248
																GSM1594993	SLE (n=924)	11.6904
																GSM1594994	SLE (n=924)	9.75656
																GSM1594995	SLE (n=924)	10.4194
																GSM1594996	SLE (n=924)	9.96896
																GSM1594997	SLE (n=924)	10.3984
																GSM1594998	SLE (n=924)	11.1727
																GSM1594999	SLE (n=924)	10.3899
																GSM1595000	SLE (n=924)	11.1997
																GSM1595001	SLE (n=924)	11.1452
																GSM1595002	SLE (n=924)	10.0463
																GSM1595003	SLE (n=924)	10.4354
																GSM1595004	SLE (n=924)	11.5637
																GSM1595005	SLE (n=924)	9.99343
																GSM1595006	SLE (n=924)	11.0092
																GSM1595007	SLE (n=924)	10.2805
																GSM1595008	SLE (n=924)	9.7393
																GSM1595009	SLE (n=924)	10.5496
																GSM1595010	SLE (n=924)	10.9761
																GSM1595011	SLE (n=924)	10.3471
																GSM1595012	SLE (n=924)	10.2939
																GSM1595013	SLE (n=924)	10.8648
																GSM1595014	SLE (n=924)	11.0869
																GSM1595015	SLE (n=924)	10.0688
																GSM1595016	SLE (n=924)	11.2529
																GSM1595017	SLE (n=924)	10.7385
																GSM1595018	SLE (n=924)	10.1433
																GSM1595019	SLE (n=924)	10.2733
																GSM1595020	SLE (n=924)	9.52525
																GSM1595021	SLE (n=924)	10.8423
																GSM1595022	SLE (n=924)	10.4136
																GSM1595023	SLE (n=924)	11.3095
																GSM1595024	SLE (n=924)	10.6143
																GSM1595025	SLE (n=924)	10.3175
																GSM1595026	SLE (n=924)	9.49843
																GSM1595027	SLE (n=924)	10.6213
																GSM1595028	SLE (n=924)	10.486
																GSM1595029	SLE (n=924)	10.1141
																GSM1595030	SLE (n=924)	10.5934
																GSM1595031	SLE (n=924)	10.8394
																GSM1595032	SLE (n=924)	10.4991
																GSM1595033	SLE (n=924)	10.5758
																GSM1595034	SLE (n=924)	10.8766
																GSM1595035	SLE (n=924)	11.0154
																GSM1595036	SLE (n=924)	12.4007
																GSM1595037	SLE (n=924)	10.0135
																GSM1595038	SLE (n=924)	10.413
																GSM1595039	SLE (n=924)	10.9737
																GSM1595040	SLE (n=924)	9.95338
																GSM1595041	SLE (n=924)	11.2285
																GSM1595042	SLE (n=924)	10.902
																GSM1595043	SLE (n=924)	10.3591
																GSM1595044	SLE (n=924)	10.0646
																GSM1595045	SLE (n=924)	11.0159
																GSM1595046	SLE (n=924)	10.8144
																GSM1595047	SLE (n=924)	10.8782
																GSM1595048	SLE (n=924)	10.9377
																GSM1595049	SLE (n=924)	10.4965
																GSM1595050	SLE (n=924)	11.5402
																GSM1595051	SLE (n=924)	11.6879
																GSM1595052	SLE (n=924)	8.783
																GSM1595053	SLE (n=924)	10.724
																GSM1595054	SLE (n=924)	12.7986
																GSM1595055	SLE (n=924)	10.5278
																GSM1595056	SLE (n=924)	10.7929
																GSM1595057	SLE (n=924)	10.5917
																GSM1595058	SLE (n=924)	11.1602
																GSM1595059	SLE (n=924)	9.98072
																GSM1595060	SLE (n=924)	10.0118
																GSM1595061	SLE (n=924)	10.7255
																GSM1595062	SLE (n=924)	11.55
																GSM1595063	SLE (n=924)	11.1775
																GSM1595064	SLE (n=924)	11.532
																GSM1595065	SLE (n=924)	11.888
																GSM1595066	SLE (n=924)	10.8965
																GSM1595067	SLE (n=924)	9.88431
																GSM1595068	SLE (n=924)	10.3785
																GSM1595069	SLE (n=924)	10.2715
																GSM1595070	SLE (n=924)	10.423
																GSM1595071	SLE (n=924)	10.544
																GSM1595072	SLE (n=924)	10.8676
																GSM1595073	SLE (n=924)	10.8633
																GSM1595074	SLE (n=924)	10.4808
																GSM1595075	SLE (n=924)	11.4886
																GSM1595076	SLE (n=924)	10.4083
																GSM1595077	SLE (n=924)	10.6552
																GSM1595078	SLE (n=924)	11.8266
																GSM1595079	SLE (n=924)	10.7311
																GSM1595080	SLE (n=924)	9.88256
																GSM1595081	SLE (n=924)	10.1761
																GSM1595082	SLE (n=924)	10.0564
																GSM1595083	SLE (n=924)	10.825
																GSM1595084	SLE (n=924)	12.0217
																GSM1595085	SLE (n=924)	9.79997
																GSM1595086	SLE (n=924)	10.9246
																GSM1595087	SLE (n=924)	10.3609
																GSM1595088	SLE (n=924)	10.6936
																GSM1595089	SLE (n=924)	11.6494
																GSM1595090	SLE (n=924)	11.2408
																GSM1595091	SLE (n=924)	10.6612
																GSM1595092	SLE (n=924)	9.6686
																GSM1595093	SLE (n=924)	10.9673
																GSM1595094	SLE (n=924)	11.3443
																GSM1595095	SLE (n=924)	10.5003
																GSM1595096	SLE (n=924)	10.5515
																GSM1595097	SLE (n=924)	10.5642
																GSM1595098	SLE (n=924)	10.5763
																GSM1595099	SLE (n=924)	9.35621
																GSM1595100	SLE (n=924)	10.6049
																GSM1595101	SLE (n=924)	10.5966
																GSM1595102	SLE (n=924)	10.7518
																GSM1595103	SLE (n=924)	10.612
																GSM1595104	SLE (n=924)	10.2046
																GSM1595105	SLE (n=924)	10.3071
																GSM1595106	SLE (n=924)	10.504
																GSM1595107	SLE (n=924)	11.4021
																GSM1595108	SLE (n=924)	11.2098
																GSM1595109	SLE (n=924)	11.1561
																GSM1595110	SLE (n=924)	10.728
																GSM1595111	SLE (n=924)	9.35538
																GSM1595112	SLE (n=924)	9.67682
																GSM1595113	SLE (n=924)	10.0953
																GSM1595114	SLE (n=924)	10.8887
																GSM1595115	SLE (n=924)	10.1003
																GSM1595116	SLE (n=924)	9.98288
																GSM1595117	SLE (n=924)	10.4433
																GSM1595118	SLE (n=924)	11.5419
																GSM1595119	SLE (n=924)	10.4377
																GSM1595120	SLE (n=924)	10.7085
																GSM1595121	SLE (n=924)	11.1092
																GSM1595122	SLE (n=924)	9.85621
																GSM1595123	SLE (n=924)	10.7764
																GSM1595124	SLE (n=924)	10.7925
																GSM1595125	SLE (n=924)	10.8988
																GSM1595126	SLE (n=924)	10.722
																GSM1595127	SLE (n=924)	10.1319
																GSM1595128	SLE (n=924)	11.6737
																GSM1595129	SLE (n=924)	10.4093
																GSM1595130	SLE (n=924)	10.5514
																GSM1595131	SLE (n=924)	10.6763
																GSM1595132	SLE (n=924)	10.6406
																GSM1595133	SLE (n=924)	10.2553
																GSM1595134	SLE (n=924)	10.9746
																GSM1595135	SLE (n=924)	11.6602
																GSM1595136	SLE (n=924)	10.6451
																GSM1595137	SLE (n=924)	11.3327
																GSM1595138	SLE (n=924)	12.0616
																GSM1595139	SLE (n=924)	10.5778
																GSM1595140	SLE (n=924)	11.056
																GSM1595141	SLE (n=924)	10.583
																GSM1595142	SLE (n=924)	10.2383
																GSM1595143	SLE (n=924)	11.2921
																GSM1595144	SLE (n=924)	10.2733
																GSM1595145	SLE (n=924)	9.95171
																GSM1595146	SLE (n=924)	9.97198
																GSM1595147	SLE (n=924)	11.1855
																GSM1595148	SLE (n=924)	11.1971
																GSM1595149	SLE (n=924)	9.95307
																GSM1595150	SLE (n=924)	9.10838
																GSM1595151	SLE (n=924)	10.4258
																GSM1595152	SLE (n=924)	9.45394
																GSM1595153	SLE (n=924)	11.2756
																GSM1595154	SLE (n=924)	10.0193
																GSM1595155	SLE (n=924)	10.607
																GSM1595156	SLE (n=924)	10.6335
																GSM1595157	SLE (n=924)	9.92303
																GSM1595158	SLE (n=924)	10.7085
																GSM1595159	SLE (n=924)	9.43637
																GSM1595160	SLE (n=924)	11.1617
																GSM1595161	SLE (n=924)	10.7189
																GSM1595162	SLE (n=924)	11.1191
																GSM1595163	SLE (n=924)	10.5327
																GSM1595164	SLE (n=924)	10.7077
																GSM1595165	SLE (n=924)	10.5599
																GSM1595166	SLE (n=924)	9.38712
																GSM1595167	SLE (n=924)	10.6123
																GSM1595168	SLE (n=924)	9.58307
																GSM1595169	SLE (n=924)	11.5131
																GSM1595170	SLE (n=924)	11.2303
																GSM1595171	SLE (n=924)	9.418
																GSM1595172	SLE (n=924)	9.06041
																GSM1595173	SLE (n=924)	10.5366
																GSM1595174	SLE (n=924)	11.0333
																GSM1595175	SLE (n=924)	10.5711
																GSM1595176	SLE (n=924)	11.0028
																GSM1595177	SLE (n=924)	11.3651
																GSM1595178	SLE (n=924)	10.1307
																GSM1595179	SLE (n=924)	9.08394
																GSM1595180	SLE (n=924)	11.2778
																GSM1595181	SLE (n=924)	10.6671
																GSM1595182	SLE (n=924)	10.1034
																GSM1595183	SLE (n=924)	11.4863
																GSM1595184	SLE (n=924)	10.2475
																GSM1595185	SLE (n=924)	10.8893
																GSM1595186	SLE (n=924)	11.3719
																GSM1595187	SLE (n=924)	9.50659
																GSM1595188	SLE (n=924)	9.65519
																GSM1595189	SLE (n=924)	10.4836
																GSM1595190	SLE (n=924)	9.89881
																GSM1595191	SLE (n=924)	11.9057
																GSM1595192	SLE (n=924)	9.2959
																GSM1595193	SLE (n=924)	10.8729
																GSM1595194	SLE (n=924)	11.0017
																GSM1595195	SLE (n=924)	10.6943
																GSM1595196	SLE (n=924)	9.84772
																GSM1595197	SLE (n=924)	10.3106
																GSM1595198	SLE (n=924)	10.2208
																GSM1595199	SLE (n=924)	9.71578
																GSM1595200	SLE (n=924)	11.393
																GSM1595201	SLE (n=924)	10.2031
																GSM1595202	SLE (n=924)	11.2327
																GSM1595203	SLE (n=924)	9.35321
																GSM1595204	SLE (n=924)	10.5335
																GSM1595205	SLE (n=924)	10.0869
																GSM1595206	SLE (n=924)	9.93937
																GSM1595207	SLE (n=924)	10.3966
																GSM1595208	SLE (n=924)	11.258
																GSM1595209	SLE (n=924)	10.4196
																GSM1595210	SLE (n=924)	11.2557
																GSM1595211	SLE (n=924)	10.3478
																GSM1595212	SLE (n=924)	10.6384
																GSM1595213	SLE (n=924)	12.4516
																GSM1595214	SLE (n=924)	11.3621
																GSM1595215	SLE (n=924)	10.3018
																GSM1595216	SLE (n=924)	11.6834
																GSM1595217	SLE (n=924)	10.5529
																GSM1595218	SLE (n=924)	10.954
																GSM1595219	SLE (n=924)	9.69724
																GSM1595220	SLE (n=924)	9.93424
																GSM1595221	SLE (n=924)	11.4111
																GSM1595222	SLE (n=924)	11.4571

## Sheet: S2
Comparison of MX2 expression in normal and different stages of SLE
GSE121239	group	MX2 expression
GSM3428310	Normal (n=20)	9.5783
GSM3428311	Normal (n=20)	9.75984
GSM3428312	Normal (n=20)	9.58703
GSM3428313	Normal (n=20)	9.38209
GSM3428314	Normal (n=20)	9.60449
GSM3428315	Normal (n=20)	9.28827
GSM3428316	Normal (n=20)	8.93681
GSM3428317	Normal (n=20)	9.32844
GSM3428318	Normal (n=20)	8.82609
GSM3428319	Normal (n=20)	8.97553
GSM3428320	Normal (n=20)	8.70222
GSM3428321	Normal (n=20)	9.3204
GSM3428322	Normal (n=20)	8.76185
GSM3428323	Normal (n=20)	8.91617
GSM3428324	Normal (n=20)	9.73473
GSM3428325	Normal (n=20)	8.84606
GSM3428326	Normal (n=20)	9.48095
GSM3428327	Normal (n=20)	9.1286
GSM3428328	Normal (n=20)	8.94586
GSM3428329	Normal (n=20)	9.21902
GSM3428330	Stable (n=231)	10.3184
GSM3428331	Stable (n=231)	9.99888
GSM3428332	Active (n=61)	10.3423
GSM3428333	Stable (n=231)	9.55315
GSM3428334	Stable (n=231)	9.53086
GSM3428335	Stable (n=231)	9.66628
GSM3428336	Stable (n=231)	9.90665
GSM3428337	Active (n=61)	10.2598
GSM3428338	Stable (n=231)	9.82335
GSM3428339	Stable (n=231)	9.80571
GSM3428340	Stable (n=231)	10.1495
GSM3428341	Stable (n=231)	9.96126
GSM3428342	Stable (n=231)	9.41948
GSM3428343	Stable (n=231)	9.18379
GSM3428344	Stable (n=231)	9.53482
GSM3428345	Active (n=61)	9.60792
GSM3428346	Active (n=61)	9.80334
GSM3428347	Stable (n=231)	9.2136
GSM3428348	Active (n=61)	9.37017
GSM3428349	Stable (n=231)	9.4082
GSM3428350	Stable (n=231)	10.8986
GSM3428351	Stable (n=231)	10.6152
GSM3428352	Stable (n=231)	11.1039
GSM3428353	Stable (n=231)	10.8355
GSM3428354	Stable (n=231)	10.6539
GSM3428355	Stable (n=231)	10.5811
GSM3428356	Active (n=61)	10.9718
GSM3428357	Stable (n=231)	10.8091
GSM3428358	Active (n=61)	10.9593
GSM3428359	Stable (n=231)	10.2399
GSM3428360	Active (n=61)	10.4754
GSM3428361	Stable (n=231)	9.80821
GSM3428362	Stable (n=231)	10.6008
GSM3428363	Stable (n=231)	10.7212
GSM3428364	Active (n=61)	10.6756
GSM3428365	Stable (n=231)	10.5411
GSM3428366	Stable (n=231)	10.2541
GSM3428367	Active (n=61)	10.9042
GSM3428368	Stable (n=231)	10.5372
GSM3428369	Stable (n=231)	10.6446
GSM3428370	Stable (n=231)	10.4597
GSM3428371	Stable (n=231)	10.3222
GSM3428372	Stable (n=231)	10.5687
GSM3428373	Stable (n=231)	10.6659
GSM3428374	Stable (n=231)	10.138
GSM3428375	Stable (n=231)	10.3998
GSM3428376	Stable (n=231)	10.3669
GSM3428377	Stable (n=231)	10.4916
GSM3428378	Stable (n=231)	10.5387
GSM3428379	Stable (n=231)	10.2788
GSM3428380	Stable (n=231)	10.3646
GSM3428381	Active (n=61)	10.3363
GSM3428382	Stable (n=231)	10.0914
GSM3428383	Stable (n=231)	9.87965
GSM3428384	Stable (n=231)	9.80834
GSM3428385	Stable (n=231)	9.47373
GSM3428386	Stable (n=231)	9.57766
GSM3428387	Stable (n=231)	9.46673
GSM3428388	Stable (n=231)	9.41793
GSM3428389	Stable (n=231)	9.25414
GSM3428390	Stable (n=231)	9.78382
GSM3428391	Stable (n=231)	9.08111
GSM3428392	Stable (n=231)	9.33014
GSM3428393	Active (n=61)	10.2278
GSM3428394	Stable (n=231)	10.8096
GSM3428395	Stable (n=231)	11.1452
GSM3428396	Stable (n=231)	10.939
GSM3428397	Active (n=61)	10.777
GSM3428398	Stable (n=231)	10.9256
GSM3428399	Stable (n=231)	10.8996
GSM3428400	Stable (n=231)	10.806
GSM3428401	Stable (n=231)	10.8355
GSM3428402	Stable (n=231)	10.3747
GSM3428403	Stable (n=231)	10.5761
GSM3428404	Stable (n=231)	9.89649
GSM3428405	Stable (n=231)	10.4249
GSM3428406	Stable (n=231)	9.56113
GSM3428407	Active (n=61)	9.80093
GSM3428408	Active (n=61)	11.0818
GSM3428409	Stable (n=231)	11.2091
GSM3428410	Stable (n=231)	10.5625
GSM3428411	Stable (n=231)	10.794
GSM3428412	Stable (n=231)	10.2526
GSM3428413	Stable (n=231)	9.95792
GSM3428414	Stable (n=231)	9.77688
GSM3428415	Stable (n=231)	10.9265
GSM3428416	Stable (n=231)	10.9476
GSM3428417	Active (n=61)	10.635
GSM3428418	Stable (n=231)	10.2659
GSM3428419	Active (n=61)	10.0423
GSM3428420	Stable (n=231)	9.31309
GSM3428421	Stable (n=231)	9.64655
GSM3428422	Stable (n=231)	9.74255
GSM3428423	Stable (n=231)	9.55404
GSM3428424	Active (n=61)	9.38279
GSM3428425	Stable (n=231)	9.70259
GSM3428426	Active (n=61)	10.6572
GSM3428427	Stable (n=231)	10.9892
GSM3428428	Active (n=61)	11.0709
GSM3428429	Stable (n=231)	10.3393
GSM3428430	Stable (n=231)	10.4399
GSM3428431	Stable (n=231)	10.7031
GSM3428432	Stable (n=231)	10.486
GSM3428433	Active (n=61)	10.4128
GSM3428434	Active (n=61)	10.6911
GSM3428435	Stable (n=231)	10.9304
GSM3428436	Stable (n=231)	10.7736
GSM3428437	Stable (n=231)	10.7309
GSM3428438	Stable (n=231)	10.9427
GSM3428439	Stable (n=231)	10.8612
GSM3428440	Stable (n=231)	10.4153
GSM3428441	Stable (n=231)	10.9106
GSM3428442	Stable (n=231)	10.7334
GSM3428443	Stable (n=231)	10.7868
GSM3428444	Active (n=61)	10.7207
GSM3428445	Stable (n=231)	10.8898
GSM3428446	Stable (n=231)	10.394
GSM3428447	Stable (n=231)	10.727
GSM3428448	Stable (n=231)	10.1942
GSM3428449	Stable (n=231)	10.5446
GSM3428450	Stable (n=231)	10.8127
GSM3428451	Active (n=61)	11.1396
GSM3428452	Stable (n=231)	10.7265
GSM3428453	Stable (n=231)	10.601
GSM3428454	Stable (n=231)	10.5842
GSM3428455	Stable (n=231)	10.3121
GSM3428456	Active (n=61)	10.4875
GSM3428457	Stable (n=231)	10.5077
GSM3428458	Stable (n=231)	10.7324
GSM3428459	Stable (n=231)	10.6828
GSM3428460	Stable (n=231)	10.7619
GSM3428461	Active (n=61)	10.6449
GSM3428462	Stable (n=231)	10.55
GSM3428463	Stable (n=231)	10.7904
GSM3428464	Stable (n=231)	10.2578
GSM3428465	Active (n=61)	10.8695
GSM3428466	Stable (n=231)	10.9359
GSM3428467	Stable (n=231)	10.8712
GSM3428468	Stable (n=231)	10.8704
GSM3428469	Active (n=61)	10.7604
GSM3428470	Stable (n=231)	10.9927
GSM3428471	Stable (n=231)	10.6512
GSM3428472	Active (n=61)	10.3497
GSM3428473	Stable (n=231)	10.5291
GSM3428474	Stable (n=231)	10.3214
GSM3428475	Stable (n=231)	11.1966
GSM3428476	Stable (n=231)	11.0965
GSM3428477	Stable (n=231)	11.0747
GSM3428478	Stable (n=231)	10.7959
GSM3428479	Active (n=61)	10.3072
GSM3428480	Stable (n=231)	10.2851
GSM3428481	Stable (n=231)	9.42706
GSM3428482	Stable (n=231)	9.64848
GSM3428483	Active (n=61)	10.9146
GSM3428484	Active (n=61)	11.055
GSM3428485	Active (n=61)	10.5636
GSM3428486	Stable (n=231)	10.3985
GSM3428487	Stable (n=231)	10.136
GSM3428488	Stable (n=231)	10.1478
GSM3428489	Stable (n=231)	10.1166
GSM3428490	Stable (n=231)	10.0348
GSM3428491	Active (n=61)	10.8515
GSM3428492	Active (n=61)	10.4634
GSM3428493	Stable (n=231)	11.0452
GSM3428494	Stable (n=231)	10.5847
GSM3428495	Stable (n=231)	9.39169
GSM3428496	Stable (n=231)	9.71757
GSM3428497	Stable (n=231)	9.4926
GSM3428498	Stable (n=231)	9.64318
GSM3428499	Stable (n=231)	9.97216
GSM3428500	Stable (n=231)	9.78238
GSM3428501	Stable (n=231)	10.0364
GSM3428502	Stable (n=231)	9.86963
GSM3428503	Stable (n=231)	9.76764
GSM3428504	Stable (n=231)	9.81529
GSM3428505	Stable (n=231)	9.72627
GSM3428506	Stable (n=231)	9.97679
GSM3428507	Stable (n=231)	9.94441
GSM3428508	Stable (n=231)	9.96582
GSM3428509	Stable (n=231)	9.74775
GSM3428510	Stable (n=231)	9.57565
GSM3428511	Stable (n=231)	11.019
GSM3428512	Active (n=61)	11.1136
GSM3428513	Active (n=61)	11.2369
GSM3428514	Stable (n=231)	11.4262
GSM3428515	Stable (n=231)	10.6598
GSM3428516	Stable (n=231)	10.8919
GSM3428517	Active (n=61)	10.8743
GSM3428518	Active (n=61)	11.0508
GSM3428519	Active (n=61)	11.001
GSM3428520	Stable (n=231)	10.5784
GSM3428521	Stable (n=231)	10.1597
GSM3428522	Stable (n=231)	9.29862
GSM3428523	Stable (n=231)	9.71961
GSM3428524	Stable (n=231)	10.0254
GSM3428525	Stable (n=231)	9.81492
GSM3428526	Stable (n=231)	10.3559
GSM3428527	Stable (n=231)	9.86565
GSM3428528	Stable (n=231)	9.79442
GSM3428529	Stable (n=231)	9.8908
GSM3428530	Stable (n=231)	9.64588
GSM3428531	Stable (n=231)	10.0274
GSM3428532	Stable (n=231)	10.0585
GSM3428533	Stable (n=231)	9.75069
GSM3428534	Stable (n=231)	9.68226
GSM3428535	Stable (n=231)	9.8676
GSM3428536	Stable (n=231)	10.0356
GSM3428537	Active (n=61)	9.70032
GSM3428538	Active (n=61)	11.3804
GSM3428539	Active (n=61)	10.4974
GSM3428540	Active (n=61)	10.7456
GSM3428541	Stable (n=231)	9.96577
GSM3428542	Stable (n=231)	10.1153
GSM3428543	Stable (n=231)	10.2489
GSM3428544	Active (n=61)	10.714
GSM3428545	Active (n=61)	10.8558
GSM3428546	Stable (n=231)	10.8785
GSM3428547	Active (n=61)	10.5513
GSM3428548	Active (n=61)	9.99225
GSM3428549	Stable (n=231)	9.52396
GSM3428550	Stable (n=231)	10.133
GSM3428551	Active (n=61)	10.7924
GSM3428552	Stable (n=231)	11.0081
GSM3428553	Stable (n=231)	11.0648
GSM3428554	Stable (n=231)	11.0136
GSM3428555	Stable (n=231)	10.8935
GSM3428556	Stable (n=231)	11.199
GSM3428557	Stable (n=231)	10.8513
GSM3428558	Stable (n=231)	9.8039
GSM3428559	Stable (n=231)	9.62637
GSM3428560	Stable (n=231)	9.92721
GSM3428561	Stable (n=231)	9.73628
GSM3428562	Stable (n=231)	10.9741
GSM3428563	Stable (n=231)	8.98438
GSM3428564	Stable (n=231)	9.39699
GSM3428565	Stable (n=231)	9.30007
GSM3428566	Stable (n=231)	9.51429
GSM3428567	Stable (n=231)	9.4278
GSM3428568	Stable (n=231)	9.71326
GSM3428569	Stable (n=231)	9.4467
GSM3428570	Stable (n=231)	10.0356
GSM3428571	Stable (n=231)	10.1589
GSM3428572	Stable (n=231)	9.87474
GSM3428573	Stable (n=231)	10.1106
GSM3428574	Stable (n=231)	10.0937
GSM3428575	Active (n=61)	10.5745
GSM3428576	Active (n=61)	11.0759
GSM3428577	Active (n=61)	10.7915
GSM3428578	Stable (n=231)	10.6466
GSM3428579	Stable (n=231)	10.6482
GSM3428580	Stable (n=231)	10.4383
GSM3428581	Stable (n=231)	10.4862
GSM3428582	Stable (n=231)	10.3631
GSM3428583	Stable (n=231)	10.2583
GSM3428584	Stable (n=231)	10.2179
GSM3428585	Stable (n=231)	9.99858
GSM3428586	Stable (n=231)	10.8182
GSM3428587	Stable (n=231)	10.9443
GSM3428588	Stable (n=231)	10.6914
GSM3428589	Stable (n=231)	10.5799
GSM3428590	Active (n=61)	10.9023
GSM3428591	Active (n=61)	10.7706
GSM3428592	Stable (n=231)	10.5177
GSM3428593	Stable (n=231)	10.8281
GSM3428594	Stable (n=231)	10.0668
GSM3428595	Active (n=61)	10.6187
GSM3428596	Stable (n=231)	10.8419
GSM3428597	Stable (n=231)	10.5266
GSM3428598	Stable (n=231)	11.1027
GSM3428599	Active (n=61)	10.6805
GSM3428600	Stable (n=231)	10.839
GSM3428601	Stable (n=231)	10.5633
GSM3428602	Active (n=61)	10.5829
GSM3428603	Active (n=61)	10.1644
GSM3428604	Stable (n=231)	9.83488
GSM3428605	Stable (n=231)	10.0912
GSM3428606	Stable (n=231)	10.3205
GSM3428607	Stable (n=231)	10.7304
GSM3428608	Stable (n=231)	10.3883
GSM3428609	Stable (n=231)	10.4285
GSM3428610	Stable (n=231)	10.3016
GSM3428611	Stable (n=231)	10.2728
GSM3428612	Stable (n=231)	9.89543
GSM3428613	Active (n=61)	11.0737
GSM3428614	Active (n=61)	11.1561
GSM3428615	Active (n=61)	10.7462
GSM3428616	Stable (n=231)	11.0187
GSM3428617	Stable (n=231)	10.86
GSM3428618	Stable (n=231)	9.84938
GSM3428619	Stable (n=231)	10.2544
GSM3428620	Stable (n=231)	10.6161
GSM3428621	Stable (n=231)	10.2625

## Sheet: S3
Correlation of MX2 with SLEDAI
GSE121239	MX2 expression	sledai
GSM3428330	10.3184	4
GSM3428331	9.99888	0
GSM3428332	10.3423	8
GSM3428333	9.55315	0
GSM3428334	9.53086	0
GSM3428335	9.66628	2
GSM3428336	9.90665	0
GSM3428337	10.2598	10
GSM3428338	9.82335	2
GSM3428339	9.80571	0
GSM3428340	10.1495	2
GSM3428341	9.96126	0
GSM3428342	9.41948	0
GSM3428343	9.18379	0
GSM3428344	9.53482	0
GSM3428345	9.60792	8
GSM3428346	9.80334	10
GSM3428347	9.2136	2
GSM3428348	9.37017	10
GSM3428349	9.4082	2
GSM3428350	10.8986	2
GSM3428351	10.6152	2
GSM3428352	11.1039	2
GSM3428353	10.8355	2
GSM3428354	10.6539	2
GSM3428355	10.5811	2
GSM3428356	10.9718	10
GSM3428357	10.8091	2
GSM3428358	10.9593	6
GSM3428359	10.2399	4
GSM3428360	10.4754	6
GSM3428361	9.80821	2
GSM3428362	10.6008	2
GSM3428363	10.7212	2
GSM3428364	10.6756	10
GSM3428365	10.5411	0
GSM3428366	10.2541	0
GSM3428367	10.9042	8
GSM3428368	10.5372	0
GSM3428369	10.6446	0
GSM3428370	10.4597	0
GSM3428371	10.3222	0
GSM3428372	10.5687	0
GSM3428373	10.6659	4
GSM3428374	10.138	0
GSM3428375	10.3998	0
GSM3428376	10.3669	4
GSM3428377	10.4916	2
GSM3428378	10.5387	0
GSM3428379	10.2788	0
GSM3428380	10.3646	0
GSM3428381	10.3363	10
GSM3428382	10.0914	2
GSM3428383	9.87965	2
GSM3428384	9.80834	4
GSM3428385	9.47373	0
GSM3428386	9.57766	0
GSM3428387	9.46673	0
GSM3428388	9.41793	0
GSM3428389	9.25414	0
GSM3428390	9.78382	0
GSM3428391	9.08111	4
GSM3428392	9.33014	0
GSM3428393	10.2278	8
GSM3428394	10.8096	2
GSM3428395	11.1452	4
GSM3428396	10.939	4
GSM3428397	10.777	8
GSM3428398	10.9256	4
GSM3428399	10.8996	4
GSM3428400	10.806	0
GSM3428401	10.8355	2
GSM3428402	10.3747	0
GSM3428403	10.5761	0
GSM3428404	9.89649	0
GSM3428405	10.4249	0
GSM3428406	9.56113	0
GSM3428407	9.80093	6
GSM3428408	11.0818	6
GSM3428409	11.2091	4
GSM3428410	10.5625	2
GSM3428411	10.794	2
GSM3428412	10.2526	0
GSM3428413	9.95792	0
GSM3428414	9.77688	4
GSM3428415	10.9265	4
GSM3428416	10.9476	2
GSM3428417	10.635	6
GSM3428418	10.2659	2
GSM3428419	10.0423	10
GSM3428420	9.31309	2
GSM3428421	9.64655	0
GSM3428422	9.74255	0
GSM3428423	9.55404	0
GSM3428424	9.38279	18
GSM3428425	9.70259	0
GSM3428426	10.6572	11
GSM3428427	10.9892	4
GSM3428428	11.0709	6
GSM3428429	10.3393	4
GSM3428430	10.4399	2
GSM3428431	10.7031	0
GSM3428432	10.486	1
GSM3428433	10.4128	8
GSM3428434	10.6911	10
GSM3428435	10.9304	0
GSM3428436	10.7736	4
GSM3428437	10.7309	0
GSM3428438	10.9427	4
GSM3428439	10.8612	0
GSM3428440	10.4153	4
GSM3428441	10.9106	2
GSM3428442	10.7334	4
GSM3428443	10.7868	4
GSM3428444	10.7207	6
GSM3428445	10.8898	4
GSM3428446	10.394	2
GSM3428447	10.727	0
GSM3428448	10.1942	2
GSM3428449	10.5446	0
GSM3428450	10.8127	4
GSM3428451	11.1396	10
GSM3428452	10.7265	0
GSM3428453	10.601	0
GSM3428454	10.5842	0
GSM3428455	10.3121	0
GSM3428456	10.4875	6
GSM3428457	10.5077	2
GSM3428458	10.7324	2
GSM3428459	10.6828	2
GSM3428460	10.7619	2
GSM3428461	10.6449	6
GSM3428462	10.55	0
GSM3428463	10.7904	0
GSM3428464	10.2578	4
GSM3428465	10.8695	8
GSM3428466	10.9359	2
GSM3428467	10.8712	4
GSM3428468	10.8704	2
GSM3428469	10.7604	6
GSM3428470	10.9927	2
GSM3428471	10.6512	2
GSM3428472	10.3497	12
GSM3428473	10.5291	4
GSM3428474	10.3214	4
GSM3428475	11.1966	0
GSM3428476	11.0965	0
GSM3428477	11.0747	2
GSM3428478	10.7959	4
GSM3428479	10.3072	6
GSM3428480	10.2851	0
GSM3428481	9.42706	0
GSM3428482	9.64848	0
GSM3428483	10.9146	6
GSM3428484	11.055	10
GSM3428485	10.5636	6
GSM3428486	10.3985	0
GSM3428487	10.136	0
GSM3428488	10.1478	2
GSM3428489	10.1166	0
GSM3428490	10.0348	0
GSM3428491	10.8515	6
GSM3428492	10.4634	6
GSM3428493	11.0452	4
GSM3428494	10.5847	2
GSM3428495	9.39169	0
GSM3428496	9.71757	0
GSM3428497	9.4926	0
GSM3428498	9.64318	0
GSM3428499	9.97216	2
GSM3428500	9.78238	0
GSM3428501	10.0364	0
GSM3428502	9.86963	0
GSM3428503	9.76764	0
GSM3428504	9.81529	0
GSM3428505	9.72627	2
GSM3428506	9.97679	4
GSM3428507	9.94441	0
GSM3428508	9.96582	0
GSM3428509	9.74775	0
GSM3428510	9.57565	4
GSM3428511	11.019	2
GSM3428512	11.1136	6
GSM3428513	11.2369	10
GSM3428514	11.4262	4
GSM3428515	10.6598	4
GSM3428516	10.8919	2
GSM3428517	10.8743	6
GSM3428518	11.0508	6
GSM3428519	11.001	6
GSM3428520	10.5784	4
GSM3428521	10.1597	4
GSM3428522	9.29862	0
GSM3428523	9.71961	0
GSM3428524	10.0254	4
GSM3428525	9.81492	0
GSM3428526	10.3559	4
GSM3428527	9.86565	0
GSM3428528	9.79442	4
GSM3428529	9.8908	0
GSM3428530	9.64588	2
GSM3428531	10.0274	0
GSM3428532	10.0585	0
GSM3428533	9.75069	0
GSM3428534	9.68226	2
GSM3428535	9.8676	0
GSM3428536	10.0356	0
GSM3428537	9.70032	10
GSM3428538	11.3804	6
GSM3428539	10.4974	8
GSM3428540	10.7456	6
GSM3428541	9.96577	0
GSM3428542	10.1153	0
GSM3428543	10.2489	2
GSM3428544	10.714	6
GSM3428545	10.8558	10
GSM3428546	10.8785	4
GSM3428547	10.5513	6
GSM3428548	9.99225	6
GSM3428549	9.52396	0
GSM3428550	10.133	0
GSM3428551	10.7924	5
GSM3428552	11.0081	4
GSM3428553	11.0648	0
GSM3428554	11.0136	0
GSM3428555	10.8935	0
GSM3428556	11.199	4
GSM3428557	10.8513	2
GSM3428558	9.8039	2
GSM3428559	9.62637	4
GSM3428560	9.92721	0
GSM3428561	9.73628	4
GSM3428562	10.9741	0
GSM3428563	8.98438	0
GSM3428564	9.39699	0
GSM3428565	9.30007	2
GSM3428566	9.51429	0
GSM3428567	9.4278	2
GSM3428568	9.71326	0
GSM3428569	9.4467	0
GSM3428570	10.0356	2
GSM3428571	10.1589	2
GSM3428572	9.87474	0
GSM3428573	10.1106	0
GSM3428574	10.0937	0
GSM3428575	10.5745	8
GSM3428576	11.0759	8
GSM3428577	10.7915	8
GSM3428578	10.6466	0
GSM3428579	10.6482	0
GSM3428580	10.4383	0
GSM3428581	10.4862	2
GSM3428582	10.3631	0
GSM3428583	10.2583	0
GSM3428584	10.2179	0
GSM3428585	9.99858	0
GSM3428586	10.8182	4
GSM3428587	10.9443	0
GSM3428588	10.6914	0
GSM3428589	10.5799	0
GSM3428590	10.9023	8
GSM3428591	10.7706	6
GSM3428592	10.5177	0
GSM3428593	10.8281	0
GSM3428594	10.0668	0
GSM3428595	10.6187	6
GSM3428596	10.8419	0
GSM3428597	10.5266	0
GSM3428598	11.1027	4
GSM3428599	10.6805	6
GSM3428600	10.839	4
GSM3428601	10.5633	2
GSM3428602	10.5829	10
GSM3428603	10.1644	8
GSM3428604	9.83488	4
GSM3428605	10.0912	0
GSM3428606	10.3205	4
GSM3428607	10.7304	4
GSM3428608	10.3883	2
GSM3428609	10.4285	4
GSM3428610	10.3016	4
GSM3428611	10.2728	2
GSM3428612	9.89543	4
GSM3428613	11.0737	10
GSM3428614	11.1561	12
GSM3428615	10.7462	6
GSM3428616	11.0187	2
GSM3428617	10.86	2
GSM3428618	9.84938	2
GSM3428619	10.2544	4
GSM3428620	10.6161	4
GSM3428621	10.2625	2

## Sheet: S4
ROC
group	MX2 expression (GSE121239)		group	MX2 expression (GSE11907)
Normal (n=20)	9.5783		Normal (n=12)	10.241
Normal (n=20)	9.75984		Normal (n=12)	10.2294
Normal (n=20)	9.58703		Normal (n=12)	10.2054
Normal (n=20)	9.38209		Normal (n=12)	10.3616
Normal (n=20)	9.60449		Normal (n=12)	10.1949
Normal (n=20)	9.28827		Normal (n=12)	9.90539
Normal (n=20)	8.93681		Normal (n=12)	10.1263
Normal (n=20)	9.32844		Normal (n=12)	10.1513
Normal (n=20)	8.82609		Normal (n=12)	10.3385
Normal (n=20)	8.97553		Normal (n=12)	10.255
Normal (n=20)	8.70222		Normal (n=12)	9.70822
Normal (n=20)	9.3204		Normal (n=12)	10.2177
Normal (n=20)	8.76185		SLE (n=110)	10.7609
Normal (n=20)	8.91617		SLE (n=110)	11.1404
Normal (n=20)	9.73473		SLE (n=110)	11.5528
Normal (n=20)	8.84606		SLE (n=110)	12.331
Normal (n=20)	9.48095		SLE (n=110)	11.1338
Normal (n=20)	9.1286		SLE (n=110)	11.6208
Normal (n=20)	8.94586		SLE (n=110)	10.5974
Normal (n=20)	9.21902		SLE (n=110)	11.3154
SLE (n=292)	10.3184		SLE (n=110)	11.9561
SLE (n=292)	9.99888		SLE (n=110)	11.4862
SLE (n=292)	10.3423		SLE (n=110)	12.1926
SLE (n=292)	9.55315		SLE (n=110)	12.3435
SLE (n=292)	9.53086		SLE (n=110)	12.0124
SLE (n=292)	9.66628		SLE (n=110)	11.9564
SLE (n=292)	9.90665		SLE (n=110)	11.4646
SLE (n=292)	10.2598		SLE (n=110)	11.7874
SLE (n=292)	9.82335		SLE (n=110)	11.6142
SLE (n=292)	9.80571		SLE (n=110)	11.6484
SLE (n=292)	10.1495		SLE (n=110)	12.1383
SLE (n=292)	9.96126		SLE (n=110)	11.7294
SLE (n=292)	9.41948		SLE (n=110)	12.0839
SLE (n=292)	9.18379		SLE (n=110)	12.3155
SLE (n=292)	9.53482		SLE (n=110)	12.1254
SLE (n=292)	9.60792		SLE (n=110)	12.0756
SLE (n=292)	9.80334		SLE (n=110)	12.095
SLE (n=292)	9.2136		SLE (n=110)	12.4574
SLE (n=292)	9.37017		SLE (n=110)	11.668
SLE (n=292)	9.4082		SLE (n=110)	12.2913
SLE (n=292)	10.8986		SLE (n=110)	10.9718
SLE (n=292)	10.6152		SLE (n=110)	10.3036
SLE (n=292)	11.1039		SLE (n=110)	10.4404
SLE (n=292)	10.8355		SLE (n=110)	10.2741
SLE (n=292)	10.6539		SLE (n=110)	12.0664
SLE (n=292)	10.5811		SLE (n=110)	10.7818
SLE (n=292)	10.9718		SLE (n=110)	10.3128
SLE (n=292)	10.8091		SLE (n=110)	12.9
SLE (n=292)	10.9593		SLE (n=110)	12.5724
SLE (n=292)	10.2399		SLE (n=110)	10.5493
SLE (n=292)	10.4754		SLE (n=110)	11.0335
SLE (n=292)	9.80821		SLE (n=110)	10.969
SLE (n=292)	10.6008		SLE (n=110)	10.8196
SLE (n=292)	10.7212		SLE (n=110)	10.4081
SLE (n=292)	10.6756		SLE (n=110)	10.7278
SLE (n=292)	10.5411		SLE (n=110)	12.4585
SLE (n=292)	10.2541		SLE (n=110)	11.3151
SLE (n=292)	10.9042		SLE (n=110)	11.7013
SLE (n=292)	10.5372		SLE (n=110)	11.6316
SLE (n=292)	10.6446		SLE (n=110)	11.2875
SLE (n=292)	10.4597		SLE (n=110)	11.3367
SLE (n=292)	10.3222		SLE (n=110)	11.7672
SLE (n=292)	10.5687		SLE (n=110)	11.7471
SLE (n=292)	10.6659		SLE (n=110)	12.7284
SLE (n=292)	10.138		SLE (n=110)	11.5441
SLE (n=292)	10.3998		SLE (n=110)	10.2633
SLE (n=292)	10.3669		SLE (n=110)	11.7602
SLE (n=292)	10.4916		SLE (n=110)	11.9801
SLE (n=292)	10.5387		SLE (n=110)	12.4165
SLE (n=292)	10.2788		SLE (n=110)	11.9711
SLE (n=292)	10.3646		SLE (n=110)	10.9899
SLE (n=292)	10.3363		SLE (n=110)	11.8283
SLE (n=292)	10.0914		SLE (n=110)	11.1912
SLE (n=292)	9.87965		SLE (n=110)	11.6245
SLE (n=292)	9.80834		SLE (n=110)	11.0111
SLE (n=292)	9.47373		SLE (n=110)	10.7422
SLE (n=292)	9.57766		SLE (n=110)	11.6021
SLE (n=292)	9.46673		SLE (n=110)	10.6555
SLE (n=292)	9.41793		SLE (n=110)	11.3768
SLE (n=292)	9.25414		SLE (n=110)	11.3381
SLE (n=292)	9.78382		SLE (n=110)	12.167
SLE (n=292)	9.08111		SLE (n=110)	10.1197
SLE (n=292)	9.33014		SLE (n=110)	10.3132
SLE (n=292)	10.2278		SLE (n=110)	11.4614
SLE (n=292)	10.8096		SLE (n=110)	11.1481
SLE (n=292)	11.1452		SLE (n=110)	11.6399
SLE (n=292)	10.939		SLE (n=110)	11.1119
SLE (n=292)	10.777		SLE (n=110)	10.9189
SLE (n=292)	10.9256		SLE (n=110)	11.8175
SLE (n=292)	10.8996		SLE (n=110)	10.8398
SLE (n=292)	10.806		SLE (n=110)	11.88
SLE (n=292)	10.8355		SLE (n=110)	11.7569
SLE (n=292)	10.3747		SLE (n=110)	12.0943
SLE (n=292)	10.5761		SLE (n=110)	12.4184
SLE (n=292)	9.89649		SLE (n=110)	12.0702
SLE (n=292)	10.4249		SLE (n=110)	12.3424
SLE (n=292)	9.56113		SLE (n=110)	11.4203
SLE (n=292)	9.80093		SLE (n=110)	11.638
SLE (n=292)	11.0818		SLE (n=110)	11.7053
SLE (n=292)	11.2091		SLE (n=110)	11.4095
SLE (n=292)	10.5625		SLE (n=110)	10.5841
SLE (n=292)	10.794		SLE (n=110)	11.9166
SLE (n=292)	10.2526		SLE (n=110)	11.6461
SLE (n=292)	9.95792		SLE (n=110)	12.0801
SLE (n=292)	9.77688		SLE (n=110)	12.2815
SLE (n=292)	10.9265		SLE (n=110)	10.727
SLE (n=292)	10.9476		SLE (n=110)	12.4157
SLE (n=292)	10.635		SLE (n=110)	10.0666
SLE (n=292)	10.2659		SLE (n=110)	13.1733
SLE (n=292)	10.0423		SLE (n=110)	12.3399
SLE (n=292)	9.31309		SLE (n=110)	11.4185
SLE (n=292)	9.64655		SLE (n=110)	12.1075
SLE (n=292)	9.74255		SLE (n=110)	11.505
SLE (n=292)	9.55404		SLE (n=110)	12.3417
SLE (n=292)	9.38279		SLE (n=110)	11.7039
SLE (n=292)	9.70259		SLE (n=110)	11.4614
SLE (n=292)	10.6572		SLE (n=110)	11.5441
SLE (n=292)	10.9892		SLE (n=110)	10.5841
SLE (n=292)	11.0709		SLE (n=110)	10.3036
SLE (n=292)	10.3393		SLE (n=110)	11.7471
SLE (n=292)	10.4399		SLE (n=110)	12.7284
SLE (n=292)	10.7031		SLE (n=110)	11.019
SLE (n=292)	10.486
SLE (n=292)	10.4128
SLE (n=292)	10.6911
SLE (n=292)	10.9304
SLE (n=292)	10.7736
SLE (n=292)	10.7309
SLE (n=292)	10.9427
SLE (n=292)	10.8612
SLE (n=292)	10.4153
SLE (n=292)	10.9106
SLE (n=292)	10.7334
SLE (n=292)	10.7868
SLE (n=292)	10.7207
SLE (n=292)	10.8898
SLE (n=292)	10.394
SLE (n=292)	10.727
SLE (n=292)	10.1942
SLE (n=292)	10.5446
SLE (n=292)	10.8127
SLE (n=292)	11.1396
SLE (n=292)	10.7265
SLE (n=292)	10.601
SLE (n=292)	10.5842
SLE (n=292)	10.3121
SLE (n=292)	10.4875
SLE (n=292)	10.5077
SLE (n=292)	10.7324
SLE (n=292)	10.6828
SLE (n=292)	10.7619
SLE (n=292)	10.6449
SLE (n=292)	10.55
SLE (n=292)	10.7904
SLE (n=292)	10.2578
SLE (n=292)	10.8695
SLE (n=292)	10.9359
SLE (n=292)	10.8712
SLE (n=292)	10.8704
SLE (n=292)	10.7604
SLE (n=292)	10.9927
SLE (n=292)	10.6512
SLE (n=292)	10.3497
SLE (n=292)	10.5291
SLE (n=292)	10.3214
SLE (n=292)	11.1966
SLE (n=292)	11.0965
SLE (n=292)	11.0747
SLE (n=292)	10.7959
SLE (n=292)	10.3072
SLE (n=292)	10.2851
SLE (n=292)	9.42706
SLE (n=292)	9.64848
SLE (n=292)	10.9146
SLE (n=292)	11.055
SLE (n=292)	10.5636
SLE (n=292)	10.3985
SLE (n=292)	10.136
SLE (n=292)	10.1478
SLE (n=292)	10.1166
SLE (n=292)	10.0348
SLE (n=292)	10.8515
SLE (n=292)	10.4634
SLE (n=292)	11.0452
SLE (n=292)	10.5847
SLE (n=292)	9.39169
SLE (n=292)	9.71757
SLE (n=292)	9.4926
SLE (n=292)	9.64318
SLE (n=292)	9.97216
SLE (n=292)	9.78238
SLE (n=292)	10.0364
SLE (n=292)	9.86963
SLE (n=292)	9.76764
SLE (n=292)	9.81529
SLE (n=292)	9.72627
SLE (n=292)	9.97679
SLE (n=292)	9.94441
SLE (n=292)	9.96582
SLE (n=292)	9.74775
SLE (n=292)	9.57565
SLE (n=292)	11.019
SLE (n=292)	11.1136
SLE (n=292)	11.2369
SLE (n=292)	11.4262
SLE (n=292)	10.6598
SLE (n=292)	10.8919
SLE (n=292)	10.8743
SLE (n=292)	11.0508
SLE (n=292)	11.001
SLE (n=292)	10.5784
SLE (n=292)	10.1597
SLE (n=292)	9.29862
SLE (n=292)	9.71961
SLE (n=292)	10.0254
SLE (n=292)	9.81492
SLE (n=292)	10.3559
SLE (n=292)	9.86565
SLE (n=292)	9.79442
SLE (n=292)	9.8908
SLE (n=292)	9.64588
SLE (n=292)	10.0274
SLE (n=292)	10.0585
SLE (n=292)	9.75069
SLE (n=292)	9.68226
SLE (n=292)	9.8676
SLE (n=292)	10.0356
SLE (n=292)	9.70032
SLE (n=292)	11.3804
SLE (n=292)	10.4974
SLE (n=292)	10.7456
SLE (n=292)	9.96577
SLE (n=292)	10.1153
SLE (n=292)	10.2489
SLE (n=292)	10.714
SLE (n=292)	10.8558
SLE (n=292)	10.8785
SLE (n=292)	10.5513
SLE (n=292)	9.99225
SLE (n=292)	9.52396
SLE (n=292)	10.133
SLE (n=292)	10.7924
SLE (n=292)	11.0081
SLE (n=292)	11.0648
SLE (n=292)	11.0136
SLE (n=292)	10.8935
SLE (n=292)	11.199
SLE (n=292)	10.8513
SLE (n=292)	9.8039
SLE (n=292)	9.62637
SLE (n=292)	9.92721
SLE (n=292)	9.73628
SLE (n=292)	10.9741
SLE (n=292)	8.98438
SLE (n=292)	9.39699
SLE (n=292)	9.30007
SLE (n=292)	9.51429
SLE (n=292)	9.4278
SLE (n=292)	9.71326
SLE (n=292)	9.4467
SLE (n=292)	10.0356
SLE (n=292)	10.1589
SLE (n=292)	9.87474
SLE (n=292)	10.1106
SLE (n=292)	10.0937
SLE (n=292)	10.5745
SLE (n=292)	11.0759
SLE (n=292)	10.7915
SLE (n=292)	10.6466
SLE (n=292)	10.6482
SLE (n=292)	10.4383
SLE (n=292)	10.4862
SLE (n=292)	10.3631
SLE (n=292)	10.2583
SLE (n=292)	10.2179
SLE (n=292)	9.99858
SLE (n=292)	10.8182
SLE (n=292)	10.9443
SLE (n=292)	10.6914
SLE (n=292)	10.5799
SLE (n=292)	10.9023
SLE (n=292)	10.7706
SLE (n=292)	10.5177
SLE (n=292)	10.8281
SLE (n=292)	10.0668
SLE (n=292)	10.6187
SLE (n=292)	10.8419
SLE (n=292)	10.5266
SLE (n=292)	11.1027
SLE (n=292)	10.6805
SLE (n=292)	10.839
SLE (n=292)	10.5633
SLE (n=292)	10.5829
SLE (n=292)	10.1644
SLE (n=292)	9.83488
SLE (n=292)	10.0912
SLE (n=292)	10.3205
SLE (n=292)	10.7304
SLE (n=292)	10.3883
SLE (n=292)	10.4285
SLE (n=292)	10.3016
SLE (n=292)	10.2728
SLE (n=292)	9.89543
SLE (n=292)	11.0737
SLE (n=292)	11.1561
SLE (n=292)	10.7462
SLE (n=292)	11.0187
SLE (n=292)	10.86
SLE (n=292)	9.84938
SLE (n=292)	10.2544
SLE (n=292)	10.6161
SLE (n=292)	10.2625
