# Supplementary material for: MX2: Identification and systematic mechanistic analysis of a novel immune-related biomarker for systemic lupus erythematosus
Source: Front Immunol. 2022 Aug 18;13:978851. doi: 10.3389/fimmu.2022.978851 (PMC9433551; doi:10.3389/fimmu.2022.978851)
Supplement: Supplementary file 1 — The information of datasets and screening for MX2. [file DataSheet_1.zip › Supplementary materials (1)/Supplementary materials/Supplementary file 3.xlsx]

## Sheet: S1
enrichGO (GSE121239)
	ONTOLOGY	ID	Description	GeneRatio	BgRatio	pvalue	p.adjust	qvalue	geneID	Count
GO:0051607	BP	GO:0051607	defense response to virus	48/357	260/18862	1.59207e-33	2.9501e-30	2.57161e-30	MX2/DDX60/HERC5/IFIT5/PLSCR1/OAS3/OAS1/IFIT2/TRIM6/IFI6/RSAD2/IFIT3/IFIT1/OASL/OAS2/ISG15/EIF2AK2/TRIM5/IFI44L/MX1/PARP9/IFIH1/DDX58/DTX3L/IFITM3/ZBP1/IFITM1/IFI16/STAT2/IRF7/RTP4/TRIM22/STAT1/IFI27/GBP1/NT5C3A/MOV10/PML/DHX58/PMAIP1/TREX1/ZC3HAV1/CXCL10/BST2/GBP3/ISG20/AIM2/IL15	48
GO:0140546	BP	GO:0140546	defense response to symbiont	48/357	260/18862	1.59207e-33	2.9501e-30	2.57161e-30	MX2/DDX60/HERC5/IFIT5/PLSCR1/OAS3/OAS1/IFIT2/TRIM6/IFI6/RSAD2/IFIT3/IFIT1/OASL/OAS2/ISG15/EIF2AK2/TRIM5/IFI44L/MX1/PARP9/IFIH1/DDX58/DTX3L/IFITM3/ZBP1/IFITM1/IFI16/STAT2/IRF7/RTP4/TRIM22/STAT1/IFI27/GBP1/NT5C3A/MOV10/PML/DHX58/PMAIP1/TREX1/ZC3HAV1/CXCL10/BST2/GBP3/ISG20/AIM2/IL15	48
GO:0009615	BP	GO:0009615	response to virus	51/357	359/18862	7.29255e-30	9.00874e-27	7.85293e-27	MX2/DDX60/HERC5/IFIT5/PLSCR1/OAS3/OAS1/IFIT2/TRIM6/IFI6/RSAD2/IFIT3/IFIT1/IFI44/OASL/OAS2/ISG15/EIF2AK2/TRIM5/IFI44L/MX1/PARP9/IFIH1/DDX58/DTX3L/IFITM3/ZBP1/IFITM1/IFI16/STAT2/IRF7/RTP4/TRIM22/STAT1/IFI27/GBP1/CCL8/NT5C3A/MOV10/PML/DHX58/PMAIP1/TREX1/ZC3HAV1/CXCL10/LGALS9/BST2/GBP3/ISG20/AIM2/IL15	51
GO:1903900	BP	GO:1903900	regulation of viral life cycle	35/357	148/18862	1.52536e-28	1.41325e-25	1.23193e-25	IFIT5/PLSCR1/OAS3/OAS1/TRIM6/RSAD2/IFIT1/OASL/OAS2/ISG15/LY6E/EIF2AK2/TRIM5/MX1/IFITM3/LAMP3/IFITM1/IFI16/TRIM38/TRIM22/PML/ZC3HAV1/LGALS9/BST2/TRIM14/PTX3/ISG20/TRIM25/AXL/TOP2A/PARP10/CAV2/RAD23A/CXCL8/LTF	35
GO:0043903	BP	GO:0043903	regulation of biological process involved in symbiotic interaction	37/357	197/18862	2.83624e-26	2.10222e-23	1.83251e-23	IFIT5/PLSCR1/OAS3/OAS1/TRIM6/RSAD2/IFIT1/OASL/OAS2/ISG15/LY6E/EIF2AK2/TRIM5/MX1/IFITM3/LAMP3/IFITM1/IFI16/TRIM38/TRIM22/STAT1/PML/ZC3HAV1/LGALS9/BST2/TRIM14/PTX3/ISG20/TRIM25/AXL/TOP2A/PARP10/CAV2/RAD23A/CXCL8/LTF/ARG1	37
GO:0050792	BP	GO:0050792	regulation of viral process	36/357	186/18862	4.57629e-26	2.82662e-23	2.46397e-23	IFIT5/PLSCR1/OAS3/OAS1/TRIM6/RSAD2/IFIT1/OASL/OAS2/ISG15/LY6E/EIF2AK2/TRIM5/MX1/IFITM3/LAMP3/IFITM1/IFI16/TRIM38/TRIM22/STAT1/PML/ZC3HAV1/LGALS9/BST2/TRIM14/PTX3/ISG20/TRIM25/AXL/TOP2A/PARP10/CAV2/RAD23A/CXCL8/LTF	36
GO:0060337	BP	GO:0060337	type I interferon signaling pathway	28/357	95/18862	5.85323e-26	3.09887e-23	2.70129e-23	MX2/OAS3/OAS1/IFIT2/TRIM6/IFI6/RSAD2/IFIT3/IFIT1/OASL/USP18/XAF1/OAS2/ISG15/MX1/IFITM3/ZBP1/SP100/IFITM1/STAT2/IRF7/STAT1/IFI35/IFI27/TREX1/BST2/GBP2/ISG20	28
GO:0071357	BP	GO:0071357	cellular response to type I interferon	28/357	96/18862	8.12373e-26	3.76332e-23	3.28049e-23	MX2/OAS3/OAS1/IFIT2/TRIM6/IFI6/RSAD2/IFIT3/IFIT1/OASL/USP18/XAF1/OAS2/ISG15/MX1/IFITM3/ZBP1/SP100/IFITM1/STAT2/IRF7/STAT1/IFI35/IFI27/TREX1/BST2/GBP2/ISG20	28
GO:0048525	BP	GO:0048525	negative regulation of viral process	27/357	89/18862	1.88319e-25	7.75456e-23	6.75966e-23	IFIT5/PLSCR1/OAS3/OAS1/TRIM6/RSAD2/IFIT1/OASL/OAS2/ISG15/LY6E/EIF2AK2/TRIM5/MX1/IFITM3/IFITM1/IFI16/STAT1/PML/ZC3HAV1/BST2/TRIM14/PTX3/ISG20/TRIM25/PARP10/LTF	27
GO:0034340	BP	GO:0034340	response to type I interferon	28/357	101/18862	3.934e-25	1.45794e-22	1.27089e-22	MX2/OAS3/OAS1/IFIT2/TRIM6/IFI6/RSAD2/IFIT3/IFIT1/OASL/USP18/XAF1/OAS2/ISG15/MX1/IFITM3/ZBP1/SP100/IFITM1/STAT2/IRF7/STAT1/IFI35/IFI27/TREX1/BST2/GBP2/ISG20	28
GO:0019058	BP	GO:0019058	viral life cycle	42/357	348/18862	6.92677e-22	2.33369e-19	2.03428e-19	IFIT5/PLSCR1/OAS3/OAS1/TRIM6/RSAD2/IFIT1/OASL/OAS2/ISG15/LY6E/EIF2AK2/SIGLEC1/TRIM5/MX1/CHMP5/IFITM3/LAMP3/IFITM1/IFI16/TRIM38/TRIM22/IFI27/CCL8/PML/ZC3HAV1/MVB12A/LGALS9/SCARB2/BST2/TRIM14/PTX3/ISG20/TRIM25/AXL/TOP2A/PARP10/CCL2/CAV2/RAD23A/CXCL8/LTF	42
GO:0045071	BP	GO:0045071	negative regulation of viral genome replication	20/357	54/18862	3.66283e-21	1.1312e-18	9.86072e-19	IFIT5/PLSCR1/OAS3/OAS1/TRIM6/RSAD2/IFIT1/OASL/OAS2/ISG15/EIF2AK2/MX1/IFITM3/IFITM1/IFI16/ZC3HAV1/BST2/ISG20/PARP10/LTF	20
GO:0045069	BP	GO:0045069	regulation of viral genome replication	23/357	83/18862	7.60076e-21	2.04971e-18	1.78673e-18	IFIT5/PLSCR1/OAS3/OAS1/TRIM6/RSAD2/IFIT1/OASL/OAS2/ISG15/EIF2AK2/MX1/IFITM3/IFITM1/IFI16/ZC3HAV1/BST2/ISG20/TOP2A/PARP10/RAD23A/CXCL8/LTF	23
GO:0034341	BP	GO:0034341	response to interferon-gamma	32/357	197/18862	7.74309e-21	2.04971e-18	1.78673e-18	OAS3/OAS1/OASL/OAS2/TRIM5/PARP9/IFITM3/PARP14/SP100/IFITM1/IRF7/TRIM38/TRIM22/STAT1/GBP1/CCL8/PML/LGALS9/MT2A/BST2/GBP3/GBP2/GBP4/SOCS1/TRIM25/JAK2/GCH1/CCL2/GBP5/TLR4/KYNU/ARG1	32
GO:0019079	BP	GO:0019079	viral genome replication	26/357	129/18862	1.37196e-19	3.38966e-17	2.95478e-17	IFIT5/PLSCR1/OAS3/OAS1/TRIM6/RSAD2/IFIT1/OASL/OAS2/ISG15/EIF2AK2/MX1/IFITM3/IFITM1/IFI16/IFI27/CCL8/ZC3HAV1/BST2/ISG20/TOP2A/PARP10/CCL2/RAD23A/CXCL8/LTF	26
GO:0071346	BP	GO:0071346	cellular response to interferon-gamma	27/357	177/18862	4.8922e-17	1.13316e-14	9.87775e-15	OAS3/OAS1/OASL/OAS2/TRIM5/PARP9/PARP14/SP100/IRF7/TRIM38/TRIM22/STAT1/GBP1/CCL8/PML/LGALS9/MT2A/GBP3/GBP2/GBP4/SOCS1/TRIM25/JAK2/CCL2/GBP5/TLR4/ARG1	27
GO:0060333	BP	GO:0060333	interferon-gamma-mediated signaling pathway	20/357	91/18862	3.94244e-16	8.59453e-14	7.49187e-14	OAS3/OAS1/OASL/OAS2/TRIM5/PARP9/PARP14/SP100/IRF7/TRIM38/TRIM22/STAT1/GBP1/PML/MT2A/GBP2/SOCS1/TRIM25/JAK2/ARG1	20
GO:0002831	BP	GO:0002831	regulation of response to biotic stimulus	34/357	420/18862	1.03753e-12	2.13615e-10	1.86209e-10	DDX60/HERC5/PLSCR1/TRIM6/IFIT1/USP18/TRIM5/PARP9/DDX58/DTX3L/PARP14/ZBP1/IFI16/IRF7/STAT1/IFI35/SERPING1/DHX58/TREX1/TRAFD1/LGALS9/CEACAM1/CLEC4D/CLEC4E/AIM2/SOCS1/JAK2/CD274/GBP5/TLR4/IL15/BCL10/LTF/ARG1	34
GO:0035456	BP	GO:0035456	response to interferon-beta	11/357	31/18862	5.78148e-12	1.12769e-09	9.83012e-10	PLSCR1/TRIM6/XAF1/IFITM3/IFITM1/IFI16/STAT1/PNPT1/TREX1/BST2/AIM2	11
GO:0042119	BP	GO:0042119	neutrophil activation	35/357	500/18862	2.94143e-11	5.45047e-09	4.75118e-09	TNFAIP6/BST2/PTPRN2/CEACAM1/PTX3/CLEC4D/BST1/ATP8B4/TCN1/IL15/DEGS1/ABCA13/MPO/MMP8/SIGLEC5/C3AR1/OLFM4/SLC2A3/CEACAM6/FCAR/OLR1/CEACAM8/DEFA4/CRISP3/LCN2/CXCL8/LTF/CAMP/ELANE/BPI/CTSG/ANXA3/RNASE3/ARG1/CD177	35
GO:0052372	BP	GO:0052372	modulation by symbiont of entry into host	12/357	48/18862	6.64084e-11	1.14259e-08	9.95994e-09	TRIM6/LY6E/TRIM5/IFITM3/IFITM1/TRIM38/TRIM22/LGALS9/TRIM14/PTX3/TRIM25/CXCL8	12
GO:0035455	BP	GO:0035455	response to interferon-alpha	9/357	21/18862	6.78275e-11	1.14259e-08	9.95994e-09	MX2/IFIT2/IFIT3/EIF2AK2/IFITM3/LAMP3/IFITM1/BST2/AXL	9
GO:0046596	BP	GO:0046596	regulation of viral entry into host cell	11/357	41/18862	1.82119e-10	2.93449e-08	2.558e-08	TRIM6/LY6E/TRIM5/IFITM3/IFITM1/TRIM38/TRIM22/LGALS9/TRIM14/PTX3/TRIM25	11
GO:0043312	BP	GO:0043312	neutrophil degranulation	33/357	485/18862	2.33369e-10	3.6036e-08	3.14127e-08	TNFAIP6/BST2/PTPRN2/CEACAM1/PTX3/CLEC4D/BST1/ATP8B4/TCN1/DEGS1/ABCA13/MPO/MMP8/SIGLEC5/C3AR1/OLFM4/SLC2A3/CEACAM6/FCAR/OLR1/CEACAM8/DEFA4/CRISP3/LCN2/LTF/CAMP/ELANE/BPI/CTSG/ANXA3/RNASE3/ARG1/CD177	33
GO:0002283	BP	GO:0002283	neutrophil activation involved in immune response	33/357	488/18862	2.73646e-10	4.05652e-08	3.53608e-08	TNFAIP6/BST2/PTPRN2/CEACAM1/PTX3/CLEC4D/BST1/ATP8B4/TCN1/DEGS1/ABCA13/MPO/MMP8/SIGLEC5/C3AR1/OLFM4/SLC2A3/CEACAM6/FCAR/OLR1/CEACAM8/DEFA4/CRISP3/LCN2/LTF/CAMP/ELANE/BPI/CTSG/ANXA3/RNASE3/ARG1/CD177	33
GO:0045088	BP	GO:0045088	regulation of innate immune response	26/357	315/18862	3.52044e-10	5.01798e-08	4.37418e-08	PLSCR1/TRIM6/USP18/TRIM5/PARP9/PARP14/ZBP1/IFI16/IRF7/STAT1/IFI35/SERPING1/DHX58/TREX1/TRAFD1/LGALS9/CEACAM1/CLEC4D/CLEC4E/AIM2/SOCS1/JAK2/GBP5/TLR4/BCL10/ARG1	26
GO:0002446	BP	GO:0002446	neutrophil mediated immunity	33/357	499/18862	4.85069e-10	6.65803e-08	5.80381e-08	TNFAIP6/BST2/PTPRN2/CEACAM1/PTX3/CLEC4D/BST1/ATP8B4/TCN1/DEGS1/ABCA13/MPO/MMP8/SIGLEC5/C3AR1/OLFM4/SLC2A3/CEACAM6/FCAR/OLR1/CEACAM8/DEFA4/CRISP3/LCN2/LTF/CAMP/ELANE/BPI/CTSG/ANXA3/RNASE3/ARG1/CD177	33
GO:0051701	BP	GO:0051701	biological process involved in interaction with host	21/357	219/18862	1.24717e-09	1.65072e-07	1.43893e-07	PLSCR1/TRIM6/IFIT1/LY6E/EIF2AK2/SIGLEC1/TRIM5/IFITM3/IFITM1/TRIM38/TRIM22/PML/LGALS9/SCARB2/TRIM14/PTX3/TRIM25/AXL/CAV2/TYMS/CXCL8	21
GO:0044409	BP	GO:0044409	entry into host	17/357	153/18862	5.23458e-09	6.68943e-07	5.83118e-07	PLSCR1/TRIM6/LY6E/SIGLEC1/TRIM5/IFITM3/IFITM1/TRIM38/TRIM22/LGALS9/SCARB2/TRIM14/PTX3/TRIM25/AXL/CAV2/CXCL8	17
GO:0052126	BP	GO:0052126	movement in host environment	18/357	175/18862	6.38562e-09	7.88837e-07	6.8763e-07	PLSCR1/TRIM6/LY6E/SIGLEC1/TRIM5/IFITM3/IFITM1/TRIM38/TRIM22/PML/LGALS9/SCARB2/TRIM14/PTX3/TRIM25/AXL/CAV2/CXCL8	18
GO:0046718	BP	GO:0046718	viral entry into host cell	16/357	140/18862	9.87222e-09	1.18021e-06	1.02879e-06	PLSCR1/TRIM6/LY6E/SIGLEC1/TRIM5/IFITM3/IFITM1/TRIM38/TRIM22/LGALS9/SCARB2/TRIM14/PTX3/TRIM25/AXL/CAV2	16
GO:0002237	BP	GO:0002237	response to molecule of bacterial origin	24/357	346/18862	5.04394e-08	5.84151e-06	5.09206e-06	CMPK2/TRIM6/TRIM5/CHMP5/CXCL10/LGALS9/JUN/CNP/JAK2/AXL/GCH1/CD274/CCL2/TLR4/MPO/BCL10/DEFA4/CD24/CXCL8/LTF/ELANE/BPI/CTSG/ARG1	24
GO:0032496	BP	GO:0032496	response to lipopolysaccharide	23/357	326/18862	7.08271e-08	7.9541e-06	6.9336e-06	CMPK2/TRIM6/TRIM5/CHMP5/CXCL10/LGALS9/JUN/CNP/JAK2/AXL/GCH1/CD274/CCL2/TLR4/MPO/BCL10/DEFA4/CXCL8/LTF/ELANE/BPI/CTSG/ARG1	23
GO:0060759	BP	GO:0060759	regulation of response to cytokine stimulus	17/357	189/18862	1.22877e-07	1.33936e-05	1.16752e-05	TRIM6/USP18/PARP9/IFIH1/IL1RN/DDX58/PARP14/ZBP1/IRF7/STAT1/TREX1/SOCS1/JAK2/AXL/TLR4/CD24/ARG1	17
GO:1903901	BP	GO:1903901	negative regulation of viral life cycle	7/357	24/18862	2.1521e-07	2.27876e-05	1.9864e-05	LY6E/TRIM5/IFITM3/IFITM1/BST2/PTX3/TRIM25	7
GO:0009620	BP	GO:0009620	response to fungus	9/357	53/18862	5.99443e-07	6.17093e-05	5.37921e-05	PTX3/TLR4/MPO/BCL10/DEFA4/LTF/ELANE/CTSG/ARG1	9
GO:0050688	BP	GO:0050688	regulation of defense response to virus	10/357	69/18862	6.56158e-07	6.57222e-05	5.72902e-05	HERC5/TRIM6/IFIT1/PARP9/DDX58/DTX3L/STAT1/DHX58/AIM2/IL15	10
GO:0032479	BP	GO:0032479	regulation of type I interferon production	13/357	128/18862	9.59914e-07	9.2634e-05	8.07492e-05	HERC5/ISG15/IFIH1/DDX58/ZBP1/IFI16/IRF7/STAT1/UBE2L6/DHX58/TREX1/TRIM25/TLR4	13
GO:0060760	BP	GO:0060760	positive regulation of response to cytokine stimulus	9/357	56/18862	9.74831e-07	9.2634e-05	8.07492e-05	TRIM6/PARP9/IFIH1/DDX58/PARP14/ZBP1/IRF7/AXL/TLR4	9
GO:0032606	BP	GO:0032606	type I interferon production	13/357	129/18862	1.04951e-06	9.72368e-05	8.47615e-05	HERC5/ISG15/IFIH1/DDX58/ZBP1/IFI16/IRF7/STAT1/UBE2L6/DHX58/TREX1/TRIM25/TLR4	13
GO:0046597	BP	GO:0046597	negative regulation of viral entry into host cell	6/357	20/18862	1.36542e-06	0.000123421	0.000107586	LY6E/TRIM5/IFITM3/IFITM1/PTX3/TRIM25	6
GO:0140289	BP	GO:0140289	protein mono-ADP-ribosylation	5/357	12/18862	1.67702e-06	0.000147977	0.000128992	PARP9/PARP14/PARP12/PARP11/PARP10	5
GO:0001818	BP	GO:0001818	negative regulation of cytokine production	22/357	367/18862	2.14748e-06	0.000185083	0.000161337	HERC5/ISG15/IFIH1/DDX58/UBE2L6/GBP1/PML/DHX58/LGALS9/BST2/CEACAM1/BTN2A2/TRIM25/AXL/CD274/TLR4/MMP8/CD24/LTF/ELANE/BPI/ARG1	22
GO:0002833	BP	GO:0002833	positive regulation of response to biotic stimulus	18/357	258/18862	2.24104e-06	0.000188756	0.000164539	DDX60/PLSCR1/TRIM6/TRIM5/PARP9/ZBP1/IFI16/IRF7/IFI35/DHX58/CLEC4D/CLEC4E/AIM2/CD274/GBP5/TLR4/BCL10/ARG1	18
GO:0035458	BP	GO:0035458	cellular response to interferon-beta	6/357	22/18862	2.54558e-06	0.000209643	0.000182746	TRIM6/IFI16/STAT1/PNPT1/TREX1/AIM2	6
GO:0002697	BP	GO:0002697	regulation of immune effector process	25/357	465/18862	3.09415e-06	0.000249281	0.000217299	DDX60/HERC5/TRIM6/RSAD2/IFIT1/PARP9/DDX58/DTX3L/STAT1/SERPING1/DHX58/TREX1/LGALS9/BST2/CEACAM1/AIM2/CD1C/TLR4/IL15/IL7R/C3AR1/BCL10/IL18R1/ARG1/CD177	25
GO:0051091	BP	GO:0051091	positive regulation of DNA-binding transcription factor activity	18/357	266/18862	3.44905e-06	0.000271961	0.000237069	TRIM6/EIF2AK2/TRIM5/DDX58/TRIM38/TRIM22/LGALS9/TRIM14/VEGFA/AIM2/TRIM25/JAK2/CAMK1D/TLR4/BCL10/LTF/IL18R1/ANXA3	18
GO:0045824	BP	GO:0045824	negative regulation of innate immune response	9/357	65/18862	3.54132e-06	0.000273419	0.00023834	PARP14/IFI16/SERPING1/DHX58/TREX1/TRAFD1/LGALS9/CEACAM1/ARG1	9
GO:0071222	BP	GO:0071222	cellular response to lipopolysaccharide	15/357	197/18862	5.48769e-06	0.000415049	0.000361799	CMPK2/TRIM5/CHMP5/CXCL10/AXL/CD274/CCL2/TLR4/BCL10/DEFA4/CXCL8/LTF/BPI/CTSG/ARG1	15
GO:0060330	BP	GO:0060330	regulation of response to interferon-gamma	6/357	25/18862	5.75895e-06	0.000418484	0.000364793	PARP9/PARP14/STAT1/SOCS1/JAK2/ARG1	6
GO:0060334	BP	GO:0060334	regulation of interferon-gamma-mediated signaling pathway	6/357	25/18862	5.75895e-06	0.000418484	0.000364793	PARP9/PARP14/STAT1/SOCS1/JAK2/ARG1	6
GO:0001959	BP	GO:0001959	regulation of cytokine-mediated signaling pathway	14/357	177/18862	7.27979e-06	0.000518825	0.000452261	TRIM6/USP18/PARP9/IL1RN/PARP14/ZBP1/IRF7/STAT1/TREX1/SOCS1/JAK2/AXL/CD24/ARG1	14
GO:0051702	BP	GO:0051702	biological process involved in interaction with symbiont	10/357	92/18862	9.46626e-06	0.000661924	0.000577	IFI27/CCL8/PTX3/JUN/CAV2/LTF/CAMP/ELANE/CTSG/ARG1	10
GO:0043123	BP	GO:0043123	positive regulation of I-kappaB kinase/NF-kappaB signaling	14/357	182/18862	1.00235e-05	0.000687909	0.000599652	IFIT5/TRIM6/TRIM5/SHISA5/TRIM38/TRIM22/TNFSF10/LGALS9/BST2/TRIM14/TRIM25/TLR4/BCL10/LTF	14
GO:0050691	BP	GO:0050691	regulation of defense response to virus by host	7/357	41/18862	1.05992e-05	0.000708248	0.000617381	TRIM6/PARP9/DDX58/DTX3L/STAT1/AIM2/IL15	7
GO:0051092	BP	GO:0051092	positive regulation of NF-kappaB transcription factor activity	13/357	159/18862	1.07897e-05	0.000708248	0.000617381	TRIM6/EIF2AK2/TRIM5/TRIM38/TRIM22/LGALS9/TRIM14/AIM2/TRIM25/TLR4/BCL10/LTF/IL18R1	13
GO:0001819	BP	GO:0001819	positive regulation of cytokine production	23/357	437/18862	1.08932e-05	0.000708248	0.000617381	TRIM6/RSAD2/EIF2AK2/IFIH1/DDX58/ZBP1/IFI16/IRF7/STAT1/DHX58/LGALS9/BRCA1/AIM2/JAK2/CD274/GBP5/TLR4/IL15/MMP8/C3AR1/BCL10/ELANE/IL18R1	23
GO:0071219	BP	GO:0071219	cellular response to molecule of bacterial origin	15/357	209/18862	1.12121e-05	0.000716416	0.000624501	CMPK2/TRIM5/CHMP5/CXCL10/AXL/CD274/CCL2/TLR4/BCL10/DEFA4/CXCL8/LTF/BPI/CTSG/ARG1	15
GO:0002832	BP	GO:0002832	negative regulation of response to biotic stimulus	10/357	100/18862	1.98809e-05	0.00124879	0.00108857	PARP14/IFI16/SERPING1/DHX58/TREX1/TRAFD1/LGALS9/CEACAM1/LTF/ARG1	10
GO:0002230	BP	GO:0002230	positive regulation of defense response to virus by host	6/357	31/18862	2.17536e-05	0.00134365	0.00117126	TRIM6/PARP9/DDX58/DTX3L/STAT1/AIM2	6
GO:0039530	BP	GO:0039530	MDA-5 signaling pathway	4/357	10/18862	2.42158e-05	0.00147121	0.00128245	DDX60/IFIH1/IRF7/DHX58	4
GO:0032480	BP	GO:0032480	negative regulation of type I interferon production	7/357	47/18862	2.68981e-05	0.00160781	0.00140153	HERC5/ISG15/IFIH1/DDX58/UBE2L6/DHX58/TRIM25	7
GO:0050829	BP	GO:0050829	defense response to Gram-negative bacterium	9/357	85/18862	3.2727e-05	0.00192518	0.00167818	TLR4/DEFA4/LTF/CAMP/ELANE/BPI/CTSG/RNASE3/IGHM	9
GO:0071216	BP	GO:0071216	cellular response to biotic stimulus	15/357	233/18862	4.01597e-05	0.0023255	0.00202714	CMPK2/TRIM5/CHMP5/CXCL10/AXL/CD274/CCL2/TLR4/BCL10/DEFA4/CXCL8/LTF/BPI/CTSG/ARG1	15
GO:0051090	BP	GO:0051090	regulation of DNA-binding transcription factor activity	22/357	444/18862	4.2264e-05	0.0024097	0.00210054	TRIM6/EIF2AK2/TRIM5/DDX58/SP100/TRIM38/TRIM22/LGALS9/TRIM14/JUN/VEGFA/AIM2/TRIM25/JAK2/CAMK1D/PARP10/TLR4/BCL10/LTF/IL18R1/PTCH1/ANXA3	22
GO:0032727	BP	GO:0032727	positive regulation of interferon-alpha production	5/357	22/18862	4.77055e-05	0.00267874	0.00233506	IFIH1/DDX58/IRF7/STAT1/TLR4	5
GO:0098586	BP	GO:0098586	cellular response to virus	8/357	71/18862	5.73367e-05	0.00317149	0.00276459	DDX60/TRIM6/IFI6/IFIH1/DDX58/IRF7/DHX58/LGALS9	8
GO:0043122	BP	GO:0043122	regulation of I-kappaB kinase/NF-kappaB signaling	15/357	244/18862	6.79518e-05	0.00370337	0.00322823	IFIT5/TRIM6/TRIM5/SHISA5/TRIM38/TRIM22/TNFSF10/STAT1/LGALS9/BST2/TRIM14/TRIM25/TLR4/BCL10/LTF	15
GO:1903555	BP	GO:1903555	regulation of tumor necrosis factor superfamily cytokine production	12/357	164/18862	6.99845e-05	0.00375888	0.00327662	IFIH1/DDX58/TREX1/LGALS9/JAK2/AXL/CD274/TLR4/MMP8/BCL10/LTF/BPI	12
GO:0071706	BP	GO:0071706	tumor necrosis factor superfamily cytokine production	12/357	167/18862	8.33338e-05	0.00436756	0.00380721	IFIH1/DDX58/TREX1/LGALS9/JAK2/AXL/CD274/TLR4/MMP8/BCL10/LTF/BPI	12
GO:0019730	BP	GO:0019730	antimicrobial humoral response	11/357	142/18862	8.37678e-05	0.00436756	0.00380721	CXCL10/DEFA4/LCN2/CXCL8/LTF/CAMP/ELANE/BPI/CTSG/RNASE3/IGHM	11
GO:0050832	BP	GO:0050832	defense response to fungus	6/357	39/18862	8.48528e-05	0.00436756	0.00380721	MPO/DEFA4/LTF/ELANE/CTSG/ARG1	6
GO:0002683	BP	GO:0002683	negative regulation of immune system process	20/357	403/18862	9.20444e-05	0.00467283	0.00407331	PARP14/IFI16/SERPING1/GBP1/DHX58/TREX1/TRAFD1/LGALS9/BST2/CEACAM1/BTN2A2/SOCS1/AXL/CD274/CCL2/TLR4/IL7R/LTF/BPI/ARG1	20
GO:0045089	BP	GO:0045089	positive regulation of innate immune response	14/357	223/18862	9.45598e-05	0.00473566	0.00412808	PLSCR1/TRIM6/TRIM5/PARP9/ZBP1/IFI16/IRF7/IFI35/CLEC4D/CLEC4E/AIM2/GBP5/TLR4/BCL10	14
GO:0007249	BP	GO:0007249	I-kappaB kinase/NF-kappaB signaling	16/357	282/18862	0.000101069	0.00493628	0.00430296	IFIT5/TRIM6/TRIM5/SHISA5/TRIM38/TRIM22/TNFSF10/STAT1/LGALS9/BST2/AZI2/TRIM14/TRIM25/TLR4/BCL10/LTF	16
GO:0070661	BP	GO:0070661	leukocyte proliferation	17/357	312/18862	0.00010123	0.00493628	0.00430296	TNFSF13B/CCL8/LGALS9/BST2/AZI2/BTN2A2/GAPT/TNFSF8/BST1/CD274/TLR4/IL15/IL7R/IL5RA/GPR183/CD24/ARG1	17
GO:0032481	BP	GO:0032481	positive regulation of type I interferon production	8/357	77/18862	0.000102779	0.00494674	0.00431208	IFIH1/DDX58/ZBP1/IFI16/IRF7/STAT1/DHX58/TLR4	8
GO:0035821	BP	GO:0035821	modulation of process of other organism	10/357	123/18862	0.0001174	0.00557802	0.00486237	EIF2AK2/IFI27/CCL8/PTX3/JUN/CAV2/TYMS/DEFA4/LTF/ARG1	10
GO:0062208	BP	GO:0062208	positive regulation of pattern recognition receptor signaling pathway	6/357	42/18862	0.00013007	0.00610176	0.00531891	DDX60/RSAD2/IFI35/DHX58/TLR4/LTF	6
GO:0009263	BP	GO:0009263	deoxyribonucleotide biosynthetic process	4/357	15/18862	0.000146018	0.00644216	0.00561564	CMPK2/RRM2/AK5/TYMS	4
GO:0010273	BP	GO:0010273	detoxification of copper ion	4/357	15/18862	0.000146018	0.00644216	0.00561564	MT2A/MT1HL1/MT1G/MT1X	4
GO:0046007	BP	GO:0046007	negative regulation of activated T cell proliferation	4/357	15/18862	0.000146018	0.00644216	0.00561564	LGALS9/BTN2A2/CD274/ARG1	4
GO:0051770	BP	GO:0051770	positive regulation of nitric-oxide synthase biosynthetic process	4/357	15/18862	0.000146018	0.00644216	0.00561564	MAP2K6/JAK2/CCL2/TLR4	4
GO:1990169	BP	GO:1990169	stress response to copper ion	4/357	15/18862	0.000146018	0.00644216	0.00561564	MT2A/MT1HL1/MT1G/MT1X	4
GO:0019731	BP	GO:0019731	antibacterial humoral response	7/357	61/18862	0.000148735	0.00648484	0.00565285	DEFA4/LTF/CAMP/ELANE/CTSG/RNASE3/IGHM	7
GO:0032607	BP	GO:0032607	interferon-alpha production	5/357	28/18862	0.000162182	0.00690857	0.00602221	IFIH1/DDX58/IRF7/STAT1/TLR4	5
GO:0032647	BP	GO:0032647	regulation of interferon-alpha production	5/357	28/18862	0.000162182	0.00690857	0.00602221	IFIH1/DDX58/IRF7/STAT1/TLR4	5
GO:0002221	BP	GO:0002221	pattern recognition receptor signaling pathway	13/357	208/18862	0.000174677	0.00735629	0.00641249	DDX60/RSAD2/IFIH1/DDX58/IRF7/IFI35/DHX58/PIK3AP1/MAP2K6/CLEC4E/TLR4/BCL10/LTF	13
GO:0002718	BP	GO:0002718	regulation of cytokine production involved in immune response	8/357	84/18862	0.000189886	0.00788668	0.00687483	TRIM6/RSAD2/DDX58/BST2/TLR4/BCL10/IL18R1/ARG1	8
GO:0044546	BP	GO:0044546	NLRP3 inflammasome complex assembly	4/357	16/18862	0.000191794	0.00788668	0.00687483	EIF2AK2/AIM2/GBP5/TLR4	4
GO:0031349	BP	GO:0031349	positive regulation of defense response	18/357	361/18862	0.000193656	0.00788668	0.00687483	PLSCR1/TRIM6/TRIM5/PARP9/ZBP1/IFI16/IRF7/IFI35/CLEC4D/CLEC4E/AIM2/JAK2/GBP5/TLR4/IL15/MMP8/BCL10/ARG1	18
GO:0070663	BP	GO:0070663	regulation of leukocyte proliferation	14/357	241/18862	0.000213292	0.00859196	0.00748962	TNFSF13B/CCL8/LGALS9/BST2/BTN2A2/TNFSF8/BST1/CD274/TLR4/IL15/IL5RA/GPR183/CD24/ARG1	14
GO:0061687	BP	GO:0061687	detoxification of inorganic compound	4/357	17/18862	0.000247079	0.00984596	0.00858274	MT2A/MT1HL1/MT1G/MT1X	4
GO:0060326	BP	GO:0060326	cell chemotaxis	16/357	306/18862	0.000256863	0.010127	0.00882768	CCR1/CCL8/DOCK4/EPHB1/CXCL10/LGALS9/VEGFA/CCRL2/CAMK1D/BST1/CCL2/EGR3/C3AR1/GAB1/GPR183/CXCL8	16
GO:0032196	BP	GO:0032196	transposition	5/357	31/18862	0.000267634	0.0103318	0.00900624	MOV10/TREX1/PIWIL4/MYBL1/TDRD9	5
GO:0044788	BP	GO:0044788	modulation by host of viral process	5/357	31/18862	0.000267634	0.0103318	0.00900624	IFI27/CCL8/PTX3/CAV2/LTF	5
GO:0042110	BP	GO:0042110	T cell activation	21/357	474/18862	0.000295023	0.0112717	0.00982556	RSAD2/TNFSF13B/TREX1/LGALS9/AZI2/CEACAM1/BTN2A2/SOCS1/NCAPH2/TNFSF8/CD1C/CD274/CCL2/IL15/IL7R/EGR3/BCL10/GPR183/CD24/IL18R1/ARG1	21
GO:0001961	BP	GO:0001961	positive regulation of cytokine-mediated signaling pathway	6/357	49/18862	0.000310239	0.011598	0.01011	TRIM6/PARP9/PARP14/ZBP1/IRF7/AXL	6
GO:0039528	BP	GO:0039528	cytoplasmic pattern recognition receptor signaling pathway in response to virus	5/357	32/18862	0.000312316	0.011598	0.01011	DDX60/IFIH1/DDX58/IRF7/DHX58	5
GO:0097501	BP	GO:0097501	stress response to metal ion	4/357	18/18862	0.000312953	0.011598	0.01011	MT2A/MT1HL1/MT1G/MT1X	4
GO:0042742	BP	GO:0042742	defense response to bacterium	17/357	344/18862	0.000321591	0.0118002	0.0102862	ISG15/GBP2/GBP4/TNFSF8/TLR4/IL7R/MPO/DEFA4/LCN2/LTF/CAMP/ELANE/BPI/CTSG/ANXA3/RNASE3/IGHM	17
GO:0050867	BP	GO:0050867	positive regulation of cell activation	19/357	412/18862	0.000347597	0.0126293	0.011009	TNFSF13B/LGALS9/CLEC4D/SOCS1/JAK2/AXL/BST1/CD274/CCL2/TLR4/IL15/IL7R/MMP8/EGR3/BCL10/GPR183/CD24/CD177/IGHM	19
GO:0032728	BP	GO:0032728	positive regulation of interferon-beta production	5/357	33/18862	0.000362427	0.0130403	0.0113673	IFIH1/DDX58/IRF7/DHX58/TLR4	5
GO:0002367	BP	GO:0002367	cytokine production involved in immune response	8/357	93/18862	0.000382924	0.0136453	0.0118947	TRIM6/RSAD2/DDX58/BST2/TLR4/BCL10/IL18R1/ARG1	8
GO:0006471	BP	GO:0006471	protein ADP-ribosylation	5/357	34/18862	0.000418384	0.0145355	0.0126706	PARP9/PARP14/PARP12/PARP11/PARP10	5
GO:0002753	BP	GO:0002753	cytoplasmic pattern recognition receptor signaling pathway	7/357	72/18862	0.000420511	0.0145355	0.0126706	DDX60/IFIH1/DDX58/IRF7/DHX58/MAP2K6/TLR4	7
GO:0106106	BP	GO:0106106	cold-induced thermogenesis	10/357	144/18862	0.000423593	0.0145355	0.0126706	ARRDC3/MAP2K6/VEGFA/JAK2/PRLR/TLR4/IL15/SCD/LCN2/IL18R1	10
GO:0120161	BP	GO:0120161	regulation of cold-induced thermogenesis	10/357	144/18862	0.000423593	0.0145355	0.0126706	ARRDC3/MAP2K6/VEGFA/JAK2/PRLR/TLR4/IL15/SCD/LCN2/IL18R1	10
GO:0030099	BP	GO:0030099	myeloid cell differentiation	19/357	419/18862	0.000427779	0.0145445	0.0126785	ISG15/IFI16/IRF7/STAT1/CCR1/BATF2/MOV10/PML/CEACAM1/JUN/VEGFA/JAK2/MT1G/JAG1/TLR4/IL15/GPR183/CDKN2B/LTF	19
GO:0002688	BP	GO:0002688	regulation of leukocyte chemotaxis	9/357	119/18862	0.000438365	0.0147689	0.0128741	CCR1/CXCL10/LGALS9/VEGFA/CAMK1D/BST1/CCL2/C3AR1/CXCL8	9
GO:2000116	BP	GO:2000116	regulation of cysteine-type endopeptidase activity	13/357	230/18862	0.000462289	0.0154346	0.0134544	IFI6/LAMP3/IFI16/TNFSF10/PML/PMAIP1/LGALS9/VEGFA/AIM2/JAK2/ASPH/BCL10/LTF	13
GO:0002720	BP	GO:0002720	positive regulation of cytokine production involved in immune response	6/357	53/18862	0.000478025	0.0154978	0.0135094	TRIM6/RSAD2/DDX58/TLR4/BCL10/IL18R1	6
GO:0060338	BP	GO:0060338	regulation of type I interferon-mediated signaling pathway	5/357	35/18862	0.000480616	0.0154978	0.0135094	TRIM6/USP18/ZBP1/IRF7/TREX1	5
GO:0051767	BP	GO:0051767	nitric-oxide synthase biosynthetic process	4/357	20/18862	0.000480907	0.0154978	0.0135094	MAP2K6/JAK2/CCL2/TLR4	4
GO:0051769	BP	GO:0051769	regulation of nitric-oxide synthase biosynthetic process	4/357	20/18862	0.000480907	0.0154978	0.0135094	MAP2K6/JAK2/CCL2/TLR4	4
GO:0070665	BP	GO:0070665	positive regulation of leukocyte proliferation	10/357	148/18862	0.000525956	0.0168034	0.0146475	TNFSF13B/LGALS9/BST2/BST1/CD274/TLR4/IL15/IL5RA/GPR183/CD24	10
GO:0002573	BP	GO:0002573	myeloid leukocyte differentiation	12/357	204/18862	0.000532337	0.0168619	0.0146985	IFI16/IRF7/CCR1/BATF2/CEACAM1/JUN/VEGFA/MT1G/TLR4/IL15/GPR183/LTF	12
GO:0050830	BP	GO:0050830	defense response to Gram-positive bacterium	8/357	98/18862	0.000545348	0.0169724	0.0147948	GBP2/GBP4/TNFSF8/IL7R/DEFA4/CAMP/CTSG/RNASE3	8
GO:0051817	BP	GO:0051817	modulation of process of other organism involved in symbiotic interaction	8/357	98/18862	0.000545348	0.0169724	0.0147948	EIF2AK2/IFI27/CCL8/PTX3/JUN/CAV2/TYMS/LTF	8
GO:0030224	BP	GO:0030224	monocyte differentiation	5/357	36/18862	0.000549564	0.0169724	0.0147948	IFI16/IRF7/JUN/VEGFA/MT1G	5
GO:0050777	BP	GO:0050777	negative regulation of immune response	10/357	150/18862	0.000584356	0.0178977	0.0156015	PARP14/IFI16/SERPING1/DHX58/TREX1/TRAFD1/LGALS9/CEACAM1/IL7R/ARG1	10
GO:0002460	BP	GO:0002460	adaptive immune response based on somatic recombination of immune receptors built from immunoglobulin superfamily domains	17/357	367/18862	0.000670002	0.0202997	0.0176953	RSAD2/TNFSF13B/IRF7/SERPING1/TREX1/CEACAM1/NBN/GAPT/JAG1/CD1C/CD274/TLR4/IL7R/BCL10/IL18R1/ARG1/IGHM	17
GO:0002696	BP	GO:0002696	positive regulation of leukocyte activation	18/357	401/18862	0.000677428	0.0202997	0.0176953	TNFSF13B/LGALS9/CLEC4D/SOCS1/AXL/BST1/CD274/CCL2/TLR4/IL15/IL7R/MMP8/EGR3/BCL10/GPR183/CD24/CD177/IGHM	18
GO:1990845	BP	GO:1990845	adaptive thermogenesis	10/357	153/18862	0.000681937	0.0202997	0.0176953	ARRDC3/MAP2K6/VEGFA/JAK2/PRLR/TLR4/IL15/SCD/LCN2/IL18R1	10
GO:0061844	BP	GO:0061844	antimicrobial humoral immune response mediated by antimicrobial peptide	7/357	78/18862	0.000684691	0.0202997	0.0176953	CXCL10/DEFA4/CXCL8/LTF/CAMP/ELANE/RNASE3	7
GO:0032069	BP	GO:0032069	regulation of nuclease activity	4/357	22/18862	0.000704707	0.0206027	0.0179594	OAS3/OAS1/OASL/OAS2	4
GO:0071276	BP	GO:0071276	cellular response to cadmium ion	5/357	38/18862	0.000709427	0.0206027	0.0179594	MT2A/JUN/MT1HL1/MT1G/MT1X	5
GO:0022407	BP	GO:0022407	regulation of cell-cell adhesion	19/357	437/18862	0.000711588	0.0206027	0.0179594	IL1RN/TNFSF13B/LGALS9/CEACAM1/VEGFA/BTN2A2/SOCS1/JAK2/JAG1/CD274/CCL2/IL15/IL7R/EGR3/BCL10/CEACAM6/CD24/ELANE/ARG1	19
GO:0070942	BP	GO:0070942	neutrophil mediated cytotoxicity	3/357	10/18862	0.000730887	0.020914	0.0182307	ELANE/CTSG/ARG1	3
GO:0000209	BP	GO:0000209	protein polyubiquitination	16/357	337/18862	0.000737125	0.020914	0.0182307	HERC5/HERC6/TRIM6/TRIM5/DTX3L/RNF213/TRIM38/TRIM22/IFI27/TRIM69/UBE2L6/FBXO6/TRIM14/BRCA1/PARP10/HECW2	16
GO:0001776	BP	GO:0001776	leukocyte homeostasis	7/357	79/18862	0.000739269	0.020914	0.0182307	TNFSF13B/PMAIP1/LGALS9/GAPT/AXL/BCL10/GPR183	7
GO:0031663	BP	GO:0031663	lipopolysaccharide-mediated signaling pathway	6/357	58/18862	0.000778648	0.0218611	0.0190564	TRIM5/CCL2/TLR4/BCL10/LTF/BPI	6
GO:0002456	BP	GO:0002456	T cell mediated immunity	8/357	104/18862	0.000809485	0.022556	0.0196621	RSAD2/TREX1/CEACAM1/JAG1/CD1C/IL7R/IL18R1/ARG1	8
GO:1903131	BP	GO:1903131	mononuclear cell differentiation	18/357	411/18862	0.000898495	0.0248494	0.0216613	RSAD2/IFI16/IRF7/BATF2/LGALS9/AZI2/JUN/VEGFA/SOCS1/MT1G/AXL/NCAPH2/TNFSF8/IL15/IL7R/EGR3/GPR183/IL18R1	18
GO:0032680	BP	GO:0032680	regulation of tumor necrosis factor production	10/357	160/18862	0.000962705	0.0263017	0.0229273	IFIH1/DDX58/TREX1/LGALS9/JAK2/AXL/TLR4/MMP8/LTF/BPI	10
GO:0048872	BP	GO:0048872	homeostasis of number of cells	13/357	249/18862	0.000967803	0.0263017	0.0229273	LIPA/ISG15/TNFSF13B/STAT1/PMAIP1/LGALS9/VEGFA/JAK2/GAPT/AXL/IL7R/BCL10/GPR183	13
GO:0035457	BP	GO:0035457	cellular response to interferon-alpha	3/357	11/18862	0.000990913	0.0263017	0.0229273	IFIT2/IFIT3/AXL	3
GO:0070213	BP	GO:0070213	protein auto-ADP-ribosylation	3/357	11/18862	0.000990913	0.0263017	0.0229273	PARP12/PARP11/PARP10	3
GO:0002699	BP	GO:0002699	positive regulation of immune effector process	12/357	219/18862	0.000992583	0.0263017	0.0229273	DDX60/TRIM6/RSAD2/DDX58/DHX58/LGALS9/CD1C/TLR4/BCL10/IL18R1/ARG1/CD177	12
GO:0071294	BP	GO:0071294	cellular response to zinc ion	4/357	24/18862	0.00099359	0.0263017	0.0229273	MT2A/MT1HL1/MT1G/MT1X	4
GO:0002251	BP	GO:0002251	organ or tissue specific immune response	5/357	41/18862	0.00101121	0.0264007	0.0230135	TREX1/DEFA4/LTF/CAMP/RNASE3	5
GO:0046651	BP	GO:0046651	lymphocyte proliferation	14/357	282/18862	0.00101836	0.0264007	0.0230135	TNFSF13B/LGALS9/AZI2/BTN2A2/GAPT/TNFSF8/BST1/CD274/TLR4/IL15/IL7R/GPR183/CD24/ARG1	14
GO:0046686	BP	GO:0046686	response to cadmium ion	6/357	61/18862	0.0010187	0.0264007	0.0230135	MT2A/JUN/MT1HL1/MT1G/MT1X/ARG1	6
GO:0032640	BP	GO:0032640	tumor necrosis factor production	10/357	162/18862	0.00105836	0.0272382	0.0237436	IFIH1/DDX58/TREX1/LGALS9/JAK2/AXL/TLR4/MMP8/LTF/BPI	10
GO:0051851	BP	GO:0051851	modulation by host of symbiont process	6/357	62/18862	0.00111017	0.0283744	0.024734	IFI27/CCL8/PTX3/JUN/CAV2/LTF	6
GO:0032943	BP	GO:0032943	mononuclear cell proliferation	14/357	285/18862	0.00112663	0.028598	0.0249289	TNFSF13B/LGALS9/AZI2/BTN2A2/GAPT/TNFSF8/BST1/CD274/TLR4/IL15/IL7R/GPR183/CD24/ARG1	14
GO:0001562	BP	GO:0001562	response to protozoan	4/357	25/18862	0.00116535	0.0289851	0.0252664	BATF2/GBP2/GBP4/ARG1	4
GO:0042832	BP	GO:0042832	defense response to protozoan	4/357	25/18862	0.00116535	0.0289851	0.0252664	BATF2/GBP2/GBP4/ARG1	4
GO:0051873	BP	GO:0051873	killing by host of symbiont cells	4/357	25/18862	0.00116535	0.0289851	0.0252664	CAMP/ELANE/CTSG/ARG1	4
GO:0050920	BP	GO:0050920	regulation of chemotaxis	12/357	224/18862	0.00120529	0.0297788	0.0259582	CCR1/CXCL10/LGALS9/VEGFA/CAMK1D/BST1/CCL2/SEMA3C/C3AR1/GPR183/CXCL8/ELANE	12
GO:0046006	BP	GO:0046006	regulation of activated T cell proliferation	5/357	43/18862	0.00125943	0.0309103	0.0269446	LGALS9/BTN2A2/CD274/CD24/ARG1	5
GO:0002730	BP	GO:0002730	regulation of dendritic cell cytokine production	3/357	12/18862	0.00130275	0.0311484	0.0271521	DDX58/BST2/TLR4	3
GO:0009265	BP	GO:0009265	2'-deoxyribonucleotide biosynthetic process	3/357	12/18862	0.00130275	0.0311484	0.0271521	CMPK2/AK5/TYMS	3
GO:0046385	BP	GO:0046385	deoxyribose phosphate biosynthetic process	3/357	12/18862	0.00130275	0.0311484	0.0271521	CMPK2/AK5/TYMS	3
GO:0071679	BP	GO:0071679	commissural neuron axon guidance	3/357	12/18862	0.00130275	0.0311484	0.0271521	EPHB2/VEGFA/PTCH1	3
GO:0010528	BP	GO:0010528	regulation of transposition	4/357	26/18862	0.00135687	0.0320291	0.0279198	MOV10/PIWIL4/MYBL1/TDRD9	4
GO:0010529	BP	GO:0010529	negative regulation of transposition	4/357	26/18862	0.00135687	0.0320291	0.0279198	MOV10/PIWIL4/MYBL1/TDRD9	4
GO:0050863	BP	GO:0050863	regulation of T cell activation	15/357	327/18862	0.00150402	0.0352779	0.0307518	TNFSF13B/TREX1/LGALS9/CEACAM1/BTN2A2/SOCS1/TNFSF8/CD274/CCL2/IL15/IL7R/EGR3/BCL10/CD24/ARG1	15
GO:0002227	BP	GO:0002227	innate immune response in mucosa	4/357	27/18862	0.00156932	0.0363493	0.0316857	DEFA4/LTF/CAMP/RNASE3	4
GO:0051883	BP	GO:0051883	killing of cells in other organism involved in symbiotic interaction	4/357	27/18862	0.00156932	0.0363493	0.0316857	CAMP/ELANE/CTSG/ARG1	4
GO:0001659	BP	GO:0001659	temperature homeostasis	10/357	171/18862	0.00159003	0.0365307	0.0318439	ARRDC3/MAP2K6/VEGFA/JAK2/PRLR/TLR4/IL15/SCD/LCN2/IL18R1	10
GO:1903557	BP	GO:1903557	positive regulation of tumor necrosis factor superfamily cytokine production	7/357	90/18862	0.00159686	0.0365307	0.0318439	IFIH1/DDX58/LGALS9/JAK2/TLR4/MMP8/BCL10	7
GO:0031640	BP	GO:0031640	killing of cells of other organism	6/357	67/18862	0.00166549	0.0372818	0.0324986	DEFA4/LTF/CAMP/ELANE/CTSG/ARG1	6
GO:1901224	BP	GO:1901224	positive regulation of NIK/NF-kappaB signaling	6/357	67/18862	0.00166549	0.0372818	0.0324986	EIF2AK2/IFI35/LGALS9/TLR4/MMP8/IL18R1	6
GO:0002371	BP	GO:0002371	dendritic cell cytokine production	3/357	13/18862	0.00166994	0.0372818	0.0324986	DDX58/BST2/TLR4	3
GO:0060340	BP	GO:0060340	positive regulation of type I interferon-mediated signaling pathway	3/357	13/18862	0.00166994	0.0372818	0.0324986	TRIM6/ZBP1/IRF7	3
GO:0002690	BP	GO:0002690	positive regulation of leukocyte chemotaxis	7/357	91/18862	0.00170242	0.0375519	0.032734	CCR1/CXCL10/LGALS9/VEGFA/CAMK1D/C3AR1/CXCL8	7
GO:0048524	BP	GO:0048524	positive regulation of viral process	7/357	91/18862	0.00170242	0.0375519	0.032734	IFIT1/TRIM38/LGALS9/AXL/TOP2A/CAV2/RAD23A	7
GO:0050798	BP	GO:0050798	activated T cell proliferation	5/357	46/18862	0.00171243	0.0375519	0.032734	LGALS9/BTN2A2/CD274/CD24/ARG1	5
GO:0007159	BP	GO:0007159	leukocyte cell-cell adhesion	16/357	366/18862	0.00173823	0.0378934	0.0330317	TNFSF13B/LGALS9/CEACAM1/BTN2A2/SOCS1/CD274/CCL2/IL15/IL7R/EGR3/BCL10/OLR1/CD24/ELANE/ARG1/CD177	16
GO:0071280	BP	GO:0071280	cellular response to copper ion	4/357	28/18862	0.00180384	0.0390937	0.0340781	MT2A/MT1HL1/MT1G/MT1X	4
GO:0002700	BP	GO:0002700	regulation of production of molecular mediator of immune response	9/357	146/18862	0.00187859	0.0399674	0.0348396	TRIM6/RSAD2/DDX58/TREX1/BST2/TLR4/BCL10/IL18R1/ARG1	9
GO:0002685	BP	GO:0002685	regulation of leukocyte migration	11/357	205/18862	0.00188112	0.0399674	0.0348396	CCR1/CCL8/CXCL10/LGALS9/VEGFA/CAMK1D/BST1/CCL2/C3AR1/CXCL8/ELANE	11
GO:0120163	BP	GO:0120163	negative regulation of cold-induced thermogenesis	5/357	47/18862	0.00188702	0.0399674	0.0348396	ARRDC3/MAP2K6/TLR4/IL15/IL18R1	5
GO:0097696	BP	GO:0097696	receptor signaling pathway via STAT	10/357	175/18862	0.00188729	0.0399674	0.0348396	PARP9/PARP14/STAT2/STAT1/SOCS1/JAK2/PRLR/CCL2/IL15/IL7R	10
GO:1902186	BP	GO:1902186	regulation of viral release from host cell	4/357	29/18862	0.00206158	0.0434103	0.0378409	TRIM5/PML/TRIM25/CAV2	4
GO:0044088	BP	GO:0044088	regulation of vacuole organization	5/357	48/18862	0.00207427	0.0434309	0.0378588	TREX1/SCARB2/ENO2/C9orf72/SEC22B	5
GO:1902187	BP	GO:1902187	negative regulation of viral release from host cell	3/357	14/18862	0.00209573	0.0436335	0.0380354	TRIM5/PML/TRIM25	3
GO:0002703	BP	GO:0002703	regulation of leukocyte mediated immunity	11/357	209/18862	0.00218866	0.0453139	0.0395002	RSAD2/DDX58/LGALS9/BST2/CEACAM1/CD1C/TLR4/IL7R/IL18R1/ARG1/CD177	11
GO:0001906	BP	GO:0001906	cell killing	10/357	179/18862	0.00222792	0.0458703	0.0399852	LGALS9/CEACAM1/CD1C/IL7R/DEFA4/LTF/CAMP/ELANE/CTSG/ARG1	10
GO:2001056	BP	GO:2001056	positive regulation of cysteine-type endopeptidase activity	9/357	151/18862	0.00236359	0.0483949	0.0421859	IFI16/TNFSF10/PML/PMAIP1/LGALS9/AIM2/JAK2/ASPH/BCL10	9
GO:1990266	BP	GO:1990266	neutrophil migration	8/357	123/18862	0.00237705	0.048403	0.042193	CCL8/CXCL10/CAMK1D/BST1/CCL2/C3AR1/CXCL8/CD177	8
GO:0043087	BP	GO:0043087	regulation of GTPase activity	19/357	487/18862	0.00247504	0.0498593	0.0434624	AGRN/SRGAP2/CCL8/DOCK4/PTPRN2/RIN2/SBF2/JUN/CPEB2/FGD4/RICTOR/CCL2/TBC1D8/STMN3/SIPA1L2/CAV2/RP2/IQGAP3/RALGAPA2	19
GO:0008347	BP	GO:0008347	glial cell migration	5/357	50/18862	0.00248893	0.0498593	0.0434624	SRGAP2/SRGAP2C/CCL2/P2RY1/GPR183	5
GO:0032648	BP	GO:0032648	regulation of interferon-beta production	5/357	50/18862	0.00248893	0.0498593	0.0434624	IFIH1/DDX58/IRF7/DHX58/TLR4	5
GO:0042581	CC	GO:0042581	specific granule	24/367	160/19520	3.65364e-15	1.28608e-12	1.17301e-12	CEACAM1/PTX3/CLEC4D/BST1/ATP8B4/TCN1/DEGS1/MMP8/C3AR1/OLFM4/SLC2A3/FCAR/OLR1/CEACAM8/DEFA4/CRISP3/LCN2/LTF/CAMP/ELANE/BPI/ANXA3/ARG1/CD177	24
GO:0035580	CC	GO:0035580	specific granule lumen	12/367	62/19520	1.5133e-09	2.40275e-07	2.19151e-07	PTX3/TCN1/MMP8/OLFM4/DEFA4/CRISP3/LCN2/LTF/CAMP/ELANE/BPI/ARG1	12
GO:0070820	CC	GO:0070820	tertiary granule	18/367	164/19520	2.0478e-09	2.40275e-07	2.19151e-07	TNFAIP6/PTPRN2/CEACAM1/PTX3/CLEC4D/ATP8B4/TCN1/MMP8/SIGLEC5/OLFM4/SLC2A3/FCAR/OLR1/CEACAM8/CRISP3/LTF/CAMP/CD177	18
GO:0035579	CC	GO:0035579	specific granule membrane	11/367	91/19520	1.10263e-06	9.70315e-05	8.85006e-05	CEACAM1/CLEC4D/BST1/ATP8B4/DEGS1/C3AR1/SLC2A3/FCAR/OLR1/CEACAM8/CD177	11
GO:0030667	CC	GO:0030667	secretory granule membrane	20/367	305/19520	1.46525e-06	0.000103153	9.40844e-05	LAMP3/BST2/PTPRN2/CEACAM1/CLEC4D/PHACTR2/LHFPL2/BST1/ATP8B4/DEGS1/ABCA13/SIGLEC5/C3AR1/SLC2A3/CEACAM6/CAV2/FCAR/OLR1/CEACAM8/CD177	20
GO:0034774	CC	GO:0034774	secretory granule lumen	20/367	322/19520	3.35588e-06	0.000194982	0.000177839	SERPING1/GTPBP2/LGALS3BP/PTX3/VEGFA/TCN1/MPO/MMP8/OLFM4/DEFA4/CRISP3/LCN2/LTF/CAMP/ELANE/BPI/CTSW/CTSG/RNASE3/ARG1	20
GO:0060205	CC	GO:0060205	cytoplasmic vesicle lumen	20/367	326/19520	4.04245e-06	0.000194982	0.000177839	SERPING1/GTPBP2/LGALS3BP/PTX3/VEGFA/TCN1/MPO/MMP8/OLFM4/DEFA4/CRISP3/LCN2/LTF/CAMP/ELANE/BPI/CTSW/CTSG/RNASE3/ARG1	20
GO:0031983	CC	GO:0031983	vesicle lumen	20/367	328/19520	4.43141e-06	0.000194982	0.000177839	SERPING1/GTPBP2/LGALS3BP/PTX3/VEGFA/TCN1/MPO/MMP8/OLFM4/DEFA4/CRISP3/LCN2/LTF/CAMP/ELANE/BPI/CTSW/CTSG/RNASE3/ARG1	20
GO:1904724	CC	GO:1904724	tertiary granule lumen	8/367	55/19520	8.14688e-06	0.00031503	0.000287333	TNFAIP6/PTX3/TCN1/MMP8/OLFM4/CRISP3/LTF/CAMP	8
GO:0070821	CC	GO:0070821	tertiary granule membrane	9/367	73/19520	8.94971e-06	0.00031503	0.000287333	CEACAM1/CLEC4D/ATP8B4/SIGLEC5/SLC2A3/FCAR/OLR1/CEACAM8/CD177	9
GO:0005766	CC	GO:0005766	primary lysosome	12/367	155/19520	3.79897e-05	0.00111436	0.00101639	BST2/ABCA13/MPO/C3AR1/CEACAM6/CEACAM8/DEFA4/ELANE/BPI/CTSG/RNASE3/ARG1	12
GO:0042582	CC	GO:0042582	azurophil granule	12/367	155/19520	3.79897e-05	0.00111436	0.00101639	BST2/ABCA13/MPO/C3AR1/CEACAM6/CEACAM8/DEFA4/ELANE/BPI/CTSG/RNASE3/ARG1	12
GO:0044327	CC	GO:0044327	dendritic spine head	3/367	11/19520	0.000972225	0.0263249	0.0240104	MX2/MX1/SRGAP2	3
GO:0045335	CC	GO:0045335	phagocytic vesicle	9/367	136/19520	0.00109695	0.0275804	0.0251556	SRGAP2/ABCA1/TRIM14/TAP2/MPO/SEC22B/LTF/ELANE/ANXA3	9
GO:0003725	MF	GO:0003725	double-stranded RNA binding	11/371	76/18337	3.54159e-07	0.000200808	0.000183044	DDX60/OAS3/OAS1/OASL/OAS2/EIF2AK2/IFIH1/DDX58/ZBP1/DHX58/EIF4B	11
GO:1990404	MF	GO:1990404	protein ADP-ribosylase activity	5/371	16/18337	1.19956e-05	0.00340076	0.00309992	PARP9/PARP14/PARP12/PARP11/PARP10	5
GO:0003950	MF	GO:0003950	NAD+ ADP-ribosyltransferase activity	5/371	24/18337	0.000102155	0.0193074	0.0175994	PARP9/PARP14/PARP12/PARP11/PARP10	5
GO:0003724	MF	GO:0003724	RNA helicase activity	8/371	77/18337	0.000162323	0.0230093	0.0209738	DDX60/DDX60L/IFIH1/DDX58/HELZ2/MOV10/DHX58/TDRD9	8
GO:0003727	MF	GO:0003727	single-stranded RNA binding	8/371	88/18337	0.000409054	0.0400482	0.0365055	DDX60/IFIT5/IFIH1/DDX58/PNPT1/DHX58/EIF4B/PATL1	8
GO:0001530	MF	GO:0001530	lipopolysaccharide binding	5/371	32/18337	0.00042379	0.0400482	0.0365055	TLR4/LTF/CAMP/BPI/RNASE3	5
enrichGO (GSE11907)
	ONTOLOGY	ID	Description	GeneRatio	BgRatio	pvalue	p.adjust	qvalue	geneID	Count
GO:0051607	BP	GO:0051607	defense response to virus	42/240	260/18862	3.42279e-34	5.21633e-31	4.49466e-31	MX2/IFIT3/HERC5/RSAD2/OAS1/OASL/PLSCR1/MX1/IFITM3/TRIM22/IFIT1/ISG15/IFIH1/OAS3/IRF7/DDX58/IFI44L/IFI16/DDX60/STAT1/IFITM2/OAS2/GBP1/IFIT2/BST2/IFI6/DHX58/EIF2AK2/IFI27/RTP4/IFIT5/CXCL10/PML/ZBP1/TRIM5/FGL2/APOBEC3B/TLR7/TLR8/HTRA1/STAT2/RNASE2	42
GO:0140546	BP	GO:0140546	defense response to symbiont	42/240	260/18862	3.42279e-34	5.21633e-31	4.49466e-31	MX2/IFIT3/HERC5/RSAD2/OAS1/OASL/PLSCR1/MX1/IFITM3/TRIM22/IFIT1/ISG15/IFIH1/OAS3/IRF7/DDX58/IFI44L/IFI16/DDX60/STAT1/IFITM2/OAS2/GBP1/IFIT2/BST2/IFI6/DHX58/EIF2AK2/IFI27/RTP4/IFIT5/CXCL10/PML/ZBP1/TRIM5/FGL2/APOBEC3B/TLR7/TLR8/HTRA1/STAT2/RNASE2	42
GO:0009615	BP	GO:0009615	response to virus	45/240	359/18862	1.17018e-31	1.1889e-28	1.02442e-28	MX2/IFIT3/HERC5/RSAD2/OAS1/OASL/PLSCR1/MX1/IFITM3/TRIM22/IFIT1/ISG15/IFIH1/OAS3/IFI44/IRF7/DDX58/IFI44L/IFI16/NMI/DDX60/STAT1/IFITM2/OAS2/GBP1/IFIT2/BST2/IFI6/DHX58/EIF2AK2/IFI27/LGALS9/RTP4/IFIT5/CXCL10/PML/ZBP1/TRIM5/FGL2/APOBEC3B/TLR7/TLR8/HTRA1/STAT2/RNASE2	45
GO:0060337	BP	GO:0060337	type I interferon signaling pathway	24/240	95/18862	8.92835e-25	6.80341e-22	5.86217e-22	MX2/IFIT3/RSAD2/OAS1/OASL/MX1/IFITM3/IFIT1/ISG15/IFI35/OAS3/IRF7/STAT1/IFITM2/USP18/OAS2/IFIT2/BST2/IFI6/IFI27/XAF1/ZBP1/EGR1/STAT2	24
GO:0071357	BP	GO:0071357	cellular response to type I interferon	24/240	96/18862	1.17731e-24	7.1769e-22	6.18399e-22	MX2/IFIT3/RSAD2/OAS1/OASL/MX1/IFITM3/IFIT1/ISG15/IFI35/OAS3/IRF7/STAT1/IFITM2/USP18/OAS2/IFIT2/BST2/IFI6/IFI27/XAF1/ZBP1/EGR1/STAT2	24
GO:0034340	BP	GO:0034340	response to type I interferon	24/240	101/18862	4.46511e-24	2.26828e-21	1.95447e-21	MX2/IFIT3/RSAD2/OAS1/OASL/MX1/IFITM3/IFIT1/ISG15/IFI35/OAS3/IRF7/STAT1/IFITM2/USP18/OAS2/IFIT2/BST2/IFI6/IFI27/XAF1/ZBP1/EGR1/STAT2	24
GO:0048525	BP	GO:0048525	negative regulation of viral process	20/240	89/18862	1.0144e-19	4.41698e-17	3.8059e-17	RSAD2/OAS1/OASL/PLSCR1/MX1/IFITM3/IFIT1/ISG15/OAS3/IFI16/STAT1/IFITM2/OAS2/LY6E/BST2/EIF2AK2/IFIT5/PML/TRIM5/APOBEC3B	20
GO:1903900	BP	GO:1903900	regulation of viral life cycle	23/240	148/18862	1.13745e-18	4.33368e-16	3.73412e-16	RSAD2/OAS1/OASL/PLSCR1/MX1/IFITM3/TRIM22/IFIT1/ISG15/OAS3/IFI16/IFITM2/OAS2/LY6E/BST2/EIF2AK2/LGALS9/IFIT5/LAMP3/PML/TRIM5/APOBEC3B/CD28	23
GO:0045071	BP	GO:0045071	negative regulation of viral genome replication	16/240	54/18862	3.91966e-18	1.32746e-15	1.14381e-15	RSAD2/OAS1/OASL/PLSCR1/MX1/IFITM3/IFIT1/ISG15/OAS3/IFI16/IFITM2/OAS2/BST2/EIF2AK2/IFIT5/APOBEC3B	16
GO:0050792	BP	GO:0050792	regulation of viral process	24/240	186/18862	1.66774e-17	5.08327e-15	4.38001e-15	RSAD2/OAS1/OASL/PLSCR1/MX1/IFITM3/TRIM22/IFIT1/ISG15/OAS3/IFI16/STAT1/IFITM2/OAS2/LY6E/BST2/EIF2AK2/LGALS9/IFIT5/LAMP3/PML/TRIM5/APOBEC3B/CD28	24
GO:0043903	BP	GO:0043903	regulation of biological process involved in symbiotic interaction	24/240	197/18862	6.41324e-17	1.77705e-14	1.5312e-14	RSAD2/OAS1/OASL/PLSCR1/MX1/IFITM3/TRIM22/IFIT1/ISG15/OAS3/IFI16/STAT1/IFITM2/OAS2/LY6E/BST2/EIF2AK2/LGALS9/IFIT5/LAMP3/PML/TRIM5/APOBEC3B/CD28	24
GO:0045069	BP	GO:0045069	regulation of viral genome replication	17/240	83/18862	3.28591e-16	8.34621e-14	7.19153e-14	RSAD2/OAS1/OASL/PLSCR1/MX1/IFITM3/IFIT1/ISG15/OAS3/IFI16/IFITM2/OAS2/BST2/EIF2AK2/IFIT5/APOBEC3B/CD28	17
GO:0019058	BP	GO:0019058	viral life cycle	29/240	348/18862	9.95624e-16	2.33436e-13	2.0114e-13	RSAD2/OAS1/OASL/PLSCR1/MX1/IFITM3/TRIM22/IFIT1/CHMP5/ISG15/OAS3/IFI16/IFITM2/OAS2/SIGLEC1/LY6E/BST2/EIF2AK2/IFI27/LGALS9/IFIT5/LAMP3/CTSL/PML/CCL2/TRIM5/APOBEC3B/CCR5/CD28	29
GO:0019079	BP	GO:0019079	viral genome replication	19/240	129/18862	3.53936e-15	7.7057e-13	6.63963e-13	RSAD2/OAS1/OASL/PLSCR1/MX1/IFITM3/IFIT1/ISG15/OAS3/IFI16/IFITM2/OAS2/BST2/EIF2AK2/IFI27/IFIT5/CCL2/APOBEC3B/CD28	19
GO:0034341	BP	GO:0034341	response to interferon-gamma	21/240	197/18862	8.94101e-14	1.81681e-11	1.56546e-11	OAS1/OASL/IFITM3/TRIM22/OAS3/IRF7/NMI/STAT1/IFITM2/OAS2/GBP1/BST2/JAK2/LGALS9/MT2A/FCGR1B/PML/TLR2/CCL2/TRIM5/TLR4	21
GO:0032479	BP	GO:0032479	regulation of type I interferon production	16/240	128/18862	7.54008e-12	1.43639e-09	1.23766e-09	HERC5/ISG15/IFIH1/IRF7/DDX58/IFI16/NMI/STAT1/UBE2L6/DHX58/TLR2/ZBP1/TLR7/DTX4/TLR4/TLR8	16
GO:0032606	BP	GO:0032606	type I interferon production	16/240	129/18862	8.51133e-12	1.51376e-09	1.30434e-09	HERC5/ISG15/IFIH1/IRF7/DDX58/IFI16/NMI/STAT1/UBE2L6/DHX58/TLR2/ZBP1/TLR7/DTX4/TLR4/TLR8	16
GO:0060333	BP	GO:0060333	interferon-gamma-mediated signaling pathway	14/240	91/18862	8.93953e-12	1.51376e-09	1.30434e-09	OAS1/OASL/TRIM22/OAS3/IRF7/NMI/STAT1/OAS2/GBP1/JAK2/MT2A/FCGR1B/PML/TRIM5	14
GO:0071346	BP	GO:0071346	cellular response to interferon-gamma	18/240	177/18862	1.24616e-11	1.99911e-09	1.72254e-09	OAS1/OASL/TRIM22/OAS3/IRF7/NMI/STAT1/OAS2/GBP1/JAK2/LGALS9/MT2A/FCGR1B/PML/TLR2/CCL2/TRIM5/TLR4	18
GO:0035455	BP	GO:0035455	response to interferon-alpha	8/240	21/18862	1.07873e-10	1.64399e-08	1.41654e-08	MX2/IFIT3/IFITM3/IFITM2/IFIT2/BST2/EIF2AK2/LAMP3	8
GO:0002831	BP	GO:0002831	regulation of response to biotic stimulus	25/240	420/18862	1.69414e-10	2.45892e-08	2.11874e-08	HERC5/PLSCR1/IFIT1/IFI35/IRF7/DDX58/IFI16/NMI/DDX60/STAT1/SERPING1/USP18/JAK2/DHX58/LGALS9/TRAFD1/ZBP1/TRIM5/FGL2/FFAR2/FPR2/TLR4/CEACAM1/TLR8/HTRA1	25
GO:0001819	BP	GO:0001819	positive regulation of cytokine production	25/240	437/18862	3.88853e-10	5.38738e-08	4.64205e-08	RSAD2/IFIH1/IRF7/DDX58/IFI16/STAT1/JAK2/DHX58/EIF2AK2/LGALS9/TLR2/ZBP1/IGHD/C3AR1/FFAR2/TLR7/EGR1/ZNF580/TLR4/NLRP3/TLR8/CD6/PTGS2/SPTBN1/CD28	25
GO:0032607	BP	GO:0032607	interferon-alpha production	8/240	28/18862	1.52574e-09	1.93769e-07	1.66961e-07	IFIH1/IRF7/DDX58/NMI/STAT1/TLR7/TLR4/TLR8	8
GO:0032647	BP	GO:0032647	regulation of interferon-alpha production	8/240	28/18862	1.52574e-09	1.93769e-07	1.66961e-07	IFIH1/IRF7/DDX58/NMI/STAT1/TLR7/TLR4/TLR8	8
GO:0051767	BP	GO:0051767	nitric-oxide synthase biosynthetic process	7/240	20/18862	3.33105e-09	3.90501e-07	3.36476e-07	JAK2/TLR2/CCL2/PGGT1B/TLR4/FCER2/NAMPT	7
GO:0051769	BP	GO:0051769	regulation of nitric-oxide synthase biosynthetic process	7/240	20/18862	3.33105e-09	3.90501e-07	3.36476e-07	JAK2/TLR2/CCL2/PGGT1B/TLR4/FCER2/NAMPT	7
GO:0032481	BP	GO:0032481	positive regulation of type I interferon production	11/240	77/18862	3.59228e-09	4.05529e-07	3.49425e-07	IFIH1/IRF7/DDX58/IFI16/STAT1/DHX58/TLR2/ZBP1/TLR7/TLR4/TLR8	11
GO:0032728	BP	GO:0032728	positive regulation of interferon-beta production	8/240	33/18862	6.45166e-09	7.02309e-07	6.05146e-07	IFIH1/IRF7/DDX58/DHX58/TLR2/TLR7/TLR4/TLR8	8
GO:0032727	BP	GO:0032727	positive regulation of interferon-alpha production	7/240	22/18862	7.17096e-09	7.53693e-07	6.49421e-07	IFIH1/IRF7/DDX58/STAT1/TLR7/TLR4/TLR8	7
GO:0032648	BP	GO:0032648	regulation of interferon-beta production	9/240	50/18862	1.19734e-08	1.2165e-06	1.0482e-06	IFIH1/IRF7/DDX58/NMI/DHX58/TLR2/TLR7/TLR4/TLR8	9
GO:0032608	BP	GO:0032608	interferon-beta production	9/240	52/18862	1.71977e-08	1.69092e-06	1.45698e-06	IFIH1/IRF7/DDX58/NMI/DHX58/TLR2/TLR7/TLR4/TLR8	9
GO:0051770	BP	GO:0051770	positive regulation of nitric-oxide synthase biosynthetic process	6/240	15/18862	1.81288e-08	1.72677e-06	1.48787e-06	JAK2/TLR2/CCL2/TLR4/FCER2/NAMPT	6
GO:0045088	BP	GO:0045088	regulation of innate immune response	19/240	315/18862	2.3549e-08	2.17507e-06	1.87416e-06	PLSCR1/IFI35/IRF7/IFI16/NMI/STAT1/SERPING1/USP18/JAK2/DHX58/LGALS9/TRAFD1/ZBP1/TRIM5/FFAR2/FPR2/TLR4/CEACAM1/TLR8	19
GO:0035456	BP	GO:0035456	response to interferon-beta	7/240	31/18862	1.00286e-07	8.9903e-06	7.74651e-06	PLSCR1/IFITM3/IFI16/STAT1/IFITM2/BST2/XAF1	7
GO:0002697	BP	GO:0002697	regulation of immune effector process	22/240	465/18862	1.36852e-07	1.19179e-05	1.02691e-05	HERC5/RSAD2/IFIT1/DDX58/DDX60/STAT1/SERPING1/BST2/DHX58/LGALS9/FGL2/C3AR1/FFAR2/CD1C/BLK/TLR4/NLRP3/CEACAM1/HTRA1/FCER2/CD28/CD19	22
GO:0032652	BP	GO:0032652	regulation of interleukin-1 production	11/240	119/18862	3.54671e-07	3.00288e-05	2.58744e-05	IFI16/JAK2/LGALS9/PML/IGHD/CX3CR1/EGR1/TLR4/NLRP3/CEACAM1/TLR8	11
GO:0002221	BP	GO:0002221	pattern recognition receptor signaling pathway	14/240	208/18862	4.67225e-07	3.84892e-05	3.31643e-05	RSAD2/IFI35/IFIH1/IRF7/DDX58/NMI/DDX60/DHX58/CTSL/TLR2/FFAR2/TLR7/TLR4/TLR8	14
GO:0032757	BP	GO:0032757	positive regulation of interleukin-8 production	8/240	57/18862	5.90254e-07	4.73446e-05	4.07946e-05	DDX58/LGALS9/TLR2/FFAR2/TLR7/ZNF580/TLR4/TLR8	8
GO:0032612	BP	GO:0032612	interleukin-1 production	11/240	126/18862	6.32147e-07	4.94047e-05	4.25697e-05	IFI16/JAK2/LGALS9/PML/IGHD/CX3CR1/EGR1/TLR4/NLRP3/CEACAM1/TLR8	11
GO:0051701	BP	GO:0051701	biological process involved in interaction with host	14/240	219/18862	8.69269e-07	6.62383e-05	5.70743e-05	PLSCR1/IFITM3/TRIM22/IFIT1/IFITM2/SIGLEC1/LY6E/EIF2AK2/LGALS9/CTSL/PML/TRIM5/CCR5/CDH1	14
GO:0032732	BP	GO:0032732	positive regulation of interleukin-1 production	8/240	64/18862	1.46448e-06	0.000108872	9.38097e-05	IFI16/JAK2/LGALS9/IGHD/EGR1/TLR4/NLRP3/TLR8	8
GO:0032480	BP	GO:0032480	negative regulation of type I interferon production	7/240	47/18862	2.01705e-06	0.00014638	0.000126129	HERC5/ISG15/IFIH1/DDX58/NMI/UBE2L6/DHX58	7
GO:0052126	BP	GO:0052126	movement in host environment	12/240	175/18862	2.5762e-06	0.000182611	0.000157347	PLSCR1/IFITM3/TRIM22/IFITM2/SIGLEC1/LY6E/LGALS9/CTSL/PML/TRIM5/CCR5/CDH1	12
GO:0044409	BP	GO:0044409	entry into host	11/240	153/18862	4.29488e-06	0.000297518	0.000256357	PLSCR1/IFITM3/TRIM22/IFITM2/SIGLEC1/LY6E/LGALS9/CTSL/TRIM5/CCR5/CDH1	11
GO:0039530	BP	GO:0039530	MDA-5 signaling pathway	4/240	10/18862	5.05529e-06	0.000342412	0.00029504	IFIH1/IRF7/DDX60/DHX58	4
GO:0002832	BP	GO:0002832	negative regulation of response to biotic stimulus	9/240	100/18862	5.23543e-06	0.000346904	0.000298911	IFI16/NMI/SERPING1/DHX58/LGALS9/TRAFD1/FGL2/CEACAM1/HTRA1	9
GO:0032651	BP	GO:0032651	regulation of interleukin-1 beta production	9/240	103/18862	6.6829e-06	0.00042854	0.000369253	IFI16/JAK2/LGALS9/PML/CX3CR1/EGR1/TLR4/NLRP3/TLR8	9
GO:0032731	BP	GO:0032731	positive regulation of interleukin-1 beta production	7/240	56/18862	6.74866e-06	0.00042854	0.000369253	IFI16/JAK2/LGALS9/EGR1/TLR4/NLRP3/TLR8	7
GO:0050729	BP	GO:0050729	positive regulation of inflammatory response	10/240	133/18862	7.92588e-06	0.000493022	0.000424813	IFI35/NMI/JAK2/TLR2/ZBP1/FFAR2/TLR7/TLR4/PTGS2/CD28	10
GO:0032611	BP	GO:0032611	interleukin-1 beta production	9/240	108/18862	9.85756e-06	0.000600917	0.000517781	IFI16/JAK2/LGALS9/PML/CX3CR1/EGR1/TLR4/NLRP3/TLR8	9
GO:0032722	BP	GO:0032722	positive regulation of chemokine production	7/240	60/18862	1.07634e-05	0.00064175	0.000552965	EIF2AK2/LGALS9/TLR2/FFAR2/TLR7/EGR1/TLR4	7
GO:0007204	BP	GO:0007204	positive regulation of cytosolic calcium ion concentration	15/240	310/18862	1.09793e-05	0.00064175	0.000552965	JAK2/CCR1/CXCL10/CXCL11/PML/C3AR1/FPR2/CCR5/CX3CR1/CXCR2/CXCR5/GRIN2D/ADM/P2RY6/CD19	15
GO:1903901	BP	GO:1903901	negative regulation of viral life cycle	5/240	24/18862	1.1159e-05	0.00064175	0.000552965	IFITM3/IFITM2/LY6E/BST2/TRIM5	5
GO:0046596	BP	GO:0046596	regulation of viral entry into host cell	6/240	41/18862	1.23468e-05	0.000691044	0.00059544	IFITM3/TRIM22/IFITM2/LY6E/LGALS9/TRIM5	6
GO:0046718	BP	GO:0046718	viral entry into host cell	10/240	140/18862	1.24696e-05	0.000691044	0.00059544	PLSCR1/IFITM3/TRIM22/IFITM2/SIGLEC1/LY6E/LGALS9/CTSL/TRIM5/CCR5	10
GO:0072503	BP	GO:0072503	cellular divalent inorganic cation homeostasis	19/240	480/18862	1.33041e-05	0.000724121	0.00062394	JAK2/MT1X/CCR1/MT2A/CXCL10/CXCL11/MT1HL1/PML/MT1H/C3AR1/FPR2/CCR5/CX3CR1/CXCR2/CXCR5/GRIN2D/ADM/P2RY6/CD19	19
GO:0062208	BP	GO:0062208	positive regulation of pattern recognition receptor signaling pathway	6/240	42/18862	1.42524e-05	0.000762127	0.000656688	RSAD2/IFI35/DDX60/DHX58/TLR2/TLR4	6
GO:0070098	BP	GO:0070098	chemokine-mediated signaling pathway	8/240	88/18862	1.63628e-05	0.000859413	0.000740515	CCR1/CXCL10/CXCL11/CCL2/CCR5/CX3CR1/CXCR2/CXCR5	8
GO:0031349	BP	GO:0031349	positive regulation of defense response	16/240	361/18862	1.66356e-05	0.000859413	0.000740515	PLSCR1/IFI35/IRF7/IFI16/NMI/JAK2/TLR2/ZBP1/TRIM5/FFAR2/FPR2/TLR7/TLR4/TLR8/PTGS2/CD28	16
GO:0045824	BP	GO:0045824	negative regulation of innate immune response	7/240	65/18862	1.83835e-05	0.000933881	0.00080468	IFI16/NMI/SERPING1/DHX58/LGALS9/TRAFD1/CEACAM1	7
GO:0001818	BP	GO:0001818	negative regulation of cytokine production	16/240	367/18862	2.03562e-05	0.00101714	0.000876423	HERC5/ISG15/IFIH1/DDX58/NMI/UBE2L6/GBP1/BST2/DHX58/LGALS9/PML/CX3CR1/TLR4/NLRP3/CEACAM1/TLR8	16
GO:1903131	BP	GO:1903131	mononuclear cell differentiation	17/240	411/18862	2.19776e-05	0.00108045	0.000930968	RSAD2/IRF7/IFI16/LGALS9/CTSL/FGL2/MAFB/MFNG/CD79A/TPD52/BLK/EGR1/NLRP3/TCF3/WNT1/CD28/CD19	17
GO:1901224	BP	GO:1901224	positive regulation of NIK/NF-kappaB signaling	7/240	67/18862	2.24738e-05	0.00108437	0.000934352	IFI35/NMI/EIF2AK2/LGALS9/TLR2/TLR7/TLR4	7
GO:0072507	BP	GO:0072507	divalent inorganic cation homeostasis	19/240	499/18862	2.2769e-05	0.00108437	0.000934352	JAK2/MT1X/CCR1/MT2A/CXCL10/CXCL11/MT1HL1/PML/MT1H/C3AR1/FPR2/CCR5/CX3CR1/CXCR2/CXCR5/GRIN2D/ADM/P2RY6/CD19	19
GO:0002699	BP	GO:0002699	positive regulation of immune effector process	12/240	219/18862	2.51608e-05	0.00117985	0.00101662	RSAD2/DDX58/DDX60/DHX58/LGALS9/FFAR2/CD1C/BLK/TLR4/NLRP3/FCER2/CD28	12
GO:0050688	BP	GO:0050688	regulation of defense response to virus	7/240	69/18862	2.72866e-05	0.00126014	0.00108581	HERC5/IFIT1/DDX58/STAT1/DHX58/FGL2/HTRA1	7
GO:0002833	BP	GO:0002833	positive regulation of response to biotic stimulus	13/240	258/18862	2.80143e-05	0.00127444	0.00109813	PLSCR1/IFI35/IRF7/IFI16/NMI/DDX60/DHX58/ZBP1/TRIM5/FFAR2/FPR2/TLR4/TLR8	13
GO:0010273	BP	GO:0010273	detoxification of copper ion	4/240	15/18862	3.12519e-05	0.00136216	0.00117371	MT1X/MT2A/MT1HL1/MT1H	4
GO:1990169	BP	GO:1990169	stress response to copper ion	4/240	15/18862	3.12519e-05	0.00136216	0.00117371	MT1X/MT2A/MT1HL1/MT1H	4
GO:0052372	BP	GO:0052372	modulation by symbiont of entry into host	6/240	48/18862	3.12832e-05	0.00136216	0.00117371	IFITM3/TRIM22/IFITM2/LY6E/LGALS9/TRIM5	6
GO:0098586	BP	GO:0098586	cellular response to virus	7/240	71/18862	3.29173e-05	0.00137373	0.00118367	IFIH1/IRF7/DDX58/DDX60/IFI6/DHX58/LGALS9	7
GO:0032677	BP	GO:0032677	regulation of interleukin-8 production	8/240	97/18862	3.33516e-05	0.00137373	0.00118367	DDX58/LGALS9/TLR2/FFAR2/TLR7/ZNF580/TLR4/TLR8	8
GO:1990868	BP	GO:1990868	response to chemokine	8/240	97/18862	3.33516e-05	0.00137373	0.00118367	CCR1/CXCL10/CXCL11/CCL2/CCR5/CX3CR1/CXCR2/CXCR5	8
GO:1990869	BP	GO:1990869	cellular response to chemokine	8/240	97/18862	3.33516e-05	0.00137373	0.00118367	CCR1/CXCL10/CXCL11/CCL2/CCR5/CX3CR1/CXCR2/CXCR5	8
GO:0030595	BP	GO:0030595	leukocyte chemotaxis	12/240	226/18862	3.42756e-05	0.00139296	0.00120025	CCR1/LGALS9/CXCL10/CXCL11/CCL2/C3AR1/FFAR2/FPR2/CCR5/ZNF580/CXCR2/CXCR5	12
GO:0051480	BP	GO:0051480	regulation of cytosolic calcium ion concentration	15/240	344/18862	3.69504e-05	0.00148191	0.00127689	JAK2/CCR1/CXCL10/CXCL11/PML/C3AR1/FPR2/CCR5/CX3CR1/CXCR2/CXCR5/GRIN2D/ADM/P2RY6/CD19	15
GO:0071222	BP	GO:0071222	cellular response to lipopolysaccharide	11/240	197/18862	4.61658e-05	0.00182745	0.00157462	CHMP5/CXCL10/CXCL11/TLR2/CCL2/TRIM5/CCR5/CX3CR1/TLR4/NLRP3/CD6	11
GO:0042116	BP	GO:0042116	macrophage activation	8/240	102/18862	4.79249e-05	0.00187276	0.00161367	IFI35/NMI/JAK2/TLR2/FPR2/TLR7/TLR4/TLR8	8
GO:0039528	BP	GO:0039528	cytoplasmic pattern recognition receptor signaling pathway in response to virus	5/240	32/18862	4.86574e-05	0.00187732	0.00161759	IFIH1/IRF7/DDX58/DDX60/DHX58	5
GO:0032637	BP	GO:0032637	interleukin-8 production	8/240	103/18862	5.13979e-05	0.00195826	0.00168734	DDX58/LGALS9/TLR2/FFAR2/TLR7/ZNF580/TLR4/TLR8	8
GO:0031348	BP	GO:0031348	negative regulation of defense response	12/240	236/18862	5.2211e-05	0.00196468	0.00169287	IFI16/NMI/SERPING1/DHX58/LGALS9/TRAFD1/FGL2/FPR2/TNFAIP6/NLRP3/CEACAM1/HTRA1	12
GO:0061687	BP	GO:0061687	detoxification of inorganic compound	4/240	17/18862	5.34097e-05	0.00198528	0.00171062	MT1X/MT2A/MT1HL1/MT1H	4
GO:0002683	BP	GO:0002683	negative regulation of immune system process	16/240	403/18862	6.25359e-05	0.00228958	0.00197282	IFI16/NMI/SERPING1/GBP1/BST2/DHX58/LGALS9/TRAFD1/CCL2/FGL2/MAFB/BLK/TLR4/CEACAM1/HTRA1/HLA-DOB	16
GO:1901222	BP	GO:1901222	regulation of NIK/NF-kappaB signaling	8/240	106/18862	6.30987e-05	0.00228958	0.00197282	IFI35/NMI/EIF2AK2/LGALS9/TLR2/TLR7/TLR4/NLRP3	8
GO:0097501	BP	GO:0097501	stress response to metal ion	4/240	18/18862	6.79855e-05	0.00243788	0.00210061	MT1X/MT2A/MT1HL1/MT1H	4
GO:0060760	BP	GO:0060760	positive regulation of response to cytokine stimulus	6/240	56/18862	7.60397e-05	0.00269499	0.00232214	IFIH1/IRF7/DDX58/TLR2/ZBP1/TLR4	6
GO:0002703	BP	GO:0002703	regulation of leukocyte mediated immunity	11/240	209/18862	7.87319e-05	0.00270766	0.00233306	RSAD2/DDX58/BST2/LGALS9/CD1C/BLK/TLR4/NLRP3/CEACAM1/FCER2/CD28	11
GO:0071219	BP	GO:0071219	cellular response to molecule of bacterial origin	11/240	209/18862	7.87319e-05	0.00270766	0.00233306	CHMP5/CXCL10/CXCL11/TLR2/CCL2/TRIM5/CCR5/CX3CR1/TLR4/NLRP3/CD6	11
GO:0032496	BP	GO:0032496	response to lipopolysaccharide	14/240	326/18862	7.90622e-05	0.00270766	0.00233306	CHMP5/JAK2/LGALS9/CXCL10/CXCL11/TLR2/CCL2/TRIM5/CCR5/CX3CR1/TLR4/NLRP3/CD6/ADM	14
GO:0007252	BP	GO:0007252	I-kappaB phosphorylation	4/240	20/18862	0.000105511	0.00353404	0.00304511	TLR2/TLR7/CX3CR1/TLR4	4
GO:0046597	BP	GO:0046597	negative regulation of viral entry into host cell	4/240	20/18862	0.000105511	0.00353404	0.00304511	IFITM3/IFITM2/LY6E/TRIM5	4
GO:0032755	BP	GO:0032755	positive regulation of interleukin-6 production	7/240	86/18862	0.000113169	0.00373541	0.00321862	IFIH1/DDX58/LGALS9/TLR2/TLR7/TLR4/TLR8	7
GO:0071276	BP	GO:0071276	cellular response to cadmium ion	5/240	38/18862	0.000113974	0.00373541	0.00321862	MT1X/MT2A/MT1HL1/MT1H/AKR1C3	5
GO:0045089	BP	GO:0045089	positive regulation of innate immune response	11/240	223/18862	0.000139914	0.00450834	0.00388462	PLSCR1/IFI35/IRF7/IFI16/NMI/ZBP1/TRIM5/FFAR2/FPR2/TLR4/TLR8	11
GO:0032642	BP	GO:0032642	regulation of chemokine production	7/240	89/18862	0.000140516	0.00450834	0.00388462	EIF2AK2/LGALS9/TLR2/FFAR2/TLR7/EGR1/TLR4	7
GO:0002237	BP	GO:0002237	response to molecule of bacterial origin	14/240	346/18862	0.000147881	0.00469521	0.00404564	CHMP5/JAK2/LGALS9/CXCL10/CXCL11/TLR2/CCL2/TRIM5/CCR5/CX3CR1/TLR4/NLRP3/CD6/ADM	14
GO:0032069	BP	GO:0032069	regulation of nuclease activity	4/240	22/18862	0.000156147	0.00489874	0.00422101	OAS1/OASL/OAS3/OAS2	4
GO:0060326	BP	GO:0060326	cell chemotaxis	13/240	306/18862	0.000158098	0.00489874	0.00422101	CCR1/LGALS9/CXCL10/CXCL11/CCL2/C3AR1/FFAR2/FPR2/CCR5/CX3CR1/ZNF580/CXCR2/CXCR5	13
GO:0060759	BP	GO:0060759	regulation of response to cytokine stimulus	10/240	189/18862	0.000159113	0.00489874	0.00422101	IFIH1/IRF7/DDX58/STAT1/USP18/JAK2/TLR2/ZBP1/IL1RN/TLR4	10
GO:0051091	BP	GO:0051091	positive regulation of DNA-binding transcription factor activity	12/240	266/18862	0.00016233	0.00494783	0.00426331	TRIM22/DDX58/JAK2/EIF2AK2/LGALS9/TLR2/TRIM5/CX3CR1/TLR4/NLRP3/TCF3/WNT1	12
GO:0002224	BP	GO:0002224	toll-like receptor signaling pathway	9/240	157/18862	0.000186066	0.00561515	0.0048383	RSAD2/IFI35/IRF7/NMI/CTSL/TLR2/TLR7/TLR4/TLR8	9
GO:0071216	BP	GO:0071216	cellular response to biotic stimulus	11/240	233/18862	0.000205128	0.0061297	0.00528167	CHMP5/CXCL10/CXCL11/TLR2/CCL2/TRIM5/CCR5/CX3CR1/TLR4/NLRP3/CD6	11
GO:0030098	BP	GO:0030098	lymphocyte differentiation	14/240	358/18862	0.000210282	0.00619229	0.0053356	RSAD2/LGALS9/CTSL/FGL2/MAFB/MFNG/CD79A/TPD52/EGR1/NLRP3/TCF3/WNT1/CD28/CD19	14
GO:0032602	BP	GO:0032602	chemokine production	7/240	95/18862	0.000211285	0.00619229	0.0053356	EIF2AK2/LGALS9/TLR2/FFAR2/TLR7/EGR1/TLR4	7
GO:0002407	BP	GO:0002407	dendritic cell chemotaxis	4/240	24/18862	0.000222338	0.00634184	0.00546446	CCR1/LGALS9/CCR5/CXCR2	4
GO:0071294	BP	GO:0071294	cellular response to zinc ion	4/240	24/18862	0.000222338	0.00634184	0.00546446	MT1X/MT2A/MT1HL1/MT1H	4
GO:0002449	BP	GO:0002449	lymphocyte mediated immunity	14/240	360/18862	0.00022263	0.00634184	0.00546446	RSAD2/IRF7/SERPING1/LGALS9/IGHD/CD1C/IGHM/NLRP3/CEACAM1/TLR8/FCER2/GZMB/CD28/CD19	14
GO:0050727	BP	GO:0050727	regulation of inflammatory response	14/240	366/18862	0.000263496	0.00743644	0.00640762	IFI35/NMI/USP18/JAK2/TLR2/ZBP1/FFAR2/FPR2/TNFAIP6/TLR7/TLR4/NLRP3/PTGS2/CD28	14
GO:0007249	BP	GO:0007249	I-kappaB kinase/NF-kappaB signaling	12/240	282/18862	0.000277837	0.00776925	0.00669439	TRIM22/TNFSF10/STAT1/BST2/LGALS9/IFIT5/TLR2/TRIM5/TLR7/CX3CR1/TLR4/TLR8	12
GO:0002753	BP	GO:0002753	cytoplasmic pattern recognition receptor signaling pathway	6/240	72/18862	0.000308948	0.00854742	0.0073649	IFIH1/IRF7/DDX58/DDX60/DHX58/TLR4	6
GO:0019371	BP	GO:0019371	cyclooxygenase pathway	3/240	11/18862	0.000311274	0.00854742	0.0073649	PTGS2/AKR1C3/CBR1	3
GO:0001774	BP	GO:0001774	microglial cell activation	5/240	47/18862	0.000317367	0.00863692	0.00744202	JAK2/TLR2/FPR2/TLR7/TLR8	5
GO:0062207	BP	GO:0062207	regulation of pattern recognition receptor signaling pathway	7/240	105/18862	0.000390938	0.010545	0.00908608	RSAD2/IFI35/IRF7/DDX60/DHX58/TLR2/TLR4	7
GO:0002730	BP	GO:0002730	regulation of dendritic cell cytokine production	3/240	12/18862	0.000411139	0.0109107	0.00940119	DDX58/BST2/TLR4	3
GO:0071280	BP	GO:0071280	cellular response to copper ion	4/240	28/18862	0.000411655	0.0109107	0.00940119	MT1X/MT2A/MT1HL1/MT1H	4
GO:0036336	BP	GO:0036336	dendritic cell migration	4/240	29/18862	0.000472784	0.0124228	0.0107041	CCR1/LGALS9/CCR5/CXCR2	4
GO:0002371	BP	GO:0002371	dendritic cell cytokine production	3/240	13/18862	0.00052947	0.0137934	0.0118851	DDX58/BST2/TLR4	3
GO:0002720	BP	GO:0002720	positive regulation of cytokine production involved in immune response	5/240	53/18862	0.000558102	0.0144161	0.0124216	RSAD2/DDX58/FFAR2/TLR4/NLRP3	5
GO:0006874	BP	GO:0006874	cellular calcium ion homeostasis	15/240	442/18862	0.000566672	0.0145144	0.0125064	JAK2/CCR1/CXCL10/CXCL11/PML/C3AR1/FPR2/CCR5/CX3CR1/CXCR2/CXCR5/GRIN2D/ADM/P2RY6/CD19	15
GO:0006878	BP	GO:0006878	cellular copper ion homeostasis	3/240	14/18862	0.000667558	0.016956	0.0146101	MT2A/SLC31A2/SCO2	3
GO:0050777	BP	GO:0050777	negative regulation of immune response	8/240	150/18862	0.000682264	0.0171863	0.0148086	IFI16/NMI/SERPING1/DHX58/LGALS9/TRAFD1/FGL2/CEACAM1	8
GO:0002718	BP	GO:0002718	regulation of cytokine production involved in immune response	6/240	84/18862	0.000708256	0.0176948	0.0152468	RSAD2/DDX58/BST2/FFAR2/TLR4/NLRP3	6
GO:0002285	BP	GO:0002285	lymphocyte activation involved in immune response	9/240	189/18862	0.000724747	0.0179596	0.0154749	LGALS9/FGL2/MFNG/CD1C/TLR4/NLRP3/CEACAM1/CD28/CD19	9
GO:0055074	BP	GO:0055074	calcium ion homeostasis	15/240	454/18862	0.000745182	0.0183171	0.0157829	JAK2/CCR1/CXCL10/CXCL11/PML/C3AR1/FPR2/CCR5/CX3CR1/CXCR2/CXCR5/GRIN2D/ADM/P2RY6/CD19	15
GO:0071674	BP	GO:0071674	mononuclear cell migration	9/240	190/18862	0.000752525	0.0183496	0.0158109	CCR1/LGALS9/CXCL10/CXCL11/CCL2/C3AR1/FPR2/CCR5/CXCR2	9
GO:0042448	BP	GO:0042448	progesterone metabolic process	3/240	15/18862	0.000826634	0.0198781	0.017128	EGR1/AKR1C3/ADM	3
GO:0002688	BP	GO:0002688	regulation of leukocyte chemotaxis	7/240	119/18862	0.000828255	0.0198781	0.017128	CCR1/LGALS9/CXCL10/CCL2/C3AR1/FPR2/ZNF580	7
GO:0031663	BP	GO:0031663	lipopolysaccharide-mediated signaling pathway	5/240	58/18862	0.000846421	0.0201436	0.0173567	TLR2/CCL2/TRIM5/TLR4/CD6	5
GO:0032760	BP	GO:0032760	positive regulation of tumor necrosis factor production	6/240	87/18862	0.000852532	0.0201436	0.0173567	IFIH1/DDX58/JAK2/LGALS9/TLR2/TLR4	6
GO:0002460	BP	GO:0002460	adaptive immune response based on somatic recombination of immune receptors built from immunoglobulin superfamily domains	13/240	367/18862	0.000888534	0.0208327	0.0179505	RSAD2/IRF7/SERPING1/IGHD/CD1C/IGHM/TLR4/NLRP3/CEACAM1/TLR8/FCER2/CD28/CD19	13
GO:0002755	BP	GO:0002755	MyD88-dependent toll-like receptor signaling pathway	4/240	35/18862	0.000981848	0.0225883	0.0194632	IRF7/TLR2/TLR4/TLR8	4
GO:0021955	BP	GO:0021955	central nervous system neuron axonogenesis	4/240	35/18862	0.000981848	0.0225883	0.0194632	EPHB2/B4GALT5/NFIB/TCTN1	4
GO:0051092	BP	GO:0051092	positive regulation of NF-kappaB transcription factor activity	8/240	159/18862	0.000997391	0.0225883	0.0194632	TRIM22/EIF2AK2/LGALS9/TLR2/TRIM5/CX3CR1/TLR4/NLRP3	8
GO:0042113	BP	GO:0042113	B cell activation	12/240	326/18862	0.00100291	0.0225883	0.0194632	BST2/IGHD/MFNG/CD79A/TPD52/BLK/IGHM/TLR4/TCF3/CXCR5/CD28/CD19	12
GO:0019722	BP	GO:0019722	calcium-mediated signaling	9/240	198/18862	0.0010075	0.0225883	0.0194632	GBP1/CCR1/FPR2/CCR5/CX3CR1/CXCR2/RCAN3/CXCR5/GRIN2D	9
GO:0044764	BP	GO:0044764	multi-organism cellular process	3/240	16/18862	0.00100788	0.0225883	0.0194632	SIGLEC1/CTSL/CCR5	3
GO:1903557	BP	GO:1903557	positive regulation of tumor necrosis factor superfamily cytokine production	6/240	90/18862	0.00101848	0.0226592	0.0195244	IFIH1/DDX58/JAK2/LGALS9/TLR2/TLR4	6
GO:0006898	BP	GO:0006898	receptor-mediated endocytosis	12/240	328/18862	0.00105695	0.0233447	0.020115	MX2/MX1/SIGLEC1/FCGR1B/CTSL/FPR2/APOL1/CEACAM1/CXCR2/MSR1/ITSN1/ADM	12
GO:0046686	BP	GO:0046686	response to cadmium ion	5/240	61/18862	0.00106555	0.0233655	0.020133	MT1X/MT2A/MT1HL1/MT1H/AKR1C3	5
GO:0002690	BP	GO:0002690	positive regulation of leukocyte chemotaxis	6/240	91/18862	0.00107896	0.0234906	0.0202407	CCR1/LGALS9/CXCL10/C3AR1/FPR2/ZNF580	6
GO:0002698	BP	GO:0002698	negative regulation of immune effector process	7/240	125/18862	0.0011058	0.0239041	0.020597	SERPING1/BST2/DHX58/LGALS9/FGL2/CEACAM1/HTRA1	7
GO:0032613	BP	GO:0032613	interleukin-10 production	5/240	62/18862	0.00114717	0.0246238	0.0212172	ISG15/LGALS9/TLR2/TLR4/CD28	5
GO:0002367	BP	GO:0002367	cytokine production involved in immune response	6/240	93/18862	0.00120818	0.0254856	0.0219597	RSAD2/DDX58/BST2/FFAR2/TLR4/NLRP3	6
GO:0010566	BP	GO:0010566	regulation of ketone biosynthetic process	3/240	17/18862	0.0012124	0.0254856	0.0219597	EGR1/AKR1C3/ADM	3
GO:0055070	BP	GO:0055070	copper ion homeostasis	3/240	17/18862	0.0012124	0.0254856	0.0219597	MT2A/SLC31A2/SCO2	3
GO:0002429	BP	GO:0002429	immune response-activating cell surface receptor signaling pathway	15/240	481/18862	0.00132783	0.0274836	0.0236813	PLSCR1/GBP1/IGHD/C3AR1/FFAR2/FPR2/CD79A/FCGR2A/BLK/IGHM/PLEKHA1/CEACAM1/CD28/PAX5/CD19	15
GO:0002757	BP	GO:0002757	immune response-activating signal transduction	15/240	481/18862	0.00132783	0.0274836	0.0236813	PLSCR1/GBP1/IGHD/C3AR1/FFAR2/FPR2/CD79A/FCGR2A/BLK/IGHM/PLEKHA1/CEACAM1/CD28/PAX5/CD19	15
GO:0006882	BP	GO:0006882	cellular zinc ion homeostasis	4/240	38/18862	0.00134352	0.0274836	0.0236813	MT1X/MT2A/MT1HL1/MT1H	4
GO:0032733	BP	GO:0032733	positive regulation of interleukin-10 production	4/240	38/18862	0.00134352	0.0274836	0.0236813	LGALS9/TLR2/TLR4/CD28	4
GO:0043312	BP	GO:0043312	neutrophil degranulation	15/240	485/18862	0.00144033	0.029093	0.0250681	BST2/PLAC8/HSPA6/TLR2/S100A11/FGL2/C3AR1/FPR2/DSC1/TNFAIP6/FCGR2A/CEACAM1/CXCR2/RNASE2/FCGR3B	15
GO:0071360	BP	GO:0071360	cellular response to exogenous dsRNA	3/240	18/18862	0.00144129	0.029093	0.0250681	IFIT1/IFIH1/DDX58	3
GO:0050854	BP	GO:0050854	regulation of antigen receptor-mediated signaling pathway	5/240	66/18862	0.00152056	0.0304773	0.0262608	GBP1/BLK/CEACAM1/PAX5/CD19	5
GO:0002283	BP	GO:0002283	neutrophil activation involved in immune response	15/240	488/18862	0.00152986	0.0304773	0.0262608	BST2/PLAC8/HSPA6/TLR2/S100A11/FGL2/C3AR1/FPR2/DSC1/TNFAIP6/FCGR2A/CEACAM1/CXCR2/RNASE2/FCGR3B	15
GO:0002687	BP	GO:0002687	positive regulation of leukocyte migration	7/240	133/18862	0.00158392	0.0313492	0.0270121	CCR1/LGALS9/CXCL10/C3AR1/FPR2/CX3CR1/ZNF580	7
GO:0051281	BP	GO:0051281	positive regulation of release of sequestered calcium ion into cytosol	4/240	40/18862	0.00163072	0.0318617	0.0274537	CXCL10/CXCL11/P2RY6/CD19	4
GO:0055069	BP	GO:0055069	zinc ion homeostasis	4/240	40/18862	0.00163072	0.0318617	0.0274537	MT1X/MT2A/MT1HL1/MT1H	4
GO:0061025	BP	GO:0061025	membrane fusion	8/240	172/18862	0.00164781	0.0318978	0.0274848	MX2/MX1/SAMD9/TAP1/CTSL/MYOF/OTOF/CCR5	8
GO:0050853	BP	GO:0050853	B cell receptor signaling pathway	7/240	134/18862	0.00165349	0.0318978	0.0274848	IGHD/CD79A/BLK/IGHM/PLEKHA1/PAX5/CD19	7
GO:0002702	BP	GO:0002702	positive regulation of production of molecular mediator of immune response	6/240	99/18862	0.00166762	0.031968	0.0275453	RSAD2/DDX58/FFAR2/TLR4/NLRP3/CD28	6
GO:0032102	BP	GO:0032102	negative regulation of response to external stimulus	13/240	394/18862	0.00168065	0.0320164	0.027587	IFI16/NMI/SERPING1/DHX58/LGALS9/TRAFD1/CCL2/FGL2/FPR2/TNFAIP6/NLRP3/CEACAM1/HTRA1	13
GO:0002446	BP	GO:0002446	neutrophil mediated immunity	15/240	499/18862	0.00189915	0.0359542	0.03098	BST2/PLAC8/HSPA6/TLR2/S100A11/FGL2/C3AR1/FPR2/DSC1/TNFAIP6/FCGR2A/CEACAM1/CXCR2/RNASE2/FCGR3B	15
GO:0042119	BP	GO:0042119	neutrophil activation	15/240	500/18862	0.00193613	0.0364279	0.0313882	BST2/PLAC8/HSPA6/TLR2/S100A11/FGL2/C3AR1/FPR2/DSC1/TNFAIP6/FCGR2A/CEACAM1/CXCR2/RNASE2/FCGR3B	15
GO:0046688	BP	GO:0046688	response to copper ion	4/240	42/18862	0.001958	0.0366135	0.0315481	MT1X/MT2A/MT1HL1/MT1H	4
GO:0090026	BP	GO:0090026	positive regulation of monocyte chemotaxis	3/240	20/18862	0.00197614	0.0367272	0.0316461	CCR1/CXCL10/FPR2	3
GO:0052547	BP	GO:0052547	regulation of peptidase activity	14/240	455/18862	0.00215856	0.0398745	0.0343579	TNFSF10/IFI16/SERPING1/BST2/JAK2/IFI6/LGALS9/LAMP3/PML/RARRES1/COL6A3/NLRP3/PCOLCE/LCN1	14
GO:0038061	BP	GO:0038061	NIK/NF-kappaB signaling	8/240	185/18862	0.00259604	0.0476671	0.0410725	IFI35/NMI/EIF2AK2/LGALS9/TLR2/TLR7/TLR4/NLRP3	8
GO:0071359	BP	GO:0071359	cellular response to dsRNA	3/240	22/18862	0.00261996	0.0478182	0.0412027	IFIT1/IFIH1/DDX58	3
GO:0002700	BP	GO:0002700	regulation of production of molecular mediator of immune response	7/240	146/18862	0.00268787	0.0487656	0.042019	RSAD2/DDX58/BST2/FFAR2/TLR4/NLRP3/CD28	7
GO:0070371	BP	GO:0070371	ERK1 and ERK2 cascade	11/240	320/18862	0.00274811	0.0495635	0.0427065	GBP1/CCR1/LGALS9/HESX1/CCL2/EPHB2/FPR2/TLR4/CEACAM1/ATF3/P2RY6	11
GO:0030522	BP	GO:0030522	intracellular receptor signaling pathway	10/240	274/18862	0.00276683	0.0496076	0.0427445	IFIH1/IRF7/DDX58/DDX60/JAK2/DHX58/PML/RARG/TLR4/AKR1C3	10
GO:0009897	CC	GO:0009897	external side of plasma membrane	19/247	402/19520	9.58185e-07	0.000297037	0.00028443	CCR1/CXCL10/IGHD/CD79A/CCR5/CD1C/CX3CR1/IGHM/TLR4/TLR8/CD6/ADGRA3/CXCR2/FCER2/MSR1/CXCR5/BCAM/CD28/CD19	19
GO:0062023	CC	GO:0062023	collagen-containing extracellular matrix	17/247	423/19520	2.97624e-05	0.00461318	0.00441737	PLSCR1/SERPING1/LGALS9/LGALS3BP/CTSL/FGL2/FBLN5/LAMC1/COL6A3/MGP/COL6A2/HTRA1/CSPG4/COL8A2/BCAM/PCOLCE/ACAN	17
GO:0003725	MF	GO:0003725	double-stranded RNA binding	12/243	76/18337	3.27805e-10	1.58985e-07	1.46304e-07	OAS1/OASL/IFIH1/OAS3/DDX58/DDX60/OAS2/DHX58/EIF2AK2/ZBP1/TLR7/TLR8	12
GO:0019864	MF	GO:0019864	IgG binding	4/243	11/18337	9.22909e-06	0.00109679	0.00100931	FCGR1B/FCGR2A/FCGR2C/FCGR3B	4
GO:0016493	MF	GO:0016493	C-C chemokine receptor activity	5/243	23/18337	1.08586e-05	0.00109679	0.00100931	CCR1/CCR5/CX3CR1/CXCR2/CXCR5	5
GO:0038187	MF	GO:0038187	pattern recognition receptor activity	5/243	23/18337	1.08586e-05	0.00109679	0.00100931	TLR2/TRIM5/TLR7/TLR4/TLR8	5
GO:0019865	MF	GO:0019865	immunoglobulin binding	5/243	24/18337	1.35685e-05	0.00109679	0.00100931	FCGR1B/FCGR2A/FCGR2C/FCER2/FCGR3B	5
GO:0019957	MF	GO:0019957	C-C chemokine binding	5/243	24/18337	1.35685e-05	0.00109679	0.00100931	CCR1/CCR5/CX3CR1/CXCR2/CXCR5	5
GO:0001637	MF	GO:0001637	G protein-coupled chemoattractant receptor activity	5/243	26/18337	2.05494e-05	0.00124581	0.00114644	CCR1/CCR5/CX3CR1/CXCR2/CXCR5	5
GO:0004950	MF	GO:0004950	chemokine receptor activity	5/243	26/18337	2.05494e-05	0.00124581	0.00114644	CCR1/CCR5/CX3CR1/CXCR2/CXCR5	5
GO:0019956	MF	GO:0019956	chemokine binding	5/243	33/18337	6.87413e-05	0.00370439	0.00340893	CCR1/CCR5/CX3CR1/CXCR2/CXCR5	5
GO:0140375	MF	GO:0140375	immune receptor activity	9/243	136/18337	8.44544e-05	0.00409604	0.00376933	CCR1/FCGR1B/C3AR1/FPR2/CCR5/CX3CR1/CXCR2/CXCR5/HLA-DOB	9
GO:0003727	MF	GO:0003727	single-stranded RNA binding	7/243	88/18337	0.000167872	0.00740164	0.00681127	IFIH1/DDX58/DDX60/DHX58/IFIT5/TLR7/TLR8	7
GO:0005201	MF	GO:0005201	extracellular matrix structural constituent	9/243	170/18337	0.000450997	0.0182278	0.0167739	FGL2/FBLN5/LAMC1/COL6A3/MGP/COL6A2/COL8A2/PCOLCE/ACAN	9
enrichKEGG (GSE81622)
	ONTOLOGY	ID	Description	GeneRatio	BgRatio	pvalue	p.adjust	qvalue	geneID	Count
GO:0051607	BP	GO:0051607	defense response to virus	18/31	260/18862	3.13507e-26	1.2603e-23	8.20069e-24	MX2/IFIT1/DHX58/MX1/IFI44L/RSAD2/OAS2/IFIT2/OAS3/PARP9/HERC5/EIF2AK2/STAT1/IFIH1/IFIT3/IRF7/CXCL10/DDX58	18
GO:0140546	BP	GO:0140546	defense response to symbiont	18/31	260/18862	3.13507e-26	1.2603e-23	8.20069e-24	MX2/IFIT1/DHX58/MX1/IFI44L/RSAD2/OAS2/IFIT2/OAS3/PARP9/HERC5/EIF2AK2/STAT1/IFIH1/IFIT3/IRF7/CXCL10/DDX58	18
GO:0009615	BP	GO:0009615	response to virus	19/31	359/18862	1.45724e-25	3.90541e-23	2.54123e-23	MX2/IFIT1/DHX58/MX1/IFI44L/RSAD2/OAS2/IFIT2/OAS3/PARP9/HERC5/EIF2AK2/STAT1/IFIH1/IFIT3/IRF7/IFI44/CXCL10/DDX58	19
GO:0060337	BP	GO:0060337	type I interferon signaling pathway	12/31	95/18862	1.69215e-20	3.10678e-18	2.02156e-18	MX2/IFIT1/MX1/RSAD2/OAS2/IFIT2/OAS3/USP18/STAT1/XAF1/IFIT3/IRF7	12
GO:0071357	BP	GO:0071357	cellular response to type I interferon	12/31	96/18862	1.93207e-20	3.10678e-18	2.02156e-18	MX2/IFIT1/MX1/RSAD2/OAS2/IFIT2/OAS3/USP18/STAT1/XAF1/IFIT3/IRF7	12
GO:0034340	BP	GO:0034340	response to type I interferon	12/31	101/18862	3.66978e-20	4.9175e-18	3.19979e-18	MX2/IFIT1/MX1/RSAD2/OAS2/IFIT2/OAS3/USP18/STAT1/XAF1/IFIT3/IRF7	12
GO:0048525	BP	GO:0048525	negative regulation of viral process	7/31	89/18862	9.82175e-11	1.1281e-08	7.34047e-09	IFIT1/MX1/RSAD2/OAS2/OAS3/EIF2AK2/STAT1	7
GO:0035455	BP	GO:0035455	response to interferon-alpha	5/31	21/18862	1.70706e-10	1.71559e-08	1.11633e-08	MX2/IFIT2/LAMP3/EIF2AK2/IFIT3	5
GO:0045071	BP	GO:0045071	negative regulation of viral genome replication	6/31	54/18862	2.88108e-10	2.57377e-08	1.67473e-08	IFIT1/MX1/RSAD2/OAS2/OAS3/EIF2AK2	6
GO:0050792	BP	GO:0050792	regulation of viral process	8/31	186/18862	4.99637e-10	4.01708e-08	2.61389e-08	IFIT1/MX1/RSAD2/OAS2/LAMP3/OAS3/EIF2AK2/STAT1	8
GO:0043903	BP	GO:0043903	regulation of biological process involved in symbiotic interaction	8/31	197/18862	7.88523e-10	5.76339e-08	3.7502e-08	IFIT1/MX1/RSAD2/OAS2/LAMP3/OAS3/EIF2AK2/STAT1	8
GO:0050688	BP	GO:0050688	regulation of defense response to virus	6/31	69/18862	1.31462e-09	8.42615e-08	5.48285e-08	IFIT1/DHX58/PARP9/HERC5/STAT1/DDX58	6
GO:0019079	BP	GO:0019079	viral genome replication	7/31	129/18862	1.36244e-09	8.42615e-08	5.48285e-08	IFIT1/MX1/RSAD2/OAS2/CCL2/OAS3/EIF2AK2	7
GO:1903900	BP	GO:1903900	regulation of viral life cycle	7/31	148/18862	3.56584e-09	2.04781e-07	1.3325e-07	IFIT1/MX1/RSAD2/OAS2/LAMP3/OAS3/EIF2AK2	7
GO:0045069	BP	GO:0045069	regulation of viral genome replication	6/31	83/18862	4.07375e-09	2.18353e-07	1.42081e-07	IFIT1/MX1/RSAD2/OAS2/OAS3/EIF2AK2	6
GO:0032727	BP	GO:0032727	positive regulation of interferon-alpha production	4/31	22/18862	4.27643e-08	2.14891e-06	1.39828e-06	STAT1/IFIH1/IRF7/DDX58	4
GO:0032479	BP	GO:0032479	regulation of type I interferon production	6/31	128/18862	5.56103e-08	2.60212e-06	1.69319e-06	DHX58/HERC5/STAT1/IFIH1/IRF7/DDX58	6
GO:0032606	BP	GO:0032606	type I interferon production	6/31	129/18862	5.82565e-08	2.60212e-06	1.69319e-06	DHX58/HERC5/STAT1/IFIH1/IRF7/DDX58	6
GO:0019058	BP	GO:0019058	viral life cycle	8/31	348/18862	6.74932e-08	2.85603e-06	1.8584e-06	IFIT1/MX1/RSAD2/OAS2/CCL2/LAMP3/OAS3/EIF2AK2	8
GO:0032607	BP	GO:0032607	interferon-alpha production	4/31	28/18862	1.18879e-07	4.55137e-06	2.96155e-06	STAT1/IFIH1/IRF7/DDX58	4
GO:0032647	BP	GO:0032647	regulation of interferon-alpha production	4/31	28/18862	1.18879e-07	4.55137e-06	2.96155e-06	STAT1/IFIH1/IRF7/DDX58	4
GO:0032481	BP	GO:0032481	positive regulation of type I interferon production	5/31	77/18862	1.55406e-07	5.67939e-06	3.69555e-06	DHX58/STAT1/IFIH1/IRF7/DDX58	5
GO:0039528	BP	GO:0039528	cytoplasmic pattern recognition receptor signaling pathway in response to virus	4/31	32/18862	2.07831e-07	7.26505e-06	4.72732e-06	DHX58/IFIH1/IRF7/DDX58	4
GO:0032728	BP	GO:0032728	positive regulation of interferon-beta production	4/31	33/18862	2.36226e-07	7.91359e-06	5.14932e-06	DHX58/IFIH1/IRF7/DDX58	4
GO:0002831	BP	GO:0002831	regulation of response to biotic stimulus	8/31	420/18862	2.84664e-07	9.15481e-06	5.95698e-06	IFIT1/DHX58/PARP9/HERC5/USP18/STAT1/IRF7/DDX58	8
GO:0060333	BP	GO:0060333	interferon-gamma-mediated signaling pathway	5/31	91/18862	3.59938e-07	1.11304e-05	7.24247e-06	OAS2/OAS3/PARP9/STAT1/IRF7	5
GO:0071346	BP	GO:0071346	cellular response to interferon-gamma	6/31	177/18862	3.80107e-07	1.13187e-05	7.36503e-06	OAS2/CCL2/OAS3/PARP9/STAT1/IRF7	6
GO:0039530	BP	GO:0039530	MDA-5 signaling pathway	3/31	10/18862	4.78609e-07	1.37429e-05	8.94244e-06	DHX58/IFIH1/IRF7	3
GO:0060759	BP	GO:0060759	regulation of response to cytokine stimulus	6/31	189/18862	5.58821e-07	1.54928e-05	1.00811e-05	PARP9/USP18/STAT1/IFIH1/IRF7/DDX58	6
GO:0034341	BP	GO:0034341	response to interferon-gamma	6/31	197/18862	7.12458e-07	1.90939e-05	1.24243e-05	OAS2/CCL2/OAS3/PARP9/STAT1/IRF7	6
GO:0032480	BP	GO:0032480	negative regulation of type I interferon production	4/31	47/18862	1.01329e-06	2.62803e-05	1.71004e-05	DHX58/HERC5/IFIH1/DDX58	4
GO:0032648	BP	GO:0032648	regulation of interferon-beta production	4/31	50/18862	1.30385e-06	3.27592e-05	2.13162e-05	DHX58/IFIH1/IRF7/DDX58	4
GO:0032608	BP	GO:0032608	interferon-beta production	4/31	52/18862	1.52921e-06	3.7257e-05	2.42429e-05	DHX58/IFIH1/IRF7/DDX58	4
GO:0060760	BP	GO:0060760	positive regulation of response to cytokine stimulus	4/31	56/18862	2.06517e-06	4.88352e-05	3.17768e-05	PARP9/IFIH1/IRF7/DDX58	4
GO:0071360	BP	GO:0071360	cellular response to exogenous dsRNA	3/31	18/18862	3.22567e-06	7.40984e-05	4.82153e-05	IFIT1/IFIH1/DDX58	3
GO:0098586	BP	GO:0098586	cellular response to virus	4/31	71/18862	5.37015e-06	0.000119933	7.80398e-05	DHX58/IFIH1/IRF7/DDX58	4
GO:0001819	BP	GO:0001819	positive regulation of cytokine production	7/31	437/18862	5.54948e-06	0.000120167	7.81918e-05	DHX58/RSAD2/EIF2AK2/STAT1/IFIH1/IRF7/DDX58	7
GO:0002753	BP	GO:0002753	cytoplasmic pattern recognition receptor signaling pathway	4/31	72/18862	5.67953e-06	0.000120167	7.81918e-05	DHX58/IFIH1/IRF7/DDX58	4
GO:0071359	BP	GO:0071359	cellular response to dsRNA	3/31	22/18862	6.06061e-06	0.000124942	8.12989e-05	IFIT1/IFIH1/DDX58	3
GO:0002697	BP	GO:0002697	regulation of immune effector process	7/31	465/18862	8.32911e-06	0.000167415	0.000108936	IFIT1/DHX58/RSAD2/PARP9/HERC5/STAT1/DDX58	7
GO:0002230	BP	GO:0002230	positive regulation of defense response to virus by host	3/31	31/18862	1.75135e-05	0.000343436	0.000223472	PARP9/STAT1/DDX58	3
GO:0002221	BP	GO:0002221	pattern recognition receptor signaling pathway	5/31	208/18862	2.09084e-05	0.000400247	0.000260438	DHX58/RSAD2/IFIH1/IRF7/DDX58	5
GO:0050691	BP	GO:0050691	regulation of defense response to virus by host	3/31	41/18862	4.10741e-05	0.00076799	0.000499726	PARP9/STAT1/DDX58	3
GO:0043330	BP	GO:0043330	response to exogenous dsRNA	3/31	48/18862	6.61263e-05	0.00120831	0.000786238	IFIT1/IFIH1/DDX58	3
GO:0043331	BP	GO:0043331	response to dsRNA	3/31	54/18862	9.42001e-05	0.00168304	0.00109514	IFIT1/IFIH1/DDX58	3
GO:0035457	BP	GO:0035457	cellular response to interferon-alpha	2/31	11/18862	0.000142458	0.00243694	0.0015857	IFIT2/IFIT3	2
GO:0070142	BP	GO:0070142	synaptic vesicle budding	2/31	11/18862	0.000142458	0.00243694	0.0015857	MX2/MX1	2
GO:0045088	BP	GO:0045088	regulation of innate immune response	5/31	315/18862	0.000149679	0.00250712	0.00163137	DHX58/PARP9/USP18/STAT1/IRF7	5
GO:0001959	BP	GO:0001959	regulation of cytokine-mediated signaling pathway	4/31	177/18862	0.000193471	0.00317451	0.00206563	PARP9/USP18/STAT1/IRF7	4
GO:0090148	BP	GO:0090148	membrane fission	2/31	15/18862	0.000270852	0.0043553	0.00283397	MX2/MX1	2
GO:0098884	BP	GO:0098884	postsynaptic neurotransmitter receptor internalization	2/31	18/18862	0.000393459	0.00608349	0.00395849	MX2/MX1	2
GO:0140239	BP	GO:0140239	postsynaptic endocytosis	2/31	18/18862	0.000393459	0.00608349	0.00395849	MX2/MX1	2
GO:0032069	BP	GO:0032069	regulation of nuclease activity	2/31	22/18862	0.000591618	0.00897474	0.00583981	OAS2/OAS3	2
GO:0009219	BP	GO:0009219	pyrimidine deoxyribonucleotide metabolic process	2/31	23/18862	0.0006473	0.00963757	0.00627111	CMPK2/TYMP	2
GO:0062207	BP	GO:0062207	regulation of pattern recognition receptor signaling pathway	3/31	105/18862	0.000672702	0.00983369	0.00639872	DHX58/RSAD2/IRF7	3
GO:0039529	BP	GO:0039529	RIG-I signaling pathway	2/31	25/18862	0.000765979	0.0104381	0.006792	DHX58/DDX58	2
GO:0060330	BP	GO:0060330	regulation of response to interferon-gamma	2/31	25/18862	0.000765979	0.0104381	0.006792	PARP9/STAT1	2
GO:0060334	BP	GO:0060334	regulation of interferon-gamma-mediated signaling pathway	2/31	25/18862	0.000765979	0.0104381	0.006792	PARP9/STAT1	2
GO:0099590	BP	GO:0099590	neurotransmitter receptor internalization	2/31	25/18862	0.000765979	0.0104381	0.006792	MX2/MX1	2
GO:1901623	BP	GO:1901623	regulation of lymphocyte chemotaxis	2/31	26/18862	0.000828962	0.0111081	0.00722797	CCL2/CXCL10	2
GO:0030522	BP	GO:0030522	intracellular receptor signaling pathway	4/31	274/18862	0.00100641	0.0132648	0.00863136	DHX58/IFIH1/IRF7/DDX58	4
GO:0035456	BP	GO:0035456	response to interferon-beta	2/31	31/18862	0.00118	0.0153019	0.00995688	STAT1/XAF1	2
GO:0060338	BP	GO:0060338	regulation of type I interferon-mediated signaling pathway	2/31	35/18862	0.00150373	0.0191904	0.0124871	USP18/IRF7	2
GO:0009394	BP	GO:0009394	2'-deoxyribonucleotide metabolic process	2/31	36/18862	0.00159056	0.0199814	0.0130017	CMPK2/TYMP	2
GO:0019692	BP	GO:0019692	deoxyribose phosphate metabolic process	2/31	38/18862	0.00177123	0.0219088	0.0142559	CMPK2/TYMP	2
GO:0009262	BP	GO:0009262	deoxyribonucleotide metabolic process	2/31	40/18862	0.00196122	0.0235347	0.0153139	CMPK2/TYMP	2
GO:0072528	BP	GO:0072528	pyrimidine-containing compound biosynthetic process	2/31	40/18862	0.00196122	0.0235347	0.0153139	CMPK2/TYMP	2
GO:0000266	BP	GO:0000266	mitochondrial fission	2/31	42/18862	0.00216047	0.0251741	0.0163807	MX2/MX1	2
GO:0062208	BP	GO:0062208	positive regulation of pattern recognition receptor signaling pathway	2/31	42/18862	0.00216047	0.0251741	0.0163807	DHX58/RSAD2	2
GO:0048489	BP	GO:0048489	synaptic vesicle transport	2/31	43/18862	0.00226354	0.0259984	0.016917	MX2/MX1	2
GO:0007259	BP	GO:0007259	receptor signaling pathway via JAK-STAT	3/31	166/18862	0.00251082	0.0284324	0.0185008	CCL2/PARP9/STAT1	3
GO:0099637	BP	GO:0099637	neurotransmitter receptor transport	2/31	46/18862	0.00258648	0.0288824	0.0187936	MX2/MX1	2
GO:0002819	BP	GO:0002819	regulation of adaptive immune response	3/31	170/18862	0.00268596	0.0295824	0.0192491	RSAD2/IRF7/TNFSF13B	3
GO:0061025	BP	GO:0061025	membrane fusion	3/31	172/18862	0.0027763	0.0301641	0.0196276	MX2/MX1/OTOF	3
GO:0097696	BP	GO:0097696	receptor signaling pathway via STAT	3/31	175/18862	0.0029153	0.0305922	0.0199062	CCL2/PARP9/STAT1	3
GO:0001818	BP	GO:0001818	negative regulation of cytokine production	4/31	367/18862	0.0029287	0.0305922	0.0199062	DHX58/HERC5/IFIH1/DDX58	4
GO:0001961	BP	GO:0001961	positive regulation of cytokine-mediated signaling pathway	2/31	49/18862	0.00292985	0.0305922	0.0199062	PARP9/IRF7	2
GO:0099504	BP	GO:0099504	synaptic vesicle cycle	3/31	177/18862	0.00301031	0.0310285	0.02019	MX2/MX1/OTOF	3
GO:0006220	BP	GO:0006220	pyrimidine nucleotide metabolic process	2/31	50/18862	0.00304882	0.0310285	0.02019	CMPK2/TYMP	2
GO:0002720	BP	GO:0002720	positive regulation of cytokine production involved in immune response	2/31	53/18862	0.00341912	0.0343621	0.0223592	RSAD2/DDX58	2
GO:0097479	BP	GO:0097479	synaptic vesicle localization	2/31	54/18862	0.003547	0.0352072	0.0229091	MX2/MX1	2
GO:0099003	BP	GO:0099003	vesicle-mediated transport in synapse	3/31	194/18862	0.0038956	0.0381959	0.0248538	MX2/MX1/OTOF	3
GO:0071222	BP	GO:0071222	cellular response to lipopolysaccharide	3/31	197/18862	0.00406658	0.0393919	0.0256321	CCL2/CXCL10/CMPK2	3
GO:0048488	BP	GO:0048488	synaptic vesicle endocytosis	2/31	59/18862	0.00421944	0.039911	0.0259698	MX2/MX1	2
GO:0140238	BP	GO:0140238	presynaptic endocytosis	2/31	59/18862	0.00421944	0.039911	0.0259698	MX2/MX1	2
GO:0099072	BP	GO:0099072	regulation of postsynaptic membrane neurotransmitter receptor levels	2/31	60/18862	0.00436049	0.0407655	0.0265259	MX2/MX1	2
GO:0071219	BP	GO:0071219	cellular response to molecule of bacterial origin	3/31	209/18862	0.00479608	0.0438236	0.0285158	CCL2/CXCL10/CMPK2	3
GO:2000401	BP	GO:2000401	regulation of lymphocyte migration	2/31	63/18862	0.00479662	0.0438236	0.0285158	CCL2/CXCL10	2
GO:0048247	BP	GO:0048247	lymphocyte chemotaxis	2/31	64/18862	0.0049463	0.0446834	0.0290752	CCL2/CXCL10	2
GO:0072678	BP	GO:0072678	T cell migration	2/31	66/18862	0.00525208	0.0469186	0.0305296	CCL2/CXCL10	2
GO:0002699	BP	GO:0002699	positive regulation of immune effector process	3/31	219/18862	0.0054609	0.0482479	0.0313946	DHX58/RSAD2/DDX58	3
GO:0002548	BP	GO:0002548	monocyte chemotaxis	2/31	68/18862	0.00556637	0.0486452	0.0316531	CCL2/CXCL10	2
GO:0098843	CC	GO:0098843	postsynaptic endocytic zone	2/33	10/19520	0.000123669	0.00513368	0.00468866	MX2/MX1	2
GO:0044327	CC	GO:0044327	dendritic spine head	2/33	11/19520	0.000150991	0.00513368	0.00468866	MX2/MX1	2
GO:0003725	MF	GO:0003725	double-stranded RNA binding	6/32	76/18337	3.44839e-09	3.48287e-07	2.39572e-07	DHX58/OAS2/OAS3/EIF2AK2/IFIH1/DDX58	6
GO:0003724	MF	GO:0003724	RNA helicase activity	4/32	77/18337	9.45136e-06	0.000477293	0.00032831	DHX58/HELZ2/IFIH1/DDX58	4
GO:0004386	MF	GO:0004386	helicase activity	4/32	157/18337	0.000154287	0.00519432	0.00357296	DHX58/HELZ2/IFIH1/DDX58	4
GO:0003727	MF	GO:0003727	single-stranded RNA binding	3/32	88/18337	0.000478979	0.0120942	0.00831911	DHX58/IFIH1/DDX58	3
GO:0070566	MF	GO:0070566	adenylyltransferase activity	2/32	29/18337	0.00116312	0.0167817	0.0115434	OAS2/OAS3	2
GO:0005126	MF	GO:0005126	cytokine receptor binding	4/32	270/18337	0.00119485	0.0167817	0.0115434	CCL2/STAT1/CXCL10/TNFSF13B	4
GO:0016887	MF	GO:0016887	ATPase activity	5/32	478/18337	0.00132673	0.0167817	0.0115434	DHX58/HELZ2/IFIH1/TOR1B/DDX58	5
GO:0005164	MF	GO:0005164	tumor necrosis factor receptor binding	2/32	31/18337	0.00132924	0.0167817	0.0115434	STAT1/TNFSF13B	2
GO:0008009	MF	GO:0008009	chemokine activity	2/32	49/18337	0.00329654	0.0314951	0.0216642	CCL2/CXCL10	2
GO:0032813	MF	GO:0032813	tumor necrosis factor receptor superfamily binding	2/32	49/18337	0.00329654	0.0314951	0.0216642	STAT1/TNFSF13B	2
GO:0016763	MF	GO:0016763	transferase activity, transferring pentosyl groups	2/32	50/18337	0.00343016	0.0314951	0.0216642	PARP9/TYMP	2
GO:0140098	MF	GO:0140098	catalytic activity, acting on RNA	4/32	386/18337	0.00436235	0.0367164	0.0252557	DHX58/HELZ2/IFIH1/DDX58	4
GO:0042379	MF	GO:0042379	chemokine receptor binding	2/32	69/18337	0.00643503	0.0499953	0.0343897	CCL2/CXCL10	2

## Sheet: S2
gseGO (GSE121239)
	ONTOLOGY	ID	Description	setSize	enrichmentScore	NES	pvalue	p.adjust	qvalues	rank	leading_edge	core_enrichment
GO:0000184	BP	GO:0000184	nuclear-transcribed mRNA catabolic process, nonsense-mediated decay	119	-0.553924	-2.66109	1e-10	1.6502e-08	1.47948e-08	3598	tags=53%, list=19%, signal=43%	6207/6222/9775/6147/6135/196513/6194/6499/6161/6128/6181/3921/56006/6208/23293/9045/6189/6129/6176/6143/6167/6204/51594/6202/6210/5518/9939/6157/9349/6217/6223/6234/6138/6136/6173/5394/6228/6130/6209/26986/6187/2935/25873/23521/6203/6134/6141/6201/6188/11224/6125/6132/6218/6159/4736/6227/6122/6175/6146/6193/6124/6165/6137
GO:0002221	BP	GO:0002221	pattern recognition receptor signaling pathway	192	0.589364	2.3605	1e-10	1.6502e-08	1.47948e-08	2709	tags=39%, list=14%, signal=34%	91543/55601/64135/23586/3665/3430/4057/26253/79132/5608/7099/8915/118788/2867/9111/10010/23643/3656/57590/9958/121260/5581/1147/4615/51284/948/1514/57162/285852/29110/8767/84282/329/6565/257397/80216/7097/7323/11314/7321/84868/11213/81622/857/64127/92610/26191/7096/7100/7128/1654/4067/55914/146722/3684/9867/144811/3659/331/81793/23118/1520/8737/929/4214/57724/2150/26060/10211/10333/8546/5289/841/…
GO:0002237	BP	GO:0002237	response to molecule of bacterial origin	321	0.516421	2.17152	1e-10	1.6502e-08	1.47948e-08	2161	tags=29%, list=11%, signal=26%	129607/117854/3627/85363/1669/4057/671/4353/29126/51510/558/3576/3965/1991/6347/1511/3717/7099/1267/383/3725/8915/100133941/2643/4257/23328/114769/3606/2919/6373/23643/3656/8564/834/5581/1147/4615/8754/259230/5197/948/6648/55122/57162/57088/3148/942/8767/7035/7097/84868/11213/3663/133/824/64127/406991/2213/10859/10221/26191/26228/1268/7096/23097/114548/7128/387/22900/79577/4067/5106/2921/55914/23…
GO:0002283	BP	GO:0002283	neutrophil activation involved in immune response	471	0.532705	2.29787	1e-10	1.6502e-08	1.47948e-08	2914	tags=39%, list=15%, signal=34%	10562/4317/1088/1669/7130/4680/4057/338339/5806/10321/5799/671/634/6947/154664/3934/4353/1991/79895/4973/1511/2204/684/820/383/6515/306/57126/719/8778/8560/6037/683/965/4257/427/2919/53831/6036/3728/2799/9861/170482/3920/5337/8876/1084/932/4311/57826/121260/6814/158747/3240/5273/948/1118/5329/160364/2358/23317/411/1536/6518/1992/23601/1378/7097/6993/10855/11314/10533/317/2896/23071/23200/4893/628…
GO:0002446	BP	GO:0002446	neutrophil mediated immunity	482	0.530237	2.29146	1e-10	1.6502e-08	1.47948e-08	2914	tags=39%, list=15%, signal=34%	10562/4317/1088/1669/7130/4680/4057/338339/5806/10321/5799/671/634/6947/154664/3934/4353/1991/79895/4973/1511/2204/684/820/383/6515/306/57126/719/8778/8560/6037/683/965/4257/427/2919/53831/6036/3728/2799/9861/170482/3920/5337/8876/1084/932/4311/57826/121260/6814/158747/3240/5273/948/1118/5329/160364/2358/23317/411/1536/6518/1992/23601/1378/7097/6993/10855/11314/55904/10533/317/2896/23071/23200/48…
GO:0002831	BP	GO:0002831	regulation of response to biotic stimulus	394	0.527956	2.24948	1e-10	1.6502e-08	1.47948e-08	2502	tags=30%, list=13%, signal=27%	11274/3434/117854/51191/55601/710/5359/23586/3665/85363/81030/3430/4057/338339/83666/634/26253/79132/29126/54625/9447/115362/3965/3428/6772/11277/151636/3717/7099/3600/10906/383/8651/8915/6737/2867/4277/23328/9111/50856/114769/6041/3140/9861/170482/23643/9958/121260/1147/5058/948/55122/3148/2358/29110/8767/8554/84282/440275/329/400709/1378/257397/55061/2896/84868/11213/4893/103/255520/5781/64127/…
GO:0003735	MF	GO:0003735	structural constituent of ribosome	158	-0.540352	-2.69977	1e-10	1.6502e-08	1.47948e-08	3659	tags=51%, list=19%, signal=41%	7818/56945/6207/6222/65993/6147/6135/64981/57129/51021/6194/6161/6128/6181/51649/3921/64968/93144/6208/54460/128308/84545/9045/6189/55052/51081/6129/6176/219927/6143/6167/6204/6166/65003/6202/6210/116541/6157/9349/6217/6223/6234/51069/140801/64969/6138/6136/6183/64960/6173/122704/6228/6130/6209/64979/64965/6187/65005/25873/23521/6203/6134/6141/6201/6188/11224/6125/64975/6132/6218/6159/4736/6227/6…
GO:0006364	BP	GO:0006364	rRNA processing	217	-0.450093	-2.36857	1e-10	1.6502e-08	1.47948e-08	4330	tags=55%, list=23%, signal=43%	5303/6232/29081/9136/10813/27292/10607/79033/81887/9277/25879/1662/54913/8568/55178/9092/285367/23378/8602/51154/84128/51202/25983/25926/55720/10557/57050/51729/88745/6839/54059/23404/9775/55623/54555/79039/22984/6135/84881/29777/27340/79707/10360/6194/10412/10556/84154/113510/92856/79863/51504/23016/26156/28987/6208/55813/27043/115939/9790/9045/54853/5591/84916/196074/5822/10528/51367/6129/26168…
GO:0006413	BP	GO:0006413	translational initiation	183	-0.512795	-2.59763	1e-10	1.6502e-08	1.47948e-08	3688	tags=52%, list=19%, signal=43%	57409/66037/6207/64410/6222/4690/6147/1983/6135/10605/6194/10480/6161/6128/6181/1967/3921/1973/100127983/6059/6208/1965/9045/6189/51441/6129/8669/6176/8890/6143/6167/6204/8668/56919/27102/6202/6210/8872/9470/1653/5499/10209/6157/9349/6217/6223/6234/8666/56339/6138/6136/8661/6173/6228/6130/3315/6209/7175/27335/26986/8662/6187/5611/25873/23521/8893/1979/6203/6134/6141/6201/6188/8667/6352/22927/1122…
GO:0006613	BP	GO:0006613	cotranslational protein targeting to membrane	101	-0.642077	-2.99133	1e-10	1.6502e-08	1.47948e-08	3598	tags=56%, list=19%, signal=46%	6207/6222/6147/6135/6194/6161/6128/6181/3921/130617/6208/7095/29927/9045/6189/6129/6176/6143/6167/6204/6202/6210/6731/6157/9349/6217/6223/6234/6138/6136/6173/6228/6130/6209/9697/6187/25873/23521/6203/6134/6141/6201/6188/11224/6125/6132/6218/6159/4736/6227/6122/6175/6146/6193/6124/6165/6137
GO:0006614	BP	GO:0006614	SRP-dependent cotranslational protein targeting to membrane	96	-0.656264	-3.04777	1e-10	1.6502e-08	1.47948e-08	3598	tags=58%, list=19%, signal=48%	6207/6222/6147/6135/6194/6161/6128/6181/3921/130617/6208/29927/9045/6189/6129/6176/6143/6167/6204/6202/6210/6731/6157/9349/6217/6223/6234/6138/6136/6173/6228/6130/6209/9697/6187/25873/23521/6203/6134/6141/6201/6188/11224/6125/6132/6218/6159/4736/6227/6122/6175/6146/6193/6124/6165/6137
GO:0009615	BP	GO:0009615	response to virus	329	0.656036	2.7589	1e-10	1.6502e-08	1.47948e-08	1699	tags=28%, list=9%, signal=26%	3429/10964/91543/3434/4940/9636/10561/117854/4938/51191/55601/4599/8638/64108/4939/3437/24138/5359/64135/2537/23586/3627/3665/6355/5610/85363/81030/2633/3433/5371/83666/10346/4600/51251/4343/2635/79132/9447/10410/5366/3965/3428/6772/11277/151636/8519/56829/684/3600/6773/3669/4277/9111/9582/10379/200315/6036/6041/2332/9958/1147/4615/51284/29110/84282/440275/329/10533/11213/81622/103/3663/255520/30…
GO:0015934	CC	GO:0015934	large ribosomal subunit	110	-0.544876	-2.5556	1e-10	1.6502e-08	1.47948e-08	3258	tags=44%, list=17%, signal=36%	6135/64981/57129/6161/6128/6181/128308/84545/9045/64978/55052/6129/6176/219927/6143/6167/6166/65003/130916/116541/6157/9349/51069/140801/6138/6136/6173/122704/6130/64979/84311/65005/25873/23521/6134/6141/11224/6125/64975/6132/6159/4736/6122/6175/6146/6124/6165/6137
GO:0016072	BP	GO:0016072	rRNA metabolic process	225	-0.429611	-2.24643	1e-10	1.6502e-08	1.47948e-08	5004	tags=55%, list=26%, signal=41%	5303/6232/115752/29081/9136/10813/27292/10607/79033/81887/9277/25879/1662/54913/8568/55178/9092/4137/285367/23378/8602/51154/84128/51202/25983/29102/25926/55720/10557/57050/51729/88745/6839/54059/23404/9775/55623/54555/79039/22984/6135/84881/29777/27340/79707/10360/6194/10412/10556/84154/113510/92856/79863/51504/23016/26156/28987/6208/55813/27043/115939/9790/9045/54853/5591/84916/196074/5822/1052…
GO:0019058	BP	GO:0019058	viral life cycle	333	0.578144	2.42938	1e-10	1.6502e-08	1.47948e-08	1254	tags=20%, list=7%, signal=19%	3429/6614/91543/3434/4940/9636/117854/4938/4061/27074/4599/8638/4939/24138/5359/6355/5610/85363/4057/5371/5806/10346/93343/10410/51510/558/3576/10475/3965/3428/6347/950/8519/7153/56829/684/9830/84875/858/7706/3669/6737/9582/10206/7514/200315/6041/2332/983/1514/9818/942/440275/219931/23601/1488/25978/1378/6993/5861/51534/103/3837/857/7726/3838/9712
GO:0019079	BP	GO:0019079	viral genome replication	120	0.701673	2.67552	1e-10	1.6502e-08	1.47948e-08	480	tags=24%, list=3%, signal=24%	3429/91543/3434/4940/9636/117854/4938/4599/8638/4939/24138/5359/6355/5610/4057/10410/3576/3428/6347/8519/7153/56829/684/84875/3669/9582/200315/6041/2332
GO:0019080	BP	GO:0019080	viral gene expression	193	-0.466103	-2.40542	1e-10	1.6502e-08	1.47948e-08	3510	tags=51%, list=18%, signal=42%	5045/5432/51763/6207/4928/6222/6147/7392/5434/6135/9688/25920/6194/1025/6161/6128/6181/8091/4927/6829/7023/3921/1660/6208/5438/22954/9045/6189/6351/51193/51176/5431/5439/6129/6176/6143/6167/6204/6202/6210/6597/5725/6598/6157/9349/6217/6396/6223/6234/79902/55223/8666/6138/6136/8661/7936/6173/5987/6228/6130/6209/7175/5437/5441/8662/6187/11043/25873/23521/51497/5978/6203/6134/5094/6141/6201/6188/635…
GO:0019083	BP	GO:0019083	viral transcription	176	-0.463973	-2.35046	1e-10	1.6502e-08	1.47948e-08	3729	tags=50%, list=20%, signal=41%	5432/51763/6207/4928/6222/6147/7392/5434/6135/9688/25920/6194/1025/6161/6128/6181/8091/4927/6829/7023/3921/1660/6208/5438/22954/9045/6189/6351/51193/51176/5431/5439/6129/6176/6143/6167/6204/6202/6210/6597/6598/6157/9349/6217/6396/6223/6234/79902/55223/6138/6136/7936/6173/5987/6228/6130/6209/7175/5437/5441/6187/11043/25873/23521/51497/5978/6203/6134/6141/6201/6188/6352/64710/11224/6125/6132/6218/6…
GO:0022613	BP	GO:0022613	ribonucleoprotein complex biogenesis	418	-0.411222	-2.24896	1e-10	1.6502e-08	1.47948e-08	4351	tags=47%, list=23%, signal=37%	8683/6895/25879/1662/54913/8568/6838/55178/9092/285367/23378/79631/26284/8602/51154/26121/56853/7919/84128/51202/25983/29102/25926/6634/55720/10856/10557/25980/57050/51729/88745/6839/54059/23404/9775/6147/55623/54555/79039/22984/8607/54475/6430/6426/1983/6135/84881/29777/27340/5901/79707/10360/6194/10480/10412/10556/84154/113510/51491/6128/92856/79863/4927/51504/708/3921/8233/23016/26156/10658/51…
GO:0022625	CC	GO:0022625	cytosolic large ribosomal subunit	54	-0.683116	-2.81361	1e-10	1.6502e-08	1.47948e-08	2893	tags=61%, list=15%, signal=52%	6147/6135/6161/6128/6181/9045/6129/6176/6143/6167/6166/6157/9349/140801/6138/6136/6173/6130/25873/23521/6134/6141/11224/6125/6132/6159/4736/6122/6175/6146/6124/6165/6137
GO:0030667	CC	GO:0030667	secretory granule membrane	294	0.536858	2.2284	1e-10	1.6502e-08	1.47948e-08	3432	tags=44%, list=18%, signal=37%	27074/1088/4680/338339/5799/634/154664/79895/4973/2204/684/6515/9749/10184/57126/858/719/8778/8560/683/965/4257/53831/170482/3920/5337/8876/1084/932/4311/57826/134957/121260/158747/10257/5273/948/5329/160364/2358/23317/1536/6518/23601/1378/7097/3709/11314/23200/4893/353189/221/22931/3577/857/11001/55754/5879/51552/5874/199675/23250/961/566/9218/6809/5795/7879/2215/387/8773/2040/5788/10396/2171/13…
GO:0032496	BP	GO:0032496	response to lipopolysaccharide	307	0.516877	2.1618	1e-10	1.6502e-08	1.47948e-08	2161	tags=28%, list=11%, signal=26%	129607/117854/3627/85363/1669/4057/671/4353/29126/51510/558/3576/3965/1991/6347/1511/3717/7099/1267/383/3725/8915/2643/4257/23328/114769/3606/2919/6373/23643/3656/8564/834/5581/1147/4615/8754/259230/5197/948/6648/55122/57162/57088/3148/942/8767/7035/7097/84868/11213/133/824/64127/406991/10859/10221/26191/26228/1268/23097/114548/7128/387/22900/79577/4067/5106/2921/55914/2353/6590/3383/9373/6278/87…
GO:0034340	BP	GO:0034340	response to type I interferon	96	0.797695	2.95639	1e-10	1.6502e-08	1.47948e-08	1519	tags=44%, list=8%, signal=40%	3429/91543/11274/3434/4940/9636/117854/4938/4599/8638/54739/4939/3437/2537/3665/81030/3430/3433/4600/6672/10410/2634/6772/11277/8519/684/6773/3669/10379/6041/4615/1958/29110/103/3663/5781/406991/3134/81844/3660/3135/3093
GO:0034341	BP	GO:0034341	response to interferon-gamma	179	0.643936	2.55664	1e-10	1.6502e-08	1.47948e-08	1786	tags=35%, list=9%, signal=32%	4940/4938/8638/4939/3665/6355/85363/2633/4502/5371/83666/10346/2635/6672/115361/54625/10410/10475/2634/115362/3965/6772/6347/8519/684/3717/7099/8942/383/8651/2643/7706/6737/965/9111/10379/834/6814/51667/8554/55647/7097/2210/163351/3663/7726/3134/3459/10097/23580/10096/961/3660/7341/9021/9341/3135/4210/10241/2209/3383/10437/3659
GO:0036230	BP	GO:0036230	granulocyte activation	486	0.536644	2.31992	1e-10	1.6502e-08	1.47948e-08	2914	tags=40%, list=15%, signal=35%	10562/4317/1088/1669/7130/4680/4057/338339/5806/10321/5799/671/634/6947/154664/3934/4353/3576/1991/79895/4973/1511/2204/684/820/3600/383/6515/306/57126/719/8778/8560/6037/683/965/4257/427/3606/2919/53831/6036/3728/2799/9861/170482/3920/5337/8876/1084/932/4311/57826/121260/6814/158747/3240/5273/948/1118/5329/160364/2358/23317/411/1536/6518/1992/23601/1378/7097/6993/10855/11314/55904/10533/317/2896…
GO:0042119	BP	GO:0042119	neutrophil activation	482	0.540882	2.33746	1e-10	1.6502e-08	1.47948e-08	2914	tags=40%, list=15%, signal=35%	10562/4317/1088/1669/7130/4680/4057/338339/5806/10321/5799/671/634/6947/154664/3934/4353/3576/1991/79895/4973/1511/2204/684/820/3600/383/6515/306/57126/719/8778/8560/6037/683/965/4257/427/3606/2919/53831/6036/3728/2799/9861/170482/3920/5337/8876/1084/932/4311/57826/121260/6814/158747/3240/5273/948/1118/5329/160364/2358/23317/411/1536/6518/1992/23601/1378/7097/6993/10855/11314/55904/10533/317/2896…
GO:0042254	BP	GO:0042254	ribosome biogenesis	289	-0.437336	-2.31663	1e-10	1.6502e-08	1.47948e-08	4330	tags=49%, list=23%, signal=39%	25879/1662/54913/8568/6838/55178/9092/285367/23378/79631/26284/8602/51154/84128/51202/25983/29102/25926/55720/10557/57050/51729/88745/6839/54059/23404/9775/6147/55623/54555/79039/22984/54475/6135/84881/29777/27340/5901/79707/10360/6194/10412/10556/84154/113510/51491/6128/92856/79863/4927/51504/708/3921/23016/26156/28987/93144/6059/6208/55813/27043/115939/9790/55153/9045/54853/5591/84916/196074/58…
GO:0042581	CC	GO:0042581	specific granule	157	0.669284	2.62103	1e-10	1.6502e-08	1.47948e-08	2851	tags=52%, list=15%, signal=44%	10562/4317/1088/1669/4057/338339/5806/10321/671/634/6947/3934/1991/79895/4973/2204/820/383/6515/306/57126/719/8560/683/2919/53831/3728/5337/1084/932/121260/6814/158747/3240/948/1118/5329/160364/2358/1536/6518/23601/10855/23071/353189/221/25797/3837/56729/11001/55754/199675/23250/126014/961/6809/5795/8773/2040/10396/116844/7077/966/6590/8566/3684/2352/8836/5023/10043/5912/10970/5906/54918/25852/56…
GO:0043312	BP	GO:0043312	neutrophil degranulation	468	0.534454	2.30604	1e-10	1.6502e-08	1.47948e-08	2914	tags=39%, list=15%, signal=34%	10562/4317/1088/1669/7130/4680/4057/338339/5806/10321/5799/671/634/6947/154664/3934/4353/1991/79895/4973/1511/2204/684/820/383/6515/306/57126/719/8778/8560/6037/683/965/4257/427/2919/53831/6036/3728/2799/9861/170482/3920/5337/8876/1084/932/4311/57826/121260/6814/158747/3240/5273/948/1118/5329/160364/2358/23317/411/1536/6518/1992/23601/1378/7097/6993/10855/11314/10533/317/2896/23071/23200/4893/628…
GO:0043903	BP	GO:0043903	regulation of biological process involved in symbiotic interaction	187	0.66276	2.64356	1e-10	1.6502e-08	1.47948e-08	480	tags=22%, list=3%, signal=22%	91543/3434/4940/9636/117854/4938/4061/27074/4599/8638/4939/24138/5359/5610/85363/4057/5371/5806/10346/10410/558/3576/10475/3965/3428/6772/8519/7153/56829/684/9830/383/84875/858/7706/3669/6737/9582/10206/200315/6041/2332
GO:0044391	CC	GO:0044391	ribosomal subunit	178	-0.476951	-2.42291	1e-10	1.6502e-08	1.47948e-08	3659	tags=48%, list=19%, signal=39%	7818/56945/6207/6222/65993/6147/23107/6135/64981/57129/51021/6194/6161/6128/6181/3921/64968/93144/6208/54460/128308/84545/9045/6189/64978/55052/51081/6129/6176/219927/6143/6167/6204/6166/65003/6202/130916/6210/64949/116541/6157/9349/6217/6223/6234/51069/140801/64969/6138/6136/6183/64960/6173/122704/6228/6130/6209/64979/64965/84311/6187/65005/25873/23521/6203/6134/6141/6201/6188/10399/11224/6125/6…
GO:0045047	BP	GO:0045047	protein targeting to ER	110	-0.618666	-2.90169	1e-10	1.6502e-08	1.47948e-08	3009	tags=53%, list=16%, signal=45%	6207/6222/6147/6135/6194/6161/6128/6181/3921/130617/6208/7095/58477/29927/9045/6189/6129/6176/6143/6167/6204/6202/6210/6731/6157/9349/6217/6223/6234/6138/6136/6173/6228/6130/6209/9697/6187/25873/23521/6203/6134/6141/6201/6188/11224/6125/6132/6218/6159/4736/6227/6122/6175/6146/6193/6124/6165/6137
GO:0045069	BP	GO:0045069	regulation of viral genome replication	77	0.770559	2.72289	1e-10	1.6502e-08	1.47948e-08	454	tags=32%, list=2%, signal=32%	91543/3434/4940/9636/117854/4938/4599/8638/4939/24138/5359/5610/4057/10410/3576/3428/8519/7153/56829/684/84875/3669/9582/200315/6041
GO:0045071	BP	GO:0045071	negative regulation of viral genome replication	48	0.87424	2.90357	1e-10	1.6502e-08	1.47948e-08	454	tags=48%, list=2%, signal=47%	91543/3434/4940/9636/117854/4938/4599/8638/4939/24138/5359/5610/4057/10410/3428/8519/56829/684/84875/3669/9582/200315/6041
GO:0045088	BP	GO:0045088	regulation of innate immune response	298	0.511025	2.12786	1e-10	1.6502e-08	1.47948e-08	2089	tags=28%, list=11%, signal=25%	11274/117854/710/5359/3665/85363/81030/3430/338339/83666/634/26253/79132/54625/9447/115362/3965/3428/6772/11277/3717/7099/10906/383/8651/8915/6737/2867/9111/50856/6041/9861/170482/121260/1147/5058/55122/3148/2358/29110/8554/84282/329/1378/257397/55061/2896/84868/11213/4893/103/5781/64127/406991/2213/3134/10859/26191/3459/387837/7341/9021/7128/8807/2033/3135/3093/5272/5684/4067/253943/3659/331/138…
GO:0048525	BP	GO:0048525	negative regulation of viral process	82	0.82996	2.99326	1e-10	1.6502e-08	1.47948e-08	454	tags=39%, list=2%, signal=38%	91543/3434/4940/9636/117854/4938/4061/4599/8638/4939/24138/5359/5610/85363/4057/5371/5806/10410/3428/6772/8519/56829/684/9830/84875/7706/3669/6737/9582/10206/200315/6041
GO:0050792	BP	GO:0050792	regulation of viral process	176	0.675528	2.67992	1e-10	1.6502e-08	1.47948e-08	480	tags=23%, list=3%, signal=23%	91543/3434/4940/9636/117854/4938/4061/27074/4599/8638/4939/24138/5359/5610/85363/4057/5371/5806/10346/10410/558/3576/10475/3965/3428/6772/8519/7153/56829/684/9830/84875/858/7706/3669/6737/9582/10206/200315/6041/2332
GO:0051607	BP	GO:0051607	defense response to virus	239	0.712991	2.92354	1e-10	1.6502e-08	1.47948e-08	1549	tags=31%, list=8%, signal=29%	3429/10964/91543/3434/4940/9636/117854/4938/51191/55601/4599/8638/64108/4939/3437/24138/5359/64135/2537/23586/3627/3665/5610/85363/81030/2633/3433/5371/83666/10346/4600/51251/4343/2635/79132/9447/10410/5366/3428/6772/11277/151636/8519/56829/684/3600/6773/3669/4277/9582/10379/200315/6036/6041/9958/51284/29110/84282/440275/329/10533/81622/103/3663/255520/197259/10859/26191/81844/3660/566/7128/1130/…
GO:0060337	BP	GO:0060337	type I interferon signaling pathway	92	0.805246	2.96038	1e-10	1.6502e-08	1.47948e-08	1219	tags=41%, list=6%, signal=39%	3429/91543/11274/3434/4940/9636/117854/4938/4599/8638/54739/4939/3437/2537/3665/81030/3430/3433/4600/6672/10410/2634/6772/11277/8519/684/6773/3669/10379/6041/4615/1958/29110/103/3663/5781/406991/3134
GO:0060759	BP	GO:0060759	regulation of response to cytokine stimulus	165	0.592743	2.33663	1e-10	1.6502e-08	1.47948e-08	1974	tags=33%, list=10%, signal=30%	11274/117854/64135/23586/3665/81030/83666/54625/558/6772/11277/3557/3717/7099/383/8651/100133941/114769/6041/3656/1997/834/7444/1147/55072/9314/10616/1435/29110/8767/8554/329/7097/11213/103/3091/5781/857/406991/84888/26228/3459/117584/7341/9021/7128/3093/22900/5788/253943/837/146722/7850/29883/8737
GO:0070820	CC	GO:0070820	tertiary granule	161	0.644278	2.53517	1e-10	1.6502e-08	1.47948e-08	2914	tags=48%, list=15%, signal=41%	10562/4317/1088/7130/4057/338339/5806/10321/5799/634/6947/79895/4973/2204/820/6515/57126/8778/965/427/2919/53831/170482/3920/5337/57826/6814/3240/5273/1118/160364/2358/1536/23601/1378/11314/4893/2495/25797/3417/5879/51552/199675/23250/126014/961/387/8773/2040/116844/7077/966/1832/3684/1604/2352/8417/1520/8836/2207/4318/258010/5912/3687/25840/6556/51646/25852/567/2357/1471/127829/1509/84418/79930/…
GO:0070972	BP	GO:0070972	protein localization to endoplasmic reticulum	141	-0.499407	-2.42539	1e-10	1.6502e-08	1.47948e-08	3598	tags=43%, list=19%, signal=35%	6207/6222/6147/6135/11079/6194/6161/6128/6181/3921/130617/6208/7095/58477/29927/9045/6189/10134/6129/6176/6143/6167/6204/6202/6210/6731/6157/9349/6217/6223/6234/11014/6138/6136/6173/6228/6130/6209/9697/6187/25873/23521/6203/6134/6141/6201/6188/11224/6125/6132/6218/6159/4736/6227/6122/6175/6146/6193/6124/6165/6137
GO:0071216	BP	GO:0071216	cellular response to biotic stimulus	212	0.555483	2.24332	1e-10	1.6502e-08	1.47948e-08	2297	tags=35%, list=12%, signal=31%	129607/3627/85363/1669/4057/671/29126/51510/558/3576/6347/1511/7099/383/8915/23328/114769/3606/2919/6373/23643/3656/8564/834/1649/5581/4615/8754/259230/5197/948/57088/3148/942/8767/7035/7097/64581/317/84868/84919/824/64127/406991/2213/10859/10221/26191/26228/7096/23097/114548/7128/387/22900/79577/4067/2921/10018/3383/83734/9373/1604/7292/5142/7855/2920/941/929/6915/3553/54499/57103/1432
GO:0071219	BP	GO:0071219	cellular response to molecule of bacterial origin	189	0.566352	2.25945	1e-10	1.6502e-08	1.47948e-08	2161	tags=34%, list=11%, signal=31%	129607/3627/85363/1669/4057/671/29126/51510/558/3576/6347/1511/7099/383/8915/23328/114769/3606/2919/6373/23643/3656/8564/834/5581/4615/8754/259230/5197/948/57088/3148/942/8767/7035/7097/84868/824/64127/406991/2213/10859/10221/26191/26228/7096/23097/114548/7128/387/22900/79577/4067/2921/3383/9373/1604/7292/5142/7855/2920/941/929/6915/3553
GO:0071346	BP	GO:0071346	cellular response to interferon-gamma	161	0.644984	2.53795	1e-10	1.6502e-08	1.47948e-08	1786	tags=34%, list=9%, signal=31%	4940/4938/8638/4939/3665/6355/85363/2633/4502/5371/83666/10346/2635/6672/115361/54625/10475/2634/115362/3965/6772/6347/3717/7099/383/8651/7706/6737/965/9111/10379/834/6814/8554/55647/7097/2210/163351/3663/7726/3134/3459/10097/23580/10096/961/3660/7341/9021/9341/3135/2209/3383/10437/3659
GO:0071357	BP	GO:0071357	cellular response to type I interferon	92	0.805246	2.96038	1e-10	1.6502e-08	1.47948e-08	1219	tags=41%, list=6%, signal=39%	3429/91543/11274/3434/4940/9636/117854/4938/4599/8638/54739/4939/3437/2537/3665/81030/3430/3433/4600/6672/10410/2634/6772/11277/8519/684/6773/3669/10379/6041/4615/1958/29110/103/3663/5781/406991/3134
GO:0072599	BP	GO:0072599	establishment of protein localization to endoplasmic reticulum	114	-0.59679	-2.82449	1e-10	1.6502e-08	1.47948e-08	3009	tags=47%, list=16%, signal=40%	6194/6161/6128/6181/3921/130617/6208/7095/58477/29927/9045/6189/6129/6176/6143/6167/6204/6202/6210/6731/6157/9349/6217/6223/6234/6138/6136/6173/6228/6130/6209/9697/6187/25873/23521/6203/6134/6141/6201/6188/11224/6125/6132/6218/6159/4736/6227/6122/6175/6146/6193/6124/6165/6137
GO:0140546	BP	GO:0140546	defense response to symbiont	239	0.712991	2.92354	1e-10	1.6502e-08	1.47948e-08	1549	tags=31%, list=8%, signal=29%	3429/10964/91543/3434/4940/9636/117854/4938/51191/55601/4599/8638/64108/4939/3437/24138/5359/64135/2537/23586/3627/3665/5610/85363/81030/2633/3433/5371/83666/10346/4600/51251/4343/2635/79132/9447/10410/5366/3428/6772/11277/151636/8519/56829/684/3600/6773/3669/4277/9582/10379/200315/6036/6041/9958/51284/29110/84282/440275/329/10533/81622/103/3663/255520/197259/10859/26191/81844/3660/566/7128/1130/…
GO:1903900	BP	GO:1903900	regulation of viral life cycle	139	0.734901	2.87633	1e-10	1.6502e-08	1.47948e-08	480	tags=29%, list=3%, signal=28%	91543/3434/4940/9636/117854/4938/4061/27074/4599/8638/4939/24138/5359/5610/85363/4057/5371/5806/10346/10410/558/3576/10475/3965/3428/8519/7153/56829/684/9830/84875/858/7706/3669/6737/9582/10206/200315/6041/2332
GO:0071222	BP	GO:0071222	cellular response to lipopolysaccharide	181	0.572965	2.27735	1.04433e-10	1.68888e-08	1.51416e-08	2161	tags=34%, list=11%, signal=31%	129607/3627/85363/1669/4057/671/29126/51510/558/3576/6347/1511/7099/383/8915/23328/114769/3606/2919/6373/23643/3656/8564/834/5581/4615/8754/259230/5197/948/57088/3148/942/8767/7035/7097/84868/824/64127/406991/10859/10221/26191/26228/23097/114548/7128/387/22900/79577/4067/2921/3383/9373/1604/7292/5142/2920/941/929/6915/3553
GO:0060333	BP	GO:0060333	interferon-gamma-mediated signaling pathway	85	0.70183	2.54595	1.07782e-10	1.70887e-08	1.53208e-08	1786	tags=44%, list=9%, signal=40%	4940/4938/8638/4939/3665/85363/2633/4502/5371/83666/10346/6672/54625/10475/2634/6772/3717/383/8651/7706/6737/9111/10379/8554/2210/3663/7726/3134/3459/3660/7341/9021/3135/2209/3383/10437/3659
GO:0006612	BP	GO:0006612	protein targeting to membrane	196	-0.425884	-2.19629	4.61652e-10	7.17869e-08	6.43603e-08	3973	tags=45%, list=21%, signal=36%	55670/6231/84243/5584/9409/128866/9747/51763/5621/6207/23148/56288/8851/6222/200576/6147/90522/6135/3745/5830/6194/6161/6128/6181/288/3689/3921/130617/6208/7095/29927/9045/6189/401647/60412/784/6129/79720/6176/6143/6167/6204/208/283576/6202/6210/51024/6731/9344/6157/9349/6217/6223/6234/4666/6138/6136/6173/6228/6130/6209/9697/55048/9270/6187/25873/23521/2064/6203/6134/6141/6201/6188/2534/11224/612…
GO:0005840	CC	GO:0005840	ribosome	216	-0.404172	-2.11831	5.7597e-10	8.78734e-08	7.87826e-08	3659	tags=46%, list=19%, signal=37%	7818/56945/6207/6222/65993/4690/6147/23107/6135/64981/57129/51021/6194/6161/6128/6181/51649/3921/64968/93144/1660/6208/54460/128308/84545/9045/6189/64978/55052/51081/6129/347/6176/219927/6143/6167/6204/6166/65003/6202/130916/92170/6210/10985/64949/116541/7536/6157/134218/9349/6217/6223/6234/51069/140801/64969/6138/6136/55037/6183/64960/6173/122704/6228/6130/6209/1938/64979/64965/84311/6187/65005/…
GO:0000375	BP	GO:0000375	RNA splicing, via transesterification reactions	342	-0.342472	-1.83658	7.31889e-10	1.09594e-07	9.82557e-08	3989	tags=39%, list=21%, signal=32%	26528/23398/26121/56853/7919/8189/220988/1153/8106/5432/84292/6634/10450/25980/51729/4928/64783/10212/9775/9588/125950/6430/1477/5093/6426/5434/7737/4691/10492/3184/10992/7307/10949/6626/3312/708/58509/143884/8233/5356/10658/51747/4841/9128/10594/10150/1660/8175/1665/5438/9343/10236/23028/1994/8241/27316/24148/10284/2521/6635/9410/11100/5411/27339/79869/9967/5431/6651/5439/6427/8570/79066/10946/1…
GO:0071826	BP	GO:0071826	ribonucleoprotein complex subunit organization	190	-0.414827	-2.14087	7.99838e-10	1.17591e-07	1.05426e-07	4037	tags=46%, list=21%, signal=36%	26284/51154/26121/56853/7919/6634/10856/25980/6147/8607/54475/6430/6426/1983/6135/29777/10480/84154/6128/3921/8233/7415/10658/51747/10594/93144/1660/6208/8175/27316/24148/5591/6635/5822/55052/27339/79869/51081/8669/6204/10946/55299/472/8668/10421/3320/23195/10772/9733/1653/7536/6733/6223/6234/22868/140801/8666/22907/25804/11171/8661/60680/4839/55011/55164/54960/24144/6433/6209/22827/27335/8662/23…
GO:0034470	BP	GO:0034470	ncRNA processing	362	-0.34518	-1.8273	1.37638e-09	1.98739e-07	1.78179e-07	4349	tags=41%, list=23%, signal=33%	6895/25879/1662/54913/8568/114034/55178/9092/285367/80789/23378/8602/51154/115708/84128/51202/25983/10667/29102/25926/55720/51531/10557/152992/57050/51729/88745/6839/54059/23404/9775/55623/54555/79039/22984/348180/6135/7737/84881/29777/64852/27340/79707/10360/6194/10412/8575/10556/84154/113510/92856/79863/221078/51504/134637/54522/23016/26156/28987/54482/6208/55813/27043/115939/9790/9045/54853/25…
GO:0022618	BP	GO:0022618	ribonucleoprotein complex assembly	183	-0.418606	-2.1205	2.78995e-09	3.95782e-07	3.54837e-07	4037	tags=46%, list=21%, signal=37%	26284/51154/26121/56853/7919/6634/10856/25980/6147/8607/54475/6430/6426/1983/6135/29777/10480/84154/6128/3921/8233/10658/51747/10594/93144/1660/6208/8175/27316/24148/5591/6635/5822/55052/27339/79869/51081/8669/6204/10946/55299/472/8668/10421/3320/23195/10772/9733/1653/7536/6733/6223/6234/22868/140801/8666/22907/25804/11171/8661/60680/4839/55011/55164/54960/6433/6209/22827/27335/8662/23521/3326/61…
GO:0002224	BP	GO:0002224	toll-like receptor signaling pathway	147	0.583079	2.28069	2.98037e-09	4.15505e-07	3.72519e-07	2709	tags=40%, list=14%, signal=35%	91543/3665/3430/4057/7099/8915/118788/9111/10010/23643/3656/57590/121260/5581/1147/4615/51284/948/1514/57162/285852/29110/8767/329/257397/7097/7323/11314/7321/84868/11213/81622/857/64127/26191/7096/7100/7128/1654/4067/146722/3684/9867/3659/81793/23118/1520/8737/929/4214/57724/2150/26060/10211/10333/8546/5289/841/11027
GO:0022626	CC	GO:0022626	cytosolic ribosome	101	-0.511039	-2.38085	3.20175e-09	4.38803e-07	3.93407e-07	3009	tags=52%, list=16%, signal=44%	6194/6161/6128/6181/3921/93144/6208/9045/6189/6129/347/6176/6143/6167/6204/6166/6202/6210/6157/9349/6217/6223/6234/140801/6138/6136/6173/6228/6130/6209/6187/25873/23521/6203/6134/6141/6201/6188/11224/6125/6132/6218/6159/4736/6227/6122/6175/6146/1939/6193/6124/6165/6137
GO:0043123	BP	GO:0043123	positive regulation of I-kappaB kinase/NF-kappaB signaling	174	0.551488	2.18269	3.33628e-09	4.4962e-07	4.03105e-07	2148	tags=32%, list=11%, signal=29%	117854/24138/85363/4057/10346/10475/8743/3965/684/7099/9830/51246/8915/7706/6737/114769/10206/8837/834/5581/1147/389/4615/55072/948/57162/10616/5966/497661/843/29110/8767/79971/54503/329/6398/257397/80216/23390/1902/1894/57161/27032/64127/57708/92610/7052/9218/387/5494/10758/6574/23118/8737/3162/2150
GO:0001959	BP	GO:0001959	regulation of cytokine-mediated signaling pathway	156	0.567577	2.22061	6.2562e-09	8.29306e-07	7.43511e-07	2654	tags=37%, list=14%, signal=32%	11274/117854/3665/81030/83666/54625/558/6772/11277/3557/3717/383/8651/100133941/114769/6041/3656/1997/834/7444/1147/55072/10616/1435/29110/8767/8554/329/11213/103/3091/5781/857/406991/84888/26228/3459/117584/7341/9021/7128/3093/22900/5788/253943/837/146722/7850/29883/8737/2150/10019/25939/3554/5771/3460/6868/841
GO:0000377	BP	GO:0000377	RNA splicing, via transesterification reactions with bulged adenosine as nucleophile	339	-0.339479	-1.81292	6.93264e-09	8.89799e-07	7.97746e-07	3989	tags=39%, list=21%, signal=32%	26528/23398/26121/56853/7919/8189/220988/1153/8106/5432/84292/6634/10450/25980/51729/4928/64783/10212/9775/9588/125950/6430/1477/5093/6426/5434/7737/4691/10492/3184/10992/7307/10949/6626/3312/708/58509/143884/8233/5356/10658/51747/4841/9128/10594/10150/1660/8175/1665/5438/9343/10236/23028/1994/8241/27316/24148/10284/2521/6635/9410/11100/5411/27339/79869/9967/5431/6651/5439/6427/79066/10946/10421/…
GO:0000398	BP	GO:0000398	mRNA splicing, via spliceosome	339	-0.339479	-1.81292	6.93264e-09	8.89799e-07	7.97746e-07	3989	tags=39%, list=21%, signal=32%	26528/23398/26121/56853/7919/8189/220988/1153/8106/5432/84292/6634/10450/25980/51729/4928/64783/10212/9775/9588/125950/6430/1477/5093/6426/5434/7737/4691/10492/3184/10992/7307/10949/6626/3312/708/58509/143884/8233/5356/10658/51747/4841/9128/10594/10150/1660/8175/1665/5438/9343/10236/23028/1994/8241/27316/24148/10284/2521/6635/9410/11100/5411/27339/79869/9967/5431/6651/5439/6427/79066/10946/10421/…
GO:0001818	BP	GO:0001818	negative regulation of cytokine production	266	0.494985	2.0388	9.39107e-09	1.1865e-06	1.06375e-06	2317	tags=28%, list=12%, signal=25%	9636/51191/64135/23586/4317/2633/4057/5371/671/634/79132/29126/558/3965/1991/9246/684/7099/10385/383/100133941/7706/9111/50856/114769/353514/23607/1649/5552/9314/3082/5966/29110/490/84282/1992/1378/84868/11213/113/55353/10457/7057/23405/307/64127/406991/2213/3134/10859/26191/5879/89795/114548/7128/23512/22900/5495/4210/5788/55914/7850/27020/7292/10461/9655/3162/336/406893/2150/7072/28951/11006/69…
GO:0002181	BP	GO:0002181	cytoplasmic translation	97	-0.505981	-2.34961	9.60175e-09	1.19446e-06	1.07089e-06	3282	tags=48%, list=17%, signal=40%	4690/1983/6135/10480/1819/6161/6128/6181/3921/1973/51389/1660/92715/51441/8669/6176/6143/8668/6234/8666/56339/6138/8661/6173/6228/1938/27335/8662/2935/51611/25873/23521/6141/8667/8531/8664/6132/6159/4736/6227/6175/6146/1939/51386/8665/6165/1975
GO:0035580	CC	GO:0035580	specific granule lumen	61	0.718424	2.45428	1.09095e-08	1.32609e-06	1.1889e-06	2851	tags=56%, list=15%, signal=48%	10562/4317/1669/4057/5806/10321/671/6947/3934/1991/820/383/2919/3728/3240/1118/10855/23071/25797/3837/56729/126014/116844/7077/6590/8566/2352/8836/25852/567/1509/4758/1522/5873
GO:0042273	BP	GO:0042273	ribosomal large subunit biogenesis	69	-0.567737	-2.46937	1.09879e-08	1.32609e-06	1.1889e-06	6083	tags=71%, list=32%, signal=49%	26155/51187/23560/117246/6123/84231/6152/9326/65008/55794/55651/56342/81887/6838/51154/6147/54475/6135/79707/10412/84154/51491/6128/26156/55153/9045/55052/6129/4931/55299/8886/23195/4809/51018/22868/140801/54663/22907/2971/4839/6130/6134/11224/4869/6125/4736/6122/6175/6165
GO:0051701	BP	GO:0051701	biological process involved in interaction with host	213	0.524819	2.1238	1.74532e-08	2.0754e-06	1.86069e-06	2048	tags=24%, list=11%, signal=22%	6614/3434/117854/4061/5359/5610/85363/5371/5806/10346/10410/558/3576/10475/3965/950/8519/9830/7298/858/7706/6737/10206/983/1514/942/80145/440275/219931/23601/25978/1378/6993/10533/9706/3837/857/7726/3838/3643/9218/7879/5272/10018/3383/57187/1604/2060/51652/941/5481
GO:0035579	CC	GO:0035579	specific granule membrane	89	0.638316	2.34516	4.10367e-08	4.80902e-06	4.31151e-06	2526	tags=48%, list=13%, signal=42%	1088/338339/634/79895/4973/2204/6515/57126/719/8560/683/53831/5337/1084/932/121260/158747/948/5329/160364/2358/1536/6518/23601/353189/221/11001/55754/199675/23250/961/5795/8773/2040/10396/966/3684/5023/10043/5912/10970/5906/54918
GO:0034660	BP	GO:0034660	ncRNA metabolic process	435	-0.305806	-1.69288	4.27663e-08	4.94012e-06	4.42905e-06	4349	tags=40%, list=23%, signal=31%	6895/25879/1662/54913/8568/114034/55178/9092/113802/4137/285367/80789/23378/8602/51154/57038/115708/84128/51202/25983/10667/54938/80755/29102/25926/55720/51531/10557/152992/57050/51729/283459/88745/6839/54059/23404/9775/55623/54555/79039/22984/5464/348180/55152/2193/6135/7737/84881/29777/9255/64852/27340/5901/79707/55278/10360/6194/10412/8575/10556/57510/84154/113510/55699/92856/79863/10056/22107…
GO:0032103	BP	GO:0032103	positive regulation of response to external stimulus	473	0.419255	1.81035	4.43858e-08	5.05498e-06	4.53203e-06	2163	tags=21%, list=11%, signal=19%	117854/55601/5359/3627/4317/3665/85363/81030/3430/338339/83666/26253/79132/9447/1230/3576/115362/3965/3428/3717/7099/3600/383/8915/719/7422/2867/23328/9111/50856/3606/353514/9861/170482/23643/64805/9958/121260/1147/158747/5058/51284/55122/5743/3148/1435/2358/29110/8767/120892/400709/257397/7097/283131/2896/84868/1902/4893/659/7057/64127/351/406991/3134/5879/26228/7052/1268/56670/23097/961/566/680…
GO:0001819	BP	GO:0001819	positive regulation of cytokine production	409	0.438748	1.8734	4.56928e-08	5.13155e-06	4.60067e-06	2709	tags=27%, list=14%, signal=24%	91543/117854/64135/23586/4317/3665/5610/81030/79132/29126/9447/115362/3965/3428/6772/1991/8809/3717/7099/3600/672/8915/719/2867/965/727/3606/353514/23643/1545/834/1649/1147/4615/51284/948/55122/3082/57162/5743/3148/942/1958/7110/29110/8767/84282/400709/7097/64581/10855/84868/3663/3091/5781/4602/7057/1385/64127/351/406991/3134/10859/26191/3459/7096/7100/114548/566/5795/2033/3135/23765/22900/5788/1…
GO:0008380	BP	GO:0008380	RNA splicing	429	-0.303211	-1.65849	5.62957e-08	6.23571e-06	5.59061e-06	3989	tags=37%, list=21%, signal=30%	26528/23398/26121/6231/56853/7919/8189/51202/220988/1153/8106/5432/84292/6634/10450/6207/25980/51729/4928/64783/10212/9775/9588/125950/6430/1477/5093/6426/5434/7737/4691/10492/3184/10992/7307/10949/58506/6626/1196/3312/708/58509/143884/8233/5356/10658/51747/4841/9128/10594/10150/1660/8175/1665/5295/5438/9343/10236/23028/79228/1994/8241/9360/27316/24148/10284/2521/6635/6100/9410/11100/5411/27339/7…
GO:0002697	BP	GO:0002697	regulation of immune effector process	387	0.434482	1.84892	9.14021e-08	9.98753e-06	8.95429e-06	2345	tags=23%, list=12%, signal=21%	91543/3434/117854/51191/55601/710/23586/83666/634/79132/9447/3965/6772/11277/151636/8809/684/7099/3600/383/8915/57126/719/2867/4277/727/3606/3140/121260/948/942/8767/440275/717/1378/64581/55061/11314/2896/84868/11213/255520/4602/64127/406991/2213/3134/10859/26191/26228/9846/387837/114548/961/7128/8807/5795/55183/3135/5495/5272/5788/4067/966/10875/10758/3383/3684/1604/7292/84106/7855/8417/84807/94…
GO:0000956	BP	GO:0000956	nuclear-transcribed mRNA catabolic process	200	-0.380583	-1.95802	1.00276e-07	1.08111e-05	9.69267e-06	3507	tags=42%, list=18%, signal=34%	6222/23404/9775/6147/6135/9125/196513/6194/6499/6161/6128/6181/80153/115024/3921/23016/56006/6208/23293/9045/6189/9967/678/246175/6129/22803/11340/6176/6143/6167/6204/80349/51013/472/51594/6202/6210/129563/9924/5518/9939/55795/6157/25904/51690/9349/6217/6223/6234/57690/25804/6138/6136/1656/6173/5394/6228/6130/6209/26986/6187/2935/25873/23521/6203/6134/6141/6201/6188/11224/6125/6132/6218/6159/4736…
GO:0046718	BP	GO:0046718	viral entry into host cell	138	0.552158	2.15841	1.19201e-07	1.26824e-05	1.13704e-05	1170	tags=19%, list=6%, signal=18%	6614/117854/4061/5359/85363/5806/10346/10410/558/10475/3965/950/8519/9830/858/7706/6737/983/1514/942/219931/23601/1378/6993/857/7726
GO:0062207	BP	GO:0062207	regulation of pattern recognition receptor signaling pathway	92	0.62344	2.29199	1.27798e-07	1.34205e-05	1.20321e-05	2382	tags=40%, list=12%, signal=35%	91543/55601/3665/3430/4057/79132/7099/23643/57590/9958/121260/948/57162/285852/329/6565/7097/11314/11213/857/64127/26191/7096/7100/7128/1654/4067/55914/146722/9867/3659/331/929/2150/26060/10211/10333
GO:0090150	BP	GO:0090150	establishment of protein localization to membrane	331	-0.318216	-1.69043	1.62033e-07	1.67974e-05	1.50596e-05	3973	tags=38%, list=21%, signal=30%	55670/6231/84243/55750/5584/9409/128866/9747/51763/5621/6207/23148/56288/8851/6222/200576/583/23065/6147/90522/23062/6135/3745/4836/5830/801/284361/6194/26515/6161/6128/6181/288/163882/3689/3921/64112/130617/9495/90196/6208/26520/51608/93380/7095/9230/5599/29927/9045/6189/401647/60412/784/6129/79720/7917/6176/596/6143/6167/6204/208/3320/283576/6202/6210/51024/6731/26517/5018/23180/9344/6157/23499…
GO:0016050	BP	GO:0016050	vesicle organization	320	0.451278	1.89763	1.85691e-07	1.90063e-05	1.704e-05	3041	tags=33%, list=16%, signal=29%	4599/54809/19/4600/93343/51510/8775/6891/950/858/10254/9554/9871/57082/55014/8301/23607/55300/8674/51479/23023/5552/6890/2153/7110/63971/23317/55647/375056/6272/25978/80208/10483/5861/51534/9765/6892/55353/9839/10451/9101/857/84376/1385/302/90411/29887/51552/23243/10981/9218/6809/8867/8452/51762/282991/8766/7879/122553/9341/1130/8773/59349/8676/51201/54874/7039/29916/966/54734/26258/64689/23673/2…
GO:0044409	BP	GO:0044409	entry into host	151	0.536985	2.10435	1.98732e-07	2.00869e-05	1.80088e-05	1170	tags=18%, list=6%, signal=17%	6614/117854/4061/5359/85363/5806/10346/10410/558/3576/10475/3965/950/8519/9830/858/7706/6737/983/1514/942/219931/23601/1378/6993/857/7726
GO:1904724	CC	GO:1904724	tertiary granule lumen	55	0.701506	2.3692	2.21694e-07	2.19057e-05	1.96394e-05	2858	tags=53%, list=15%, signal=45%	10562/4317/7130/4057/5806/10321/6947/820/427/2919/3240/1118/2495/25797/3417/126014/116844/7077/2352/1520/8836/4318/25840/51646/25852/567/1471/1509/226
GO:0000209	BP	GO:0000209	protein polyubiquitination	323	0.44873	1.88652	2.22145e-07	2.19057e-05	1.96394e-05	3383	tags=33%, list=18%, signal=27%	3429/117854/51191/55008/85363/26270/10346/10475/140691/151636/9246/57674/9830/84875/57520/672/6737/23328/9111/51514/51366/580/9861/127544/55284/55072/26118/57162/10616/84282/329/26234/51132/7323/7321/23304/57161/5930/23219/64127/4193/7320/222235/29116/387921/26191/84085/80351/117584/81844/131405/7128/8452/51465/3093/1654/5684/4012/8405/10758/25847/26268/9373/154214/26224/255488/7324/331/148203/56…
GO:0007249	BP	GO:0007249	I-kappaB kinase/NF-kappaB signaling	267	0.461965	1.89938	2.30313e-07	2.24375e-05	2.01162e-05	2676	tags=30%, list=14%, signal=26%	117854/24138/85363/4057/10346/10475/8743/3965/64343/6772/684/7099/9830/51246/8915/7706/6737/10010/114769/10206/8837/23643/3656/834/5581/1147/389/4615/55072/51284/948/57162/10616/5966/497661/843/29110/8767/79971/54503/329/6398/257397/80216/7097/23390/1902/1894/57161/27032/64127/57708/92610/7052/7128/9218/387/22900/5495/5494/10758/6574/23118/8737/929/28512/3162/2150/6093/3553/11006/11035/9475/10333…
GO:1903555	BP	GO:1903555	regulation of tumor necrosis factor superfamily cytokine production	138	0.543947	2.12631	2.64716e-07	2.54821e-05	2.28459e-05	2131	tags=31%, list=11%, signal=28%	64135/23586/4317/4057/671/29126/558/3965/11277/3717/7099/8915/50856/353514/23643/4615/948/942/8767/7097/64581/84868/11213/5781/7057/23405/64127/351/10859/26191/3459/7096/961/566/7128/5795/51465/5788/6774/7855/8737/929/406893
GO:0031349	BP	GO:0031349	positive regulation of defense response	335	0.444631	1.8708	2.91103e-07	2.76925e-05	2.48276e-05	2163	tags=23%, list=11%, signal=21%	117854/5359/4317/3665/85363/81030/3430/338339/83666/26253/9447/115362/3428/3717/7099/3600/383/8915/2867/9111/50856/3606/353514/9861/170482/121260/1147/5058/51284/55122/5743/3148/2358/29110/8767/120892/400709/257397/7097/283131/2896/84868/4893/64127/351/406991/3134/26228/7052/1268/56670/23097/961/8807/2033/3135/3093/5684/3572/4067/7941/8792/7292/1387/81793/5698/23118/5685/8737/2207/64332/5687/5062…
GO:0098586	BP	GO:0098586	cellular response to virus	60	0.675246	2.30281	3.10497e-07	2.91939e-05	2.61737e-05	1583	tags=30%, list=8%, signal=28%	117854/55601/64135/2537/23586/3665/79132/3965/2332/9958/1147/84282/329/103/3091/406991/3964/1654
GO:0032606	BP	GO:0032606	type I interferon production	123	0.569939	2.17806	3.2559e-07	3.02611e-05	2.71305e-05	1583	tags=28%, list=8%, signal=26%	9636/51191/64135/23586/3665/81030/79132/3428/6772/11277/9246/7099/7706/6737/9111/1147/4615/51284/3148/5966/29110/8767/84282/7097/84868/3663/5781/406991/10859/26191/81844/7128/2033/5495/1654
GO:0032479	BP	GO:0032479	regulation of type I interferon production	122	0.574697	2.19545	3.36836e-07	3.09506e-05	2.77487e-05	1583	tags=29%, list=8%, signal=26%	9636/51191/64135/23586/3665/81030/79132/3428/6772/11277/9246/7099/7706/6737/9111/1147/4615/51284/3148/5966/29110/8767/84282/7097/84868/3663/5781/406991/10859/26191/81844/7128/2033/5495/1654
GO:0052126	BP	GO:0052126	movement in host environment	173	0.517755	2.04874	3.66676e-07	3.33139e-05	2.98675e-05	1170	tags=17%, list=6%, signal=16%	6614/117854/4061/5359/85363/5371/5806/10346/10410/558/3576/10475/3965/950/8519/9830/858/7706/6737/10206/983/1514/942/219931/23601/25978/1378/6993/857/7726
GO:0062208	BP	GO:0062208	positive regulation of pattern recognition receptor signaling pathway	38	0.765042	2.41325	3.74161e-07	3.36163e-05	3.01385e-05	1769	tags=47%, list=9%, signal=43%	91543/55601/3430/4057/79132/7099/57590/9958/121260/57162/285852/7097/857/26191/7096/7100/1654/9867
GO:0052372	BP	GO:0052372	modulation by symbiont of entry into host	47	0.714886	2.36251	4.78959e-07	4.25589e-05	3.8156e-05	361	tags=28%, list=2%, signal=27%	117854/4061/85363/5806/10346/10410/3576/10475/3965/8519/9830/7706/6737
GO:0006402	BP	GO:0006402	mRNA catabolic process	355	-0.303413	-1.61276	5.49165e-07	4.82669e-05	4.32735e-05	3507	tags=38%, list=18%, signal=32%	6222/23404/9775/399664/5699/6147/23589/7314/6135/5708/9125/196513/10492/3184/10605/6194/6499/7431/10949/5578/9698/6161/6128/6181/10644/3312/79882/80153/115024/3921/23016/56006/10658/10197/1660/5714/6208/23293/284071/10236/1994/8241/9045/6189/2521/51441/5713/9967/10922/678/246175/6129/5692/22803/11340/6176/6143/8570/79066/6167/6204/80349/51013/472/51594/8087/26058/6202/26135/6210/8148/129563/79068…
GO:0046596	BP	GO:0046596	regulation of viral entry into host cell	40	0.745518	2.38453	5.55971e-07	4.83396e-05	4.33387e-05	361	tags=30%, list=2%, signal=29%	117854/4061/85363/5806/10346/10410/10475/3965/8519/9830/7706/6737
GO:0045335	CC	GO:0045335	phagocytic vesicle	132	0.549536	2.13305	5.99984e-07	5.16114e-05	4.6272e-05	3244	tags=45%, list=17%, signal=38%	4057/19/4353/23380/6891/1991/9830/306/9554/3920/6814/51284/948/6890/1536/55647/7097/6892/81622/219972/64127/3134/51552/7096/23580/10981/51762/8766/7879/9341/5868/8773/3135/54734/80223/55626/23673/4218/1520/10228/9140/4688/10890/26060/10333/3107/5906/11031/3799/6556/5289/567/1182/7405/6845/25921/535/10392/3685/3133
GO:0006898	BP	GO:0006898	receptor-mediated endocytosis	267	0.452955	1.86233	6.89346e-07	5.86742e-05	5.26041e-05	3510	tags=34%, list=18%, signal=29%	6614/4599/634/4600/3576/950/858/7422/8542/9332/23011/1213/6457/2332/4289/8301/23607/1601/9873/1211/3092/3240/948/1514/2358/23317/1950/219931/6453/2210/55681/143458/133/3577/857/302/2213/10859/5879/3643/3250/5868/2209/54874/115548/57720/8578/85377/8650/3684/55589/2060/3676/8218/60682/2207/929/4043/54550/11006/2966/4481/3077/9260/10211/3688/157/201176/11031/3579/8936/28797/23166/567/3514/29978/867/…
GO:0043122	BP	GO:0043122	regulation of I-kappaB kinase/NF-kappaB signaling	230	0.468548	1.90911	7.40903e-07	6.24057e-05	5.59496e-05	2210	tags=27%, list=12%, signal=25%	117854/24138/85363/4057/10346/10475/8743/3965/6772/684/7099/9830/51246/8915/7706/6737/10010/114769/10206/8837/834/5581/1147/389/4615/55072/948/57162/10616/5966/497661/843/29110/8767/79971/54503/329/6398/257397/80216/23390/1902/1894/57161/27032/64127/57708/92610/7052/7128/9218/387/22900/5495/5494/10758/6574/23118/8737/3162/2150/3553/11006
GO:0042255	BP	GO:0042255	ribosome assembly	58	-0.548882	-2.2774	7.62084e-07	6.35279e-05	5.69557e-05	4039	tags=78%, list=21%, signal=61%	23246/57647/51187/7520/6123/84231/6152/55794/83939/6232/56342/79631/26284/51154/6147/54475/6135/29777/84154/6128/708/3921/93144/6208/5591/5822/55052/51081/6204/55299/23195/130916/6223/6234/22868/140801/22907/4839/6209/6134/4869/6125/6122/6175/6193
GO:0070821	CC	GO:0070821	tertiary granule membrane	71	0.642814	2.24326	7.83912e-07	6.46807e-05	5.79893e-05	2519	tags=45%, list=13%, signal=39%	1088/338339/634/79895/4973/2204/6515/57126/8778/53831/170482/5337/57826/160364/2358/1536/23601/11314/4893/51552/199675/23250/961/8773/2040/966/3684/2207/258010/5912/3687/6556
GO:0035456	BP	GO:0035456	response to interferon-beta	27	0.809926	2.37257	8.03166e-07	6.56e-05	5.88134e-05	223	tags=41%, list=1%, signal=40%	117854/54739/5359/87178/9447/10410/3428/6772/11277/8519/684
GO:0060205	CC	GO:0060205	cytoplasmic vesicle lumen	312	0.439563	1.84308	8.22538e-07	6.65104e-05	5.96297e-05	2906	tags=28%, list=15%, signal=24%	710/10562/4317/1669/4057/3959/5806/10321/671/6947/3934/4353/1991/1511/820/54676/383/6037/7422/2919/6036/3728/2799/9861/3240/5552/1118/3082/2153/411/1950/1992/6993/10855/10533/317/2896/23071/6286/51316/25797/3837/7057/3310/240/56729/302/351/387921/3417/10097/126014/83716/566/2171/1654/272/116844/7077/139322/6590/8566/3101/6282/6278/25801/2352/2992/8836/2268/6093/5154/1432/4332/10549/25852/10092/56…
GO:0042274	BP	GO:0042274	ribosomal small subunit biogenesis	71	-0.511332	-2.23474	8.43539e-07	6.75332e-05	6.05467e-05	4670	tags=58%, list=24%, signal=44%	10607/9277/25879/6838/26284/8602/25983/25926/55720/57050/88745/29777/27340/6194/3921/28987/93144/6208/55813/115939/9790/5591/84916/5822/51081/6204/65095/6202/4809/6217/10436/6223/6234/55226/6209/6201/8780/4869/6218/6227/6193
GO:0071706	BP	GO:0071706	tumor necrosis factor superfamily cytokine production	141	0.539221	2.11695	8.62248e-07	6.83543e-05	6.12828e-05	2131	tags=30%, list=11%, signal=27%	64135/23586/4317/4057/671/29126/558/3965/11277/3717/7099/8915/50856/353514/23643/4615/948/942/8767/7097/64581/84868/11213/5781/7057/23405/64127/351/10859/26191/3459/7096/961/566/7128/5795/51465/5788/6774/7855/8737/929/406893
GO:0002833	BP	GO:0002833	positive regulation of response to biotic stimulus	243	0.475996	1.95173	9.38951e-07	7.37122e-05	6.60864e-05	2148	tags=23%, list=11%, signal=20%	117854/55601/5359/3665/85363/81030/3430/338339/83666/26253/79132/29126/9447/115362/3428/7099/383/8915/2867/23328/9111/50856/3140/9861/170482/23643/9958/121260/1147/5058/55122/3148/2358/29110/400709/257397/2896/84868/4893/64127/3134/8807/2033/3135/3093/5684/4067/1387/5698/23118/5685/2207/5687/5062/2150
GO:0005769	CC	GO:0005769	early endosome	351	0.426335	1.8028	9.62871e-07	7.48632e-05	6.71183e-05	3700	tags=35%, list=19%, signal=29%	6614/27074/219285/4057/5371/2047/29126/7803/151636/9856/7099/57561/1183/10254/90203/23011/6457/3140/9711/8301/57590/4311/51479/121260/79689/23317/79971/6643/23074/153/6272/124460/2210/5861/9765/84868/23200/64089/55353/10457/58533/9101/857/129285/351/1184/3134/51552/23250/10981/79666/23161/9341/5868/3135/55614/2209/4012/57720/8650/9896/23673/1730/4644/2060/7855/27072/399979/8417/22853/114880/10228…
GO:0006605	BP	GO:0006605	protein targeting	417	-0.286899	-1.57279	1.16537e-06	8.97449e-05	8.04605e-05	3973	tags=35%, list=21%, signal=28%	55670/23203/6231/84243/55750/5584/9409/128866/84750/9747/51763/5621/6207/23148/283927/56288/8851/3998/6222/200576/4074/6147/7314/90522/6135/3745/5830/6194/26515/3329/55294/5192/6161/6128/6181/288/131118/3312/84315/3689/3921/23409/130617/2053/3416/6208/26520/7095/58477/10425/5189/29927/25793/9045/6189/401647/60412/10452/10055/89781/10134/784/1459/6129/79720/6176/6143/219743/8943/26061/6167/6204/51…
GO:0005766	CC	GO:0005766	primary lysosome	143	0.537452	2.1097	1.30138e-06	9.83457e-05	8.81715e-05	2686	tags=36%, list=14%, signal=31%	1088/1669/4680/671/154664/4353/1991/1511/684/383/719/6037/4257/6036/2799/3920/8876/23317/411/2896/23200/353189/51316/56729/302/55754/387921/10097/566/9218/6809/8773/2040/10396/2171/25798/84061/5660/6278/25801/9145/8417/8836/8895/10043/4332/10970/54918/5663/8804/2357/127829
GO:0042582	CC	GO:0042582	azurophil granule	143	0.537452	2.1097	1.30138e-06	9.83457e-05	8.81715e-05	2686	tags=36%, list=14%, signal=31%	1088/1669/4680/671/154664/4353/1991/1511/684/383/719/6037/4257/6036/2799/3920/8876/23317/411/2896/23200/353189/51316/56729/302/55754/387921/10097/566/9218/6809/8773/2040/10396/2171/25798/84061/5660/6278/25801/9145/8417/8836/8895/10043/4332/10970/54918/5663/8804/2357/127829
GO:0060760	BP	GO:0060760	positive regulation of response to cytokine stimulus	52	0.697755	2.33408	1.38461e-06	0.000103666	9.29413e-05	1974	tags=37%, list=10%, signal=33%	117854/64135/23586/3665/81030/83666/54625/558/7099/834/1435/29110/8767/7097/3091/3093/837/146722/8737
GO:0034121	BP	GO:0034121	regulation of toll-like receptor signaling pathway	68	0.648422	2.23856	1.39763e-06	0.000103681	9.29546e-05	2382	tags=46%, list=12%, signal=40%	91543/3665/3430/4057/7099/23643/57590/121260/948/57162/285852/329/7097/11314/11213/857/64127/26191/7096/7100/7128/1654/4067/146722/9867/3659/929/2150/26060/10211/10333
GO:0034774	CC	GO:0034774	secretory granule lumen	308	0.443786	1.85552	1.51035e-06	0.000111021	9.95356e-05	2906	tags=28%, list=15%, signal=24%	710/10562/4317/1669/4057/3959/5806/10321/671/6947/3934/4353/1991/1511/820/54676/383/6037/7422/2919/6036/3728/2799/9861/3240/5552/1118/3082/2153/411/1950/1992/6993/10855/10533/317/2896/23071/6286/51316/25797/3837/7057/3310/240/56729/302/351/387921/3417/10097/126014/83716/566/2171/1654/272/116844/7077/139322/6590/8566/3101/6282/6278/25801/2352/2992/8836/2268/6093/5154/1432/4332/10549/25852/10092/56…
GO:0004842	MF	GO:0004842	ubiquitin-protein transferase activity	394	0.415341	1.76966	1.52814e-06	0.000111021	9.95356e-05	3443	tags=31%, list=18%, signal=26%	117854/51191/55008/85363/26270/5371/10346/10475/140691/151636/9246/57674/9830/57520/672/55120/7706/6737/51514/10206/51366/580/127544/55284/51444/11237/55072/29128/11342/147339/57162/10616/84282/329/285533/57534/26234/51132/7323/7321/23304/57161/5930/7726/197131/4193/7320/29116/387921/84085/55819/117584/81844/131405/7128/8452/26091/51465/3093/4210/50862/10758/26046/9867/26268/154214/8916/26224/255…
GO:0031983	CC	GO:0031983	vesicle lumen	314	0.437735	1.83713	1.53777e-06	0.000111021	9.95356e-05	2906	tags=28%, list=15%, signal=24%	710/10562/4317/1669/4057/3959/5806/10321/671/6947/3934/4353/1991/1511/820/54676/383/6037/7422/2919/6036/3728/2799/9861/3240/5552/1118/3082/2153/411/1950/1992/6993/10855/10533/317/2896/23071/6286/51316/25797/3837/7057/3310/240/56729/302/351/387921/3417/10097/126014/83716/566/2171/1654/272/116844/7077/139322/6590/8566/3101/6282/6278/25801/2352/2992/8836/2268/6093/5154/1432/4332/10549/25852/10092/56…
GO:0003725	MF	GO:0003725	double-stranded RNA binding	76	0.61997	2.18953	2.30503e-06	0.000164942	0.000147878	658	tags=20%, list=3%, signal=19%	4940/4938/55601/8638/4939/64135/23586/5610/81030/79132/1213/2332/6520/192670/51284
GO:0010008	CC	GO:0010008	endosome membrane	477	0.386005	1.66941	2.5589e-06	0.000181502	0.000162725	3665	tags=34%, list=19%, signal=28%	27074/3665/5371/93343/2047/29126/10410/51510/8763/950/151636/81846/9856/7099/1183/10254/90203/23011/1213/6457/3140/3920/23643/5337/23527/3656/57826/1211/114883/51479/121260/4615/51284/11342/79689/63971/29110/23317/79971/6643/219931/6272/25978/257397/124460/2210/7323/55681/51534/9765/23200/55745/64089/55353/10457/58533/9101/857/302/1184/3134/5879/29887/84888/51552/5874/3643/114885/117584/79666/839…
GO:0019787	MF	GO:0019787	ubiquitin-like protein transferase activity	416	0.408604	1.74647	2.61046e-06	0.000183549	0.00016456	3443	tags=31%, list=18%, signal=26%	117854/51191/55008/85363/26270/5371/10346/10475/140691/151636/9246/57674/9830/57520/672/55120/7706/6737/51514/10206/51366/580/127544/55284/51444/11237/55072/29128/11342/147339/57162/10616/8554/84282/329/285533/64422/57534/26234/51132/7323/7321/23304/57161/5930/7726/197131/4193/7320/29116/387921/84085/55819/117584/81844/131405/7128/8452/26091/51465/3093/4210/50862/10758/83734/26046/9867/26268/1542…
GO:0002183	BP	GO:0002183	cytoplasmic translational initiation	32	-0.636167	-2.27456	2.67806e-06	0.000186679	0.000167366	3430	tags=59%, list=18%, signal=49%	4690/1983/10480/1973/51441/8669/8668/8666/56339/8661/27335/8662/23521/8667/8664/1939/51386/8665/1975
GO:0033290	CC	GO:0033290	eukaryotic 48S preinitiation complex	14	-0.806713	-2.32035	2.70367e-06	0.000186854	0.000167523	2992	tags=86%, list=16%, signal=72%	10480/1965/8669/8668/8666/8661/27335/8662/8667/8664/51386/8665
GO:0032640	BP	GO:0032640	tumor necrosis factor production	136	0.522654	2.03137	2.9279e-06	0.000200636	0.000179879	2131	tags=29%, list=11%, signal=26%	64135/23586/4317/4057/671/558/3965/11277/3717/7099/50856/353514/23643/4615/948/8767/7097/64581/84868/11213/5781/7057/23405/64127/351/10859/26191/3459/7096/961/566/7128/5795/51465/5788/6774/7855/8737/929/406893
GO:0002753	BP	GO:0002753	cytoplasmic pattern recognition receptor signaling pathway	65	0.639985	2.20872	4.31538e-06	0.000293228	0.000262893	1926	tags=37%, list=10%, signal=33%	55601/64135/23586/3665/79132/5608/7099/3656/9958/121260/8767/84282/329/6565/257397/80216/64127/92610/26191/7128/55914/144811/331/23118
GO:0032543	BP	GO:0032543	mitochondrial translation	130	-0.396326	-1.90831	4.59919e-06	0.000309909	0.000277848	4118	tags=41%, list=22%, signal=32%	51650/285367/10102/26284/57038/64951/54938/7818/56945/26995/283459/65993/23107/84881/64981/55278/57129/51021/81554/85476/55699/51649/708/64968/54460/128308/84545/64978/55052/51081/51654/219927/65003/92170/64949/5018/57505/116541/22868/51069/64969/55037/6183/64960/122704/55245/64979/64965/6472/84311/65005/7284/64975
GO:1903557	BP	GO:1903557	positive regulation of tumor necrosis factor superfamily cytokine production	83	0.590004	2.12595	5.10025e-06	0.000340832	0.000305571	2029	tags=35%, list=11%, signal=31%	64135/23586/4317/3965/3717/7099/8915/353514/23643/4615/948/942/8767/7097/64581/84868/5781/7057/64127/351/3459/7096/566/5795/5788/6774/7855/8737/929
GO:0001732	BP	GO:0001732	formation of cytoplasmic translation initiation complex	15	-0.760587	-2.2507	5.28729e-06	0.000350435	0.000314181	3282	tags=80%, list=17%, signal=66%	1983/10480/8669/8668/8666/8661/27335/8662/8667/8664/51386/8665
GO:0032680	BP	GO:0032680	regulation of tumor necrosis factor production	134	0.525649	2.04156	6.36252e-06	0.000418271	0.000374999	2131	tags=30%, list=11%, signal=27%	64135/23586/4317/4057/671/558/3965/11277/3717/7099/50856/353514/23643/4615/948/8767/7097/64581/84868/11213/5781/7057/23405/64127/351/10859/26191/3459/7096/961/566/7128/5795/51465/5788/6774/7855/8737/929/406893
GO:0061025	BP	GO:0061025	membrane fusion	161	0.490424	1.92977	6.68991e-06	0.000436247	0.000391116	2754	tags=31%, list=14%, signal=27%	4599/9381/54809/4600/8775/6891/858/9554/80124/55014/26509/8674/51479/6890/1514/55647/25978/80208/6892/10451/302/9218/6809/51762/7879/9341/8773/8676/137886/54734/55669/23673/25801/9527/27072/2352/4218/8417/51652/9847/10228/2773/9135/4976/3799/114088/23355/8411/7852/4905
GO:0070993	CC	GO:0070993	translation preinitiation complex	17	-0.751459	-2.30755	7.53643e-06	0.000487516	0.000437081	2992	tags=76%, list=16%, signal=65%	10480/1965/8669/8668/10209/8666/8661/27335/8662/8667/8664/51386/8665
GO:0034123	BP	GO:0034123	positive regulation of toll-like receptor signaling pathway	25	0.796227	2.26442	8.06564e-06	0.000517609	0.000464061	2350	tags=64%, list=12%, signal=56%	91543/3430/4057/57590/121260/57162/285852/7097/857/26191/7096/7100/1654/9867/2150/10211
GO:0061630	MF	GO:0061630	ubiquitin protein ligase activity	267	0.429625	1.76641	8.7318e-06	0.000555947	0.000498433	3383	tags=30%, list=18%, signal=25%	117854/51191/85363/26270/10346/10475/140691/151636/9830/57520/55120/7706/6737/10206/51366/127544/51444/11237/29128/11342/147339/57162/84282/329/285533/51132/7323/7321/23304/57161/5930/7726/197131/4193/29116/387921/84085/55819/117584/131405/8452/3093/4210/10758/26046/154214/255488/331/51136/8315/54542/284996/223082/130507/6992/54778/6049/9781/81847/55905/81786/114088/81790/55159/91445/867/9690/960…
GO:0051092	BP	GO:0051092	positive regulation of NF-kappaB transcription factor activity	156	0.503244	1.96891	1.00409e-05	0.000634304	0.000568683	2382	tags=30%, list=12%, signal=27%	117854/5610/85363/4057/10346/9447/10475/3965/8809/7099/9830/8915/7706/6737/114769/10206/8837/3606/3656/1147/4615/55072/948/10616/8767/219790/257397/7097/11213/857/9175/64127/351/28232/114548/8807/3383/6774/8792/23118/3556/8737/5687/3553/11035/10211/10333
GO:0032760	BP	GO:0032760	positive regulation of tumor necrosis factor production	80	0.578013	2.0673	1.04028e-05	0.000652073	0.000584613	2029	tags=34%, list=11%, signal=30%	64135/23586/4317/3965/3717/7099/353514/23643/4615/948/8767/7097/64581/84868/5781/7057/64127/351/3459/7096/566/5795/5788/6774/7855/8737/929
GO:0035577	CC	GO:0035577	azurophil granule membrane	54	0.655799	2.19594	1.04909e-05	0.000652535	0.000585028	2793	tags=52%, list=15%, signal=44%	1088/4680/154664/684/719/4257/3920/8876/23317/23200/353189/55754/566/9218/2040/10396/25798/84061/5660/9145/8895/10043/10970/54918/5663/2357/127829/4126
GO:0005774	CC	GO:0005774	vacuolar membrane	402	0.402471	1.71764	1.05789e-05	0.000652982	0.000585429	3528	tags=34%, list=18%, signal=28%	27074/1088/4680/154664/10410/8775/8763/950/11133/151636/59345/684/58528/23001/1183/719/4257/23503/91056/112770/1213/3920/5337/55014/8876/6520/1601/1211/51479/121260/51284/11342/57600/28962/528/23317/55332/1950/219931/6272/80208/1203/10855/2896/23200/55745/353189/96459/55353/6009/7942/302/55754/1184/3134/53346/84888/51552/23250/83930/566/9218/26503/282991/7879/81631/2040/10396/10241/9821/4012/2011…
GO:0050729	BP	GO:0050729	positive regulation of inflammatory response	120	0.522414	1.99199	1.15899e-05	0.000709969	0.00063652	2163	tags=28%, list=11%, signal=25%	4317/81030/3430/3717/7099/3600/2867/9111/3606/353514/51284/5743/120892/7097/283131/2896/351/406991/26228/7052/1268/56670/23097/961/3572/7941/8792/7292/81793/8737/64332/5294/3553/5008
GO:0050688	BP	GO:0050688	regulation of defense response to virus	61	0.633263	2.16335	1.19294e-05	0.00072527	0.000650238	1699	tags=31%, list=9%, signal=28%	3434/117854/51191/23586/83666/79132/9447/6772/151636/3600/4277/440275/255520/10859/26191/7128/5495/10875/10758
GO:0005759	CC	GO:0005759	mitochondrial matrix	443	-0.268852	-1.47999	1.22106e-05	0.000736826	0.000660599	4728	tags=39%, list=25%, signal=30%	5096/27292/2109/3396/51025/80724/50/1583/2309/57128/23410/26589/339983/9238/2954/10873/51601/10128/4719/598/55178/7915/374291/84274/51650/9512/285367/10102/219/26284/2066/81689/23203/57038/622/64951/80347/10667/54938/55218/23408/55210/7818/56945/80308/25824/26995/55471/4714/65993/25996/26027/594/4720/284486/23107/11112/84881/1757/686/64981/3033/57129/51021/4942/3329/5164/5095/7416/197322/131118/8…
GO:0032755	BP	GO:0032755	positive regulation of interleukin-6 production	81	0.576614	2.06973	1.38521e-05	0.000829688	0.000743854	3541	tags=42%, list=19%, signal=34%	64135/23586/4317/3965/7099/8915/353514/4615/51284/948/55122/8767/400709/7097/64581/5781/64127/351/7096/23765/6774/7292/3556/2150/3553/10333/5603/11027/114609/10392/2069/3552/51311/10288
GO:0016282	CC	GO:0016282	eukaryotic 43S preinitiation complex	16	-0.759181	-2.29175	1.58236e-05	0.000940804	0.000843475	1961	tags=69%, list=10%, signal=62%	8669/8668/10209/8666/8661/27335/8662/8667/8664/51386/8665
GO:0006397	BP	GO:0006397	mRNA processing	487	-0.262637	-1.46449	1.6174e-05	0.000954617	0.000855859	4576	tags=38%, list=24%, signal=30%	80336/84811/1478/10768/9238/5936/23451/11319/79171/83443/8683/2968/3550/2081/51634/9092/8227/4331/285367/26528/23398/26121/56853/7919/8189/51202/220988/1153/8106/5432/84292/6634/10450/25980/26995/51729/4928/64783/10212/9775/22984/9588/125950/6430/1477/5093/6426/54623/5434/7737/4691/64852/10492/3184/8732/10992/7307/1025/10949/58506/6626/26097/6294/3312/6829/79882/708/58509/143884/8233/5356/10658/5…
GO:0000027	BP	GO:0000027	ribosomal large subunit assembly	26	-0.656287	-2.23056	1.63202e-05	0.000956266	0.000857337	6281	tags=92%, list=33%, signal=62%	23246/51187/6123/84231/6152/55794/56342/51154/6147/54475/6135/84154/6128/55052/55299/23195/22868/140801/22907/4839/6134/6125/6122/6175
GO:0032480	BP	GO:0032480	negative regulation of type I interferon production	44	0.68456	2.23441	1.67016e-05	0.000971574	0.000871061	1522	tags=36%, list=8%, signal=34%	9636/51191/64135/23586/79132/9246/7706/9111/5966/29110/84282/84868/406991/10859/7128/5495
GO:0071900	BP	GO:0071900	regulation of protein serine/threonine kinase activity	456	0.381116	1.63918	1.88596e-05	0.00108928	0.000976587	3176	tags=30%, list=17%, signal=26%	51191/3627/4057/2048/1991/5608/253260/7099/1030/100133941/128239/80174/4616/7422/23328/727/1028/81848/8900/983/3656/51422/9133/10178/6788/5058/2180/1164/9134/5728/3082/8767/120892/1950/890/891/257397/4217/6789/1026/11314/1033/11213/1647/150290/1902/2321/1847/5311/5925/3301/5781/857/9175/901/57018/7057/1848/26524/64127/197259/10221/26191/324/3643/5562/7128/4763/5795/387/3087/5788/10746/1654/7039/4…
GO:0002832	BP	GO:0002832	negative regulation of response to biotic stimulus	93	0.556781	2.052	1.93969e-05	0.00111236	0.000997285	1685	tags=34%, list=9%, signal=32%	710/4057/634/79132/54625/3965/3428/11277/10906/383/6737/4277/9111/114769/1378/55061/2896/84868/11213/103/406991/3134/10859/10221/387837/7128/3135/22900/5495/5272/253943/10875
GO:0042101	CC	GO:0042101	T cell receptor complex	25	-0.657592	-2.21599	1.99469e-05	0.00113585	0.00101834	1745	tags=64%, list=9%, signal=58%	28595/28755/920/214/30968/925/926/916/7535/6955/915/28639/919/917/8631/923
GO:0019843	MF	GO:0019843	rRNA binding	57	-0.50887	-2.10892	2.18069e-05	0.00123308	0.00110552	3761	tags=53%, list=20%, signal=42%	1153/6207/6222/6147/23107/6135/81554/84154/64968/6208/55052/51081/6167/65003/130916/9349/10436/22868/6136/55037/2971/1938/6203/55272/6188/6125/6132/6122/6175/6193
GO:0005765	CC	GO:0005765	lysosomal membrane	352	0.402508	1.70253	2.34686e-05	0.00130874	0.00117335	3528	tags=34%, list=18%, signal=28%	27074/1088/4680/154664/10410/8763/950/11133/151636/59345/684/1183/719/4257/23503/91056/112770/1213/3920/5337/8876/6520/1601/1211/51479/121260/51284/11342/57600/28962/528/23317/55332/1950/219931/6272/80208/1203/10855/2896/23200/55745/353189/96459/55353/6009/7942/302/55754/1184/3134/53346/84888/51552/23250/83930/566/9218/26503/282991/7879/2040/10396/4012/201163/25798/84061/5660/23531/9145/27072/841…
GO:0098852	CC	GO:0098852	lytic vacuole membrane	352	0.402508	1.70253	2.34686e-05	0.00130874	0.00117335	3528	tags=34%, list=18%, signal=28%	27074/1088/4680/154664/10410/8763/950/11133/151636/59345/684/1183/719/4257/23503/91056/112770/1213/3920/5337/8876/6520/1601/1211/51479/121260/51284/11342/57600/28962/528/23317/55332/1950/219931/6272/80208/1203/10855/2896/23200/55745/353189/96459/55353/6009/7942/302/55754/1184/3134/53346/84888/51552/23250/83930/566/9218/26503/282991/7879/2040/10396/4012/201163/25798/84061/5660/23531/9145/27072/841…
GO:0002367	BP	GO:0002367	cytokine production involved in immune response	91	0.560416	2.06456	2.44093e-05	0.00135187	0.00121202	2652	tags=35%, list=14%, signal=30%	91543/117854/23586/8809/684/7099/383/8915/2867/3606/948/64581/11213/163486/64127/3134/10859/114548/3135/144811/1604/7292/7855/3162/336/2150/3553/11006/3077/3554/604/567
GO:0051702	BP	GO:0051702	biological process involved in interaction with symbiont	83	0.569494	2.05204	2.58e-05	0.00141216	0.00126607	1518	tags=24%, list=8%, signal=22%	3429/6355/4057/5806/1991/1511/820/383/3725/858/8542/2332/440275/6667/302/1105/566/9218/2033/2040
GO:1901224	BP	GO:1901224	positive regulation of NIK/NF-kappaB signaling	65	0.608355	2.09956	2.58471e-05	0.00141216	0.00126607	2161	tags=38%, list=11%, signal=34%	4317/5610/3430/3965/8809/7099/23328/9111/3606/51284/10616/942/219790/7097/84868/8740/64127/351/387/2033/1654/929/192669/54542/3553
GO:0045824	BP	GO:0045824	negative regulation of innate immune response	61	0.621981	2.12481	2.67056e-05	0.00144927	0.00129934	1638	tags=41%, list=9%, signal=38%	710/634/79132/54625/3965/3428/11277/10906/383/6737/9111/1378/55061/2896/84868/11213/103/406991/3134/10859/387837/7128/3135/5272/253943
GO:1901222	BP	GO:1901222	regulation of NIK/NF-kappaB signaling	91	0.558382	2.05707	2.73022e-05	0.00147177	0.00131951	3370	tags=45%, list=18%, signal=37%	4317/5610/3430/3965/8809/7099/23328/9111/3606/51284/10616/942/329/219790/7097/84868/8740/64127/351/406991/26191/114548/387/2033/5495/1654/5494/929/192669/54542/3553/222487/1906/149041/602/9516/4792/10392/8996/10725/80149
GO:0002718	BP	GO:0002718	regulation of cytokine production involved in immune response	83	0.566271	2.04043	3.02546e-05	0.00162013	0.00145252	2652	tags=35%, list=14%, signal=30%	91543/117854/23586/8809/684/7099/383/8915/2867/3606/948/64581/11213/64127/3134/10859/114548/3135/7292/7855/3162/336/2150/3553/11006/3077/3554/604/567
GO:0035821	BP	GO:0035821	modulation of process of other organism	115	0.523855	1.98532	3.53328e-05	0.00187961	0.00168516	1720	tags=24%, list=9%, signal=22%	3429/6355/5610/1669/4057/5806/7298/383/3725/858/2332/440275/64581/10533/9706/3837/6667/302/219972/3838/3643/1105/9218/2033/2040/5272/10018/6590
GO:0030684	CC	GO:0030684	preribosome	75	-0.451824	-2.0012	3.80932e-05	0.00201321	0.00180494	4932	tags=52%, list=26%, signal=39%	22884/9136/10813/56342/10607/81887/9277/25879/8568/84261/8602/51154/25983/55720/57050/88745/22984/27340/10412/92856/26156/28987/55813/9790/5591/84916/5822/10528/65095/23195/4809/51018/10199/10436/54663/55272/6201/8780/2091
GO:0061659	MF	GO:0061659	ubiquitin-like protein ligase activity	278	0.424981	1.75543	3.89101e-05	0.00204303	0.00183167	3383	tags=30%, list=18%, signal=25%	117854/51191/85363/26270/10346/10475/140691/151636/9830/57520/55120/7706/6737/10206/51366/127544/51444/11237/29128/11342/147339/57162/8554/84282/329/285533/51132/7323/7321/23304/57161/5930/7726/197131/4193/29116/387921/84085/55819/117584/131405/8452/3093/4210/10758/26046/154214/255488/331/51136/8315/54542/284996/223082/130507/6992/54778/6049/9781/81847/55905/81786/114088/23376/81790/55159/91445/8…
GO:0032635	BP	GO:0032635	interleukin-6 production	132	0.492349	1.91108	3.95509e-05	0.00206328	0.00184982	2210	tags=27%, list=12%, signal=24%	64135/23586/4317/671/3965/7099/8915/353514/4615/51284/948/55122/3082/8767/400709/7097/64581/84868/11213/5781/824/64127/351/26191/7096/961/7128/23765/6774/7292/3556/9655/406893/2150/3553/11006
GO:0009620	BP	GO:0009620	response to fungus	46	0.669915	2.2062	4.17519e-05	0.00216414	0.00194025	921	tags=24%, list=5%, signal=23%	1669/4057/5806/4353/1991/1511/7099/383/8915/4615/64581
GO:0050727	BP	GO:0050727	regulation of inflammatory response	307	0.409391	1.71224	4.206e-05	0.00216622	0.00194212	2163	tags=21%, list=11%, signal=19%	11274/4317/81030/3430/7130/1991/11277/253260/3717/7099/3600/118788/683/2867/9111/3606/353514/834/4615/51284/9314/3082/5743/2175/2358/838/120892/329/7097/283131/2896/5925/240/64127/351/406991/2213/26228/7052/1268/56670/23097/114548/961/9021/7128/4210/5788/3572/4067/7010/837/7941/144811/8792/7292/331/81793/8737/4318/64332/5687/9655/5294/3553/5008
GO:0006415	BP	GO:0006415	translational termination	100	-0.404419	-1.8776	4.39028e-05	0.00224682	0.00201438	5968	tags=53%, list=31%, signal=37%	64976/78988/1984/79590/54998/65008/6150/51642/10884/3396/5976/26589/51650/26284/64951/29104/7818/56945/65993/23107/64981/57129/51021/51649/51504/64968/6059/65094/54460/128308/84545/64978/55052/56648/51081/219927/65003/64949/5018/327/116541/51069/64969/55037/6183/64960/122704/64979/64965/84311/65005/2935/64975
GO:0034154	BP	GO:0034154	toll-like receptor 7 signaling pathway	11	0.884622	2.11387	4.44369e-05	0.00225985	0.00202606	1583	tags=82%, list=8%, signal=75%	91543/118788/121260/51284/285852/84868/81622/26191/1654
GO:0035455	BP	GO:0035455	response to interferon-alpha	20	0.793542	2.12894	4.56519e-05	0.00228105	0.00204507	223	tags=45%, list=1%, signal=45%	27074/3437/5610/3433/4600/10410/558/8519/684
GO:0002755	BP	GO:0002755	MyD88-dependent toll-like receptor signaling pathway	35	0.707745	2.19284	4.56804e-05	0.00228105	0.00204507	2382	tags=54%, list=12%, signal=48%	3665/7099/23643/3656/4615/948/257397/7097/11314/11213/7096/7100/146722/3659/81793/23118/929/4214/10333
GO:0051091	BP	GO:0051091	positive regulation of DNA-binding transcription factor activity	259	0.42423	1.7367	4.57e-05	0.00228105	0.00204507	1974	tags=22%, list=10%, signal=20%	117854/23586/5610/85363/4057/10346/9447/10475/3965/8809/3717/7099/9830/306/8915/7706/7422/6737/55859/114769/10206/8837/3606/3728/3656/1649/1147/4615/55072/6788/948/5728/10616/8767/219790/257397/7097/11213/133522/51360/857/9175/7726/64127/351/28232/114548/8807/2033/3383/6774/8792/8613/23118/3556/8737
GO:0007033	BP	GO:0007033	vacuole organization	163	0.462039	1.81683	4.77082e-05	0.00236668	0.00212184	2814	tags=36%, list=15%, signal=31%	19/51510/11277/950/203228/9554/55014/1200/411/120892/55647/219931/64422/80208/1203/5861/10533/2896/55353/84376/7942/4124/302/51552/440026/7879/1130/5868/81631/137886/171024/9821/2131/54734/55626/23673/55062/55102/80317/23710/147007/51100/9140/8897/8131/141/5899/94241/79158/2055/55254/8546/55858/22930/5289/5663/643246/29978
GO:0032675	BP	GO:0032675	regulation of interleukin-6 production	128	0.497989	1.92652	5.57765e-05	0.00275005	0.00246555	2210	tags=28%, list=12%, signal=25%	64135/23586/4317/671/3965/7099/8915/353514/4615/51284/948/55122/3082/8767/400709/7097/64581/84868/11213/5781/824/64127/351/26191/7096/961/7128/23765/6774/7292/3556/9655/406893/2150/3553/11006
GO:0006401	BP	GO:0006401	RNA catabolic process	392	-0.266959	-1.45255	6.30594e-05	0.0030903	0.00277059	3507	tags=35%, list=18%, signal=30%	6222/23404/9775/399664/5699/6147/54555/23589/7314/6135/5708/9125/81892/196513/10492/3184/10605/6194/6499/7431/10949/5578/9698/6161/6128/6181/10644/3312/79882/80153/115024/3921/23016/56006/10658/10197/1660/5714/6208/23293/284071/27044/10236/1994/8241/9045/6189/2521/51441/5713/9967/10922/678/246175/6129/5692/22803/11340/6176/6143/8570/79066/6167/6204/80349/51013/472/51594/8087/26058/6202/26135/6210…
GO:0032608	BP	GO:0032608	interferon-beta production	50	0.633007	2.10357	6.50743e-05	0.00316982	0.00284189	1786	tags=40%, list=9%, signal=36%	64135/23586/3665/79132/7099/9111/51284/3148/5966/29110/8767/84282/7097/3663/5781/10859/81844/5495/1654/3659
GO:0050853	BP	GO:0050853	B cell receptor signaling pathway	66	-0.470987	-2.02711	6.63887e-05	0.00320987	0.00287779	2000	tags=39%, list=10%, signal=35%	5079/257144/596/861/148823/57181/2874/640/23180/54923/930/975/973/974/3702/1493/5583/931/3500/59338/933/28639/3495/4773/3932/3507
GO:0002699	BP	GO:0002699	positive regulation of immune effector process	204	0.441573	1.77964	6.66903e-05	0.00320987	0.00287779	2235	tags=24%, list=12%, signal=21%	91543/117854/55601/23586/79132/3965/8809/7099/383/8915/57126/2867/3606/3140/948/942/8767/1378/64581/11314/4602/64127/406991/3134/10859/26191/26228/9846/114548/8807/5795/55183/3135/5788/4067/3684/7292/7855/8417/84807/941/64332/2268/9655/3162/2150/3553/3142
GO:0005681	CC	GO:0005681	spliceosomal complex	180	-0.328589	-1.66031	7.00222e-05	0.0033503	0.00300369	4770	tags=43%, list=25%, signal=32%	53938/23450/10081/50804/84811/5976/23451/83443/3550/51634/9092/8227/23398/26121/7919/55760/220988/1153/84292/6634/10450/25980/51729/9775/6426/7737/4691/10492/10992/7307/6626/3312/8539/58509/143884/8233/5356/51747/9128/10594/8175/1665/9343/10236/27316/24148/6635/9410/5411/27339/10946/10189/51759/3178/4809/9939/10465/8899/7536/51690/4904/25804/8449/79622/4670/24144/199746/26986/3958/10250/3192/6627…
GO:0042742	BP	GO:0042742	defense response to bacterium	230	0.421695	1.7182	7.24997e-05	0.00344843	0.00309168	2148	tags=20%, list=11%, signal=18%	9636/1669/4057/671/3934/4353/115361/2634/1991/1511/820/7099/944/306/6037/3140/4671/4615/3240/948/3148/7110/2358/29110/8767/400709/7097/5861/163351/2896/84868/51316/219972/64127/51552/7100/566/1130/283/6590/6278/2207/2268/6403/2150
GO:0007040	BP	GO:0007040	lysosome organization	65	0.590666	2.03851	7.96629e-05	0.00374508	0.00335764	2569	tags=38%, list=13%, signal=33%	19/51510/11277/950/1200/411/120892/55647/219931/80208/1203/2896/55353/84376/7942/51552/7879/1130/54734/80317/147007/79158/2055/8546/55858
GO:0080171	BP	GO:0080171	lytic vacuole organization	65	0.590666	2.03851	7.96629e-05	0.00374508	0.00335764	2569	tags=38%, list=13%, signal=33%	19/51510/11277/950/1200/411/120892/55647/219931/80208/1203/2896/55353/84376/7942/51552/7879/1130/54734/80317/147007/79158/2055/8546/55858
GO:0070125	BP	GO:0070125	mitochondrial translational elongation	86	-0.431679	-1.96115	8.29314e-05	0.0038762	0.0034752	4118	tags=55%, list=22%, signal=43%	64976/78988/79590/54998/65008/6150/51642/10884/3396/26589/51650/10102/26284/64951/7818/56945/65993/23107/64981/57129/51021/85476/51649/64968/54460/128308/84545/64978/55052/51081/219927/65003/64949/5018/116541/51069/64969/55037/6183/64960/122704/64979/64965/84311/65005/7284/64975
GO:0002720	BP	GO:0002720	positive regulation of cytokine production involved in immune response	52	0.636888	2.13048	8.80421e-05	0.00409143	0.00366816	2161	tags=37%, list=11%, signal=32%	91543/117854/23586/8809/7099/8915/2867/3606/948/64581/64127/3134/10859/114548/3135/7292/7855/2150/3553
GO:0061687	BP	GO:0061687	detoxification of inorganic compound	13	0.851243	2.10023	9.19795e-05	0.00424998	0.0038103	974	tags=54%, list=5%, signal=51%	4502/4501/645745/4495/7779/4493/4494
GO:0050830	BP	GO:0050830	defense response to Gram-positive bacterium	73	0.572161	1.9982	9.46211e-05	0.0043472	0.00389746	1199	tags=25%, list=6%, signal=23%	1669/115361/2634/1511/820/944/6037/3140/4615/948/3148/29110/8767/7097/163351/84868/219972/64127
GO:0051082	MF	GO:0051082	unfolded protein binding	109	-0.380351	-1.78181	0.000100434	0.00458821	0.00411354	4890	tags=52%, list=26%, signal=39%	5202/10939/10049/3338/23386/126393/2081/27429/871/51327/22948/10856/23148/3998/56886/3329/134492/811/81572/3312/10471/91147/6687/10726/5204/84447/10574/6950/10576/55466/908/821/9093/3320/23195/100131801/11140/10772/7184/9804/22937/3300/9049/25822/4676/4666/7203/10383/55164/10575/3313/10131/3337/5479/3326/4869/6767
GO:0032607	BP	GO:0032607	interferon-alpha production	28	0.727809	2.15221	0.000103865	0.00469191	0.00420652	1061	tags=43%, list=6%, signal=41%	64135/23586/3665/6772/7099/9111/1147/51284/29110/8767/84868/3663
GO:0032647	BP	GO:0032647	regulation of interferon-alpha production	28	0.727809	2.15221	0.000103865	0.00469191	0.00420652	1061	tags=43%, list=6%, signal=41%	64135/23586/3665/6772/7099/9111/1147/51284/29110/8767/84868/3663
GO:0097501	BP	GO:0097501	stress response to metal ion	14	0.840004	2.11278	0.00010636	0.00476796	0.0042747	974	tags=50%, list=5%, signal=47%	4502/4501/645745/4495/7779/4493/4494
GO:0001961	BP	GO:0001961	positive regulation of cytokine-mediated signaling pathway	46	0.653125	2.1509	0.000106728	0.00476796	0.0042747	2897	tags=41%, list=15%, signal=35%	117854/3665/81030/83666/54625/558/834/1435/29110/8767/3091/3093/837/146722/8737/3554/6868/7852/1906
GO:0050851	BP	GO:0050851	antigen receptor-mediated signaling pathway	242	-0.299932	-1.57354	0.000107845	0.00479138	0.00429569	2100	tags=28%, list=11%, signal=25%	5170/5713/9402/784/5079/100/257144/5692/596/8890/861/148823/57181/3122/2874/5819/640/23198/5588/23180/387357/28755/79037/5705/3117/54900/54923/9491/930/10892/920/4068/30968/53347/975/973/3783/3958/974/3702/1236/8893/3119/916/6188/1493/2534/11126/5583/7535/931/5335/3500/3115/2625/59338/9840/933/915/28639/10917/919/917/3495/8631/4773/3932/3507
GO:0045089	BP	GO:0045089	positive regulation of innate immune response	210	0.439795	1.77922	0.000110845	0.00489777	0.00439108	2089	tags=21%, list=11%, signal=19%	117854/5359/3665/85363/81030/3430/338339/83666/26253/9447/115362/3428/7099/8915/2867/9111/50856/9861/170482/121260/1147/5058/55122/3148/2358/29110/257397/84868/4893/64127/3134/8807/2033/3135/3093/5684/4067/1387/5698/23118/5685/2207/5687/5062
GO:0030496	CC	GO:0030496	midbody	179	0.441662	1.75355	0.000117018	0.00514243	0.00461043	3458	tags=40%, list=18%, signal=33%	51056/84628/200942/55165/203228/332/57149/22849/23503/983/54443/9928/6683/63971/6790/24137/10659/1063/1894/54536/9101/55777/302/387/4117/9055/6840/201163/79768/25932/4751/29127/1062/221477/27436/4218/55763/51100/5586/55143/5899/80817/9113/79801/822/10640/2773/6867/57132/55958/10015/51646/5289/57448/127829/283489/7405/602/10190/93627/1500/60509/253012/129531/11064/10112/9960/5898/9493/55207/153020
GO:0005770	CC	GO:0005770	late endosome	255	0.402844	1.65153	0.000122543	0.00535611	0.004802	3463	tags=31%, list=18%, signal=25%	6614/27074/93343/10410/51510/950/684/1183/3140/3920/5337/9711/114883/1649/11342/1514/120892/25978/51534/2896/55745/64089/55353/302/84888/51552/5874/3643/114885/83930/8766/7879/114876/4077/85377/5660/9896/23531/4644/3454/8218/27072/8417/1520/221960/51652/149371/51009/540/54432/137492/5906/22879/153129/57132/6556/9741/55858/5289/89853/127829/7852/5873/9693/388/1182/7405/6845/84557/5604/9516/129531/…
GO:0034142	BP	GO:0034142	toll-like receptor 4 signaling pathway	37	0.675988	2.11951	0.000127655	0.00554958	0.00497545	3137	tags=54%, list=16%, signal=45%	3430/4057/7099/118788/9111/23643/57590/5581/57162/8767/26191/7128/4067/3684/929/2150/26060/11027/114609/4792
GO:0005775	CC	GO:0005775	vacuolar lumen	161	0.45031	1.77192	0.0001306	0.00562233	0.00504068	1963	tags=22%, list=10%, signal=20%	3988/375790/671/4353/1991/950/1511/383/6037/427/6036/2799/3920/1514/1200/411/10855/1462/2896/51316/56729/302/387921/10097/6948/566/2171/2581/10437/5660/6278/25801/2992/1520/8836
GO:0032727	BP	GO:0032727	positive regulation of interferon-alpha production	22	0.775389	2.14371	0.00013072	0.00562233	0.00504068	1583	tags=50%, list=8%, signal=46%	64135/23586/3665/6772/7099/1147/51284/29110/8767/3663/1654
GO:0032481	BP	GO:0032481	positive regulation of type I interferon production	74	0.561545	1.96885	0.000131609	0.00563065	0.00504813	2029	tags=32%, list=11%, signal=29%	64135/23586/3665/81030/79132/3428/6772/7099/1147/4615/51284/3148/29110/8767/84282/7097/3663/5781/26191/2033/1654/3659/1387/929
GO:0101002	CC	GO:0101002	ficolin-1-rich granule	181	0.441242	1.75379	0.00013405	0.00570488	0.00511469	3024	tags=35%, list=16%, signal=30%	7130/338339/5799/2204/6515/8778/965/427/3728/2799/9861/170482/3920/5273/2358/411/1378/6993/11314/10533/317/2495/25797/3837/3310/240/3417/5879/10097/83716/387/1654/272/116844/7077/10875/1832/3101/1604/2992/1520/2207/4318/1432/3687/4332/10549/6556/51646/10092/2357/1471/2219/127829/1509/5701/79930/1522/226/55832/8987/55276/8621
GO:0051817	BP	GO:0051817	modulation of process of other organism involved in symbiotic interaction	91	0.534631	1.96957	0.000139505	0.00588615	0.00527721	1655	tags=25%, list=9%, signal=23%	3429/6355/5610/4057/5806/7298/3725/858/2332/440275/10533/9706/3837/6667/302/3838/3643/1105/9218/2033/2040/5272/10018
GO:0140053	BP	GO:0140053	mitochondrial gene expression	158	-0.332225	-1.6599	0.000139765	0.00588615	0.00527721	4537	tags=41%, list=24%, signal=32%	2309/26589/9238/10128/51650/285367/10102/26284/57038/64951/54938/7818/56945/26995/283459/65993/23107/84881/64981/55278/57129/51021/81554/85476/55699/51649/708/64968/54460/128308/84545/25821/64978/55052/3028/51081/51654/219927/60528/65003/130916/92170/64949/5018/57505/116541/80324/22868/51069/64969/55037/6183/64960/122704/55245/64979/64965/6472/84311/5442/65005/7284/6832/80298/64975
GO:0032648	BP	GO:0032648	regulation of interferon-beta production	49	0.627743	2.08723	0.000147181	0.00616634	0.00552841	1786	tags=39%, list=9%, signal=35%	64135/23586/3665/79132/7099/9111/51284/3148/5966/29110/8767/84282/7097/3663/5781/10859/5495/1654/3659
GO:0071013	CC	GO:0071013	catalytic step 2 spliceosome	84	-0.415675	-1.88557	0.000152916	0.00637359	0.00571421	3969	tags=44%, list=21%, signal=35%	23398/220988/84292/6634/10450/9775/6426/10492/10992/7307/58509/5356/10594/8175/9343/10236/27316/24148/6635/9410/5411/27339/10946/10189/3178/9939/8899/51690/4670/24144/26986/10250/3192/6627/23524/6633/6638
GO:0071496	BP	GO:0071496	cellular response to external stimulus	288	0.395539	1.63763	0.000178974	0.00740358	0.00663765	3906	tags=36%, list=20%, signal=29%	5610/558/5366/3428/11133/7099/58528/3600/3725/1030/8915/80315/3920/467/834/51422/4615/51284/838/120892/490/440275/4780/4217/1026/10533/1647/96459/659/5781/8740/355/7942/5879/29103/7100/5562/7071/8493/81631/5788/10746/4067/201163/2353/3383/23032/3659/3759/55626/1111/55062/3676/27072/23710/6715/51100/3162/4214/3553/8897/8131/54407/143686/5899/3077/50848/5166/64121/83990/5289/841/5571/6548/643246/86…
GO:0031901	CC	GO:0031901	early endosome membrane	146	0.463101	1.81092	0.000179459	0.00740358	0.00663765	3357	tags=38%, list=18%, signal=31%	5371/2047/29126/151636/9856/1183/10254/90203/23011/6457/3140/121260/79689/23317/79971/6643/124460/2210/9765/64089/10457/58533/857/3134/51552/79666/23161/5868/3135/55614/2209/9896/23673/2060/7855/399979/8417/114880/26060/3107/9135/11031/54918/55858/5663/8411/567/56850/81615/1182/221472/9516/3133/6642/55283
GO:0052548	BP	GO:0052548	regulation of endopeptidase activity	387	0.369175	1.57101	0.000187916	0.00771313	0.00691518	2280	tags=19%, list=12%, signal=17%	27074/710/2537/4057/5371/9447/5366/8743/444/3965/3428/684/3717/8915/7422/114769/727/9966/8837/4671/51065/8301/834/3092/5273/9314/55122/3082/4898/5329/843/8767/1992/329/1378/7035/4217/64581/317/96459/8740/7057/355/302/351/406991/117584/114548/22900/5272/4210/9232/1654/5684/4067/135228/7077/10018/6590/6774/5271/331/831/5698/83464/8737/4318/5023/5062/2810/6093/5055/5721/9475
GO:0042113	BP	GO:0042113	B cell activation	253	-0.291034	-1.53548	0.000189937	0.00775674	0.00695427	2299	tags=25%, list=12%, signal=22%	958/7528/5591/51176/7374/678/100/6482/596/56833/57181/472/51341/3451/2874/4436/640/55619/115350/5245/55795/972/374403/9730/10125/54900/23075/930/10892/975/9984/973/939/9452/7163/974/6929/4282/643/23529/4242/22806/3565/2067/1493/51293/55846/7535/931/1235/3500/959/11331/30009/933/28639/55024/3495/4773/3507/1880/3575
GO:0032728	BP	GO:0032728	positive regulation of interferon-beta production	33	0.702145	2.14387	0.000194083	0.00787891	0.00706381	1786	tags=45%, list=9%, signal=41%	64135/23586/3665/79132/7099/51284/3148/29110/8767/84282/7097/3663/5781/1654/3659
GO:0060338	BP	GO:0060338	regulation of type I interferon-mediated signaling pathway	35	0.681677	2.11207	0.000194878	0.00787891	0.00706381	1920	tags=37%, list=10%, signal=33%	11274/117854/3665/81030/11277/6041/29110/103/5781/406991/3093/253943/29883
GO:0000082	BP	GO:0000082	G1/S transition of mitotic cell cycle	248	0.412719	1.69027	0.000197744	0.00795503	0.00713206	3842	tags=38%, list=20%, signal=31%	5371/6241/6347/7298/1030/128239/5128/5325/5218/8900/51065/983/9928/1977/4173/81620/9134/9314/1719/5728/571/8554/6790/4194/891/1026/1033/55904/1647/144455/10457/5311/5925/51053/5471/26524/406991/4193/1871/29117/324/586/143384/131405/8452/2033/10657/123879/79577/1654/9337/29883/91/2810/4175/5427/59343/5721/9113/26060/5537/8450/51339/55388/6868/3398/55159/990/79027/8317/23019/8318/896/5111/1869/4582…
GO:0000070	BP	GO:0000070	mitotic sister chromatid segregation	160	0.445691	1.75305	0.00020057	0.00802876	0.00719816	3456	tags=38%, list=18%, signal=31%	146909/51510/51203/9985/10403/57520/29781/7273/9587/11130/9928/9787/81620/64151/24137/891/25978/51115/1063/113130/3837/5925/83540/324/701/8452/8766/9055/4085/151246/9232/5885/84250/7756/25836/25936/699/4751/54892/29127/7272/1062/90417/27436/11065/64105/55143/10051/57132/990/283489/80218/11004/81930/996/9319/348654/26271/9493/10783/23244
GO:0023023	MF	GO:0023023	MHC protein complex binding	23	-0.622009	-2.04893	0.000204906	0.00816192	0.00731754	3353	tags=65%, list=18%, signal=54%	3108/311/3312/3109/3824/3122/3320/972/920/925/975/3326/11126/931/3111
GO:0097191	BP	GO:0097191	extrinsic apoptotic signaling pathway	210	0.430206	1.74042	0.000207151	0.00821088	0.00736144	2345	tags=22%, list=12%, signal=20%	3429/2537/5371/6672/5366/8743/3717/672/8915/55023/597/8837/6498/6934/85450/467/6788/5728/3082/50486/10616/3148/4170/6272/6789/857/7057/355/117584/7128/282991/79370/5788/1654/2730/9821/7046/10018/3383/8737/91/5062/3162/3553/599/10116/26060
GO:2000116	BP	GO:2000116	regulation of cysteine-type endopeptidase activity	217	0.422967	1.70858	0.000210239	0.00828274	0.00742586	2092	tags=22%, list=11%, signal=20%	27074/2537/4057/5371/9447/5366/8743/444/3965/3428/3717/8915/7422/114769/9966/8837/4671/51065/834/3092/9314/3082/5329/843/8767/329/4217/64581/317/96459/8740/7057/355/117584/114548/22900/5272/4210/1654/10018/331/831/5698/8737/4318/5023/5062/2810
GO:0030490	BP	GO:0030490	maturation of SSU-rRNA	48	-0.494363	-1.93791	0.000211012	0.00828274	0.00742586	4670	tags=56%, list=24%, signal=43%	10607/9277/25879/8602/25983/25926/55720/57050/88745/29777/27340/28987/6208/55813/115939/9790/84916/5822/65095/6202/4809/6217/6223/6234/55226/8780/6227
GO:0048285	BP	GO:0048285	organelle fission	449	0.360749	1.55107	0.000213365	0.00833463	0.00747238	2738	tags=24%, list=14%, signal=21%	4599/4600/200942/146909/51510/51203/9985/10403/7153/122402/6773/57520/29781/55023/858/3832/7273/10635/9587/8900/11130/983/255919/54443/192670/221035/9133/9928/9787/23023/80010/6683/81620/1164/9134/64151/22974/2175/4288/120892/6790/1950/24137/79598/891/25978/51115/1063/23304/113130/3837/5925/83540/675/7320/5888/324/130951/80821/10097/3643/10096/701/8452/8766/387/9055/4085/151246/9232/137886/7039/5…
GO:0000775	CC	GO:0000775	chromosome, centromeric region	188	0.435321	1.73682	0.000217212	0.00844411	0.00757054	3978	tags=43%, list=21%, signal=34%	9985/10403/7153/332/7514/1058/57082/2332/11130/81620/64151/57162/259282/891/1063/113130/83540/55839/23219/79682/324/701/4085/5527/151246/1639/387103/5885/1452/7756/25936/50511/699/157570/4751/7272/1062/90417/348235/55320/23279/3070/64105/11335/55166/5515/55143/57405/51164/5048/10051/25909/79723/5663/6249/283489/11004/81930/4659/7405/5525/7158/5253/10735/5516/221150/147841/253635/10951/55355/23244…
GO:0023026	MF	GO:0023026	MHC class II protein complex binding	17	-0.681634	-2.09313	0.000220165	0.00851798	0.00763676	3353	tags=71%, list=18%, signal=58%	3108/311/3312/3109/3122/3320/972/920/975/3326/931/3111
GO:0031348	BP	GO:0031348	negative regulation of defense response	186	0.431724	1.72067	0.000225634	0.00868798	0.00778918	1685	tags=23%, list=9%, signal=21%	710/7130/634/79132/54625/3965/3428/1991/11277/10906/383/6737/4277/9111/9314/3082/2358/1378/55061/2896/84868/11213/103/5925/240/64127/406991/2213/3134/10859/387837/114548/9021/7128/3135/5495/5272/4210/5788/7010/253943/10875
GO:0038061	BP	GO:0038061	NIK/NF-kappaB signaling	165	0.44424	1.75122	0.000256194	0.00981795	0.00880224	3370	tags=35%, list=18%, signal=29%	4317/5610/3430/3965/8809/7099/23328/9111/9966/3606/9861/1147/51284/10616/5966/942/329/219790/7097/84868/8740/23405/64127/351/406991/26191/114548/387/2033/5495/1654/5684/5494/5698/5685/929/192669/5687/54542/3553/11035/5721/10333/5696/222487/5701/1906/149041/602/114609/9516/4792/10392/8996/10725/5971/80149
GO:0033632	BP	GO:0033632	regulation of cell-cell adhesion mediated by integrin	11	-0.766278	-2.0465	0.000261077	0.00995193	0.00892237	1989	tags=55%, list=10%, signal=49%	100/23075/916/1803/6352/8631
GO:1903901	BP	GO:1903901	negative regulation of viral life cycle	23	0.744426	2.09149	0.000262152	0.00995193	0.00892237	350	tags=30%, list=2%, signal=30%	4061/85363/5806/10410/8519/684/7706
GO:0039528	BP	GO:0039528	cytoplasmic pattern recognition receptor signaling pathway in response to virus	28	0.706209	2.08834	0.00026585	0.0100132	0.0089773	855	tags=29%, list=4%, signal=27%	55601/64135/23586/3665/79132/9958/84282/329
GO:0005852	CC	GO:0005852	eukaryotic translation initiation factor 3 complex	16	-0.702555	-2.12081	0.000266243	0.0100132	0.0089773	2992	tags=75%, list=16%, signal=63%	10480/6059/8669/8668/8666/8661/27335/8662/8667/8664/51386/8665
GO:0000819	BP	GO:0000819	sister chromatid segregation	189	0.420406	1.6772	0.000278142	0.0104123	0.0093351	3456	tags=37%, list=18%, signal=30%	146909/51510/51203/9985/10403/7153/57520/29781/116028/7273/9587/11130/9928/9787/81620/64151/24137/891/25978/51115/1063/113130/3837/5925/83540/324/701/8452/8766/9055/4085/151246/9232/5885/84250/7756/25836/25936/699/157570/4751/54892/29127/7272/1062/90417/27436/79892/11065/64105/55143/9113/10051/57132/2237/990/283489/80218/11004/81930/996/9319/10735/348654/26271/9493/10783/84072/23244
GO:0050832	BP	GO:0050832	defense response to fungus	32	0.680437	2.06296	0.000285884	0.010606	0.00950876	283	tags=19%, list=1%, signal=19%	1669/4057/4353/1991/1511/383
GO:0032637	BP	GO:0032637	interleukin-8 production	81	0.534533	1.91868	0.000286726	0.010606	0.00950876	3176	tags=41%, list=17%, signal=34%	23586/671/3965/1991/7099/8915/2867/965/1649/4615/51284/9314/7097/64581/5861/307/64127/26191/7096/7100/5788/6774/8737/929/336/2150/3553/10333/2219/11027/602/114609/10392
GO:0097525	CC	GO:0097525	spliceosomal snRNP complex	61	-0.452332	-1.9171	0.000287251	0.010606	0.00950876	4417	tags=49%, list=23%, signal=38%	23451/83443/51634/9092/26121/7919/6634/25980/10992/6626/51747/9128/10594/8175/9343/24148/6635/9410/10946/10421/4809/9733/10465/51690/25804/6627/6625/6633/6638/55692
GO:0031663	BP	GO:0031663	lipopolysaccharide-mediated signaling pathway	57	0.597366	2.02652	0.000292384	0.0107464	0.00963469	2297	tags=44%, list=12%, signal=39%	85363/4057/671/6347/7099/8915/23328/114769/3606/23643/3656/5581/4615/948/8767/7097/10221/26191/7128/22900/4067/1604/929/3553/1432
GO:1902041	BP	GO:1902041	regulation of extrinsic apoptotic signaling pathway via death domain receptors	56	0.595778	2.02175	0.000312656	0.0114395	0.0102561	2334	tags=39%, list=12%, signal=35%	6672/5366/8743/672/8837/6498/85450/467/6788/5728/3082/3148/6789/7057/355/117584/7128/1654/3383/8737/3162/10116
GO:0009295	CC	GO:0009295	nucleoid	41	-0.495656	-1.87863	0.000336317	0.0121949	0.0109333	2107	tags=37%, list=11%, signal=33%	3028/3030/60528/22868/22907/292/3313/5428/6472/5442/37/7284/6832/80298/116447
GO:0042645	CC	GO:0042645	mitochondrial nucleoid	41	-0.495656	-1.87863	0.000336317	0.0121949	0.0109333	2107	tags=37%, list=11%, signal=33%	3028/3030/60528/22868/22907/292/3313/5428/6472/5442/37/7284/6832/80298/116447
GO:0006414	BP	GO:0006414	translational elongation	126	-0.349747	-1.68607	0.000339395	0.0122515	0.0109841	4118	tags=42%, list=22%, signal=33%	51650/10102/79631/26284/64951/1917/7818/56945/65993/9775/23107/64981/57129/51021/6181/85476/51649/64968/1915/54460/54952/128308/84545/92715/64978/55052/56648/51081/6176/219927/65003/64949/5018/116541/29904/51069/64969/55037/6183/64960/122704/1933/1938/64979/64965/2915/84311/65005/51611/7284/10399/1936/64975
GO:0070566	MF	GO:0070566	adenylyltransferase activity	20	0.758942	2.03612	0.000355446	0.0126993	0.0113855	26	tags=15%, list=0%, signal=15%	4940/4938/4939
GO:1990404	MF	GO:1990404	protein ADP-ribosylase activity	16	0.791701	2.03955	0.000358038	0.0126993	0.0113855	1273	tags=50%, list=7%, signal=47%	83666/64761/54625/57097/84875/79668/143/80351
GO:0044766	BP	GO:0044766	multi-organism transport	64	0.573114	1.97533	0.000358806	0.0126993	0.0113855	2258	tags=31%, list=12%, signal=28%	6614/3434/93343/684/858/7514/2332/1514/9818/219931/6993/3837/857/3838/7879/2060/23279/5903/8021/137492
GO:1902579	BP	GO:1902579	multi-organism localization	64	0.573114	1.97533	0.000358806	0.0126993	0.0113855	2258	tags=31%, list=12%, signal=28%	6614/3434/93343/684/858/7514/2332/1514/9818/219931/6993/3837/857/3838/7879/2060/23279/5903/8021/137492
GO:0006457	BP	GO:0006457	protein folding	209	-0.299141	-1.55945	0.000359651	0.0126993	0.0113855	5026	tags=46%, list=26%, signal=34%	131474/2780/79087/79139/64714/9601/5202/9141/53938/10049/79608/55898/3338/23386/10598/126393/2923/51327/9532/54788/84750/22948/10856/2775/10450/1676/3998/56886/957/2781/3329/134492/811/81572/131118/3312/10471/7415/9761/10726/51364/5204/4820/23640/51035/9360/10574/6950/26278/10576/1460/55466/908/1459/821/1457/2779/9093/23193/10808/3320/11140/27000/7184/10465/134218/10681/972/7841/3300/7466/9049/25…
GO:0043112	BP	GO:0043112	receptor metabolic process	161	0.433633	1.7063	0.000365245	0.0128247	0.011498	3338	tags=30%, list=17%, signal=25%	4599/634/4600/93343/51510/3576/151636/7422/1213/2332/4289/8301/1211/948/1950/55681/133/3577/857/302/10859/29116/3643/9341/5868/55614/8650/2060/22853/2207/4043/51100/54550/11006/2966/10211/3688/157/11031/3579/5663/4905/29978/7405/84896/64854/6386/4734/6642
GO:0052547	BP	GO:0052547	regulation of peptidase activity	414	0.364227	1.55495	0.000366375	0.0128247	0.011498	2280	tags=19%, list=12%, signal=17%	27074/710/2537/4057/5371/9447/5366/8743/444/3965/3428/684/3717/8915/7422/10010/114769/727/9966/8837/4671/51065/8301/834/3092/5273/9314/55122/3082/4898/5329/843/8767/1992/329/1378/7035/4217/64581/317/2896/96459/8740/857/7057/355/302/351/406991/117584/114548/22900/5272/4210/9232/1654/5684/4067/135228/7077/10018/26577/6590/6774/5271/331/831/5698/83464/8737/10845/4318/5023/5062/2810/6093/5055/5721/94…
GO:0032602	BP	GO:0032602	chemokine production	89	0.517905	1.90277	0.000370252	0.0129046	0.0115695	2210	tags=34%, list=12%, signal=30%	5610/3965/1991/7099/2867/727/3606/4615/51284/9314/1958/8767/7097/64581/84868/3091/64127/351/566/23512/23765/4210/1654/55914/7292/9655/3162/2150/3553/11006
GO:0072583	BP	GO:0072583	clathrin-dependent endocytosis	45	0.618129	2.0231	0.000373516	0.0129624	0.0116214	1988	tags=36%, list=10%, signal=32%	6614/1213/6457/8301/1601/9873/1211/3092/6453/55681/54874/115548/57720/55589/3676/60682
GO:0070126	BP	GO:0070126	mitochondrial translational termination	87	-0.391192	-1.78137	0.00037561	0.0129794	0.0116366	4118	tags=51%, list=22%, signal=40%	64976/78988/79590/54998/65008/6150/51642/10884/3396/26589/51650/26284/64951/7818/56945/65993/23107/64981/57129/51021/51649/64968/54460/128308/84545/64978/55052/51081/219927/65003/64949/5018/116541/51069/64969/55037/6183/64960/122704/64979/64965/84311/65005/64975
GO:0098687	CC	GO:0098687	chromosomal region	309	0.382344	1.60015	0.000380539	0.0130938	0.0117392	4151	tags=39%, list=22%, signal=31%	5371/6672/9985/10403/7153/332/23347/4683/64859/7514/10635/1058/57082/2332/11130/983/4173/81620/64151/57162/259282/80145/891/3981/1063/113130/83540/55839/23219/675/79682/5888/324/80351/701/55183/4085/5527/151246/1639/387103/79577/55791/5885/1452/7756/25936/50511/57187/699/157570/4751/1111/7272/1062/7014/90417/348235/55320/23279/3070/64105/4175/9878/11335/55166/5515/55143/57405/51164/23064/5048/100…
GO:0044843	BP	GO:0044843	cell cycle G1/S phase transition	266	0.392521	1.61676	0.00038783	0.0132881	0.0119134	3842	tags=36%, list=20%, signal=29%	5371/6241/6347/7298/1030/128239/5128/5325/5218/8900/51065/983/9928/1977/4173/81620/9134/9314/1719/5728/571/8554/6790/4194/890/891/1026/1033/55904/1647/144455/10457/5311/5925/51053/5471/26524/406991/4193/1871/29117/324/586/143384/131405/8452/2033/10657/123879/79577/1654/9337/29883/91/2810/4175/5427/59343/5721/9113/26060/5537/8450/51339/55388/6868/3398/55159/990/79027/8317/23019/8318/896/5111/1869/…
GO:2000117	BP	GO:2000117	negative regulation of cysteine-type endopeptidase activity	76	0.544453	1.92282	0.000389473	0.0132881	0.0119134	2092	tags=29%, list=11%, signal=26%	27074/2537/4057/3428/7422/114769/4671/9314/3082/5329/96459/8740/7057/117584/22900/5272/1654/331/831/4318/5062/2810
GO:0140289	BP	GO:0140289	protein mono-ADP-ribosylation	12	0.824345	2.03018	0.000400154	0.0135688	0.012165	1208	tags=58%, list=6%, signal=55%	83666/64761/54625/57097/84875/79668/143
GO:0043330	BP	GO:0043330	response to exogenous dsRNA	43	0.624611	2.02771	0.000403467	0.0135688	0.012165	1199	tags=19%, list=6%, signal=17%	3434/64135/23586/6520/8767/11213/857/64127
GO:0032612	BP	GO:0032612	interleukin-1 production	101	0.501181	1.87482	0.000404884	0.0135688	0.012165	2382	tags=33%, list=12%, signal=29%	5371/634/9447/115362/3965/3428/3717/7099/114769/353514/834/948/1958/8767/1992/64581/84868/64127/351/1903/114548/566/7128/22900/4210/6774/7850/7855/406893/2150/11006/4332/10333
GO:0005126	MF	GO:0005126	cytokine receptor binding	244	0.396488	1.62455	0.000405064	0.0135688	0.012165	2654	tags=23%, list=14%, signal=20%	3627/6355/10673/3576/8743/6772/6347/3557/9034/3717/3600/944/5618/7422/727/9966/8837/3606/2919/6373/23607/9958/29097/4615/5197/1435/51192/8740/8835/26228/3597/7100/3572/116844/2921/7046/55704/146722/4087/25805/7292/3556/2920/8737/3553/5008/10019/5617/10116/27018/6372/200734/51752/6868/841
GO:0030139	CC	GO:0030139	endocytic vesicle	293	0.383417	1.5881	0.00040609	0.0135688	0.012165	3244	tags=31%, list=17%, signal=26%	4057/19/4353/23380/6891/1991/950/9830/306/10254/9554/9332/1213/3920/5337/8301/23607/1211/6814/3240/51284/948/6890/1536/79971/55647/7097/2210/6892/1902/81622/857/219972/64127/4193/3134/51552/7096/23580/10981/51762/8766/7879/9341/5868/8773/3135/2209/8578/54734/80223/55626/23673/8218/7855/4218/8417/1520/10228/1839/9140/27333/4688/4481/10890/26060/10333/3107/5906/3113/9135/11031/3799/6556/5289/23166/…
GO:0098813	BP	GO:0098813	nuclear chromosome segregation	253	0.395354	1.62339	0.000409761	0.0135922	0.0121861	2867	tags=29%, list=15%, signal=25%	200942/146909/51510/51203/9985/10403/7153/57520/29781/116028/7273/57082/9587/11130/192670/9928/9787/80010/81620/9134/64151/24137/891/25978/51115/1063/1894/113130/3837/5925/83540/7320/324/130951/10097/10096/701/8452/8766/9055/4085/151246/9232/5885/84250/7756/25836/25936/699/157570/4751/54892/29127/7272/1062/90417/27436/79892/11065/64105/55166/55143/9113/10051/57132/2237/83990/2072/990/283489/80218…
GO:0060627	BP	GO:0060627	regulation of vesicle-mediated transport	481	0.349475	1.51143	0.000410154	0.0135922	0.0121861	2874	tags=24%, list=15%, signal=21%	5359/5806/634/80055/558/3965/6347/3600/5028/57126/7422/83452/79772/23011/6457/2332/5337/9711/4289/8301/2181/23607/1601/134957/27236/8674/51479/6814/3092/948/5728/2358/23317/120892/1950/717/64422/57534/6453/7097/64581/11314/55681/9765/85439/1861/857/302/64127/2213/3134/10859/5879/26228/5874/1268/9846/3643/9098/5562/961/11037/566/51762/5795/8766/7879/5868/51201/5788/3601/4067/8650/146722/3684/11644…
GO:0051090	BP	GO:0051090	regulation of DNA-binding transcription factor activity	418	0.365747	1.56273	0.000428547	0.0141438	0.0126806	2161	tags=20%, list=11%, signal=18%	117854/23586/5610/85363/4057/10346/6672/9447/10475/3965/8809/3717/7099/9830/3725/84875/306/8915/7706/7422/6737/55859/114769/10206/8837/3606/3728/6934/3656/1545/1649/1147/4615/55072/6788/948/9314/5728/57162/10616/2175/8767/440275/219790/257397/7097/51132/84868/11213/133522/5311/5925/51360/857/9175/307/7726/64127/351/406991/10221/28232/114548/7341/7128/8807/2033/22900/55914/2353/3383/6774/8792/8613…
GO:0010506	BP	GO:0010506	regulation of autophagy	317	0.378563	1.59204	0.000441832	0.014523	0.0130205	3479	tags=32%, list=18%, signal=27%	117854/27074/85363/10346/9517/10475/3428/203228/58528/9830/9554/6737/10558/10206/9711/834/51422/1649/3082/528/29110/8767/55332/120892/440275/219931/4170/207063/257397/10533/58533/3091/6009/7942/64127/26191/5286/5562/5290/2033/4210/10241/9821/201163/10018/6774/23032/5660/55626/7855/23118/4218/80317/9550/149371/23049/55763/51100/3162/6093/55255/8897/258010/57103/143686/5899/94241/60592/10645/2773/2…
GO:0032677	BP	GO:0032677	regulation of interleukin-8 production	75	0.54236	1.9125	0.000446777	0.0146261	0.0131129	2161	tags=35%, list=11%, signal=31%	23586/671/3965/1991/7099/8915/2867/965/1649/4615/51284/9314/7097/64581/307/64127/26191/7096/7100/5788/6774/8737/929/336/2150/3553
GO:0050862	BP	GO:0050862	positive regulation of T cell receptor signaling pathway	14	-0.708592	-2.03813	0.000457567	0.0148405	0.0133052	1989	tags=57%, list=10%, signal=51%	100/5819/975/3783/1236/6188/9840/3932
GO:0061844	BP	GO:0061844	antimicrobial humoral immune response mediated by antimicrobial peptide	66	0.550662	1.89775	0.000458045	0.0148405	0.0133052	1968	tags=23%, list=10%, signal=20%	3627/1669/4057/3576/1991/820/6037/2919/6373/5197/64127/283/2921/6278/2920
GO:0002700	BP	GO:0002700	regulation of production of molecular mediator of immune response	140	0.453852	1.77772	0.000458832	0.0148405	0.0133052	2317	tags=24%, list=12%, signal=21%	91543/117854/23586/11277/8809/684/7099/383/8915/2867/3606/121260/948/1378/64581/11213/64127/2213/3134/10859/26191/114548/55183/3135/5788/7292/7855/3162/336/2150/3553/11006/3077
GO:0051656	BP	GO:0051656	establishment of organelle localization	421	0.354849	1.51836	0.000461463	0.0148661	0.0133281	3041	tags=27%, list=16%, signal=23%	4599/4600/51510/8775/51203/3965/10403/23095/9554/9871/7514/1058/8825/79789/8301/9928/100130097/55288/9787/6683/81620/2153/57234/284021/63971/120892/3985/84984/891/25978/6993/51115/80208/11314/5861/1063/113130/3837/3091/83540/1861/84376/90411/7320/55930/5874/10097/9846/23243/55088/10096/83930/51566/8867/8452/282991/8766/122553/8773/59349/4085/1639/137886/54874/7039/4067/51134/966/8195/26258/64689/…
GO:0090174	BP	GO:0090174	organelle membrane fusion	104	0.483156	1.82121	0.000470992	0.0151129	0.0135494	3041	tags=38%, list=16%, signal=32%	54809/6891/858/9554/80124/55014/8674/51479/6890/55647/25978/80208/6892/10451/302/6809/51762/7879/9341/8773/8676/54734/55669/23673/9527/27072/4218/8417/51652/9847/10228/2773/3799/114088/23355/8411/5872/7405/6845
GO:0046790	MF	GO:0046790	virion binding	12	0.818625	2.01609	0.00048416	0.015474	0.0138732	1195	tags=25%, list=6%, signal=23%	6614/5806/302
GO:2001236	BP	GO:2001236	regulation of extrinsic apoptotic signaling pathway	148	0.448517	1.75759	0.000498155	0.0158586	0.0142179	2161	tags=25%, list=11%, signal=22%	2537/5371/6672/5366/8743/672/8915/55023/8837/6498/6934/85450/467/6788/5728/3082/50486/10616/3148/4170/6789/857/7057/355/117584/7128/79370/5788/1654/2730/9821/7046/3383/8737/5062/3162/3553
GO:0006356	BP	GO:0006356	regulation of transcription by RNA polymerase I	29	-0.579457	-2.04297	0.000503324	0.0159603	0.0143092	3802	tags=52%, list=20%, signal=41%	84128/25926/4691/55646/56919/6597/2316/7343/6598/1663/5457/55011/84232/5441/2064
GO:0000462	BP	GO:0000462	maturation of SSU-rRNA from tricistronic rRNA transcript (SSU-rRNA, 5.8S rRNA, LSU-rRNA)	35	-0.529863	-1.93676	0.000524501	0.0165668	0.0148529	6691	tags=74%, list=35%, signal=48%	705/90121/161424/79954/57647/2068/10607/9277/25879/8602/25983/55720/57050/88745/29777/27340/6208/55813/9790/84916/5822/65095/6202/6217/6223/6227
GO:0032613	BP	GO:0032613	interleukin-10 production	55	0.582567	1.96751	0.000543647	0.0171048	0.0153352	2210	tags=33%, list=12%, signal=29%	9636/4317/29126/3965/7099/353514/3082/7097/64581/64127/2213/10859/961/6774/7292/2150/28951/11006
GO:0038187	MF	GO:0038187	pattern recognition receptor activity	23	0.729429	2.04936	0.000549	0.0171494	0.0153752	1199	tags=39%, list=6%, signal=37%	85363/26253/7099/23643/51284/948/7097/64581/64127
GO:0009896	BP	GO:0009896	positive regulation of catabolic process	432	0.350496	1.50067	0.000549307	0.0171494	0.0153752	3409	tags=30%, list=18%, signal=25%	117854/85363/87178/10346/4343/9517/10475/151636/56829/203228/9830/57520/9554/6737/4287/22849/10558/51514/10206/580/2332/127544/1601/5581/8754/5208/5728/4898/29110/8767/51667/8554/120892/51099/6790/1950/440275/4780/207063/26234/10533/3091/3667/857/7942/64127/351/4193/9567/29116/10221/324/3643/5286/5562/131405/7341/7128/5210/7879/4210/10241/201163/253943/10018/9337/1452/154214/55626/255488/51136/29…
GO:0010498	BP	GO:0010498	proteasomal protein catabolic process	455	0.350871	1.50939	0.000561605	0.0174659	0.015659	3392	tags=29%, list=18%, signal=25%	3429/27074/26270/5371/29761/5366/57520/7706/4287/339745/10206/7514/2332/9861/127544/55284/983/80267/23607/1601/1649/9928/11160/57162/10616/196394/7110/51667/8554/120892/6790/329/285533/4780/891/26234/7323/7321/23304/1861/857/51528/9683/197131/4193/7320/222235/387921/10221/80344/117584/701/131405/7341/8452/51465/4085/3093/5527/9232/137886/5684/8405/162517/1452/55757/26046/26268/9373/154214/26224/2…
GO:0031331	BP	GO:0031331	positive regulation of cellular catabolic process	369	0.357473	1.51298	0.000565627	0.0175236	0.0157107	3385	tags=30%, list=18%, signal=25%	117854/85363/87178/10346/4343/9517/10475/151636/56829/203228/9830/6737/4287/22849/10558/10206/2332/127544/1601/8754/5208/5728/4898/29110/8767/51667/8554/120892/51099/6790/1950/440275/4780/207063/26234/3091/3667/857/7942/64127/351/4193/9567/10221/3643/5286/5562/131405/7341/7128/5210/4210/10241/201163/253943/10018/9337/1452/154214/55626/255488/51136/29883/9655/51100/3162/10140/6093/3553/28951/25801…
GO:0030099	BP	GO:0030099	myeloid cell differentiation	373	0.363299	1.54154	0.000574232	0.0177223	0.0158889	3405	tags=30%, list=18%, signal=25%	9636/116071/3665/4057/5371/634/4343/1230/3428/6772/3717/7099/3600/3725/1030/4495/182/7422/9935/192670/3148/28962/1435/9991/7097/84959/55904/103/133522/3091/5925/5781/29766/7057/1385/302/351/3707/10859/10221/29887/9846/126014/3658/4211/54790/7071/211/2033/6670/79577/23186/4067/135228/2353/6774/1777/4286/8792/169200/54892/1387/669/8737/5814/60682/2313/4318/2124/91/192669/2150/7030/5929/11006/10019/…
GO:0002440	BP	GO:0002440	production of molecular mediator of immune response	196	0.416106	1.67267	0.00058352	0.0178562	0.0160089	3014	tags=28%, list=16%, signal=24%	91543/117854/23586/1991/11277/202309/8809/684/7099/383/8915/4683/2867/3606/121260/948/942/7518/1378/3981/64581/11213/163486/64127/2213/3134/10859/26191/114548/55183/3135/5788/144811/1604/7292/5423/7855/28902/3162/336/2150/3553/11006/25939/3077/3554/28797/165918/604/567/3514/28908/28778/28813/8741
GO:0010273	BP	GO:0010273	detoxification of copper ion	11	0.842239	2.01259	0.000587404	0.0178562	0.0160089	974	tags=55%, list=5%, signal=52%	4502/4501/645745/4495/4493/4494
GO:0044327	CC	GO:0044327	dendritic spine head	11	0.842332	2.01281	0.000587404	0.0178562	0.0160089	115	tags=27%, list=1%, signal=27%	4599/4600/23380
GO:1990169	BP	GO:1990169	stress response to copper ion	11	0.842239	2.01259	0.000587404	0.0178562	0.0160089	974	tags=55%, list=5%, signal=52%	4502/4501/645745/4495/4493/4494
GO:0045860	BP	GO:0045860	positive regulation of protein kinase activity	500	0.342088	1.48114	0.000596258	0.0180575	0.0161894	3110	tags=27%, list=16%, signal=24%	5610/4057/1991/5608/2258/253260/3717/7099/8651/100133941/128239/5618/80174/4616/7422/23328/727/9966/3606/353514/983/3656/51422/9928/10178/8754/3937/4739/6788/5058/673/2180/1164/3082/196883/942/1958/1435/22974/8767/120892/1950/891/257397/4217/6789/1026/11314/1647/1902/1894/113/2321/1847/5311/5781/9175/7057/1848/1326/64127/10006/406991/197259/26228/3643/143384/5562/566/5290/387/9448/5788/10746/5501…
GO:0000776	CC	GO:0000776	kinetochore	131	0.454117	1.76277	0.000609376	0.0183859	0.0164838	3811	tags=44%, list=20%, signal=35%	9985/10403/332/7514/1058/57082/11130/81620/57162/259282/891/1063/83540/55839/23219/79682/324/701/4085/151246/1639/387103/1452/7756/25936/699/4751/7272/1062/90417/348235/55320/23279/64105/55166/57405/51164/5048/25909/5663/6249/283489/11004/81930/4659/7158/5253/221150/147841/253635/55355/220134/55055/151648/84295/2491/84516
GO:0007264	BP	GO:0007264	small GTPase mediated signal transduction	483	0.341183	1.47289	0.000637736	0.0191068	0.0171301	3504	tags=30%, list=18%, signal=25%	9732/19/23380/2048/54453/3717/57568/121512/3725/128239/57186/83452/10602/10144/10900/23011/9411/81848/5337/23179/23607/57826/93663/26084/9928/1147/389/26037/55288/1121/6016/1435/81704/890/6453/6993/1026/6654/1902/4893/57698/1894/23433/22931/10451/3837/5925/9101/55789/6009/55103/10672/3707/5879/9886/23580/8452/4763/387/221002/9448/5909/116984/57636/4067/10276/201163/7077/22898/55914/55704/54734/98…
GO:0046597	BP	GO:0046597	negative regulation of viral entry into host cell	20	0.748342	2.00768	0.000637997	0.0191068	0.0171301	350	tags=30%, list=2%, signal=29%	4061/85363/5806/10410/8519/7706
GO:0032611	BP	GO:0032611	interleukin-1 beta production	86	0.528414	1.92219	0.000644538	0.0192315	0.0172419	2709	tags=37%, list=14%, signal=32%	5371/9447/115362/3965/3428/3717/7099/114769/353514/834/948/1958/8767/1992/64581/64127/351/1903/114548/566/7128/22900/4210/6774/7855/406893/2150/11006/4332/10333/841/11027
GO:1904816	BP	GO:1904816	positive regulation of protein localization to chromosome, telomeric region	12	-0.71344	-1.9466	0.000649381	0.0192702	0.0172766	5486	tags=100%, list=29%, signal=71%	26354/54552/55135/22948/10574/6950/10576/908/7203/10575/1736
GO:0042116	BP	GO:0042116	macrophage activation	92	0.501334	1.84308	0.000650601	0.0192702	0.0172766	1937	tags=28%, list=10%, signal=26%	4317/3430/671/11277/3717/7099/9111/5581/51284/2358/120892/7097/2896/84868/7057/351/2213/26228/3459/56670/7096/566/5788/3684/9867/5321
GO:0043331	BP	GO:0043331	response to dsRNA	49	0.598104	1.98868	0.000653032	0.0192716	0.0172779	1199	tags=20%, list=6%, signal=19%	3434/64135/23586/5366/6520/57162/8767/11213/857/64127
GO:0044788	BP	GO:0044788	modulation by host of viral process	28	0.685277	2.02644	0.000677767	0.0199288	0.0178671	1518	tags=32%, list=8%, signal=30%	3429/6355/4057/5806/858/2332/440275/9218/2040
GO:0042571	CC	GO:0042571	immunoglobulin complex, circulating	12	-0.711219	-1.94054	0.000723293	0.0211904	0.0189982	288	tags=33%, list=2%, signal=33%	3500/28639/3495/3507
GO:0071294	BP	GO:0071294	cellular response to zinc ion	19	0.756129	2.01539	0.000741428	0.021581	0.0193484	1189	tags=42%, list=6%, signal=40%	4502/4501/645745/4495/4493/4494/4520/1385
GO:0021510	BP	GO:0021510	spinal cord development	94	-0.373287	-1.72507	0.000741964	0.021581	0.0193484	5966	tags=49%, list=31%, signal=34%	8620/207/2475/2737/5649/374946/121643/89884/4357/51412/6469/6608/6886/8646/6666/2736/9968/266727/6659/151449/6656/26160/4851/8022/57410/51684/429/5310/1600/5802/5764/9580/9531/79659/3236/7289/64843/4747/2624/104/10220/79600/9241/10215/5727/57125
GO:0007059	BP	GO:0007059	chromosome segregation	313	0.384528	1.61226	0.000745654	0.0216106	0.0193749	3456	tags=33%, list=18%, signal=27%	5359/200942/146909/51510/51203/9985/10403/7153/332/57520/672/29781/116028/7273/57082/9587/11130/192670/9928/9787/80010/81620/9134/64151/157313/4288/24137/891/25978/51115/1063/1894/113130/3837/5925/83540/55839/7320/324/130951/10097/10096/701/8452/8766/9055/4085/151246/9232/387103/1654/5885/84250/7756/25836/25936/699/157570/4751/54892/29127/7272/1062/90417/27436/348235/79892/11065/64105/6732/55166/…
GO:0051851	BP	GO:0051851	modulation by host of symbiont process	58	0.567431	1.93215	0.000756589	0.0218492	0.0195888	1518	tags=24%, list=8%, signal=22%	3429/6355/4057/5806/3725/858/2332/440275/6667/302/1105/9218/2033/2040
GO:0140014	BP	GO:0140014	mitotic nuclear division	283	0.379462	1.57033	0.000765716	0.0220207	0.0197425	3456	tags=32%, list=18%, signal=26%	200942/146909/51510/51203/9985/10403/57520/29781/55023/858/3832/7273/9587/11130/983/255919/54443/221035/9133/9928/9787/6683/81620/64151/22974/4288/6790/1950/24137/79598/891/25978/51115/1063/113130/3837/5925/83540/324/3643/701/8452/8766/387/9055/4085/151246/9232/137886/7039/5885/84250/7756/25836/25936/699/4751/1111/54892/29127/7272/1062/90417/27436/11065/64105/3553/5515/55143/10051/57132/990/2059/…
GO:0003743	MF	GO:0003743	translation initiation factor activity	48	-0.469834	-1.84175	0.000767973	0.0220207	0.0197425	3282	tags=44%, list=17%, signal=36%	1983/10480/1967/1973/1965/8669/8890/8668/9470/10209/8666/8661/27335/8662/8893/8667/8664/1939/51386/8665/1975
GO:0032642	BP	GO:0032642	regulation of chemokine production	83	0.510173	1.8383	0.000773137	0.0220904	0.0198051	2210	tags=33%, list=12%, signal=29%	5610/3965/1991/7099/2867/727/4615/51284/9314/1958/8767/7097/64581/84868/3091/64127/351/23512/23765/4210/1654/55914/9655/3162/2150/3553/11006
GO:0097300	BP	GO:0097300	programmed necrotic cell death	45	0.598967	1.96038	0.000777294	0.022131	0.0198414	2292	tags=44%, list=12%, signal=39%	81030/7099/427/8837/23643/834/57162/10616/329/4217/54822/857/355/197259/253430/8737/929/406893/11035/3705
GO:0032757	BP	GO:0032757	positive regulation of interleukin-8 production	56	0.576465	1.95621	0.000801404	0.0227374	0.0203851	2161	tags=38%, list=11%, signal=33%	23586/3965/1991/7099/8915/2867/965/1649/4615/51284/7097/64581/64127/7096/7100/6774/8737/929/336/2150/3553
GO:0050777	BP	GO:0050777	negative regulation of immune response	141	0.4435	1.74115	0.000809575	0.0228889	0.020521	2317	tags=30%, list=12%, signal=27%	710/634/79132/54625/3965/3428/11277/10906/383/6737/9111/64092/1378/55061/11314/2896/84868/11213/103/64127/406991/2213/3134/10859/387837/7128/3135/5272/5788/4067/253943/966/10875/1604/7292/29883/9655/3162/54542/11006/3142/25939/3077
GO:0010508	BP	GO:0010508	positive regulation of autophagy	115	0.47218	1.78948	0.000816332	0.0229995	0.0206201	3479	tags=42%, list=18%, signal=34%	117854/85363/10346/9517/10475/203228/9830/6737/10558/10206/29110/8767/120892/440275/207063/3091/7942/64127/5286/5562/4210/10241/201163/10018/55626/51100/3162/6093/258010/143686/5899/94241/60592/10645/2773/22926/23376/22930/81603/7405/51322/10392/1612/11040/79837/80149/23367/25782
GO:0051650	BP	GO:0051650	establishment of vesicle localization	202	0.401095	1.61786	0.000853936	0.0239754	0.0214951	3116	tags=30%, list=16%, signal=25%	4599/4600/8775/23095/9554/9871/8825/8301/2153/57234/63971/120892/3985/84984/80208/5861/1861/90411/55930/5874/23243/55088/83930/8867/8452/282991/8766/122553/8773/59349/54874/7039/966/8195/26258/64689/55062/4644/3676/9527/10802/5048/5537/3799/10342/8546/5663/55212/4905/146439/10239/1522/5873/157769/10484/26115/10959/1176/6845/51128
GO:0031011	CC	GO:0031011	Ino80 complex	15	-0.655876	-1.94085	0.000874285	0.0243775	0.0218555	6011	tags=87%, list=31%, signal=59%	29844/93973/55249/83444/4798/10856/8607/54617/51377/7528/79913/10445/283899
GO:0033202	CC	GO:0033202	DNA helicase complex	15	-0.655876	-1.94085	0.000874285	0.0243775	0.0218555	6011	tags=87%, list=31%, signal=59%	29844/93973/55249/83444/4798/10856/8607/54617/51377/7528/79913/10445/283899
GO:0032040	CC	GO:0032040	small-subunit processome	37	-0.505824	-1.87967	0.000884373	0.024574	0.0220317	4830	tags=59%, list=25%, signal=45%	9136/10813/10607/9277/25879/8602/25983/57050/22984/27340/92856/55813/5591/84916/5822/10528/4809/10199/10436/55272/6201/2091
GO:0030246	MF	GO:0030246	carbohydrate binding	232	0.39717	1.62341	0.000934353	0.0258739	0.0231971	1901	tags=19%, list=10%, signal=17%	6614/26270/338339/5806/26253/130589/3965/4973/653188/6515/8778/50856/170482/51809/8693/29094/51267/79623/2591/160364/5509/6518/400709/23601/80216/5352/64581/1203/1462/51266/79660/4124/9976/165530/387837/3964/5634/3101/969/160365/4122/6402/56851/2595
GO:0000777	CC	GO:0000777	condensed chromosome kinetochore	100	0.486689	1.81922	0.000963518	0.0265905	0.0238396	3672	tags=43%, list=19%, signal=35%	9985/10403/332/1058/57082/11130/81620/57162/259282/891/1063/83540/55839/23219/79682/701/4085/151246/387103/1452/7756/25936/699/4751/1062/90417/348235/55320/64105/57405/25909/283489/11004/7158/5253/221150/147841/253635/55355/220134/55055/151648/84295
GO:0051051	BP	GO:0051051	negative regulation of transport	396	0.354597	1.51078	0.000983335	0.027045	0.0242471	2418	tags=19%, list=13%, signal=17%	91543/5359/634/6672/2048/3965/684/3753/5028/57520/83452/79772/7779/580/6457/2332/9711/64805/79651/8301/91404/27236/5581/6814/948/1595/5728/120892/1950/64422/8529/7097/2887/11314/9530/3667/5311/5781/857/7057/2213/3134/10859/5879/1268/56943/961/7341/7879/9341/51465/25953/54899/285381/2171/3383/146722/80223/10008/283518/4318/4043/10956/3162/336/54550/1193/3553/5008/51009/258010/4131/57120/26060/5906…
GO:0035458	BP	GO:0035458	cellular response to interferon-beta	19	0.74533	1.98661	0.00102119	0.0279911	0.0250953	1786	tags=47%, list=9%, signal=43%	117854/87178/9447/3428/6772/11277/824/3093/3659
GO:1901653	BP	GO:1901653	cellular response to peptide	371	0.351405	1.4896	0.00103466	0.0282643	0.0253403	3758	tags=32%, list=20%, signal=26%	634/51510/773/3717/7099/132864/383/8651/2549/55023/858/5618/8837/5058/948/688/9314/5728/196883/528/2358/8767/490/890/4780/6654/2887/113/23433/58533/3667/5781/857/8835/6667/5471/55777/1385/64127/351/2213/4193/26191/324/3643/5286/5562/7071/54741/9021/51274/51762/9663/5290/4067/5106/837/10018/5791/4303/2798/3383/6774/4644/3676/4218/5140/9550/9847/6715/7253/6093/57085/3553/8473/5617/8914/9475/143686/…
GO:0016579	BP	GO:0016579	protein deubiquitination	246	0.385298	1.57887	0.00105625	0.0287569	0.0257819	2815	tags=26%, list=15%, signal=22%	11274/64135/23586/29761/672/10254/6737/4287/80124/10010/6314/580/4086/8900/9861/983/9958/55288/5728/221656/4194/329/890/4089/7321/3091/9101/55777/4193/84669/324/114803/9098/56943/114548/7128/387/2033/5684/7046/4303/84640/23032/4087/5423/5698/5685/8737/51633/5687/8473/5721/84132/57558/5696/54891/5887/51616/7345/9738/10987/5701/57478
GO:0034162	BP	GO:0034162	toll-like receptor 9 signaling pathway	26	0.691495	1.9986	0.00106791	0.0289471	0.0259524	1249	tags=35%, list=7%, signal=32%	91543/118788/3656/121260/4615/51284/84868/81622/26191
GO:0005525	MF	GO:0005525	GTP binding	333	0.362707	1.52411	0.00107039	0.0289471	0.0259524	3240	tags=27%, list=17%, signal=23%	10964/4599/2633/4600/2635/115361/2634/115362/58528/161253/54676/6102/2643/83452/221079/23011/57826/389/6674/55288/6016/131870/115761/120892/55647/2774/5861/163351/4893/23433/22931/22836/6009/8790/10672/9567/5879/51552/5874/7052/26157/3643/9886/10981/51762/155038/8766/7879/5868/387/5106/54734/55669/4218/8801/3000/54622/28512/25939/5912/55303/10890/5899/2773/5906/4976/11031/64121/51199/10124/127829…
GO:0007173	BP	GO:0007173	epidermal growth factor receptor signaling pathway	117	0.458708	1.7441	0.00108763	0.0293153	0.0262826	2841	tags=32%, list=15%, signal=28%	2537/634/93343/2549/10254/79651/3092/673/5329/9185/1950/6654/58533/5781/406991/5286/5290/5795/7879/55614/7039/5782/55914/55704/5753/5149/2060/1845/4318/9655/1839/5771/89853/5663/6868/58513/10253/867
GO:0001659	BP	GO:0001659	temperature homeostasis	170	0.408307	1.6125	0.00109735	0.029479	0.0264293	3150	tags=29%, list=16%, signal=24%	3934/5608/8809/3717/7099/3600/57561/6319/5618/7422/3606/1649/2180/948/4898/50486/5743/1958/153/2887/51316/133522/5925/857/6009/324/1268/55856/2171/4012/201163/6774/8792/1376/7253/7030/3553/8473/23135/9658/10912/56034/6868/7852/9673/2271/3516/5746/1666
GO:0099504	BP	GO:0099504	synaptic vesicle cycle	171	0.414522	1.63656	0.00111908	0.02989	0.0267978	2726	tags=23%, list=14%, signal=20%	4599/9381/4600/8775/5028/2332/84162/5337/8301/134957/8674/5728/120892/1488/6453/85439/1861/5874/1268/11037/6809/8867/6854/5868/8773/8676/115548/8871/26258/116443/9373/5023/6093/5906/114088/8546/22930/5663/56850
GO:0003950	MF	GO:0003950	NAD+ ADP-ribosyltransferase activity	24	0.720857	2.03678	0.00112004	0.02989	0.0267978	1273	tags=33%, list=7%, signal=31%	83666/64761/54625/57097/84875/79668/143/80351
GO:0005844	CC	GO:0005844	polysome	67	-0.415465	-1.78729	0.00112784	0.02991	0.0268157	3009	tags=46%, list=16%, signal=39%	6194/7431/811/6161/6128/6311/51389/1660/1965/3069/6143/8087/129563/10985/10445/6234/140801/124540/6173/6228/6130/1938/4440/25873/6141/6188/8667/6132/4736/6227/689
GO:0032069	BP	GO:0032069	regulation of nuclease activity	22	0.724735	2.00367	0.0011366	0.02991	0.0268157	26	tags=18%, list=0%, signal=18%	4940/4938/8638/4939
GO:0030098	BP	GO:0030098	lymphocyte differentiation	349	-0.25304	-1.34211	0.00113738	0.02991	0.0268157	2067	tags=22%, list=11%, signal=20%	51176/678/100/114836/6482/596/861/56833/8943/9093/3122/9580/472/51341/3451/2874/4436/8784/55619/55795/387357/972/9730/11334/56339/6932/930/10892/920/146850/864/925/973/3566/939/9452/23598/7163/51561/974/3702/1236/399/6097/6647/2064/6929/23529/916/4242/22806/3565/257101/1493/55846/7535/6095/931/1235/959/30009/2625/3111/8320/64919/9840/6146/915/814/917/7001/4773/4063/914/3932/1880/3575
GO:1901652	BP	GO:1901652	response to peptide	493	0.33741	1.45957	0.0011397	0.02991	0.0268157	3309	tags=27%, list=17%, signal=23%	87178/634/51510/8743/6772/773/3717/7099/132864/383/8651/6773/2549/55023/858/5618/182/8837/1147/6814/5058/948/688/9314/5728/196883/528/1958/2358/8767/1536/490/890/2650/4780/6272/7097/6654/2887/113/23433/3663/58533/3667/133/5781/857/8835/56729/6667/5471/55777/1385/64127/351/2213/4193/26191/6429/324/3643/5286/5562/7071/54741/9021/7128/51274/51762/9663/5290/3087/4067/5106/7010/837/10018/5791/55914/43…
GO:0010256	BP	GO:0010256	endomembrane system organization	435	0.340558	1.45881	0.00114191	0.02991	0.0268157	2582	tags=22%, list=14%, signal=19%	9381/5359/19/93343/27348/51510/950/79895/57097/858/10254/8560/83452/80124/23136/57082/8548/55014/983/255919/26509/55300/8674/221035/9133/23023/6683/5552/5728/57088/7110/23317/120892/375056/891/25978/1378/5861/51534/57698/55353/22931/7357/1861/9101/857/84376/1385/29887/9712/116068/65243/8867/282991/8766/7879/1130/26092/1639/5788/137886/55161/54874/51014/1452/85377/400451/50807/64689/27230/56851/91…
GO:0032102	BP	GO:0032102	negative regulation of response to external stimulus	336	0.362681	1.52719	0.00114544	0.02991	0.0268157	2251	tags=21%, list=12%, signal=19%	710/7130/4057/634/79132/54625/3965/3428/1991/11277/6347/10512/9856/10906/383/6737/4277/9111/114769/727/9314/5728/3082/5329/2358/1378/7035/84959/55061/2896/84868/11213/5800/103/5925/7057/240/64127/406991/2213/3134/10859/10221/26228/387837/114548/9021/7128/3135/22900/5495/64218/5272/4210/5788/10507/135228/7010/253943/10875/8195/116443/29883/1845/2191/9655/5055/10019/5154/25939
GO:0032550	MF	GO:0032550	purine ribonucleoside binding	337	0.361629	1.52298	0.00114668	0.02991	0.0268157	3240	tags=27%, list=17%, signal=23%	10964/4599/2633/4600/2635/115361/2634/115362/58528/161253/54676/6102/2643/83452/221079/23011/57826/389/6674/55288/6016/131870/115761/120892/55647/2774/5861/163351/4893/23433/22931/22836/6009/8790/10672/9567/5879/51552/5874/7052/26157/3643/9886/10981/51762/155038/8766/7879/5868/387/5106/54734/5634/55669/4218/8801/3000/54622/28512/25939/5912/55303/10890/5899/2773/5906/4976/11031/64121/51199/10124/1…
GO:0071347	BP	GO:0071347	cellular response to interleukin-1	167	0.415511	1.63842	0.00117082	0.0304413	0.0272921	2972	tags=27%, list=16%, signal=23%	6355/81030/2633/2635/3576/2634/6347/3557/10010/9861/3656/8564/7444/1147/4615/57162/1958/8767/257397/7035/11213/3091/57161/1326/64127/406991/961/5684/3383/7850/5698/23118/3556/5685/5687/3553/5721/3554/5696/4215/5603/5701/1906/6422/149041
GO:0042058	BP	GO:0042058	regulation of epidermal growth factor receptor signaling pathway	83	0.503207	1.8132	0.00117492	0.0304499	0.0272998	2841	tags=36%, list=15%, signal=31%	2537/634/93343/10254/79651/3092/5329/1950/6654/58533/406991/5795/7879/7039/5782/55704/5753/5149/2060/1845/4318/9655/1839/5771/89853/5663/6868/58513/10253/867
GO:0070424	BP	GO:0070424	regulation of nucleotide-binding oligomerization domain containing signaling pathway	12	0.800064	1.97038	0.00119828	0.0309562	0.0277536	1869	tags=67%, list=10%, signal=60%	7099/121260/329/6565/26191/7128/55914/331
GO:0001525	BP	GO:0001525	angiogenesis	483	0.334978	1.4461	0.00120467	0.0310222	0.0278129	2927	tags=22%, list=15%, signal=19%	3627/5371/56913/634/2047/6672/2048/3576/6772/6347/57674/1960/3725/306/672/23462/2549/719/182/7422/1890/23328/727/3606/4086/3728/3200/1545/688/9314/5728/3082/5743/1536/1950/375056/4780/6789/10855/2896/1647/144455/6303/2321/10457/10451/10553/3091/133/857/83854/7057/240/6667/302/406991/80781/5286/4211/7128/4763/5290/387/3135/64218/3087/283/116844/7010/7046/4303/60675/25932/6278/7855/5140/2191/3162/4…
GO:0009267	BP	GO:0009267	cellular response to starvation	147	0.424131	1.65897	0.00121315	0.0311413	0.0279196	3898	tags=39%, list=20%, signal=32%	5610/5366/3428/11133/58528/3725/80315/3920/467/51422/120892/440275/4780/4217/1026/10533/96459/659/355/7942/29103/5562/7071/8493/81631/201163/23032/55626/55062/27072/23710/6715/51100/8897/8131/54407/143686/5899/3077/5166/64121/5289/5571/643246/150094/26608/6422/84557/1824/8428/80149/54468/55364/4149/9213/5587/11337/51765
GO:0002730	BP	GO:0002730	regulation of dendritic cell cytokine production	12	0.79791	1.96507	0.00123045	0.0314854	0.0282281	1199	tags=42%, list=6%, signal=39%	23586/684/7099/64581/64127
GO:0006360	BP	GO:0006360	transcription by RNA polymerase I	60	-0.426768	-1.80191	0.00124041	0.0316401	0.0283668	1907	tags=40%, list=10%, signal=36%	2968/4331/84128/25926/5434/4691/6949/55646/9533/56919/6597/2316/7343/6598/9013/1663/5457/55011/5437/84232/5441/2064/64425/730092
GO:0070265	BP	GO:0070265	necrotic cell death	54	0.565337	1.89303	0.00127114	0.0323221	0.0289783	2380	tags=41%, list=12%, signal=36%	81030/114908/7099/427/8837/23643/834/57162/10616/329/4217/54822/857/355/197259/253430/8737/929/406893/11035/3705/6533
GO:0002702	BP	GO:0002702	positive regulation of production of molecular mediator of immune response	94	0.494175	1.8221	0.00128363	0.0325375	0.0291714	2161	tags=23%, list=11%, signal=21%	91543/117854/23586/8809/7099/8915/2867/3606/948/64581/64127/3134/10859/26191/114548/55183/3135/5788/7292/7855/2150/3553
GO:0000280	BP	GO:0000280	nuclear division	404	0.351503	1.50082	0.00130082	0.0328701	0.0294696	1944	tags=21%, list=10%, signal=19%	200942/146909/51510/51203/9985/10403/7153/122402/57520/29781/55023/858/3832/7273/10635/9587/8900/11130/983/255919/54443/192670/221035/9133/9928/9787/80010/6683/81620/1164/9134/64151/22974/2175/4288/6790/1950/24137/79598/891/25978/51115/1063/23304/113130/3837/5925/83540/675/7320/5888/324/130951/10097/3643/10096/701/8452/8766/387/9055/4085/151246/9232/137886/7039/5885/10018/84250/7756/84057/25836/2…
GO:0019730	BP	GO:0019730	antimicrobial humoral response	126	0.445577	1.71708	0.00130821	0.0329538	0.0295446	1968	tags=17%, list=10%, signal=15%	3627/1669/4057/671/3934/3576/1991/1511/820/6037/2919/6373/5197/64127/566/55012/283/2921/6590/6278/2920
GO:0098798	CC	GO:0098798	mitochondrial protein-containing complex	218	-0.283226	-1.48119	0.00134191	0.0335386	0.0300689	5294	tags=42%, list=28%, signal=31%	6150/4726/51642/9868/4702/10884/55735/92609/84303/6391/10939/3396/51025/126328/27089/26589/7388/4719/374291/51650/9512/55750/64951/7818/56945/4714/65993/594/4720/23107/64981/57129/51021/26515/5164/7416/131118/4708/10989/790955/6687/64968/26520/54460/128308/84545/10452/64978/345778/7381/55052/3028/3030/51081/4696/4728/219927/84701/4716/65003/130916/26517/9804/64949/116541/5245/1327/51069/4731/6496…
GO:0001883	MF	GO:0001883	purine nucleoside binding	340	0.358748	1.51297	0.0013432	0.0335386	0.0300689	3240	tags=26%, list=17%, signal=22%	10964/4599/2633/4600/2635/115361/2634/115362/58528/161253/54676/6102/2643/83452/221079/23011/57826/389/6674/55288/6016/131870/115761/120892/55647/2774/5861/163351/4893/23433/22931/22836/6009/8790/10672/9567/5879/51552/5874/7052/26157/3643/9886/10981/51762/155038/8766/7879/5868/387/5106/54734/5634/55669/4218/8801/3000/54622/28512/25939/5912/55303/10890/5899/2773/5906/4976/11031/64121/51199/10124/1…
GO:0050764	BP	GO:0050764	regulation of phagocytosis	86	0.514549	1.87175	0.00134387	0.0335386	0.0300689	2519	tags=36%, list=13%, signal=31%	5359/5806/6347/3600/948/5728/2358/717/64422/7097/64581/11314/64127/2213/26228/961/566/5795/5788/3601/146722/10461/2207/2268/336/2150/3553/26060/5906/11031/6556
GO:0008047	MF	GO:0008047	enzyme activator activity	497	0.334398	1.44655	0.00135462	0.0336323	0.030153	3118	tags=27%, list=16%, signal=23%	6355/4057/9732/23380/54453/2258/151636/253260/57568/11138/3725/6102/8915/100133941/128239/80174/57186/10010/10144/8837/2919/9411/51065/23527/93663/134957/834/51422/5581/26037/8439/6788/1121/1164/22974/11080/120892/1950/891/6789/1026/10483/6654/55803/317/55635/1894/241/23329/10451/255520/3301/857/55789/10006/351/9712/9098/29103/64407/4763/5290/26092/22900/5527/5909/663/116984/57636/1654/3267/20116…
GO:0032549	MF	GO:0032549	ribonucleoside binding	340	0.358594	1.51232	0.00136309	0.0336323	0.030153	3240	tags=26%, list=17%, signal=22%	10964/4599/2633/4600/2635/115361/2634/115362/58528/161253/54676/6102/2643/83452/221079/23011/57826/389/6674/55288/6016/131870/115761/120892/55647/2774/5861/163351/4893/23433/22931/22836/6009/8790/10672/9567/5879/51552/5874/7052/26157/3643/9886/10981/51762/155038/8766/7879/5868/387/5106/54734/5634/55669/4218/8801/3000/54622/28512/25939/5912/55303/10890/5899/2773/5906/4976/11031/64121/51199/10124/1…
GO:1903531	BP	GO:1903531	negative regulation of secretion by cell	128	0.442239	1.71085	0.00136371	0.0336323	0.030153	2163	tags=21%, list=11%, signal=19%	91543/634/3965/5028/83452/7779/2332/64805/79651/6814/1595/11314/3667/5781/2213/3134/10859/1268/56943/7879/9341/25953/285381/80223/3162/3553/5008
GO:0032651	BP	GO:0032651	regulation of interleukin-1 beta production	81	0.502721	1.80449	0.00136722	0.0336323	0.030153	2709	tags=35%, list=14%, signal=30%	5371/9447/3965/3428/3717/7099/114769/353514/834/1958/8767/1992/64581/64127/351/1903/114548/566/7128/22900/4210/6774/7855/406893/11006/4332/841/11027
GO:0070646	BP	GO:0070646	protein modification by small protein removal	263	0.381836	1.56638	0.00136842	0.0336323	0.030153	2815	tags=26%, list=15%, signal=22%	11274/64135/23586/29761/672/10254/6737/4287/80124/10010/6314/580/4086/8900/9861/983/9958/55288/5728/221656/4194/329/890/4089/7321/3091/1861/9101/55777/4193/26054/84669/324/114803/9098/56943/114548/7128/387/2033/57337/5684/7046/4303/84640/23032/9318/4087/5423/5698/5685/8737/51633/5687/8473/59343/5721/84132/57558/5696/54891/5887/51616/7345/9738/10987/5701/57478
GO:0099003	BP	GO:0099003	vesicle-mediated transport in synapse	187	0.403245	1.60843	0.0014232	0.0348726	0.0312649	2621	tags=22%, list=14%, signal=20%	4599/9381/4600/8775/5028/2332/84162/5337/8301/134957/8674/5728/120892/1488/6453/85439/1861/5874/1268/11037/6809/8867/6854/8766/5868/8773/8676/115548/8650/8871/26258/116443/9373/2060/4218/5023/6093/5906/114088/8546/22930/5663
GO:0000380	BP	GO:0000380	alternative mRNA splicing, via spliceosome	70	-0.401524	-1.7442	0.00143057	0.0349475	0.031332	2637	tags=37%, list=14%, signal=32%	10658/10150/1660/23028/8241/27316/10284/9967/3178/8087/51341/5725/6421/80004/9939/23543/60680/29890/4670/6433/22827/10084/5978/3192/55796/3191
GO:0070266	BP	GO:0070266	necroptotic process	37	0.624332	1.95755	0.00146799	0.0356461	0.0319584	2654	tags=49%, list=14%, signal=42%	81030/7099/8837/23643/57162/10616/329/54822/857/355/197259/253430/8737/929/406893/11035/3705/841
GO:0070423	BP	GO:0070423	nucleotide-binding oligomerization domain containing signaling pathway	37	0.624481	1.95802	0.00146799	0.0356461	0.0319584	4728	tags=70%, list=25%, signal=53%	5608/7099/3656/121260/8767/329/6565/257397/64127/26191/7128/55914/144811/331/23118/841/4792/10392/1540/7334/3303/5970/51296/330/7189/83737
GO:0043900	BP	GO:0043900	regulation of multi-organism process	46	0.601981	1.98247	0.00147573	0.0357256	0.0320297	1802	tags=33%, list=9%, signal=30%	85363/4057/684/5028/10184/23328/114769/2332/23643/948/10221/1268/7128/22900/1604
GO:0000779	CC	GO:0000779	condensed chromosome, centromeric region	111	0.468868	1.7766	0.0014801	0.0357256	0.0320297	3883	tags=42%, list=20%, signal=34%	9985/10403/332/1058/57082/11130/81620/64151/57162/259282/891/1063/83540/55839/23219/79682/701/4085/151246/387103/1452/7756/25936/699/4751/1062/90417/348235/55320/64105/11335/57405/25909/283489/11004/7158/5253/221150/147841/253635/55355/220134/55055/151648/84295/84516/546
GO:0070555	BP	GO:0070555	response to interleukin-1	190	0.400207	1.59719	0.0014874	0.035795	0.0320919	2972	tags=26%, list=16%, signal=22%	6355/81030/2633/2635/3576/2634/3965/6347/3557/10010/9861/3656/8564/7444/1147/4615/57162/1958/8767/257397/7035/11213/3091/57161/1326/64127/351/406991/961/5684/952/3383/8792/7850/5698/23118/3556/5685/5687/406893/3553/5721/3554/5696/4215/5603/5701/1906/6422/149041
GO:0008021	CC	GO:0008021	synaptic vesicle	188	0.400581	1.59821	0.00150705	0.0361603	0.0324194	3051	tags=25%, list=16%, signal=21%	9381/22895/5799/23095/1183/9554/55784/79772/8301/4311/134957/1211/8674/23312/120892/85439/1861/351/1184/5874/11037/6809/51762/26503/6854/9341/5868/8676/23673/5142/9145/4218/8417/10228/10890/114088/5663/10987/201475/5872/2555/3382/81615/9522/1182/6845/27185
GO:0006909	BP	GO:0006909	phagocytosis	270	0.382157	1.57423	0.00152862	0.0365693	0.032786	3072	tags=31%, list=16%, signal=26%	5359/5806/558/1991/11277/6347/7099/3600/306/84162/9711/5581/4615/5058/948/5728/147179/2358/55647/717/64422/7097/80208/64581/4651/11314/7456/10451/7057/64127/10006/2213/5879/26228/51552/375033/7052/10097/9886/10096/961/566/5290/5795/7879/1130/5868/5788/63916/2209/3601/4067/54734/146722/3684/10461/2207/929/2268/336/2150/3553/1089/4688/4481/26060/3688/10787/5906/11031/6556/28797/10092/9936/2219/3514…
GO:0032147	BP	GO:0032147	activation of protein kinase activity	314	0.365122	1.53238	0.00157398	0.0374595	0.0335841	2842	tags=25%, list=15%, signal=22%	5610/5608/2258/253260/3717/7099/8651/128239/5618/80174/4616/7422/727/9966/3606/983/3656/51422/9928/8754/6788/5058/673/3082/196883/942/22974/8767/120892/1950/257397/4217/6789/11314/1647/1902/1894/113/1847/5781/9175/7057/1848/1326/64127/406991/197259/3643/5562/5290/9448/5788/10746/55012/283/7039/7046/60675/55704/5149/23118/8737/5062/4214/3553/11183/11035/57551/1432/10333/10912/9043/56034/6556/5663/…
GO:0002573	BP	GO:0002573	myeloid leukocyte differentiation	194	0.398627	1.59894	0.00157973	0.0374595	0.0335841	2654	tags=26%, list=14%, signal=22%	116071/3665/4057/634/1230/3428/7099/3600/3725/4495/7422/9935/28962/1435/7097/84959/133522/5925/1385/302/351/10859/10221/29887/9846/126014/3658/7071/6670/4067/135228/2353/4286/8792/169200/8737/4318/2124/2150/7030/11006/375387/1432/55509/5771/8546/5663/3930/284266/841
GO:0051648	BP	GO:0051648	vesicle localization	217	0.39213	1.58401	0.00157973	0.0374595	0.0335841	3116	tags=29%, list=16%, signal=25%	4599/4600/8775/23095/9554/9871/8825/8301/5728/2153/57234/63971/120892/3985/84984/80208/5861/1861/90411/55930/5874/23243/55088/83930/8867/8452/6854/282991/8766/122553/8773/59349/54874/7039/966/8195/26258/64689/55062/4644/3676/9527/5294/10802/5048/5537/3799/10342/8546/5663/55212/4905/146439/10239/1522/5873/157769/10484/26115/10959/1176/6845/51128
GO:0101003	CC	GO:0101003	ficolin-1-rich granule membrane	59	0.547151	1.86581	0.00159511	0.0377136	0.0338119	2914	tags=39%, list=15%, signal=33%	338339/5799/2204/6515/8778/965/170482/3920/5273/2358/1378/11314/5879/387/1832/1604/2207/3687/6556/2357/127829/79930/8987
GO:0008135	MF	GO:0008135	translation factor activity, RNA binding	77	-0.381066	-1.6967	0.00161341	0.0378871	0.0339676	2992	tags=40%, list=16%, signal=34%	10480/85476/1967/1973/1915/1965/56648/23/8669/8890/8668/10985/9470/29904/10209/8666/8661/1933/1938/27335/8662/2935/8893/7284/8667/1936/8664/1939/51386/8665/1975
GO:0072593	BP	GO:0072593	reactive oxygen species metabolic process	247	0.377724	1.54757	0.00162464	0.0378871	0.0339676	2507	tags=23%, list=13%, signal=20%	2537/4317/5806/4353/5366/3717/7099/672/57126/2643/683/8837/1545/3240/948/9314/6648/1719/5743/2358/1536/120892/329/4780/7097/1026/64581/1647/3091/5311/857/7057/240/406991/5879/3643/961/5165/23564/3383/3684/57580/8737/2150/3553/55312/11035/375387/4688/57103/9475/1432/10333/2773/5166/10549
GO:0000778	CC	GO:0000778	condensed nuclear chromosome kinetochore	17	0.750678	1.9599	0.00162496	0.0378871	0.0339676	2129	tags=59%, list=11%, signal=52%	9985/10403/1058/57162/891/83540/701/699/55320/64105
GO:0019001	MF	GO:0019001	guanyl nucleotide binding	352	0.355634	1.50426	0.00162588	0.0378871	0.0339676	3240	tags=26%, list=17%, signal=22%	10964/4599/2633/4600/2635/115361/2634/115362/58528/161253/54676/6102/2643/83452/221079/23011/57826/389/6674/55288/6016/131870/115761/120892/55647/2774/5861/163351/4893/23433/22931/22836/6009/8790/10672/9567/5879/51552/5874/7052/26157/3643/9886/10981/51762/155038/8766/7879/5868/387/5106/54734/5634/55669/5149/4218/8801/3000/54622/28512/25939/5912/55303/10890/5899/2773/5906/4976/11031/64121/51199/10…
GO:0032561	MF	GO:0032561	guanyl ribonucleotide binding	352	0.355634	1.50426	0.00162588	0.0378871	0.0339676	3240	tags=26%, list=17%, signal=22%	10964/4599/2633/4600/2635/115361/2634/115362/58528/161253/54676/6102/2643/83452/221079/23011/57826/389/6674/55288/6016/131870/115761/120892/55647/2774/5861/163351/4893/23433/22931/22836/6009/8790/10672/9567/5879/51552/5874/7052/26157/3643/9886/10981/51762/155038/8766/7879/5868/387/5106/54734/5634/55669/5149/4218/8801/3000/54622/28512/25939/5912/55303/10890/5899/2773/5906/4976/11031/64121/51199/10…
GO:1902230	BP	GO:1902230	negative regulation of intrinsic apoptotic signaling pathway in response to DNA damage	28	-0.531807	-1.84405	0.00164073	0.0381234	0.0341794	2377	tags=43%, list=12%, signal=38%	23028/22954/7178/55031/3622/54929/596/57007/972/57805/960/4282
GO:0010951	BP	GO:0010951	negative regulation of endopeptidase activity	219	0.391096	1.58339	0.00172221	0.039902	0.035774	2755	tags=21%, list=14%, signal=18%	27074/710/2537/4057/3428/684/7422/114769/727/4671/8301/5273/9314/3082/5329/1992/1378/7035/96459/8740/7057/302/351/117584/22900/5272/9232/1654/135228/7077/6590/5271/331/831/4318/5062/2810/6093/5055/27018/334/57448/1718/1471/89932
GO:0000313	CC	GO:0000313	organellar ribosome	84	-0.377379	-1.71185	0.00173814	0.0400417	0.0358992	3874	tags=37%, list=20%, signal=30%	64951/7818/56945/65993/23107/64981/57129/51021/64968/54460/128308/84545/64978/55052/51081/219927/65003/130916/92170/64949/116541/51069/64969/6183/64960/122704/64979/64965/84311/65005/64975
GO:0005761	CC	GO:0005761	mitochondrial ribosome	84	-0.377379	-1.71185	0.00173814	0.0400417	0.0358992	3874	tags=37%, list=20%, signal=30%	64951/7818/56945/65993/23107/64981/57129/51021/64968/54460/128308/84545/64978/55052/51081/219927/65003/130916/92170/64949/116541/51069/64969/6183/64960/122704/64979/64965/84311/65005/64975
GO:0032722	BP	GO:0032722	positive regulation of chemokine production	58	0.546623	1.8613	0.00175066	0.0402154	0.036055	2161	tags=33%, list=11%, signal=29%	5610/3965/7099/2867/727/4615/51284/1958/8767/7097/64581/84868/3091/64127/351/23765/1654/3162/3553
GO:0070603	CC	GO:0070603	SWI/SNF superfamily-type complex	72	-0.398481	-1.74774	0.00180436	0.0413316	0.0370557	4226	tags=47%, list=22%, signal=37%	3066/10524/10902/83444/4798/10856/6601/6760/55193/8607/9112/54617/51377/1108/6599/7528/1457/57634/55929/79913/51341/6597/6595/6598/10445/65980/6602/53615/283899/124944/5928/57504/55274/1107
GO:0032652	BP	GO:0032652	regulation of interleukin-1 production	94	0.486467	1.79368	0.00181147	0.0413773	0.0370966	2374	tags=31%, list=12%, signal=27%	5371/634/9447/3965/3428/3717/7099/114769/353514/834/1958/8767/1992/64581/84868/64127/351/1903/114548/566/7128/22900/4210/6774/7850/7855/406893/11006/4332
GO:2001238	BP	GO:2001238	positive regulation of extrinsic apoptotic signaling pathway	47	0.583941	1.92977	0.00184266	0.0419712	0.0376291	2089	tags=34%, list=11%, signal=30%	5371/5366/8743/8915/6498/467/6788/5728/50486/10616/6789/857/7057/5788/8737/5062
GO:0035872	BP	GO:0035872	nucleotide-binding domain, leucine rich repeat containing receptor signaling pathway	38	0.617774	1.94871	0.00184822	0.0419796	0.0376367	4728	tags=68%, list=25%, signal=52%	5608/7099/3656/121260/8767/329/6565/257397/64127/26191/7128/55914/144811/331/23118/841/4792/10392/1540/7334/3303/5970/51296/330/7189/83737
GO:0042379	MF	GO:0042379	chemokine receptor binding	52	0.57455	1.92194	0.00185848	0.0419985	0.0376536	979	tags=21%, list=5%, signal=20%	3627/6355/3576/6347/9034/727/2919/6373/29097/5197/51192
GO:0050691	BP	GO:0050691	regulation of defense response to virus by host	37	0.61894	1.94064	0.00185944	0.0419985	0.0376536	1699	tags=35%, list=9%, signal=32%	117854/23586/83666/9447/6772/151636/3600/4277/440275/10859/26191/7128/10758
GO:0002227	BP	GO:0002227	innate immune response in mucosa	15	0.76695	1.96313	0.00188383	0.0424308	0.0380411	1199	tags=40%, list=6%, signal=38%	1669/4057/820/6037/6036/64127
GO:0070628	MF	GO:0070628	proteasome binding	14	-0.660945	-1.90108	0.00191176	0.0429403	0.038498	2646	tags=57%, list=14%, signal=49%	51377/26278/9097/7917/23198/9491/8975/5886
GO:0003724	MF	GO:0003724	RNA helicase activity	74	0.509365	1.7859	0.00191891	0.0429814	0.0385349	246	tags=11%, list=1%, signal=11%	55601/64135/23586/91351/85441/4343/79132/122402
GO:0002819	BP	GO:0002819	regulation of adaptive immune response	161	0.410166	1.61396	0.00193446	0.0432101	0.0387399	2652	tags=29%, list=14%, signal=25%	91543/3665/634/29126/10673/8809/383/3606/3140/64092/121260/8767/440275/1378/55061/84868/113/64127/406991/2213/3134/10859/114548/7128/55183/3135/5788/3572/3659/7292/7855/5321/8417/84807/941/64332/9655/54542/3553/11006/11035/3142/3077/3554/6556/604/567
GO:0021515	BP	GO:0021515	cell differentiation in spinal cord	47	-0.447161	-1.76301	0.00195605	0.0434824	0.038984	5663	tags=53%, list=30%, signal=38%	2737/374946/121643/89884/6469/6886/2736/266727/6659/151449/6656/26160/4851/8022/57410/51684/429/9580/79659/3236/64843/2624/79600/10215/5727
GO:0030183	BP	GO:0030183	B cell differentiation	135	-0.323284	-1.58295	0.00196064	0.0434824	0.038984	2865	tags=27%, list=15%, signal=23%	115352/3589/3444/84447/5295/7528/5591/678/100/6482/596/56833/472/51341/3451/2874/4436/55619/55795/9730/930/10892/973/939/9452/7163/974/6929/23529/4242/22806/3565/55846/931/959/1880
GO:0042594	BP	GO:0042594	response to starvation	184	0.396373	1.57865	0.00196278	0.0434824	0.038984	3751	tags=34%, list=20%, signal=28%	5610/5366/3428/11133/58528/3725/80315/3920/467/51422/1649/120892/440275/4780/4217/1026/10533/96459/659/9706/133/355/7942/29103/5562/7071/8493/81631/5106/201163/23032/55626/55062/27072/23710/6715/51100/8897/8131/54407/143686/5899/3077/5166/64121/5289/5571/643246/150094/26608/867/6422/84557/1824/8428/80149/54468/23367/55364/4149/9213/5587/7538
GO:1904874	BP	GO:1904874	positive regulation of telomerase RNA localization to Cajal body	15	-0.63552	-1.88061	0.00199732	0.0441265	0.0395615	3663	tags=73%, list=19%, signal=59%	22948/10856/8607/10574/6950/10576/908/7203/55164/10575/1736
GO:0001882	MF	GO:0001882	nucleoside binding	346	0.354036	1.49578	0.00200675	0.0442142	0.0396401	3240	tags=26%, list=17%, signal=22%	10964/4599/2633/4600/2635/115361/2634/115362/58528/161253/54676/6102/2643/83452/221079/23011/57826/389/6674/55288/6016/131870/115761/120892/55647/2774/5861/163351/4893/23433/22931/22836/6009/8790/10672/9567/5879/51552/5874/7052/26157/3643/9886/10981/51762/155038/8766/7879/5868/387/5106/54734/5634/55669/4218/8801/3000/54622/28512/25939/5912/55303/10890/5899/2773/5906/4976/11031/64121/51199/10124/1…
GO:0051770	BP	GO:0051770	positive regulation of nitric-oxide synthase biosynthetic process	15	0.765152	1.95853	0.00204213	0.0446036	0.0399892	1199	tags=53%, list=6%, signal=50%	5608/6347/3717/7099/10135/120892/7097/64127
GO:0071005	CC	GO:0071005	U2-type precatalytic spliceosome	50	-0.426591	-1.70317	0.00204564	0.0446036	0.0399892	4768	tags=50%, list=25%, signal=38%	23450/84811/23451/83443/3550/51634/9092/26121/6634/7737/10992/9128/10594/8175/9343/24148/6635/10946/4809/51690/25804/8449/6627/23524/6633
GO:0010466	BP	GO:0010466	negative regulation of peptidase activity	228	0.382892	1.55819	0.00204623	0.0446036	0.0399892	2203	tags=17%, list=12%, signal=15%	27074/710/2537/4057/3428/684/7422/114769/727/4671/8301/5273/9314/3082/5329/1992/1378/7035/96459/8740/7057/302/351/117584/22900/5272/9232/1654/135228/7077/6590/5271/331/831/4318/5062/2810/6093/5055
GO:0046982	MF	GO:0046982	protein heterodimerization activity	235	0.376714	1.53813	0.00204855	0.0446036	0.0399892	3358	tags=30%, list=18%, signal=25%	1088/4680/653464/7153/7099/58528/9619/5028/858/597/57186/580/1058/2332/3656/467/1649/10178/1147/3092/4205/1536/6643/6790/4170/153/6654/1810/11213/1647/10589/6925/3091/857/221154/9218/387103/2131/2957/200931/25801/4097/336/599/5515/5154/3688/4801/9039/10333/5048/22926/6827/64121/374986/7533/51616/196/6879/2065/2958/405/11244/6655/10419/4802/6386/482/6642/4208
GO:0015935	CC	GO:0015935	small ribosomal subunit	70	-0.392869	-1.70661	0.00205378	0.0446036	0.0399892	4118	tags=57%, list=22%, signal=45%	51650/6231/64951/7818/56945/6207/6222/65993/23107/51021/6194/3921/64968/93144/6208/54460/6189/51081/6204/6202/6210/64949/6217/6223/6234/64969/6183/64960/6228/6209/64965/6187/6203/6201/6188/10399/6218/6227/1939/6193
GO:0030335	BP	GO:0030335	positive regulation of cell migration	489	0.325045	1.40637	0.00205753	0.0446036	0.0399892	2994	tags=24%, list=16%, signal=20%	3627/6355/7130/4680/9732/653464/29126/7803/1230/3576/54453/3965/10512/3717/306/2549/719/7422/57669/23328/64805/2651/1601/5581/389/158747/8754/4739/5058/6648/3082/5743/1435/2358/81704/1950/375056/4780/6789/64581/2896/9530/1902/57698/2321/659/10457/3091/857/7057/6667/351/406991/5879/324/3643/5286/8766/387/9448/64218/5788/10396/10507/4067/7010/7046/8650/4303/7941/3383/6774/25836/9373/6282/6278/8613/…
GO:0045236	MF	GO:0045236	CXCR chemokine receptor binding	17	0.745509	1.9464	0.00209824	0.0453646	0.0406715	2497	tags=47%, list=13%, signal=41%	3627/3576/2919/6373/5197/2921/2920/6372
GO:1901184	BP	GO:1901184	regulation of ERBB signaling pathway	89	0.485244	1.78278	0.00214179	0.0461827	0.0414049	4169	tags=47%, list=22%, signal=37%	2537/634/93343/10254/79651/3092/5329/1950/6654/58533/406991/5795/7879/7039/5782/55704/5753/5149/2060/1845/4318/9655/1839/5771/89853/5663/6868/58513/10253/867/3516/2069/122809/1012/26469/5641/84632/8874/30011/2885/57142/8027
GO:0008625	BP	GO:0008625	extrinsic apoptotic signaling pathway via death domain receptors	80	0.489642	1.75123	0.00214811	0.0461958	0.0414167	2654	tags=32%, list=14%, signal=28%	6672/5366/8743/672/8837/6498/85450/467/6788/5728/3082/3148/6272/6789/7057/355/117584/7128/282991/1654/3383/8737/3162/10116/9191/841
GO:0051098	BP	GO:0051098	regulation of binding	339	0.353768	1.49177	0.00217973	0.0465369	0.0417224	2350	tags=20%, list=12%, signal=18%	3434/117854/4317/3433/83666/6672/3428/151636/3717/3725/5028/23462/6737/57669/114769/2332/3200/6934/1601/1649/6788/58499/81620/4140/9314/5329/3148/8767/120892/6790/1950/1488/4089/6789/9236/146057/84959/1026/1203/5925/857/51053/302/351/51773/7341/2033/285381/7046/1452/6590/23032/4751/4087/25805/3676/6708/4318/4043/3162/6093/1193/5515/59343/5899/3077/10211
GO:0106106	BP	GO:0106106	cold-induced thermogenesis	143	0.428752	1.68302	0.00218124	0.0465369	0.0417224	3150	tags=30%, list=16%, signal=25%	3934/5608/8809/3717/7099/3600/57561/6319/5618/7422/3606/1649/2180/948/4898/50486/153/2887/51316/133522/5925/857/6009/324/55856/2171/4012/201163/1376/7253/7030/8473/23135/9658/10912/56034/6868/7852/9673/2271/3516/5746/1666
GO:0120161	BP	GO:0120161	regulation of cold-induced thermogenesis	143	0.428752	1.68302	0.00218124	0.0465369	0.0417224	3150	tags=30%, list=16%, signal=25%	3934/5608/8809/3717/7099/3600/57561/6319/5618/7422/3606/1649/2180/948/4898/50486/153/2887/51316/133522/5925/857/6009/324/55856/2171/4012/201163/1376/7253/7030/8473/23135/9658/10912/56034/6868/7852/9673/2271/3516/5746/1666
GO:0019081	BP	GO:0019081	viral translation	15	-0.632689	-1.87223	0.00219377	0.0466812	0.0418518	1497	tags=60%, list=8%, signal=55%	5725/8666/8661/8662/5094/8664/1939/51386/8665
GO:0000910	BP	GO:0000910	cytokinesis	149	0.422546	1.65521	0.00221599	0.0469964	0.0421345	3504	tags=37%, list=18%, signal=30%	200942/51510/51203/55165/23503/1058/54443/5581/9928/389/6683/63971/6790/24137/25978/144455/1894/9101/675/324/10097/26586/10096/8452/8766/387/9055/6840/201163/29127/51652/51100/5586/6093/55660/9475/57132/55958/10015/25909/5289/5921/57448/990/9738/10733/388/7405/55909/129531/10112/9493/112574/79848/10617
GO:0006906	BP	GO:0006906	vesicle fusion	98	0.46886	1.7423	0.00222021	0.0469964	0.0421345	3041	tags=36%, list=16%, signal=30%	54809/6891/858/9554/55014/8674/51479/6890/55647/80208/6892/10451/302/6809/51762/7879/9341/8773/8676/54734/23673/9527/27072/4218/8417/9847/10228/2773/3799/114088/23355/8411/5872/7405/6845
GO:0060368	BP	GO:0060368	regulation of Fc receptor mediated stimulatory signaling pathway	11	0.808883	1.93289	0.00224196	0.0473329	0.0424362	2406	tags=64%, list=13%, signal=56%	5359/961/5795/5788/4067/26060/5906
GO:0031668	BP	GO:0031668	cellular response to extracellular stimulus	222	0.388186	1.57669	0.00225415	0.0474663	0.0425557	3557	tags=32%, list=19%, signal=26%	5610/558/5366/3428/11133/58528/3600/3725/1030/80315/3920/467/51422/120892/490/440275/4780/4217/1026/10533/96459/659/355/7942/29103/5562/7071/8493/81631/5788/4067/201163/2353/3383/23032/55626/55062/3676/27072/23710/6715/51100/3162/8897/8131/54407/143686/5899/3077/5166/64121/83990/5289/5571/643246/8648/150094/26608/867/26153/6422/51022/84557/1824/968/8428/80149/54468/552/55364/7421
GO:0035666	BP	GO:0035666	TRIF-dependent toll-like receptor signaling pathway	29	0.653479	1.93471	0.00226677	0.047608	0.0426827	2654	tags=48%, list=14%, signal=42%	3665/7099/10010/23643/1147/29110/329/7323/7321/146722/8737/929/10333/841
GO:0061640	BP	GO:0061640	cytoskeleton-dependent cytokinesis	81	0.4892	1.75596	0.00230332	0.0482391	0.0432486	3504	tags=40%, list=18%, signal=32%	200942/51510/51203/55165/23503/1058/54443/389/6683/24137/25978/1894/9101/324/10097/26586/10096/387/29127/51652/6093/9475/57132/10015/5921/388/55909/129531/10112/9493/112574/10617
GO:0002281	BP	GO:0002281	macrophage activation involved in immune response	18	0.734218	1.94322	0.00231108	0.0482391	0.0432486	1334	tags=39%, list=7%, signal=36%	3430/11277/9111/5581/2896/84868/56670
GO:0048872	BP	GO:0048872	homeostasis of number of cells	238	0.379488	1.5542	0.00231472	0.0482391	0.0432486	2652	tags=26%, list=14%, signal=23%	3988/9636/558/10673/5366/3965/6772/202309/3717/8915/7422/9935/6498/9133/121260/3148/1435/9991/6654/55904/103/23657/3091/5925/5781/8740/29766/355/3707/3658/7128/211/51542/6670/55012/23186/4067/10018/6774/1777/54892/5142/5423/669/10461/60682/6708/91/3162/54542/11035/10019/1432/5926/7543/80177/5771/6372/8546/23376/604/6868/567
GO:0036126	CC	GO:0036126	sperm flagellum	93	-0.352041	-1.61302	0.00236147	0.0490483	0.0439741	6034	tags=43%, list=32%, signal=30%	81492/79846/1813/135138/25981/283629/55064/6010/140732/6103/64518/9368/6869/8100/84074/146754/6870/84221/26160/133558/133308/8632/4957/6865/84223/493/11092/64446/8878/26256/255101/476/1656/5573/23230/2947/11057/79925/1235/1043
GO:0043281	BP	GO:0043281	regulation of cysteine-type endopeptidase activity involved in apoptotic process	193	0.397008	1.58954	0.00237078	0.0490483	0.0439741	2092	tags=20%, list=11%, signal=18%	27074/2537/5371/5366/8743/3965/3717/8915/7422/114769/9966/8837/4671/51065/834/3092/9314/3082/5329/843/4217/64581/317/96459/8740/7057/355/117584/114548/22900/5272/1654/10018/331/8737/4318/5023/5062/2810
GO:0090079	MF	GO:0090079	translation regulator activity, nucleic acid binding	96	-0.346361	-1.60855	0.00237174	0.0490483	0.0439741	3014	tags=39%, list=16%, signal=33%	10605/10480/85476/1967/708/1973/10658/1915/1965/56648/23/8669/8890/8668/10985/9470/29904/10209/8666/8661/1933/1938/27335/6472/26986/8662/2935/8893/7284/8667/1936/8664/1939/51386/163255/8665/1975
GO:0007269	BP	GO:0007269	neurotransmitter secretion	149	0.419436	1.64303	0.00243539	0.049994	0.0448219	2621	tags=21%, list=14%, signal=19%	9381/22895/5799/8775/5028/55784/79772/7779/2332/8825/8564/134957/6814/55288/120892/1488/1268/6809/8867/6854/5868/8773/25953/8676/26258/116443/5023/55327/5906/114088/22930/5663
GO:0099643	BP	GO:0099643	signal release from synapse	149	0.419436	1.64303	0.00243539	0.049994	0.0448219	2621	tags=21%, list=14%, signal=19%	9381/22895/5799/8775/5028/55784/79772/7779/2332/8825/8564/134957/6814/55288/120892/1488/1268/6809/8867/6854/5868/8773/25953/8676/26258/116443/5023/55327/5906/114088/22930/5663
GO:0140297	MF	GO:0140297	DNA-binding transcription factor binding	365	0.347193	1.47005	0.00243602	0.049994	0.0448219	3438	tags=28%, list=18%, signal=24%	3429/8638/83666/135112/6772/11107/151636/3725/8915/55859/1390/167465/3728/4005/6934/1649/8202/1977/7091/688/9314/64375/4205/7110/8554/8204/4780/1488/4089/473/6801/133522/10499/3091/5925/3301/51053/307/6667/1385/57708/221037/2033/3087/7290/55791/5932/23613/2353/8195/2957/6774/4087/54892/58160/55062/1387/9969/23710/5481/5687/1432/9658/9113/6049/5393/2965/4801/9039/6867/5771/84458/51339/11218/7533/2…
gseGO (GSE11907)
	ONTOLOGY	ID	Description	setSize	enrichmentScore	NES	pvalue	p.adjust	qvalues	rank	leading_edge	core_enrichment
GO:0001819	BP	GO:0001819	positive regulation of cytokine production	353	0.361038	2.06171	1e-10	1.69659e-08	1.52703e-08	1014	tags=23%, list=8%, signal=21%	91543/79132/2867/64135/81030/23586/5743/3665/719/4317/5610/1958/1991/6772/7097/3428/51284/51311/7040/7099/114548/3717/5008/3965/9447/10855/7474/728/5004/566/353514/3600/4332/90865/729230/3082/2150/11148/23643/3357/8767/834/7096/8809/1545/10859/948/1387/3556/10288/2207/4615/10622/7305/718/6774/7291/4602/64127/3553/3135/2219/3595/8013/199/3459/6375/2152/929/3554/1051/11027/1432/965/405/6556/942/226…
GO:0002237	BP	GO:0002237	response to molecule of bacterial origin	280	0.384218	2.14998	1e-10	1.69659e-08	1.52703e-08	1174	tags=25%, list=10%, signal=23%	6347/3627/6373/51510/383/1669/1991/4057/7097/7056/133/1524/7040/100133941/1234/7099/114548/3717/6590/3965/85363/7474/728/8564/10221/5737/2353/2643/1511/6714/23643/8767/834/7096/1053/2919/4353/3055/10859/4067/948/10288/23328/8792/4615/56300/11213/26525/64127/3553/140885/7538/10935/9076/929/4842/1051/11027/1432/6278/6556/942/6280/5054/1439/6279/1671/5336/22904/1604
GO:0002275	BP	GO:0002275	myeloid cell activation involved in immune response	463	0.516547	2.94822	1e-10	1.69659e-08	1.52703e-08	1905	tags=44%, list=16%, signal=38%	8993/10321/7130/634/3430/2215/10562/383/3577/306/719/1116/3579/4317/1088/1669/3310/4680/8972/1991/4311/6286/4057/3934/7097/684/2358/820/9111/4973/6282/6036/4318/2212/6947/2204/6590/51316/3965/932/10875/10855/683/2357/11314/728/5806/5004/566/3728/6037/4332/23352/3240/1536/23601/5912/90865/1511/729230/1828/2150/79895/8778/5657/5337/2919/4353/6993/8291/2040/8876/8649/26578/5799/11031/4067/948/25801/…
GO:0002283	BP	GO:0002283	neutrophil activation involved in immune response	411	0.5405	3.15451	1e-10	1.69659e-08	1.52703e-08	2031	tags=46%, list=17%, signal=40%	8993/10321/7130/634/2215/10562/383/3577/306/719/1116/3579/4317/1088/1669/3310/4680/8972/1991/4311/6286/4057/3934/7097/684/2358/820/4973/6282/6036/4318/2212/6947/2204/6590/51316/932/10875/10855/683/2357/11314/728/5806/5004/566/3728/6037/4332/23352/3240/1536/23601/5912/1511/1828/79895/8778/5657/5337/2919/4353/6993/2040/8876/8649/26578/5799/11031/948/25801/3920/10288/2207/3417/978/7305/10326/5175/71…
GO:0002444	BP	GO:0002444	myeloid leukocyte mediated immunity	467	0.506709	2.90352	1e-10	1.69659e-08	1.52703e-08	1959	tags=43%, list=16%, signal=37%	8993/10321/7130/23586/634/2215/10562/383/3577/306/719/1116/3579/4317/1088/1669/3310/4680/8972/1991/4311/6286/4057/3934/7097/684/2358/820/4973/6282/6036/4318/2212/6947/2204/6590/51316/3965/932/10875/10855/683/2357/11314/728/5806/5004/566/3728/6037/4332/23352/3240/1536/23601/5912/1511/729230/1828/2150/79895/8778/5657/5337/2919/4353/6993/2040/8876/8649/26578/5799/11031/4067/948/25801/3920/10288/2207…
GO:0002446	BP	GO:0002446	neutrophil mediated immunity	420	0.534306	3.11313	1e-10	1.69659e-08	1.52703e-08	2031	tags=45%, list=17%, signal=39%	8993/10321/7130/634/2215/10562/383/3577/306/719/1116/3579/4317/1088/1669/3310/4680/8972/1991/4311/6286/4057/3934/7097/684/2358/820/4973/6282/6036/4318/2212/6947/2204/6590/51316/932/10875/10855/683/2357/11314/728/5806/5004/566/3728/6037/4332/23352/3240/1536/23601/5912/1511/1828/2150/79895/8778/5657/5337/2919/4353/6993/2040/8876/8649/26578/5799/11031/948/25801/3920/10288/2207/3417/978/7305/10326/51…
GO:0002831	BP	GO:0002831	regulation of response to biotic stimulus	333	0.448719	2.56008	1e-10	1.69659e-08	1.52703e-08	1582	tags=31%, list=13%, signal=28%	3434/51191/710/11274/79132/55601/2867/81030/23586/634/3430/5359/3665/10906/383/4057/9021/6772/100132285/2358/3428/51311/9111/7099/3717/3965/85363/10875/9447/103/7474/10221/5058/3600/4332/8807/2150/6714/23643/6737/8767/5698/3140/3055/10859/4067/948/1387/23328/2207/26253/4589/8454/10622/7305/11213/3460/4582/5062/5699/64127/3135/57876/2219/3459/5711/9437/50856/10269/60489/11027/727897/2896/5685/2003…
GO:0002833	BP	GO:0002833	positive regulation of response to biotic stimulus	206	0.470025	2.4708	1e-10	1.69659e-08	1.52703e-08	1639	tags=33%, list=14%, signal=29%	79132/55601/2867/81030/3430/5359/3665/383/100132285/2358/3428/51311/9111/7099/85363/9447/7474/5058/4332/8807/2150/6714/23643/5698/3140/3055/4067/1387/23328/2207/26253/4589/8454/10622/7305/4582/5062/5699/64127/3135/57876/2219/5711/50856/11027/727897/2896/5685/3384/56667/5336/5696/8772/3093/5720/5710/5580/5686/29108/3824/5690/5713/5714/5684/6850/5691/101/5688
GO:0005766	CC	GO:0005766	primary lysosome	122	0.532503	2.6375	1e-10	1.69659e-08	1.52703e-08	2340	tags=52%, list=19%, signal=42%	383/719/1088/1669/4680/1991/684/6036/51316/2357/566/6037/4332/1511/5657/4353/2040/8876/6809/25801/3920/718/302/79888/10577/8417/3074/2896/1075/6278/47/56729/6386/10487/23317/2444/2799/55313/5580/967/387263/29108/10970/2512/8804/10097/5834/8773/353189/11010/9342/5908/2717/5611/3916/5476/5660/8895/5547/2665/5878/411/5594
GO:0009615	BP	GO:0009615	response to virus	273	0.563162	3.16247	1e-10	1.69659e-08	1.52703e-08	897	tags=28%, list=7%, signal=27%	3429/3434/91543/3437/10964/9636/51191/3433/4599/8638/10561/3627/2537/4940/79132/55601/4938/5371/9582/4600/2633/4939/64108/64135/81030/23586/5359/3665/10410/24138/6355/5610/6772/684/3428/51284/51311/9111/10581/10346/6036/3965/6773/85363/10875/9447/103/566/3669/2131/8519/3600/55509/90865/5551/2150/6714/3445/10859/4615/6351/10622/1174/11213/3460/6039/81622/3660/1130/10577/3459/6375/10379/10269/60489…
GO:0009617	BP	GO:0009617	response to bacterium	465	0.345274	1.98862	1e-10	1.69659e-08	1.52703e-08	1149	tags=23%, list=10%, signal=22%	6347/8993/9636/10561/3627/79132/6373/4939/51510/383/306/1669/1991/4057/3934/7097/7056/2358/133/820/1524/7040/100133941/1234/7099/114548/3717/6590/51316/3965/85363/7474/728/8564/10221/566/5737/6037/2353/3240/3537/2643/1511/2150/4671/6714/2634/23643/8767/3140/10458/834/7096/1053/2919/4353/3055/10859/4067/948/10288/23328/5408/2207/8792/4615/10578/718/56300/11213/2289/6039/8976/7132/26525/64127/3553/…
GO:0019058	BP	GO:0019058	viral life cycle	297	0.432204	2.44589	1e-10	1.69659e-08	1.52703e-08	1107	tags=21%, list=9%, signal=20%	3429/3434/91543/6347/6614/9636/4599/8638/4940/4061/4938/5371/9582/27074/4939/5359/10410/51510/24138/6355/5610/4057/684/3428/1514/10581/1234/10346/6590/3965/85363/103/4340/5806/3669/8519/983/23601/9830/6737/6993/2040/1488/7706/3949/998/2219/10475/9076/8411/60489/27243/27336/3440/7293/942/5586/200316/950/5861/25978/3956/5465
GO:0019079	BP	GO:0019079	viral genome replication	109	0.615817	2.99547	1e-10	1.69659e-08	1.52703e-08	966	tags=29%, list=8%, signal=27%	3429/3434/91543/6347/9636/4599/8638/4940/4938/9582/4939/5359/10410/24138/6355/5610/4057/684/3428/10581/6590/103/3669/8519/2040/1488/998/8411/60489/27336/5586/200316
GO:0030667	CC	GO:0030667	secretory granule membrane	235	0.47246	2.5541	1e-10	1.69659e-08	1.52703e-08	1907	tags=41%, list=16%, signal=35%	27074/634/2215/3577/719/3579/1088/4680/8972/4311/7097/684/2358/8153/4973/2212/2204/932/683/2357/11314/728/566/23352/1536/23601/5912/1828/79895/8778/5337/2040/8876/8649/5799/11031/948/6809/3920/10288/3674/2207/7305/10326/5175/976/11025/102/57126/952/140885/11001/79888/5329/929/27180/1084/965/334/9749/6556/8826/10184/8560/961/653808/222487/23317/3382/945/762/1604/6861/5787/967/5874/3687/51382/7133/…
GO:0031349	BP	GO:0031349	positive regulation of defense response	284	0.400973	2.2418	1e-10	1.69659e-08	1.52703e-08	1639	tags=32%, list=14%, signal=29%	2867/81030/3430/5359/5743/3665/383/4317/7097/100132285/2358/3428/51284/51311/9111/7099/3717/5008/85363/9447/7474/5058/353514/3600/4332/8807/90865/729230/2150/6714/7052/8767/5698/3055/4067/1387/2207/26253/4589/8792/8454/10622/7305/7941/718/4582/5062/5699/7132/64127/3553/3135/57876/2219/5711/50856/1051/11027/727897/2896/1075/5685/6283/6280/5054/3384/961/56667/6279/5336/5696/8772/3093/5720/5710/5580…
GO:0031983	CC	GO:0031983	vesicle lumen	291	0.422571	2.39199	1e-10	1.69659e-08	1.52703e-08	1694	tags=33%, list=14%, signal=29%	8993/710/10321/3959/10562/383/1116/4317/1669/3310/1991/6286/4057/3934/820/7040/6282/6036/6947/6590/51316/10855/5806/5004/566/3728/6037/4332/3240/1511/3082/51097/5657/2919/4353/6993/5552/26578/25801/3417/978/718/302/5265/317/2219/10577/3101/4758/3074/240/2896/1432/1075/26/6278/6283/6280/2268/47/7077/5054/56729/350/2153/6386/10487/653808/1992/2992/6279/54863/23071/2444/2799/83716/55313/5580/5836/56…
GO:0032103	BP	GO:0032103	positive regulation of response to external stimulus	407	0.372213	2.15153	1e-10	1.69659e-08	1.52703e-08	1612	tags=29%, list=13%, signal=26%	3627/79132/55601/2867/81030/3430/5359/5743/1230/3665/383/719/4317/7097/100132285/2660/7056/2358/3428/51284/51311/9111/7040/7099/3717/5008/3965/85363/9447/7474/728/566/5058/353514/5159/3600/4332/8807/90865/729230/2150/6714/23643/7052/8767/5698/3055/4067/6809/1387/23328/2207/26253/4589/8792/8454/6351/2247/10622/7305/7941/718/4582/5062/5699/102/7132/659/64127/3553/3135/57876/2219/199/6375/5711/2152/…
GO:0032496	BP	GO:0032496	response to lipopolysaccharide	270	0.383369	2.13813	1e-10	1.69659e-08	1.52703e-08	1174	tags=25%, list=10%, signal=23%	6347/3627/6373/51510/383/1669/1991/4057/7097/7056/133/1524/7040/1234/7099/114548/3717/6590/3965/85363/7474/728/8564/10221/5737/2353/2643/1511/6714/23643/8767/834/1053/2919/4353/3055/10859/4067/948/10288/23328/8792/4615/56300/11213/26525/64127/3553/140885/7538/10935/9076/929/4842/1051/11027/1432/6278/6556/942/6280/5054/1439/6279/1671/5336/22904/1604
GO:0034340	BP	GO:0034340	response to type I interferon	90	0.737384	3.42457	1e-10	1.69659e-08	1.52703e-08	726	tags=38%, list=6%, signal=36%	3429/3434/91543/3437/9636/3433/4599/11274/8638/2537/4940/4938/4600/4939/81030/3430/3665/54739/10410/1958/6772/684/10581/6773/103/7474/3669/8519/2634/3445/6672/4615/3660/3135
GO:0034341	BP	GO:0034341	response to interferon-gamma	156	0.568053	2.96675	1e-10	1.69659e-08	1.52703e-08	807	tags=32%, list=7%, signal=30%	6347/8638/4940/4938/5371/2633/4939/2210/3665/10410/383/6355/9021/6772/7097/684/4502/9111/10581/7099/3717/10346/3965/85363/7474/4281/8519/8942/10435/2643/2634/6737/834/4210/3055/6672/6351/7706/3460/998/55647/3660/3135/140885/10475/199/3459/6375/9076/10379
GO:0034774	CC	GO:0034774	secretory granule lumen	285	0.42748	2.40716	1e-10	1.69659e-08	1.52703e-08	1694	tags=34%, list=14%, signal=30%	8993/710/10321/3959/10562/383/1116/4317/1669/3310/1991/6286/4057/3934/820/7040/6282/6036/6947/6590/51316/10855/5806/5004/566/3728/6037/4332/3240/1511/3082/51097/5657/2919/4353/6993/5552/26578/25801/3417/978/718/302/5265/317/2219/10577/3101/4758/3074/240/2896/1432/1075/26/6278/6283/6280/2268/47/7077/5054/56729/350/2153/6386/10487/1992/2992/6279/54863/23071/2444/2799/83716/55313/5580/5836/5686/3872…
GO:0035580	CC	GO:0035580	specific granule lumen	55	0.684372	2.93103	1e-10	1.69659e-08	1.52703e-08	1181	tags=45%, list=10%, signal=41%	8993/10321/10562/383/1116/4317/1669/1991/4057/3934/820/6947/6590/10855/5806/5004/3728/3240/2919/4758/26/7077/56729/23071/2444
GO:0036230	BP	GO:0036230	granulocyte activation	424	0.53868	3.14164	1e-10	1.69659e-08	1.52703e-08	2031	tags=46%, list=17%, signal=39%	8993/10321/7130/634/2215/10562/383/3577/306/719/1116/3579/4317/1088/1669/3310/4680/8972/1991/4311/6286/4057/3934/7097/684/2358/820/4973/6282/6036/4318/2212/6947/2204/6590/51316/932/10875/10855/683/2357/11314/728/5806/5004/566/3728/6037/3600/4332/23352/3240/1536/8807/23601/5912/1511/729230/1828/2150/79895/8778/5657/5337/2919/4353/6993/2040/8876/8649/26578/5799/11031/948/25801/3920/10288/2207/3417/…
GO:0042119	BP	GO:0042119	neutrophil activation	420	0.540576	3.14966	1e-10	1.69659e-08	1.52703e-08	2031	tags=46%, list=17%, signal=40%	8993/10321/7130/634/2215/10562/383/3577/306/719/1116/3579/4317/1088/1669/3310/4680/8972/1991/4311/6286/4057/3934/7097/684/2358/820/4973/6282/6036/4318/2212/6947/2204/6590/51316/932/10875/10855/683/2357/11314/728/5806/5004/566/3728/6037/3600/4332/23352/3240/1536/8807/23601/5912/1511/1828/2150/79895/8778/5657/5337/2919/4353/6993/2040/8876/8649/26578/5799/11031/948/25801/3920/10288/2207/3417/978/730…
GO:0042581	CC	GO:0042581	specific granule	137	0.611468	3.12433	1e-10	1.69659e-08	1.52703e-08	1699	tags=47%, list=14%, signal=41%	8993/10321/634/10562/383/306/719/1116/4317/1088/1669/1991/4057/3934/2358/820/4973/6947/2204/6590/932/10855/683/5806/5004/3728/23352/3240/1536/23601/5912/79895/5337/2919/2040/8649/948/6809/102/57126/11001/5329/4758/1084/26/8560/7077/56729/961/222487/945/23071/2444/5787/51382/124583/7133/158747/10970/101/22918/5199/8773/353189
GO:0042582	CC	GO:0042582	azurophil granule	122	0.532503	2.6375	1e-10	1.69659e-08	1.52703e-08	2340	tags=52%, list=19%, signal=42%	383/719/1088/1669/4680/1991/684/6036/51316/2357/566/6037/4332/1511/5657/4353/2040/8876/6809/25801/3920/718/302/79888/10577/8417/3074/2896/1075/6278/47/56729/6386/10487/23317/2444/2799/55313/5580/967/387263/29108/10970/2512/8804/10097/5834/8773/353189/11010/9342/5908/2717/5611/3916/5476/5660/8895/5547/2665/5878/411/5594
GO:0043299	BP	GO:0043299	leukocyte degranulation	453	0.513824	2.96153	1e-10	1.69659e-08	1.52703e-08	2254	tags=49%, list=19%, signal=41%	8993/10321/7130/634/2215/10562/383/3577/306/719/1116/3579/4317/1088/1669/3310/4680/8972/1991/4311/6286/4057/3934/7097/684/2358/820/4973/6282/6036/4318/2212/6947/2204/6590/51316/3965/932/10875/10855/683/2357/11314/728/5806/5004/566/3728/6037/4332/23352/3240/1536/23601/5912/1511/729230/1828/2150/79895/8778/5657/5337/2919/4353/6993/2040/8876/8649/26578/3055/5799/11031/4067/948/25801/3920/10288/2207/…
GO:0043312	BP	GO:0043312	neutrophil degranulation	408	0.541153	3.13716	1e-10	1.69659e-08	1.52703e-08	2252	tags=50%, list=19%, signal=42%	8993/10321/7130/634/2215/10562/383/3577/306/719/1116/3579/4317/1088/1669/3310/4680/8972/1991/4311/6286/4057/3934/7097/684/2358/820/4973/6282/6036/4318/2212/6947/2204/6590/51316/932/10875/10855/683/2357/11314/728/5806/5004/566/3728/6037/4332/23352/3240/1536/23601/5912/1511/1828/79895/8778/5657/5337/2919/4353/6993/2040/8876/8649/26578/5799/11031/948/25801/3920/10288/2207/3417/978/7305/10326/5175/71…
GO:0043903	BP	GO:0043903	regulation of biological process involved in symbiotic interaction	168	0.527338	2.76169	1e-10	1.69659e-08	1.52703e-08	1107	tags=29%, list=9%, signal=27%	3434/91543/9636/4599/8638/4940/4061/4938/5371/9582/27074/4939/5359/10410/383/24138/5610/4057/6772/684/3428/10581/10346/6590/3965/85363/103/5806/3669/8519/2150/9830/6737/6993/7706/2219/7538/10475/6441/60489/27243/3440/4153/23265/5586/200316/25978/3956/5465
GO:0045069	BP	GO:0045069	regulation of viral genome replication	72	0.663206	2.99069	1e-10	1.69659e-08	1.52703e-08	304	tags=29%, list=3%, signal=29%	3434/91543/9636/4599/8638/4940/4938/9582/4939/5359/10410/24138/5610/4057/684/3428/10581/6590/103/3669/8519
GO:0045071	BP	GO:0045071	negative regulation of viral genome replication	43	0.79434	3.24791	1e-10	1.69659e-08	1.52703e-08	304	tags=47%, list=3%, signal=45%	3434/91543/9636/4599/8638/4940/4938/9582/4939/5359/10410/24138/5610/4057/684/3428/10581/6590/3669/8519
GO:0045088	BP	GO:0045088	regulation of innate immune response	258	0.465658	2.59187	1e-10	1.69659e-08	1.52703e-08	1639	tags=33%, list=14%, signal=29%	710/11274/79132/2867/81030/634/3430/5359/3665/10906/383/9021/6772/100132285/2358/3428/51311/9111/7099/3717/3965/85363/9447/103/7474/5058/4332/8807/6714/6737/5698/3055/10859/4067/1387/2207/26253/4589/8454/10622/7305/11213/3460/4582/5062/5699/64127/3135/57876/2219/3459/5711/9437/50856/11027/727897/2896/5685/2268/56833/3384/56667/5336/5696/8772/3093/5720/5710/5580/5686/6041/29108/8651/25939/3824/569…
GO:0045089	BP	GO:0045089	positive regulation of innate immune response	180	0.461888	2.41959	1e-10	1.69659e-08	1.52703e-08	1639	tags=33%, list=14%, signal=29%	2867/81030/3430/5359/3665/100132285/2358/3428/51311/9111/7099/85363/9447/7474/5058/4332/8807/6714/5698/3055/4067/1387/2207/26253/4589/8454/10622/7305/4582/5062/5699/64127/3135/57876/2219/5711/50856/11027/727897/5685/3384/56667/5336/5696/8772/3093/5720/5710/5580/5686/29108/3824/5690/5713/5714/5684/6850/5691/101/5688
GO:0048525	BP	GO:0048525	negative regulation of viral process	74	0.706929	3.23136	1e-10	1.69659e-08	1.52703e-08	966	tags=46%, list=8%, signal=43%	3434/91543/9636/4599/8638/4940/4061/4938/5371/9582/4939/5359/10410/24138/5610/4057/6772/684/3428/10581/6590/85363/5806/3669/8519/9830/6737/7706/2219/7538/60489/3440/4153/200316
GO:0050792	BP	GO:0050792	regulation of viral process	158	0.530185	2.77565	1e-10	1.69659e-08	1.52703e-08	1107	tags=28%, list=9%, signal=26%	3434/91543/9636/4599/8638/4940/4061/4938/5371/9582/27074/4939/5359/10410/24138/5610/4057/6772/684/3428/10581/10346/6590/3965/85363/103/5806/3669/8519/9830/6737/6993/7706/2219/7538/10475/60489/27243/3440/4153/5586/200316/25978/3956/5465
GO:0051607	BP	GO:0051607	defense response to virus	194	0.619981	3.21368	1e-10	1.69659e-08	1.52703e-08	844	tags=31%, list=7%, signal=29%	3429/3434/91543/3437/10964/9636/51191/3433/4599/8638/3627/2537/4940/79132/55601/4938/5371/9582/4600/2633/4939/64108/64135/81030/23586/5359/3665/10410/24138/5610/6772/684/3428/51284/51311/10581/10346/6036/6773/85363/10875/9447/103/566/3669/8519/3600/90865/5551/2150/3445/10859/10622/6039/81622/3660/1130/10379/10269/60489
GO:0060205	CC	GO:0060205	cytoplasmic vesicle lumen	289	0.42605	2.42202	1e-10	1.69659e-08	1.52703e-08	1694	tags=34%, list=14%, signal=30%	8993/710/10321/3959/10562/383/1116/4317/1669/3310/1991/6286/4057/3934/820/7040/6282/6036/6947/6590/51316/10855/5806/5004/566/3728/6037/4332/3240/1511/3082/51097/5657/2919/4353/6993/5552/26578/25801/3417/978/718/302/5265/317/2219/10577/3101/4758/3074/240/2896/1432/1075/26/6278/6283/6280/2268/47/7077/5054/56729/350/2153/6386/10487/653808/1992/2992/6279/54863/23071/2444/2799/83716/55313/5580/5836/56…
GO:0060333	BP	GO:0060333	interferon-gamma-mediated signaling pathway	79	0.604746	2.77497	1e-10	1.69659e-08	1.52703e-08	807	tags=35%, list=7%, signal=33%	8638/4940/4938/5371/2633/4939/2210/3665/383/9021/6772/4502/9111/3717/10346/85363/4281/2634/6737/3055/6672/7706/3460/3660/3135/10475/3459/10379
GO:0060337	BP	GO:0060337	type I interferon signaling pathway	87	0.757807	3.5498	1e-10	1.69659e-08	1.52703e-08	726	tags=39%, list=6%, signal=37%	3429/3434/91543/3437/9636/3433/4599/11274/8638/2537/4940/4938/4600/4939/81030/3430/3665/54739/10410/1958/6772/684/10581/6773/103/7474/3669/8519/2634/3445/6672/4615/3660/3135
GO:0070820	CC	GO:0070820	tertiary granule	140	0.552661	2.82686	1e-10	1.69659e-08	1.52703e-08	2252	tags=53%, list=19%, signal=43%	8993/10321/7130/634/10562/4317/1088/8972/4057/2358/820/4973/4318/6947/2204/2357/11314/5806/5004/23352/3240/1536/23601/5912/1828/79895/8778/5337/2919/2040/8649/5799/3920/10288/2207/3417/978/102/57126/140885/427/2495/8417/3043/965/6556/7077/961/945/1604/1520/5787/3687/124583/101/51143/22918/5199/8773/3684/1471/5273/963/23191/3916/25797/84658/23250/5547/25852/567/2352/1509/1118
GO:0071346	BP	GO:0071346	cellular response to interferon-gamma	142	0.554139	2.82296	1e-10	1.69659e-08	1.52703e-08	807	tags=30%, list=7%, signal=29%	6347/8638/4940/4938/5371/2633/4939/2210/3665/383/6355/9021/6772/7097/4502/9111/7099/3717/10346/3965/85363/7474/4281/10435/2634/6737/834/3055/6672/6351/7706/3460/998/55647/3660/3135/140885/10475/199/3459/6375/9076/10379
GO:0071357	BP	GO:0071357	cellular response to type I interferon	87	0.757807	3.5498	1e-10	1.69659e-08	1.52703e-08	726	tags=39%, list=6%, signal=37%	3429/3434/91543/3437/9636/3433/4599/11274/8638/2537/4940/4938/4600/4939/81030/3430/3665/54739/10410/1958/6772/684/10581/6773/103/7474/3669/8519/2634/3445/6672/4615/3660/3135
GO:0140546	BP	GO:0140546	defense response to symbiont	194	0.619981	3.21368	1e-10	1.69659e-08	1.52703e-08	844	tags=31%, list=7%, signal=29%	3429/3434/91543/3437/10964/9636/51191/3433/4599/8638/3627/2537/4940/79132/55601/4938/5371/9582/4600/2633/4939/64108/64135/81030/23586/5359/3665/10410/24138/5610/6772/684/3428/51284/51311/10581/10346/6036/6773/85363/10875/9447/103/566/3669/8519/3600/90865/5551/2150/3445/10859/10622/6039/81622/3660/1130/10379/10269/60489
GO:1903900	BP	GO:1903900	regulation of viral life cycle	124	0.581867	2.87497	1e-10	1.69659e-08	1.52703e-08	1107	tags=33%, list=9%, signal=30%	3434/91543/9636/4599/8638/4940/4061/4938/5371/9582/27074/4939/5359/10410/24138/5610/4057/684/3428/10581/10346/6590/3965/85363/103/5806/3669/8519/9830/6737/7706/2219/10475/60489/27243/3440/5586/200316/25978/3956/5465
GO:0071219	BP	GO:0071219	cellular response to molecule of bacterial origin	166	0.448964	2.35706	1.25061e-10	2.07463e-08	1.86729e-08	1174	tags=28%, list=10%, signal=26%	6347/3627/6373/51510/383/1669/4057/7097/1524/7040/1234/7099/114548/85363/7474/8564/10221/1511/6714/23643/8767/834/7096/1053/2919/3055/10859/4067/948/10288/23328/4615/56300/26525/64127/3553/140885/7538/929/1051/11027/1432/942/5054/1671/22904/1604
GO:0002221	BP	GO:0002221	pattern recognition receptor signaling pathway	160	0.456578	2.38271	1.45949e-10	2.33142e-08	2.09841e-08	1595	tags=31%, list=13%, signal=27%	91543/79132/55601/2867/64135/23586/3430/3665/4057/7097/51284/51311/1514/9111/7099/11314/2150/23643/8767/7096/6271/4067/948/26253/4615/11213/2099/81622/64127/2219/6441/929/7321/11027/6280/5608/6279/80216/7100/8772/1520/57142/1508/81570/7098/2243/148022/2672/6397/5289
GO:0002218	BP	GO:0002218	activation of innate immune response	123	0.501568	2.48834	1.46787e-10	2.33142e-08	2.09841e-08	1639	tags=37%, list=14%, signal=33%	2867/81030/100132285/3428/7099/85363/9447/5058/4332/6714/5698/3055/4067/1387/2207/26253/4589/8454/7305/4582/5062/5699/57876/2219/5711/50856/11027/727897/5685/3384/56667/5336/5696/5720/5710/5580/5686/29108/3824/5690/5713/5714/5684/6850/5691/5688
GO:0071222	BP	GO:0071222	cellular response to lipopolysaccharide	160	0.454959	2.37426	1.84197e-10	2.86464e-08	2.57835e-08	1174	tags=29%, list=10%, signal=26%	6347/3627/6373/51510/383/1669/4057/7097/1524/7040/1234/7099/114548/85363/7474/8564/10221/1511/6714/23643/8767/834/1053/2919/3055/10859/4067/948/10288/23328/4615/56300/26525/64127/3553/140885/7538/929/1051/11027/1432/942/5054/1671/22904/1604
GO:0101002	CC	GO:0101002	ficolin-1-rich granule	164	0.441397	2.31411	2.1934e-10	3.34158e-08	3.00762e-08	2460	tags=49%, list=20%, signal=39%	7130/3310/8972/2358/4318/2204/10875/2357/11314/3728/4332/23352/1828/8778/6993/26578/5799/3920/10288/2207/3417/978/5265/11333/317/140885/2219/427/2495/3101/240/3043/1432/965/6556/47/7077/2992/1604/2799/83716/1520/5836/5686/10533/3687/1508/124583/5713/4860/9535/51411/10092/101/10097/51143/22918/2934/1675/5701/1471/5273/80301/3916/25797/84658/3837/847/3320/5547/5695/1509/411/5594/5269/8655/51646/228…
GO:0071216	BP	GO:0071216	cellular response to biotic stimulus	185	0.427804	2.22266	2.85754e-10	4.26631e-08	3.83993e-08	1744	tags=35%, list=14%, signal=30%	6347/3627/6373/51510/383/1669/4057/7097/1524/7040/1234/7099/114548/85363/7474/8564/10221/1511/6714/23643/8767/834/7096/1053/2919/3055/10859/4067/948/10288/23328/4615/56300/26525/64127/3553/317/140885/7538/929/10269/1051/11027/1432/942/64581/5054/1671/22904/1604/57103/54499/29108/558/7133/3552/148022/2672/80380/6850/3586/79577/824/6374
GO:0035455	BP	GO:0035455	response to interferon-alpha	20	0.852971	2.86481	1.04797e-09	1.53394e-07	1.38064e-07	304	tags=50%, list=3%, signal=49%	3437/3433/4600/27074/10410/5610/684/10581/103/8519
GO:0032611	BP	GO:0032611	interleukin-1 beta production	70	0.57628	2.59439	1.16611e-09	1.67403e-07	1.50673e-07	1142	tags=41%, list=9%, signal=38%	5371/1958/3428/1524/51311/7099/114548/3717/3965/9447/7474/5004/566/353514/4332/2150/8767/834/4210/948/11006/7305/6774/64127/140885/11027/64581/1992/945
GO:0045335	CC	GO:0045335	phagocytic vesicle	114	0.506319	2.49141	1.48149e-09	2.08667e-07	1.87812e-07	2005	tags=42%, list=17%, signal=35%	8993/306/6890/1991/4057/7097/51284/23682/1536/10435/9830/4689/7096/4353/11031/948/3920/4218/6891/10578/51762/998/55647/4688/81622/64127/3135/6556/10228/19/55626/1520/653361/8992/5868/8766/6850/5289/101/2934/8773/23673/3106/7454/23208/7405/3916/3105
GO:1904724	CC	GO:1904724	tertiary granule lumen	50	0.660509	2.75344	3.46168e-09	4.78545e-07	4.30719e-07	1009	tags=38%, list=8%, signal=35%	8993/10321/7130/10562/4317/4057/820/4318/6947/5806/5004/3240/2919/3417/978/427/2495/3043/7077
GO:0032755	BP	GO:0032755	positive regulation of interleukin-6 production	70	0.56209	2.5305	4.54386e-09	6.16726e-07	5.5509e-07	1581	tags=46%, list=13%, signal=40%	64135/23586/4317/7097/51284/51311/7099/3965/7474/353514/90865/2150/8767/7096/948/3556/10288/4615/7305/6774/7291/64127/3553/199/11027/64581/29108/7098/3458/3552/148022/6850
GO:0035579	CC	GO:0035579	specific granule membrane	75	0.559357	2.55419	7.25828e-09	9.67555e-07	8.70857e-07	1699	tags=47%, list=14%, signal=40%	634/719/1088/2358/4973/2204/932/683/23352/1536/23601/5912/79895/5337/2040/8649/948/102/57126/11001/5329/1084/8560/961/222487/945/5787/51382/7133/158747/10970/101/22918/8773/353189
GO:1903555	BP	GO:1903555	regulation of tumor necrosis factor superfamily cytokine production	122	0.463107	2.29378	7.62333e-09	9.98388e-07	8.98609e-07	1623	tags=40%, list=13%, signal=35%	64135/23586/4317/4057/7097/1524/27202/7099/3717/3965/7474/5004/566/353514/90865/729230/23643/8767/7096/10859/948/4615/7305/11213/6774/7291/64127/140885/7538/3459/929/50856/11027/942/64581/961/945/8772/5914/29108/7098/558/3458/3552/148022/6850/54440/101/3586
GO:1903557	BP	GO:1903557	positive regulation of tumor necrosis factor superfamily cytokine production	77	0.550383	2.51788	9.05666e-09	1.16565e-06	1.04916e-06	1612	tags=47%, list=13%, signal=41%	64135/23586/4317/7097/7099/3717/3965/7474/5004/566/353514/90865/729230/23643/8767/7096/948/4615/7305/6774/7291/64127/3459/929/11027/942/64581/8772/29108/7098/3458/3552/148022/6850/54440/101
GO:0032731	BP	GO:0032731	positive regulation of interleukin-1 beta production	46	0.647248	2.66625	1.05457e-08	1.33354e-06	1.20026e-06	997	tags=43%, list=8%, signal=40%	1958/3428/51311/7099/114548/3717/3965/9447/7474/5004/566/353514/4332/8767/834/7305/6774/64127/11027/64581
GO:0006909	BP	GO:0006909	phagocytosis	237	0.370837	2.00545	1.07183e-08	1.33354e-06	1.20026e-06	1535	tags=32%, list=13%, signal=29%	6347/4481/5359/306/1991/7097/2358/5031/7099/2212/8685/11314/5806/566/5058/3600/3537/2150/6714/4647/5657/4689/7052/10458/1053/8291/717/3055/11031/4067/948/2207/23210/4615/7305/10326/5175/718/3949/998/8976/55647/4688/64127/3553/140885/2219/1130/199/6441/929/7456/23603/4153/6556/2268/64581/64422/961/7287/2885/63916/5336/9886/301/10096/3601/5580/5914/29108/2209/558/3458/51411/10092/5868
GO:0001818	BP	GO:0001818	negative regulation of cytokine production	230	0.369651	1.99967	1.17391e-08	1.43173e-06	1.28864e-06	1311	tags=25%, list=11%, signal=23%	9636/51191/79132/5371/2633/64135/23586/634/383/4317/3624/1991/7850/4057/684/1524/51311/9111/7040/100133941/27202/7099/9246/114548/3965/5004/353514/90865/3082/2150/5552/4210/10859/11006/7305/7706/11213/26525/7291/64127/140885/7538/6375/6441/50856/3440/6556/9314/1992/5465/604/945/3162/301/307/2302/5914
GO:0071706	BP	GO:0071706	tumor necrosis factor superfamily cytokine production	123	0.462384	2.29395	1.18911e-08	1.43173e-06	1.28864e-06	1623	tags=40%, list=13%, signal=35%	64135/23586/4317/4057/7097/1524/27202/7099/3717/3965/7474/5004/566/353514/90865/729230/23643/8767/7096/10859/948/4615/7305/11213/6774/7291/64127/140885/7538/3459/929/50856/11027/942/64581/961/945/8772/5914/29108/7098/558/3458/3552/148022/6850/54440/101/3586
GO:0002697	BP	GO:0002697	regulation of immune effector process	332	0.331325	1.88322	1.36452e-08	1.61684e-06	1.45526e-06	1479	tags=25%, list=12%, signal=23%	3434/91543/51191/710/79132/55601/2867/23586/634/383/719/6772/684/7040/27202/7099/114548/3965/10875/9447/7474/11314/728/3600/3537/8807/90865/729230/2150/3142/8767/3140/1178/8809/717/10859/4067/948/11006/2242/7305/718/11213/1370/4602/57126/64127/3553/3135/8013/6375/712/8417/9437/3554/10269/60489/2896/3440/7293/942/200316/2268/64581/56833/961/604/715/1604/3162/713/8772/301/2302/5914/8723/29108/629/3…
GO:0070821	CC	GO:0070821	tertiary granule membrane	61	0.583921	2.59254	1.43804e-08	1.67734e-06	1.50971e-06	1905	tags=51%, list=16%, signal=43%	634/1088/8972/2358/4973/2204/11314/23352/1536/23601/5912/79895/8778/5337/2040/8649/10288/2207/102/57126/140885/6556/961/945/5787/3687/101/22918/8773/3684/963
GO:0032651	BP	GO:0032651	regulation of interleukin-1 beta production	67	0.565886	2.52524	1.56812e-08	1.80092e-06	1.62094e-06	1142	tags=40%, list=9%, signal=37%	5371/1958/3428/1524/51311/7099/114548/3717/3965/9447/7474/5004/566/353514/4332/8767/834/4210/11006/7305/6774/64127/140885/11027/64581/1992/945
GO:0032612	BP	GO:0032612	interleukin-1 production	81	0.529471	2.44851	1.63605e-08	1.85047e-06	1.66553e-06	1227	tags=40%, list=10%, signal=36%	5371/634/1958/7850/3428/1524/51311/7099/114548/3717/3965/9447/7474/5004/566/353514/4332/2150/8767/834/4210/948/11006/7305/6774/64127/140885/11027/64581/1992/945/301
GO:0032760	BP	GO:0032760	positive regulation of tumor necrosis factor production	74	0.544915	2.4908	2.1156e-08	2.35715e-06	2.12158e-06	1599	tags=46%, list=13%, signal=40%	64135/23586/4317/7097/7099/3717/3965/7474/5004/566/353514/90865/729230/23643/8767/7096/948/4615/7305/6774/7291/64127/3459/929/11027/64581/8772/29108/7098/3458/3552/148022/6850/54440
GO:0002758	BP	GO:0002758	innate immune response-activating signal transduction	101	0.490177	2.36924	2.25747e-08	2.47824e-06	2.23057e-06	1953	tags=43%, list=16%, signal=36%	2867/100132285/5058/6714/5698/3055/4067/1387/2207/26253/4589/8454/7305/4582/5062/5699/57876/2219/5711/50856/11027/727897/5685/3384/56667/5336/5696/5720/5710/5580/5686/3824/5690/5713/5714/5684/6850/5691/5688/30835/5701/5063/23118
GO:0003725	MF	GO:0003725	double-stranded RNA binding	66	0.561541	2.50599	4.1675e-08	4.50875e-06	4.05815e-06	245	tags=20%, list=2%, signal=19%	8638/4940/79132/55601/4938/4939/64135/81030/23586/5610/51284/51311/103
GO:0032680	BP	GO:0032680	regulation of tumor necrosis factor production	119	0.457554	2.25281	4.50745e-08	4.77278e-06	4.29579e-06	1623	tags=39%, list=13%, signal=35%	64135/23586/4317/4057/7097/1524/27202/7099/3717/3965/7474/5004/566/353514/90865/729230/23643/8767/7096/10859/948/4615/7305/11213/6774/7291/64127/140885/7538/3459/929/50856/11027/64581/961/945/8772/5914/29108/7098/558/3458/3552/148022/6850/54440/3586
GO:0032640	BP	GO:0032640	tumor necrosis factor production	120	0.456828	2.25502	4.53942e-08	4.77278e-06	4.29579e-06	1623	tags=39%, list=13%, signal=34%	64135/23586/4317/4057/7097/1524/27202/7099/3717/3965/7474/5004/566/353514/90865/729230/23643/8767/7096/10859/948/4615/7305/11213/6774/7291/64127/140885/7538/3459/929/50856/11027/64581/961/945/8772/5914/29108/7098/558/3458/3552/148022/6850/54440/3586
GO:0032637	BP	GO:0032637	interleukin-8 production	72	0.5359	2.41661	4.87433e-08	5.05373e-06	4.54866e-06	1422	tags=46%, list=12%, signal=41%	2867/23586/1116/1991/7097/51284/51311/27202/7099/3965/7474/2150/7096/4615/6774/64127/3553/2219/2152/929/11027/965/64581/5054/9314/5861/945/7100/8772/301/307/29108/7098
GO:0032675	BP	GO:0032675	regulation of interleukin-6 production	108	0.471557	2.29196	5.48636e-08	5.61037e-06	5.04967e-06	1623	tags=40%, list=13%, signal=35%	64135/23586/4317/7097/51284/51311/27202/7099/3965/7474/5004/353514/90865/3082/2150/8767/7096/948/3556/10288/4615/11006/7305/11213/26525/6774/7291/64127/3553/140885/199/1051/11027/64581/961/2302/29108/7098/3458/3552/148022/6850/3586
GO:0032606	BP	GO:0032606	type I interferon production	102	0.477325	2.30292	5.64103e-08	5.6473e-06	5.08291e-06	795	tags=24%, list=7%, signal=22%	9636/51191/79132/64135/81030/23586/3665/6772/7097/3428/51284/51311/9111/7099/9246/6737/8767/10859/1387/4615/10622/7706/140885/929
GO:0050900	BP	GO:0050900	leukocyte migration	390	0.30845	1.77022	5.67378e-08	5.6473e-06	5.08291e-06	1384	tags=23%, list=11%, signal=21%	6347/3627/6373/2867/634/1230/3577/719/3579/1088/6355/4680/1991/2660/7056/2358/1524/4973/7040/1234/27202/114548/4318/3965/683/7474/11314/728/1277/566/2131/9672/3537/90865/729230/2150/6714/5657/2919/3055/4067/3674/6383/2207/8792/4615/6351/6729/7941/5175/54210/998/8976/2888/2526/102/57126/64127/140885/1130/199/6375/6441/3554/240/1084/1843/965/6278/6283/4312/6280/5054/56833/961/2885/6279/2993/653/905…
GO:0002220	BP	GO:0002220	innate immune response activating cell surface receptor signaling pathway	100	0.483375	2.31747	6.46452e-08	6.34969e-06	5.7151e-06	1953	tags=42%, list=16%, signal=35%	2867/100132285/5058/6714/5698/4067/1387/2207/26253/4589/8454/7305/4582/5062/5699/57876/2219/5711/50856/11027/727897/5685/3384/56667/5336/5696/5720/5710/5580/5686/3824/5690/5713/5714/5684/6850/5691/5688/30835/5701/5063/23118
GO:0032479	BP	GO:0032479	regulation of type I interferon production	101	0.479624	2.31823	7.10695e-08	6.89005e-06	6.20146e-06	795	tags=24%, list=7%, signal=22%	9636/51191/79132/64135/81030/23586/3665/6772/7097/3428/51284/51311/9111/7099/9246/6737/8767/10859/1387/4615/10622/7706/140885/929
GO:0032635	BP	GO:0032635	interleukin-6 production	111	0.467682	2.28459	8.01768e-08	7.67333e-06	6.90645e-06	1479	tags=37%, list=12%, signal=33%	64135/23586/4317/7097/51284/51311/27202/7099/3965/7474/5004/353514/90865/3082/2150/8767/7096/948/3556/10288/4615/11006/7305/11213/26525/6774/7291/64127/3553/140885/199/1051/11027/64581/961/2302/29108/7098/3458/3552/148022
GO:0070555	BP	GO:0070555	response to interleukin-1	172	0.392568	2.05893	8.26336e-08	7.80835e-06	7.02798e-06	1639	tags=30%, list=14%, signal=26%	6347/2633/81030/1116/3557/6355/1958/7850/3965/8564/6714/2634/8767/5698/3556/8792/4615/8454/6351/11213/5699/64127/3553/952/7444/140885/6375/5711/3554/1051/3176/5685/9100/57161/961/5696/301/5720/11173/5710/5686/9978/29108/5690/3552/5713/6662/5714/5684/5691/6354/5688
GO:0042742	BP	GO:0042742	defense response to bacterium	173	0.391818	2.06222	8.38197e-08	7.82143e-06	7.03976e-06	1131	tags=29%, list=9%, signal=27%	8993/9636/306/1669/1991/4057/3934/7097/2358/820/7099/6590/51316/728/566/6037/3240/3537/1511/2150/4671/2634/8767/3140/1053/4353/948/2207/4615/10578/6039/7132/64127/5897/1130/6441/1051/2896/6278/4153/6556/6283/6280/2268/5054/1672/56833/5861/653808/6279/1671
GO:0097529	BP	GO:0097529	myeloid leukocyte migration	182	0.385784	1.99985	1.03564e-07	9.54454e-06	8.59066e-06	1042	tags=23%, list=9%, signal=21%	6347/3627/6373/1230/3577/719/3579/6355/2660/2358/1524/27202/683/11314/728/566/729230/5657/2919/4067/2207/8792/4615/6351/6729/7941/5175/57126/64127/140885/199/6375/6441/3554/1843/6278/6283/6280/5054/56833/961
GO:0032652	BP	GO:0032652	regulation of interleukin-1 production	76	0.53317	2.45016	1.10264e-07	1.00381e-05	9.03486e-06	1227	tags=39%, list=10%, signal=36%	5371/634/1958/7850/3428/1524/51311/7099/114548/3717/3965/9447/7474/5004/566/353514/4332/8767/834/4210/11006/7305/6774/64127/140885/11027/64581/1992/945/301
GO:1990266	BP	GO:1990266	neutrophil migration	102	0.468075	2.25829	1.29929e-07	1.16858e-05	1.05179e-05	1612	tags=30%, list=13%, signal=27%	6347/3627/6373/3577/719/3579/6355/27202/683/728/5657/2919/2207/4615/6351/6729/5175/57126/64127/6375/3554/6283/6280/56833/6279/1441/5294/158747/6850/6354/101
GO:0002224	BP	GO:0002224	toll-like receptor signaling pathway	125	0.43734	2.16958	1.34504e-07	1.19533e-05	1.07586e-05	1520	tags=30%, list=13%, signal=27%	91543/3430/3665/4057/7097/51284/51311/1514/9111/7099/11314/2150/23643/8767/7096/6271/4067/948/4615/11213/2099/81622/64127/6441/929/7321/11027/6280/6279/7100/8772/1520/57142/1508/7098/2243/148022/2672
GO:0030595	BP	GO:0030595	leukocyte chemotaxis	189	0.379066	1.97727	1.43607e-07	1.26121e-05	1.13516e-05	1029	tags=21%, list=9%, signal=20%	6347/3627/6373/2867/1230/3577/719/3579/6355/2660/2358/1234/27202/3965/683/7474/728/566/729230/2150/2919/4067/2207/8792/6351/6729/7941/102/64127/1130/199/6375/6441/240/1843/6278/6283/6280/5054/56833
GO:0097530	BP	GO:0097530	granulocyte migration	125	0.435133	2.15863	1.74763e-07	1.51699e-05	1.36538e-05	1619	tags=30%, list=13%, signal=26%	6347/3627/6373/3577/719/3579/6355/2660/27202/683/11314/728/5657/2919/2207/4615/6351/6729/5175/57126/64127/6375/3554/6278/6283/6280/56833/6279/301/79647/1441/5294/158747/6850/6354/101/30817
GO:0035578	CC	GO:0035578	azurophil granule lumen	74	0.512851	2.34423	2.33211e-07	2.00106e-05	1.80108e-05	1656	tags=43%, list=14%, signal=38%	383/1991/6036/51316/566/6037/4332/1511/5657/4353/25801/718/302/10577/3074/2896/1075/6278/47/56729/6386/10487/2444/2799/55313/5580/387263/29108/2512/8804/10097/5834
GO:0071347	BP	GO:0071347	cellular response to interleukin-1	153	0.405257	2.09352	2.8106e-07	2.38422e-05	2.14594e-05	1639	tags=30%, list=14%, signal=26%	6347/2633/81030/1116/3557/6355/1958/7850/8564/2634/8767/5698/3556/4615/8454/6351/11213/5699/64127/3553/7444/140885/6375/5711/3554/1051/5685/9100/57161/961/5696/5720/11173/5710/5686/9978/29108/5690/3552/5713/6662/5714/5684/5691/6354/5688
GO:0050727	BP	GO:0050727	regulation of inflammatory response	257	0.332843	1.85293	4.84979e-07	4.06783e-05	3.66129e-05	1623	tags=30%, list=13%, signal=26%	11274/2867/7130/81030/3430/5743/4317/1991/9021/7097/2358/51284/9111/7099/114548/3717/4318/5008/10203/683/7474/838/353514/3600/90865/729230/3082/7052/834/4210/3055/4067/8792/4615/7941/718/3949/2099/7132/2175/64127/3553/140885/837/6375/3554/1051/5598/240/2896/1075/6283/6280/5054/56833/961/9314/5465/604/6279/22904/55737/301/5580/8723/313/29108/5294/7098/7133/3458/25807/3818/3620/101/3586
GO:0032757	BP	GO:0032757	positive regulation of interleukin-8 production	50	0.597587	2.49114	5.37316e-07	4.45674e-05	4.01133e-05	1422	tags=50%, list=12%, signal=44%	2867/23586/1991/7097/51284/51311/7099/3965/7474/2150/7096/4615/6774/64127/3553/2219/2152/929/965/64581/5054/7100/8772/29108/7098
GO:0002755	BP	GO:0002755	MyD88-dependent toll-like receptor signaling pathway	28	0.703407	2.57575	6.16781e-07	5.00464e-05	4.50448e-05	795	tags=39%, list=7%, signal=37%	3665/7097/51311/7099/11314/23643/7096/948/4615/11213/929
GO:0062208	BP	GO:0062208	positive regulation of pattern recognition receptor signaling pathway	28	0.703434	2.57585	6.16781e-07	5.00464e-05	4.50448e-05	460	tags=32%, list=4%, signal=31%	91543/79132/55601/3430/4057/7097/7099/2150/7096
GO:0050764	BP	GO:0050764	regulation of phagocytosis	79	0.498656	2.28816	6.73972e-07	5.40989e-05	4.86923e-05	1087	tags=35%, list=9%, signal=32%	6347/5359/7097/2358/11314/5806/566/3600/2150/5657/8291/717/3055/11031/948/2207/10326/718/64127/3553/140885/6441/6556/2268/64581/64422/961/7287
GO:0071674	BP	GO:0071674	mononuclear cell migration	151	0.393563	2.03428	8.24781e-07	6.5338e-05	5.88081e-05	1612	tags=30%, list=13%, signal=26%	6347/3627/6373/1230/3577/719/3579/6355/2660/2358/1234/3965/7474/728/2131/729230/4067/8792/6351/7941/5175/998/8976/102/140885/199/6375/240/1843/6278/6283/5054/56833/961/653/8772/301/79647/29108/5294/6868/158747/50848/6354/101
GO:0002718	BP	GO:0002718	regulation of cytokine production involved in immune response	78	0.497258	2.2817	8.38224e-07	6.5338e-05	5.88081e-05	1623	tags=41%, list=13%, signal=36%	91543/2867/23586/383/684/7040/7099/114548/7474/729230/2150/1178/8809/10859/948/11006/11213/64127/3553/3135/8013/6375/3554/3440/64581/604/3162/7098/7133/148022/54440/3586
GO:0030593	BP	GO:0030593	neutrophil chemotaxis	87	0.475495	2.22737	8.40247e-07	6.5338e-05	5.88081e-05	1588	tags=28%, list=13%, signal=24%	6347/3627/6373/3577/719/3579/6355/27202/683/728/2919/2207/6351/6729/64127/6375/6283/6280/6279/1441/5294/158747/6850/6354
GO:0042116	BP	GO:0042116	macrophage activation	78	0.49664	2.27887	9.06649e-07	6.97746e-05	6.28013e-05	1945	tags=47%, list=16%, signal=40%	3430/4317/7097/2358/51284/51311/9111/7099/3717/7474/728/566/90865/5321/7096/8291/23210/7305/3949/199/3459/712/2896/1075/6556/22904/7098/3458/148022/6850/3586/22918/3684/8530/5788/23208/1050
GO:0032677	BP	GO:0032677	regulation of interleukin-8 production	66	0.520505	2.32286	9.79937e-07	7.46452e-05	6.71852e-05	1623	tags=48%, list=13%, signal=42%	2867/23586/1991/7097/51284/51311/27202/7099/3965/7474/2150/7096/4615/6774/64127/3553/2219/2152/929/965/64581/5054/9314/945/7100/8772/301/307/29108/7098/6850/3586
GO:0042590	BP	GO:0042590	antigen processing and presentation of exogenous peptide antigen via MHC class I	74	0.491358	2.24599	1.14516e-06	8.63499e-05	7.77201e-05	2822	tags=55%, list=23%, signal=43%	2210/6890/1536/4689/5698/948/2207/6891/5699/4688/3135/5711/50856/5685/5696/5720/5710/653361/5686/2209/5690/5713/5714/5684/5691/5688/8773/3106/5701/3105/5695/567/3107/5692/5702/3133/9341/5716/1147/10213/5704
GO:0002474	BP	GO:0002474	antigen processing and presentation of peptide antigen via MHC class I	93	0.46263	2.17087	1.30886e-06	9.77066e-05	8.79418e-05	2822	tags=52%, list=23%, signal=40%	2210/6890/1536/4689/5698/3140/948/2207/6891/5699/4688/3135/5711/50856/5685/51128/5696/5720/5710/653361/5686/2209/5690/5713/51752/5714/5684/9871/5691/5688/8773/3106/5701/3105/64167/5695/567/3107/10484/55080/5692/5702/3133/9341/5716/1147/10213/5704
GO:0062207	BP	GO:0062207	regulation of pattern recognition receptor signaling pathway	74	0.488206	2.23158	1.50798e-06	0.000111456	0.000100317	849	tags=26%, list=7%, signal=24%	91543/79132/55601/3430/3665/4057/7097/7099/11314/2150/23643/7096/4067/948/11213/2099/64127/929/11027
GO:0071621	BP	GO:0071621	granulocyte chemotaxis	106	0.435155	2.1107	1.58005e-06	0.000115637	0.00010408	1619	tags=27%, list=13%, signal=24%	6347/3627/6373/3577/719/3579/6355/2660/27202/683/728/2919/2207/6351/6729/64127/6375/6278/6283/6280/6279/301/79647/1441/5294/158747/6850/6354/30817
GO:0032481	BP	GO:0032481	positive regulation of type I interferon production	65	0.51819	2.29896	1.59553e-06	0.000115637	0.00010408	605	tags=23%, list=5%, signal=22%	79132/64135/81030/23586/3665/6772/7097/3428/51284/51311/7099/8767/1387/4615/10622
GO:0060759	BP	GO:0060759	regulation of response to cytokine stimulus	139	0.393392	2.00139	1.66253e-06	0.000119334	0.000107408	1520	tags=29%, list=13%, signal=26%	11274/64135/81030/23586/3665/383/3557/7850/9021/6772/7097/100133941/7099/3717/103/7474/2150/8767/834/11213/3460/7132/26525/7444/837/3459/3554/5598/1997/9314/10616/8772/3093/6041/29108/8651/25939/558/3458/6868/2672
GO:0002688	BP	GO:0002688	regulation of leukocyte chemotaxis	102	0.436799	2.1074	1.87715e-06	0.000133457	0.000120119	1029	tags=24%, list=9%, signal=22%	6347/3627/1230/719/2660/2358/27202/3965/683/7474/728/729230/2150/4067/6351/7941/102/64127/199/6375/1843/6278/5054/56833
GO:0030099	BP	GO:0030099	myeloid cell differentiation	321	0.298022	1.6901	1.89533e-06	0.000133478	0.000120138	921	tags=17%, list=8%, signal=16%	9636/5371/634/1230/3665/3624/9935/4057/6772/7097/3428/7040/7099/3717/4318/7994/103/10221/2353/4778/3600/55509/2150/6714/5657/1053/8544/10859/4067/7066/1387/3674/23210/2034/8792/6729/11006/2242/7305/302/11025/998/3217/6774/10100/7704/8013/7538/29887/10935/1051/2309/1432/211/405
GO:0002479	BP	GO:0002479	antigen processing and presentation of exogenous peptide antigen via MHC class I, TAP-dependent	70	0.492381	2.21668	2.12023e-06	0.000147921	0.000133137	2822	tags=56%, list=23%, signal=43%	2210/6890/1536/4689/5698/948/6891/5699/4688/3135/5711/5685/5696/5720/5710/653361/5686/2209/5690/5713/5714/5684/5691/5688/8773/3106/5701/3105/5695/567/3107/5692/5702/3133/9341/5716/1147/10213/5704
GO:0038187	MF	GO:0038187	pattern recognition receptor activity	20	0.762545	2.5611	2.56584e-06	0.000177352	0.000159627	997	tags=70%, list=8%, signal=64%	8993/7097/51284/51311/7099/8685/85363/23643/948/26253/64127/2219/929/64581
GO:0032732	BP	GO:0032732	positive regulation of interleukin-1 production	49	0.57032	2.3727	2.71882e-06	0.000186202	0.000167593	997	tags=41%, list=8%, signal=38%	1958/3428/51311/7099/114548/3717/3965/9447/7474/5004/566/353514/4332/8767/834/7305/6774/64127/11027/64581
GO:0006898	BP	GO:0006898	receptor-mediated endocytosis	229	0.327197	1.75396	3.00846e-06	0.000204165	0.000183761	1401	tags=25%, list=12%, signal=23%	6614/4599/4600/4481/634/2210/3577/3579/2358/133/1514/57720/55589/8685/6453/8542/10203/9332/3240/3537/3357/10859/11031/948/2207/11006/1174/718/302/3949/8976/1211/6441/929/4289/10369/3043/1213/5054/950/6295/6386/10487/2885/157/23317/5336/8301/6642/8898/3092/432/4074/967/50618/6456/2332/2209
GO:0002367	BP	GO:0002367	cytokine production involved in immune response	85	0.47239	2.20187	3.18997e-06	0.000213488	0.000192152	1623	tags=39%, list=13%, signal=34%	91543/2867/23586/383/684/7040/7099/114548/7474/729230/2150/1178/8809/10859/948/11006/11213/64127/3553/3135/8013/6375/3554/3440/64581/604/1604/3162/7098/7133/148022/54440/3586
GO:1904813	CC	GO:1904813	ficolin-1-rich granule lumen	114	0.430659	2.11912	3.20303e-06	0.000213488	0.000192152	2340	tags=44%, list=19%, signal=36%	7130/3310/4318/10875/3728/4332/6993/26578/3417/978/5265/11333/317/2219/427/2495/3101/240/3043/1432/47/7077/2992/2799/83716/1520/5836/5686/10533/1508/124583/5713/4860/9535/51411/10092/10097/2934/1675/5701/1471/80301/25797/3837/847/3320/5695/1509/411/5594
GO:0060326	BP	GO:0060326	cell chemotaxis	254	0.322585	1.78896	3.52335e-06	0.000232759	0.000209497	1651	tags=27%, list=14%, signal=24%	6347/3627/6373/2867/1230/3577/719/3579/6355/1839/2660/2358/1524/1234/27202/3965/683/7474/728/566/5159/729230/3082/2150/2919/4067/3164/2207/9732/8792/6351/2247/6729/7941/102/64127/1130/199/6375/6441/240/9034/1843/6278/6283/6280/1960/5054/56833/1902/63916/6279/301/79647/5580/1441/5156/5294/6868/51411/158747/1232/6850/6354/101/30817/3586/5365
GO:0035456	BP	GO:0035456	response to interferon-beta	23	0.717982	2.49954	4.62883e-06	0.000303107	0.000272814	315	tags=43%, list=3%, signal=42%	5359/54739/10410/6772/684/3428/10581/9447/8519/4332
GO:0002699	BP	GO:0002699	positive regulation of immune effector process	183	0.346621	1.79661	4.70076e-06	0.000305141	0.000274645	997	tags=21%, list=8%, signal=20%	91543/79132/55601/2867/23586/383/7040/7099/114548/3965/7474/11314/8807/90865/729230/2150/3142/8767/3140/8809/10859/4067/948/2242/7305/718/4602/57126/64127/3553/3135/8013/6375/8417/3554/7293/942/2268/64581
GO:0032642	BP	GO:0032642	regulation of chemokine production	73	0.471422	2.13965	5.01925e-06	0.000323006	0.000290725	1788	tags=44%, list=15%, signal=38%	2867/5610/1958/1991/7097/51284/7099/3965/7474/90865/2150/8767/4210/4615/11006/7291/64127/3553/140885/199/64581/9314/3162/29108/7098/3458/148022/6868/6850/3586/2532/3570
GO:0032602	BP	GO:0032602	chemokine production	79	0.470698	2.15987	5.09139e-06	0.000324848	0.000292383	1788	tags=44%, list=15%, signal=38%	2867/5610/1958/1991/7097/51284/7099/3965/7474/566/90865/2150/8767/4210/4615/11006/7291/64127/3553/140885/199/6280/64581/9314/6279/3162/29108/7098/3458/148022/6868/6850/3586/2532/3570
GO:0050777	BP	GO:0050777	negative regulation of immune response	123	0.40041	1.98649	5.65227e-06	0.000357578	0.000321841	1408	tags=28%, list=12%, signal=25%	710/79132/634/10906/383/3428/9111/3965/10875/103/11314/90865/729230/3142/6737/10859/4067/11006/11213/64127/3135/6375/2896/3440/1281/64092/56833/604/1604/3162/301/2302/25939/3824
GO:0032609	BP	GO:0032609	interferon-gamma production	89	0.443204	2.06117	7.13743e-06	0.000447739	0.000402992	1623	tags=37%, list=13%, signal=32%	9636/3624/51284/51311/7099/3965/7474/90865/729230/2150/8767/8809/10859/11006/26525/64127/3553/140885/3595/6375/929/3554/6556/64581/961/8772/5914/29108/7098/558/80380/54440/3586
GO:0002223	BP	GO:0002223	stimulatory C-type lectin receptor signaling pathway	96	0.431455	2.03726	7.869e-06	0.000489518	0.000440595	1953	tags=40%, list=16%, signal=33%	5058/6714/5698/4067/1387/2207/26253/4589/8454/7305/4582/5062/5699/57876/5711/50856/727897/5685/3384/56667/5336/5696/5720/5710/5580/5686/3824/5690/5713/5714/5684/6850/5691/5688/30835/5701/5063/23118
GO:0046596	BP	GO:0046596	regulation of viral entry into host cell	35	0.612856	2.36053	8.01484e-06	0.000494469	0.000445052	1082	tags=43%, list=9%, signal=39%	4061/10410/10581/10346/3965/85363/5806/8519/9830/6737/7706/2219/10475/3440/3956
GO:0002720	BP	GO:0002720	positive regulation of cytokine production involved in immune response	47	0.570465	2.33479	8.20878e-06	0.000502283	0.000452085	997	tags=36%, list=8%, signal=33%	91543/2867/23586/7099/114548/7474/2150/8809/10859/948/64127/3553/3135/8013/6375/3554/64581
GO:0071675	BP	GO:0071675	regulation of mononuclear cell migration	92	0.431987	2.03473	8.35471e-06	0.00050634	0.000455737	1612	tags=32%, list=13%, signal=28%	6347/3627/1230/719/2660/2358/3965/7474/728/729230/4067/6351/7941/8976/102/199/6375/1843/6278/5054/56833/653/8772/79647/29108/6868/158747/6354/101
GO:0050830	BP	GO:0050830	defense response to Gram-positive bacterium	54	0.529534	2.25907	8.41074e-06	0.00050634	0.000455737	1131	tags=35%, list=9%, signal=32%	8993/1669/7097/820/728/6037/1511/2634/8767/3140/948/4615/6039/64127/4153/2268/1672/653808/1671
GO:1902495	CC	GO:1902495	transmembrane transporter complex	240	-0.387843	-1.72861	8.94618e-06	0.000532906	0.000479647	3001	tags=38%, list=25%, signal=29%	2903/776/3738/5826/1136/8912/80131/6331/1181/3748/3758/26047/1080/7222/27345/9177/2561/1364/3760/5144/5348/6833/786/1180/8913/10060/9312/9196/3757/2570/2562/23630/3755/1741/22941/64240/1145/477/55879/2895/845/10021/2905/3746/3783/801/6844/3786/487/784/6262/1258/3761/2560/782/2557/3752/1143/5566/27091/2558/2892/27012/6616/7881/3778/7220/1134/7225/6340/27092/2743/2563/2017/6337/57101/5350/6335/3753…
GO:0034702	CC	GO:0034702	ion channel complex	222	-0.393603	-1.74627	8.9948e-06	0.000532906	0.000479647	3001	tags=39%, list=25%, signal=30%	2903/776/3738/1136/8912/80131/6331/1181/3748/3758/26047/1080/7222/27345/9177/2561/1364/3760/5144/6833/786/1180/8913/10060/9312/9196/3757/2570/2562/23630/3755/1741/22941/1145/55879/2895/845/10021/2905/3746/3783/801/6844/3786/487/784/6262/1258/3761/2560/782/2557/3752/1143/5566/27091/2558/2892/27012/6616/7881/3778/7220/1134/7225/6340/27092/2743/2563/2017/6337/57101/6335/3753/6339/2568/3359/3736/1137…
GO:0001774	BP	GO:0001774	microglial cell activation	39	0.586712	2.31022	9.88913e-06	0.000581279	0.000523186	904	tags=44%, list=8%, signal=40%	4317/7097/2358/51284/51311/3717/728/566/90865/7096/7305/3949/199/3459/712/2896/1075
GO:0035577	CC	GO:0035577	azurophil granule membrane	42	0.583605	2.37472	1.00962e-05	0.000588814	0.000529968	2280	tags=52%, list=19%, signal=43%	719/1088/4680/684/2357/566/2040/8876/3920/79888/23317/967/10970/353189/11010/9342/5908/3916/5660/8895/5547/5878
GO:0005775	CC	GO:0005775	vacuolar lumen	143	0.375109	1.92668	1.08081e-05	0.000625444	0.000562937	1656	tags=36%, list=14%, signal=31%	383/1991/1514/6036/51316/10855/375790/566/5159/6037/4332/4669/9672/1511/6948/5657/4353/25801/3920/6383/718/302/427/10577/4758/3074/2896/1075/6278/47/56729/950/6386/10487/4958/2992/2444/2799/55313/1520/5580/1462/1515/387263/29108/1508/633/2512/8804/10097/5834
GO:0030139	CC	GO:0030139	endocytic vesicle	257	0.304896	1.69735	1.23783e-05	0.000710802	0.000639765	1888	tags=31%, list=16%, signal=27%	8993/4481/2210/306/1839/6890/1991/4057/7097/51284/8685/7474/23682/9332/3240/1536/10435/4193/9830/4689/5337/7096/81029/4353/8291/11031/948/3920/4218/6891/10578/51762/3949/998/8976/55647/9693/4688/81622/64127/3135/1211/6441/8417/10369/3043/100506658/1213/6556/2535/950/1902/11021/10228/8301/19/55626/1520/3126/653361/30844/6456/10254/2209/8992/5868/8766/6850/5289/101/2934/8773/23673/3482/2890/5872/31…
GO:0006968	BP	GO:0006968	cellular defense response	50	0.550181	2.29352	1.2951e-05	0.000738009	0.000664253	814	tags=36%, list=7%, signal=34%	3959/3579/1524/1234/728/4332/23601/90865/729230/5551/23643/10288/5408/10578/7305/4688/3135/9437
GO:1990351	CC	GO:1990351	transporter complex	255	-0.37448	-1.68009	1.43234e-05	0.000810033	0.000729078	3001	tags=37%, list=25%, signal=29%	2903/776/3738/5826/1136/8912/80131/6331/1181/3748/10396/3758/26047/1080/7222/27345/9177/2561/1364/3760/5144/5348/6833/786/1180/8913/10060/9312/9196/3757/2570/2562/23630/3755/1741/22941/5195/64240/1145/477/55879/2895/845/10021/2905/5193/3746/3783/801/6844/3786/487/784/6262/1258/3761/2560/782/2557/3752/1143/5566/27091/2558/2892/27012/6616/7881/3778/7220/1134/7225/6340/27092/2743/2563/2017/6337/5710…
GO:0032649	BP	GO:0032649	regulation of interferon-gamma production	84	0.455977	2.12997	1.45216e-05	0.000815068	0.00073361	1623	tags=38%, list=13%, signal=33%	9636/3624/51284/51311/7099/3965/7474/90865/729230/8767/8809/10859/11006/26525/64127/3553/140885/3595/6375/929/3554/6556/64581/961/8772/5914/29108/7098/558/80380/54440/3586
GO:0090025	BP	GO:0090025	regulation of monocyte chemotaxis	23	0.694733	2.41861	1.53914e-05	0.00085235	0.000767166	1029	tags=48%, list=9%, signal=44%	3627/1230/2358/729230/4067/7941/199/1843/6278/5054/56833
GO:0005149	MF	GO:0005149	interleukin-1 receptor binding	14	0.796276	2.44264	1.54142e-05	0.00085235	0.000767166	1483	tags=64%, list=12%, signal=56%	3557/3556/4615/56300/26525/3553/7100/3552/51752
GO:0002685	BP	GO:0002685	regulation of leukocyte migration	173	0.343909	1.81007	1.56098e-05	0.000856816	0.000771185	1253	tags=23%, list=10%, signal=20%	6347/3627/1230/719/6355/1991/2660/2358/1524/27202/3965/683/7474/11314/728/90865/729230/2150/4067/3674/4615/6351/7941/8976/2526/102/64127/199/6375/3554/1843/6278/5054/56833/653/3162/8772/301/79647
GO:0001906	BP	GO:0001906	cell killing	138	0.365502	1.86939	1.87173e-05	0.00101989	0.000917958	1216	tags=24%, list=10%, signal=22%	8993/634/383/1669/1991/4057/820/3002/8542/3965/566/8807/1511/5551/2150/3140/10859/4589/10578/7305/718/3135/1130/3811/6375/8417/9437/1075/6283/64581/1671/1604/8772
GO:0034121	BP	GO:0034121	regulation of toll-like receptor signaling pathway	55	0.518465	2.22049	1.88573e-05	0.00102007	0.000918123	1520	tags=40%, list=13%, signal=35%	91543/3430/3665/4057/7097/7099/11314/2150/23643/7096/4067/948/11213/2099/64127/929/11027/7100/57142/7098/148022/2672
GO:0022836	MF	GO:0022836	gated channel activity	247	-0.379196	-1.69805	1.90046e-05	0.00102064	0.000918638	3001	tags=38%, list=25%, signal=29%	2903/776/3738/41/1136/8912/6331/1181/1259/3748/3758/9635/1080/27345/357/3765/9177/2561/3760/22821/6833/786/1180/8913/10060/11322/9312/9196/3757/2570/728215/2562/23630/3755/1145/55879/2895/10021/1268/56660/80036/2905/3746/3783/150160/3786/784/9725/6262/1258/3761/2560/782/2557/3752/4988/81033/1143/3777/27091/1183/2558/2892/27012/6616/358/7881/3778/1134/27035/1146/6340/27092/2743/2563/6337/57101/633…
GO:0002548	BP	GO:0002548	monocyte chemotaxis	53	0.525923	2.23449	1.91501e-05	0.00102111	0.000919061	1029	tags=32%, list=9%, signal=29%	6347/3627/1230/6355/2358/729230/4067/8792/6351/7941/199/6375/1843/6278/6283/5054/56833
GO:0050729	BP	GO:0050729	positive regulation of inflammatory response	101	0.409701	1.98026	1.95666e-05	0.00103592	0.000932391	1123	tags=30%, list=9%, signal=27%	2867/81030/3430/5743/4317/7097/51284/9111/7099/3717/5008/7474/353514/3600/90865/729230/7052/8792/7941/718/7132/3553/1051/2896/1075/6283/6280/5054/961/6279
GO:0031663	BP	GO:0031663	lipopolysaccharide-mediated signaling pathway	50	0.538902	2.2465	2.21497e-05	0.00116442	0.00104805	897	tags=36%, list=7%, signal=33%	6347/4057/7097/7040/7099/85363/10221/23643/8767/3055/4067/948/23328/4615/3553/929/11027/1432
GO:0061564	BP	GO:0061564	axon development	418	-0.336744	-1.55565	2.23798e-05	0.00116829	0.00105153	3544	tags=40%, list=29%, signal=30%	2050/25806/5747/348/8482/51466/7852/25/393/2316/27242/1009/3670/5764/1600/6710/23390/9211/5364/8997/2909/7224/5354/4133/5457/26230/6812/2348/5335/4929/3800/10494/4168/9331/5588/2290/4130/1749/3730/83700/6794/1002/56288/7869/9369/2664/8828/7414/9344/6405/23114/54910/6585/5818/2041/5076/4099/6709/2045/5295/7101/1000/10500/399/2128/1969/7430/3911/1949/5458/2043/1268/6477/5578/11202/2051/23032/4915/2…
GO:0005216	MF	GO:0005216	ion channel activity	291	-0.36083	-1.62893	2.29245e-05	0.00118681	0.0010682	3001	tags=36%, list=25%, signal=28%	2903/776/3738/41/1136/8912/80131/6331/1181/1259/3748/3758/9635/1080/7222/27345/357/3765/9177/5349/2561/1364/3760/22821/5348/6833/786/1180/8913/10060/11322/9312/9196/3757/2570/728215/2562/23630/3755/1145/55879/2895/10021/63982/1268/56660/80036/2905/3746/3783/150160/3786/784/9725/10052/6262/1258/3761/2560/782/2557/3752/55151/4988/81033/1143/3777/9187/27091/1183/2558/2892/27012/6616/358/7881/80228/3…
GO:0007409	BP	GO:0007409	axonogenesis	382	-0.346977	-1.59503	2.30526e-05	0.00118681	0.0010682	3544	tags=41%, list=29%, signal=30%	2050/25806/5747/348/8482/51466/7852/25/393/1009/3670/1600/6710/23390/9211/5364/8997/2909/7224/4133/5457/26230/6812/5335/4929/3800/10494/4168/9331/5588/2290/4130/1749/3730/6794/1002/56288/7869/9369/2664/8828/7414/9344/6405/23114/54910/6585/5818/2041/5076/4099/6709/2045/5295/7101/1000/10500/399/2128/1969/7430/3911/1949/5458/2043/6477/5578/2051/23032/4915/22853/6049/2625/2047/10939/3984/10512/29882/…
GO:0019730	BP	GO:0019730	antimicrobial humoral response	90	0.429784	1.99601	2.35802e-05	0.00120566	0.00108517	1131	tags=30%, list=9%, signal=27%	8993/3627/6373/1669/1991/4057/3934/820/6590/566/6037/1511/5657/2919/4589/10578/6039/26525/64127/6441/6278/6556/6283/6280/1672/6279/1671
GO:1901623	BP	GO:1901623	regulation of lymphocyte chemotaxis	21	0.703447	2.37586	2.37866e-05	0.00120794	0.00108722	929	tags=38%, list=8%, signal=35%	6347/3627/7474/729230/6351/102/6375/6278
GO:0070498	BP	GO:0070498	interleukin-1-mediated signaling pathway	92	0.419003	1.97357	2.39858e-05	0.00120982	0.00108891	1639	tags=33%, list=14%, signal=28%	81030/3557/1958/7850/8767/5698/3556/4615/8454/11213/5699/64127/3553/7444/5711/3554/5685/57161/5696/5720/5710/5686/9978/5690/3552/5713/5714/5684/5691/5688
GO:0009620	BP	GO:0009620	response to fungus	37	0.580804	2.2634	2.67155e-05	0.00133846	0.0012047	1298	tags=46%, list=11%, signal=41%	383/1669/1991/4057/7099/5806/1511/4353/4615/10578/26525/6283/6280/64581/6279/1671/3346
GO:0052372	BP	GO:0052372	modulation by symbiont of entry into host	41	0.57019	2.2826	3.1007e-05	0.00154311	0.00138889	1082	tags=39%, list=9%, signal=36%	4061/10410/10581/10346/3965/85363/5806/8519/9830/6737/7706/2219/10475/3440/23265/3956
GO:0002573	BP	GO:0002573	myeloid leukocyte differentiation	169	0.338311	1.7768	3.31329e-05	0.001638	0.00147429	897	tags=20%, list=7%, signal=19%	634/1230/3665/3624/9935/4057/7097/3428/7040/7099/4318/10221/2353/3600/55509/2150/6714/5657/1053/8544/10859/4067/8792/6729/11006/2242/7305/302/11025/998/10100/29887/1051/1432
GO:0002253	BP	GO:0002253	activation of immune response	394	0.261291	1.4968	3.34309e-05	0.00164185	0.00147776	1582	tags=24%, list=13%, signal=21%	710/2867/2633/81030/634/5359/719/100132285/2358/3428/27202/7099/2212/85363/9447/4340/2357/11314/728/5058/4332/3537/6714/11148/8767/5698/10458/717/3055/4067/1387/2207/26253/660/4589/8454/11006/7305/718/4582/998/5062/8976/5699/1370/79908/64127/3553/57876/952/2219/8013/5711/9473/712/50856/11027/727897/7456/5685/4153/2268/1997/3384/961/56667/2885/63916/51279/5336/715/3937/5696/1604/10616/713/5720/100…
GO:0002683	BP	GO:0002683	negative regulation of immune system process	314	0.27649	1.56864	3.61505e-05	0.00176381	0.00158754	1552	tags=23%, list=13%, signal=20%	6347/710/79132/2633/634/10906/383/28959/3624/9935/4057/684/3428/9111/7040/27202/7099/55365/3965/10875/103/11314/10221/4332/90865/729230/3142/6737/10859/4067/10288/7940/11006/7305/3949/11213/11025/8976/64127/3135/6375/6441/1051/2896/1843/3440/284021/1281/942/64092/2268/56833/961/604/1604/653/3162/8772/301/2302/5914/8651/25939/3824/7098/558/5573/6662/25807/80380/6397
GO:0048002	BP	GO:0048002	antigen processing and presentation of peptide antigen	173	0.334444	1.76025	3.72378e-05	0.00180095	0.00162096	1878	tags=30%, list=16%, signal=26%	2210/6890/1514/9493/1062/1536/4689/5698/3140/948/830/2207/6891/1174/5699/4688/3135/1211/5711/50856/1213/5685/6556/51128/8905/5696/114876/1520/5720/5710/3126/653361/5686/1515/1781/6456/29108/2209/5690/5713/51752/5714/5684/9871/5691/5688/51143/8773/30835/829/3106/5701
GO:0097485	BP	GO:0097485	neuron projection guidance	230	-0.375381	-1.66729	3.73941e-05	0.00180095	0.00162096	2647	tags=36%, list=22%, signal=29%	1749/3730/1002/7869/9369/8828/6405/23114/54910/6585/5818/2041/6709/2045/5295/10570/10500/399/2128/1969/7430/3911/1949/5458/2043/6477/5578/2051/23032/2625/2047/10512/5649/8851/5786/6900/5797/9353/57408/4897/4684/6469/5800/10752/9260/151449/64919/9048/1400/2044/5979/10505/9638/1954/5727/6586/80031/4854/4756/2886/1630/3918/2676/2736/2049/474/9423/55740/7204/2596/3908/4902/655/4781/8829/5361/27255/60…
GO:0051701	BP	GO:0051701	biological process involved in interaction with host	185	0.330179	1.71545	4.21675e-05	0.00201782	0.00181616	1174	tags=21%, list=10%, signal=19%	3434/6614/4061/5371/5359/10410/5610/1514/10581/1234/10346/3965/85363/4340/5806/8519/983/23601/6714/9830/6737/6993/7706/3949/7298/2219/10475/9076/27243/3440/7293/942/23265/950/25978/3956/2885/2993/1604
GO:0032722	BP	GO:0032722	positive regulation of chemokine production	50	0.527163	2.19756	4.32184e-05	0.00204785	0.00184319	1581	tags=46%, list=13%, signal=40%	2867/5610/1958/7097/51284/7099/3965/7474/90865/8767/4615/7291/64127/3553/199/64581/3162/29108/7098/3458/148022/6868/6850
GO:0032728	BP	GO:0032728	positive regulation of interferon-beta production	30	0.623221	2.32776	4.36707e-05	0.00204785	0.00184319	605	tags=33%, list=5%, signal=32%	79132/64135/23586/3665/7097/51284/51311/7099/8767/10622
GO:0050766	BP	GO:0050766	positive regulation of phagocytosis	57	0.48088	2.08513	4.37014e-05	0.00204785	0.00184319	1470	tags=40%, list=12%, signal=36%	6347/2358/5806/566/3600/2150/717/11031/948/2207/10326/718/64127/3553/140885/6441/6556/64581/961/7287/3601/29108/3458
GO:0007411	BP	GO:0007411	axon guidance	229	-0.373238	-1.66097	4.38924e-05	0.00204785	0.00184319	2647	tags=36%, list=22%, signal=28%	1749/3730/1002/7869/9369/8828/6405/23114/54910/6585/5818/2041/6709/2045/5295/10500/399/2128/1969/7430/3911/1949/5458/2043/6477/5578/2051/23032/2625/2047/10512/5649/8851/5786/6900/5797/9353/57408/4897/4684/6469/5800/10752/9260/151449/64919/9048/1400/2044/5979/10505/9638/1954/5727/6586/80031/4854/4756/2886/1630/3918/2676/2736/2049/474/9423/55740/7204/2596/3908/4902/655/4781/8829/5361/27255/6091/223…
GO:0007249	BP	GO:0007249	I-kappaB kinase/NF-kappaB signaling	215	0.314163	1.69125	4.43682e-05	0.00205719	0.0018516	1237	tags=22%, list=10%, signal=20%	8743/24138/4057/6772/7097/684/51284/1524/51311/7099/10346/3965/85363/6398/7474/8837/2150/9830/23643/3357/6737/7052/8767/834/4919/948/1896/4615/11006/7706/2099/7132/64127/3553/140885/10475/929/9100/843/6283/57161/1902/3956/80216/10616/3162/8772/9755
GO:0090026	BP	GO:0090026	positive regulation of monocyte chemotaxis	17	0.734403	2.38641	4.62811e-05	0.00213264	0.00191951	1014	tags=47%, list=8%, signal=43%	3627/1230/2358/729230/7941/199/6278/5054
GO:0019882	BP	GO:0019882	antigen processing and presentation	204	0.317483	1.66365	4.98389e-05	0.0022825	0.00205439	1882	tags=29%, list=16%, signal=25%	2210/6890/1514/10875/9493/2131/1062/1536/4689/5698/3140/948/830/10288/2207/6891/1174/51762/5699/4688/64127/3135/1211/5711/50856/1213/5685/6556/51128/11021/8905/5696/114876/1520/5720/5710/3126/653361/5686/1515/1781/6456/29108/2209/5690/5713/51752/5714/5684/9871/5691/5688/51143/8773/30835/8546/829/3106/5701/7454
GO:0042379	MF	GO:0042379	chemokine receptor binding	47	0.532509	2.17945	5.11886e-05	0.00233002	0.00209716	1017	tags=23%, list=8%, signal=22%	6347/3627/6373/6355/729230/29097/2919/6351/6375/9034/1672
GO:0002478	BP	GO:0002478	antigen processing and presentation of exogenous peptide antigen	158	0.339959	1.77977	5.21771e-05	0.00236062	0.0021247	1878	tags=30%, list=16%, signal=25%	2210/6890/1514/9493/1062/1536/4689/5698/948/830/2207/6891/1174/5699/4688/3135/1211/5711/50856/1213/5685/51128/8905/5696/114876/1520/5720/5710/3126/653361/5686/1515/1781/6456/2209/5690/5713/5714/5684/9871/5691/5688/51143/8773/829/3106/5701
GO:0008009	MF	GO:0008009	chemokine activity	38	0.560771	2.19627	5.51009e-05	0.00247788	0.00223024	770	tags=18%, list=6%, signal=17%	6347/3627/6373/6355/2919/6351/6375
GO:0032608	BP	GO:0032608	interferon-beta production	44	0.524814	2.1497	6.21869e-05	0.00275671	0.0024812	741	tags=30%, list=6%, signal=28%	79132/64135/23586/3665/7097/51284/51311/9111/7099/8767/10859/10622/140885
GO:0032648	BP	GO:0032648	regulation of interferon-beta production	44	0.524814	2.1497	6.21869e-05	0.00275671	0.0024812	741	tags=30%, list=6%, signal=28%	79132/64135/23586/3665/7097/51284/51311/9111/7099/8767/10859/10622/140885
GO:0061844	BP	GO:0061844	antimicrobial humoral immune response mediated by antimicrobial peptide	56	0.490372	2.1175	6.2489e-05	0.00275671	0.0024812	1131	tags=32%, list=9%, signal=29%	8993/3627/6373/1669/1991/4057/820/6037/2919/4589/10578/6039/64127/6278/6283/6280/1672/1671
GO:0031640	BP	GO:0031640	killing of cells of other organism	47	0.527492	2.15892	6.27783e-05	0.00275671	0.0024812	1581	tags=40%, list=13%, signal=35%	8993/383/1669/1991/4057/820/8542/566/1511/5551/2150/4589/10578/6283/64581/1671/3346/3458/6850
GO:0003953	MF	GO:0003953	NAD+ nucleosidase activity	15	0.743121	2.33001	6.92129e-05	0.00298655	0.00268808	833	tags=60%, list=7%, signal=56%	7097/7099/683/8807/7096/8809/3556/952/3554
GO:0050135	MF	GO:0050135	NAD(P)+ nucleosidase activity	15	0.743121	2.33001	6.92129e-05	0.00298655	0.00268808	833	tags=60%, list=7%, signal=56%	7097/7099/683/8807/7096/8809/3556/952/3554
GO:0061809	MF	GO:0061809	NAD+ nucleotidase, cyclic ADP-ribose generating	15	0.743121	2.33001	6.92129e-05	0.00298655	0.00268808	833	tags=60%, list=7%, signal=56%	7097/7099/683/8807/7096/8809/3556/952/3554
GO:0006959	BP	GO:0006959	humoral immune response	217	0.304684	1.642	7.44275e-05	0.00319311	0.00287399	1478	tags=27%, list=12%, signal=24%	6347/8993/710/3627/6373/719/1669/1991/4057/3934/820/27202/6590/683/728/566/6037/3537/1511/5657/3445/2919/717/4589/10578/718/54210/6039/5699/26525/1370/64127/3553/2219/6441/712/240/3440/6278/4153/6556/6283/6280/1672/6279/1671/51279/715/1604/713/7942/2302/3346/55012/629/3467/3458/2243
GO:2001198	BP	GO:2001198	regulation of dendritic cell differentiation	11	0.806667	2.25859	7.57061e-05	0.00322941	0.00290666	848	tags=64%, list=7%, signal=59%	28959/55365/3965/10859/10288/3135/1051
GO:0005201	MF	GO:0005201	extracellular matrix structural constituent	140	-0.412801	-1.72971	7.66104e-05	0.00324941	0.00292466	2799	tags=41%, list=23%, signal=32%	79875/7057/9370/30008/3730/7369/1305/7148/22795/8406/1893/7373/4586/7450/8425/1301/3911/1287/1290/3339/8292/1634/1282/1289/3617/22798/1310/1294/10394/2244/5553/1288/25890/2199/266/2813/4146/64129/3918/6779/10216/4969/5118/1285/50509/3908/10418/4052/1292/2335/7837/1284/1291/176/3915/10516/4256/1293
GO:0032069	BP	GO:0032069	regulation of nuclease activity	20	0.695247	2.33507	7.92331e-05	0.00334167	0.0030077	39	tags=20%, list=0%, signal=20%	8638/4940/4938/4939
GO:0045824	BP	GO:0045824	negative regulation of innate immune response	52	0.506297	2.14594	8.05318e-05	0.00337736	0.00303983	1029	tags=29%, list=9%, signal=26%	710/79132/634/10906/383/3428/9111/3965/103/6737/10859/11213/3135/2896/56833
GO:0055076	BP	GO:0055076	transition metal ion homeostasis	105	0.390337	1.89012	8.87069e-05	0.00369942	0.0033297	1197	tags=26%, list=10%, signal=23%	4501/4057/3934/645745/4502/9997/4496/1318/79689/1317/79901/4493/10058/2034/8454/4494/1356/7779/2495/6556/6280/4495/6279/2038/8301/26234/3162
GO:0042092	BP	GO:0042092	type 2 immune response	33	0.580055	2.21012	9.65944e-05	0.00400598	0.00360563	1623	tags=45%, list=13%, signal=39%	91543/383/114548/90865/729230/3142/64127/6375/3440/942/604/301/5914/3620/3586
GO:0046916	BP	GO:0046916	cellular transition metal ion homeostasis	89	0.404567	1.88148	0.000102668	0.00423433	0.00381115	1197	tags=26%, list=10%, signal=23%	4501/4057/3934/645745/4502/9997/4496/1318/1317/79901/4493/10058/8454/4494/1356/7779/2495/6556/6280/4495/6279/26234/3162
GO:0050765	BP	GO:0050765	negative regulation of phagocytosis	17	0.712207	2.31428	0.000118628	0.00484492	0.00436072	1042	tags=47%, list=9%, signal=43%	5359/7097/11314/5657/8291/140885/64422/961
GO:0031348	BP	GO:0031348	negative regulation of defense response	162	0.315573	1.64396	0.00011877	0.00484492	0.00436072	885	tags=18%, list=7%, signal=17%	710/79132/7130/634/10906/383/1991/9021/2358/3428/9111/114548/10203/3965/10875/103/3082/6737/4210/10859/3949/11213/7132/64127/3135/140885/5598/240/2896
GO:0061687	BP	GO:0061687	detoxification of inorganic compound	14	0.75333	2.3109	0.000119748	0.00485824	0.00437271	1060	tags=57%, list=9%, signal=52%	4501/645745/4502/4496/4493/4494/7779/4495
GO:0048247	BP	GO:0048247	lymphocyte chemotaxis	46	0.500603	2.06217	0.000120443	0.00486002	0.00437431	929	tags=22%, list=8%, signal=20%	6347/3627/6373/6355/7474/729230/6351/102/6375/6278
GO:0050865	BP	GO:0050865	regulation of cell activation	452	0.244031	1.40388	0.000121997	0.00488202	0.00439411	1623	tags=25%, list=13%, signal=22%	6347/634/5359/383/4317/3624/7056/7040/100133941/7099/114548/3717/3965/10875/683/7474/11314/5058/353514/5159/3600/4332/3537/90865/729230/8740/2150/6714/3142/11148/5321/5341/8767/1178/8876/10859/4067/1026/10288/2207/7940/4615/11006/2242/7305/10326/3949/998/5062/2175/4602/57126/64127/3553/7704/3135/952/140885/8013/199/6375/6441/1051/11027/2896/3440/7293/1075/284021/942/64092/1960/2268/64581/56833/96…
GO:0002703	BP	GO:0002703	regulation of leukocyte mediated immunity	175	0.324739	1.70566	0.000122296	0.00488202	0.00439411	1959	tags=32%, list=16%, signal=27%	91543/23586/634/383/684/7040/7099/114548/3965/11314/8807/729230/2150/3140/1178/8809/10859/4067/11006/2242/7305/718/57126/64127/3553/3135/6375/8417/9437/3554/3440/2268/64581/604/3162/8772/2302/8723/3824/7098/7133/148022/6850/54440/30817/3586/8741/4049/7186/9846/3684/3106/7454/5788/5272/3916
GO:0005774	CC	GO:0005774	vacuolar membrane	312	0.271188	1.53607	0.000123092	0.00488765	0.00439918	2280	tags=34%, list=19%, signal=28%	27074/10410/719/1088/4680/684/7056/51284/51311/10855/2357/566/79901/4647/5337/10058/2040/9681/8876/8649/11342/3920/8775/1174/302/3949/1356/2028/528/29988/51100/79888/1211/8417/4758/55062/2896/100506658/1213/529/23001/525/950/8905/53346/2776/55697/23317/23503/55737/10241/58528/8898/7942/3126/4074/967/51092/2773/51382/7098/51479/55255/8763/55745/526/10970/126321/57406/11133/353189/1889/6009/55332/1…
GO:0008395	MF	GO:0008395	steroid hydroxylase activity	32	-0.587626	-1.9076	0.000126547	0.00499828	0.00449876	2311	tags=53%, list=19%, signal=43%	10858/1559/1571/1548/1576/1562/1558/1572/1544/1583/1557/1549/1553/1577/1581/1555/51302
GO:0051092	BP	GO:0051092	positive regulation of NF-kappaB transcription factor activity	136	0.364469	1.85779	0.000129783	0.0050991	0.00458949	769	tags=23%, list=6%, signal=22%	5610/4057/7097/1524/7099/114548/10346/3965/85363/9447/7474/8807/8837/9830/6737/8767/64320/8809/4919/948/1896/3556/8792/4615/7706/11213/6774/64127/3553/10475/10935
GO:0030424	CC	GO:0030424	axon	486	-0.316999	-1.48002	0.000133027	0.00519175	0.00467289	2937	tags=34%, list=24%, signal=26%	3800/6623/1392/5664/22983/7855/116/4130/1525/3748/26047/6529/3508/57282/127833/8620/6717/56288/274/2664/8828/25861/4922/115/2288/9344/10874/23114/25983/5818/3208/24141/4099/5967/10280/7162/22941/5816/3356/2128/6570/4653/22848/26119/79884/2796/2043/130074/1268/8941/2572/23046/3645/4915/22853/11331/3746/6049/801/8851/3786/9362/11075/57165/23566/4975/2002/79414/6900/57586/28964/4649/5064/4747/4897/1…
GO:0002385	BP	GO:0002385	mucosal immune response	20	0.68439	2.29861	0.000133532	0.00519175	0.00467289	1131	tags=50%, list=9%, signal=45%	2867/1669/4057/820/6036/6037/64127/6375/1672/1671
GO:0015267	MF	GO:0015267	channel activity	321	-0.339893	-1.54385	0.000142445	0.00548121	0.00493341	3001	tags=35%, list=25%, signal=27%	2903/776/3738/41/1136/8912/80131/6331/1181/1259/3748/3758/9635/1080/7222/27345/357/3765/9177/5349/2561/1364/3760/22821/363/5348/6833/786/1180/8913/10060/11322/9312/9196/3757/2570/728215/2562/23630/3755/1145/55879/2895/360/10021/63982/1268/56660/80036/2905/3746/3783/150160/3786/784/57165/9725/26872/10052/6262/1258/3761/2560/782/2557/3752/55151/4988/81033/1143/3777/9187/27091/1183/2558/2892/27012/6…
GO:0022803	MF	GO:0022803	passive transmembrane transporter activity	321	-0.339893	-1.54385	0.000142445	0.00548121	0.00493341	3001	tags=35%, list=25%, signal=27%	2903/776/3738/41/1136/8912/80131/6331/1181/1259/3748/3758/9635/1080/7222/27345/357/3765/9177/5349/2561/1364/3760/22821/363/5348/6833/786/1180/8913/10060/11322/9312/9196/3757/2570/728215/2562/23630/3755/1145/55879/2895/360/10021/63982/1268/56660/80036/2905/3746/3783/150160/3786/784/57165/9725/26872/10052/6262/1258/3761/2560/782/2557/3752/55151/4988/81033/1143/3777/9187/27091/1183/2558/2892/27012/6…
GO:0019884	BP	GO:0019884	antigen processing and presentation of exogenous antigen	166	0.324143	1.70175	0.000149661	0.00572933	0.00515674	1878	tags=30%, list=16%, signal=25%	2210/6890/1514/9493/1062/1536/4689/5698/3140/948/830/2207/6891/1174/5699/4688/3135/1211/5711/50856/1213/5685/51128/8905/5696/114876/1520/5720/5710/3126/653361/5686/1515/1781/6456/2209/5690/5713/5714/5684/9871/5691/5688/51143/8773/8546/829/3106/5701
GO:0035325	MF	GO:0035325	Toll-like receptor binding	11	0.791189	2.21525	0.000153961	0.00586386	0.00527782	1581	tags=82%, list=13%, signal=71%	7097/23643/7096/948/4615/81622/6280/6279/6850
GO:0050832	BP	GO:0050832	defense response to fungus	25	0.618576	2.21172	0.000162519	0.00615841	0.00554294	1298	tags=52%, list=11%, signal=46%	383/1669/1991/4057/1511/4353/10578/26525/6283/6280/6279/1671/3346
GO:1901224	BP	GO:1901224	positive regulation of NIK/NF-kappaB signaling	57	0.457957	1.98573	0.000163651	0.00616996	0.00555333	950	tags=26%, list=8%, signal=24%	3430/4317/5610/7097/51284/9111/7099/3965/8740/8809/23328/64127/3553/929/942
GO:1903901	BP	GO:1903901	negative regulation of viral life cycle	22	0.646551	2.23306	0.000168546	0.00632261	0.00569073	895	tags=45%, list=7%, signal=42%	4061/10410/684/10581/85363/5806/8519/7706/2219/3440
GO:0098586	BP	GO:0098586	cellular response to virus	49	0.495432	2.06114	0.000171598	0.00638739	0.00574904	245	tags=16%, list=2%, signal=16%	2537/79132/55601/64135/23586/3665/3965/103
GO:0035813	BP	GO:0035813	regulation of renal sodium excretion	18	-0.685443	-1.93567	0.000171985	0.00638739	0.00574904	2099	tags=50%, list=17%, signal=41%	183/4879/80763/552/1813/186/6863/185/1910
GO:0032480	BP	GO:0032480	negative regulation of type I interferon production	36	0.54444	2.09203	0.00017557	0.00648825	0.00583981	741	tags=28%, list=6%, signal=26%	9636/51191/79132/64135/23586/9111/9246/10859/7706/140885
GO:0032727	BP	GO:0032727	positive regulation of interferon-alpha production	20	0.67678	2.27305	0.000181009	0.00665632	0.00599109	441	tags=40%, list=4%, signal=39%	64135/23586/3665/6772/51284/51311/7099/8767
GO:0042737	BP	GO:0042737	drug catabolic process	22	-0.655969	-1.93905	0.000188869	0.0069113	0.00622059	1966	tags=64%, list=16%, signal=53%	1559/1571/1548/1576/1562/1558/1572/1544/1557/1549/8856/1553/1577/1555
GO:0010273	BP	GO:0010273	detoxification of copper ion	12	0.774792	2.23807	0.000198521	0.00719397	0.006475	1060	tags=58%, list=9%, signal=53%	4501/645745/4502/4496/4493/4494/4495
GO:1990169	BP	GO:1990169	stress response to copper ion	12	0.774792	2.23807	0.000198521	0.00719397	0.006475	1060	tags=58%, list=9%, signal=53%	4501/645745/4502/4496/4493/4494/4495
GO:0002764	BP	GO:0002764	immune response-regulating signaling pathway	352	0.256602	1.46831	0.000199927	0.00720991	0.00648935	1582	tags=25%, list=13%, signal=22%	2867/2633/634/5359/2210/719/100132285/2358/100133941/27202/2212/4340/2357/11314/728/5058/2353/4332/3537/6714/11148/8767/5698/10458/3055/10859/4067/1387/10288/2207/26253/660/4589/8454/11006/7305/4582/998/5062/8976/5699/79908/3135/57876/952/2219/8013/5711/9473/2206/50856/11027/3802/727897/7456/5685/2268/1997/3384/961/56667/2885/63916/5336/945/3937/5696/10616/5720/10096/5710/5580/5530/3126/5686/2205…
GO:0015850	BP	GO:0015850	organic hydroxy compound transport	198	-0.371957	-1.62878	0.000204854	0.0073521	0.00661733	2719	tags=35%, list=23%, signal=28%	9370/10162/1080/127833/2693/341/6554/9607/9194/8431/183/1394/64240/3356/6570/26119/8647/6530/360/1268/159963/80765/10347/8273/857/57586/5972/55937/9388/3690/6469/28234/5443/1813/10351/23762/6526/358/5021/5865/4547/26281/10599/5727/1645/6582/1812/949/8435/91683/336/6571/1581/114881/6696/6579/51760/114884/4887/186/1137/6863/335/2824/185/6566/10998/4129/1071/5244
GO:0051702	BP	GO:0051702	biological process involved in interaction with symbiont	73	0.417127	1.89322	0.000206908	0.00739028	0.00665169	787	tags=22%, list=7%, signal=21%	3429/383/6355/1991/4057/820/8542/5806/566/1511/2150/2040/6351/302/6441/25833
GO:1990138	BP	GO:1990138	neuron projection extension	136	-0.399539	-1.66994	0.000216331	0.00769006	0.00692152	2643	tags=36%, list=22%, signal=28%	127833/6794/1002/7869/2664/8828/7414/6405/54910/6585/4099/5967/10500/8437/5458/6049/3984/10512/29882/8851/9362/9353/4897/63923/9962/8936/10505/1954/6586/80031/2017/9856/6792/4137/27185/10439/53335/9706/5802/51760/9423/6790/9201/2335/8829/5361/223117/57154/51265
GO:0005770	CC	GO:0005770	late endosome	196	0.30325	1.58072	0.0002194	0.00776217	0.00698642	1621	tags=25%, list=13%, signal=22%	6614/27074/10410/51510/684/1514/1318/1317/6714/5337/3140/8291/8649/11342/3920/388/302/3949/9693/6441/10791/8417/114885/27243/2896/6556/22879/950/25978/55697/9896/55737/114876/1520/55048/3126/4074/967/5874/5573/55745/54432/57498/8766/126321/4534/5289/23057/57406
GO:0001959	BP	GO:0001959	regulation of cytokine-mediated signaling pathway	131	0.34863	1.73754	0.000228809	0.00805687	0.00725167	1581	tags=27%, list=13%, signal=24%	11274/81030/3665/383/3557/7850/9021/6772/100133941/3717/103/7474/2150/8767/834/11213/3460/7132/26525/7444/837/3459/3554/1997/10616/8772/3093/6041/29108/8651/25939/558/3458/6868/2672/6850
GO:0004930	MF	GO:0004930	G protein-coupled receptor activity	359	-0.32943	-1.51221	0.000231657	0.00808463	0.00727665	2556	tags=35%, list=21%, signal=29%	50833/8811/2693/8322/6915/1233/1269/10692/6096/64106/84059/1235/2149/2854/11318/5746/10280/6869/221395/57105/10268/1394/3356/57191/11245/3362/10266/26659/1268/26333/2844/4157/23432/1909/2827/4544/7433/1951/2911/2798/552/1901/4160/2862/2840/56656/23566/50835/2925/2846/50832/11251/4829/4988/4142/10149/7849/2838/442186/10663/50834/9287/5157/23538/1813/26212/846/4852/2828/5021/2848/187/50838/3248/264…
GO:0032607	BP	GO:0032607	interferon-alpha production	24	0.626842	2.24521	0.000232846	0.00808463	0.00727665	441	tags=38%, list=4%, signal=36%	64135/23586/3665/6772/51284/51311/9111/7099/8767
GO:0032647	BP	GO:0032647	regulation of interferon-alpha production	24	0.626842	2.24521	0.000232846	0.00808463	0.00727665	441	tags=38%, list=4%, signal=36%	64135/23586/3665/6772/51284/51311/9111/7099/8767
GO:0070371	BP	GO:0070371	ERK1 and ERK2 cascade	246	0.281113	1.5256	0.00024048	0.00831103	0.00748042	770	tags=14%, list=6%, signal=14%	6347/8820/2633/634/1230/2048/1116/6355/2358/5031/7040/27202/7099/8685/467/3965/728/1848/5159/8837/2150/6714/3357/8767/4067/948/7066/8792/6351/2247/9693/64127/3553/140885/6375
GO:0002828	BP	GO:0002828	regulation of type 2 immune response	29	0.59799	2.19703	0.000244971	0.00840241	0.00756268	1311	tags=45%, list=11%, signal=40%	91543/383/114548/90865/729230/3142/64127/6375/3440/942/604/301/5914
GO:0060760	BP	GO:0060760	positive regulation of response to cytokine stimulus	42	0.50842	2.06879	0.000245375	0.00840241	0.00756268	1520	tags=38%, list=13%, signal=33%	64135/81030/23586/3665/7097/7099/7474/8767/834/837/3554/8772/3093/558/6868/2672
GO:0061418	BP	GO:0061418	regulation of transcription from RNA polymerase II promoter in response to hypoxia	69	0.431066	1.92558	0.000248212	0.00846075	0.00761518	2894	tags=54%, list=24%, signal=41%	1958/5698/1387/2034/5699/5711/571/405/5685/25994/5696/5720/5710/5686/9978/5690/5713/5714/5684/5691/64344/5688/5701/3516/5695/7316/4851/3091/5692/5702/7314/2056/5716/4780/10213/5704/5682
GO:0032589	CC	GO:0032589	neuron projection membrane	47	-0.532325	-1.86074	0.000249764	0.00847496	0.00762797	2745	tags=49%, list=23%, signal=38%	3748/26047/9495/84059/3208/24141/5967/4641/3746/4355/5064/2557/747/4988/2558/286/55591/4137/7070/388336/6870/8910/6711
GO:0043123	BP	GO:0043123	positive regulation of I-kappaB kinase/NF-kappaB signaling	142	0.335093	1.70707	0.000253507	0.00856302	0.00770723	1216	tags=24%, list=10%, signal=22%	8743/24138/4057/684/7099/10346/3965/85363/6398/8837/2150/9830/3357/6737/7052/8767/834/4919/948/1896/4615/7706/7132/64127/10475/843/6283/57161/1902/3956/80216/10616/3162/8772
GO:0042738	BP	GO:0042738	exogenous drug catabolic process	20	-0.657422	-1.89817	0.000270258	0.00908773	0.0081795	1966	tags=65%, list=16%, signal=54%	1559/1571/1548/1576/1562/1558/1572/1544/1557/1549/8856/1553/1555
GO:0009595	BP	GO:0009595	detection of biotic stimulus	30	0.585484	2.18681	0.000273266	0.00914767	0.00823345	997	tags=37%, list=8%, signal=34%	8993/7097/7099/114548/5058/4671/23643/7096/64127/1602/64581
GO:0002768	BP	GO:0002768	immune response-regulating cell surface receptor signaling pathway	350	0.255107	1.46503	0.000283124	0.00943535	0.00849238	1582	tags=25%, list=13%, signal=22%	2867/2633/634/5359/2210/719/100132285/2358/100133941/27202/2212/4340/2357/11314/728/5058/2353/4332/3537/6714/11148/8767/5698/10458/3055/10859/4067/1387/10288/2207/26253/660/4589/8454/11006/7305/4582/998/5062/8976/5699/79908/3135/57876/952/2219/8013/5711/9473/2206/50856/11027/3802/727897/7456/5685/2268/1997/3384/961/56667/2885/63916/5336/3937/5696/10616/5720/10096/5710/5580/5530/3126/5686/2205/665…
GO:0048667	BP	GO:0048667	cell morphogenesis involved in neuron differentiation	475	-0.309703	-1.44551	0.000285675	0.00947806	0.00853082	3544	tags=38%, list=29%, signal=28%	2050/25806/5747/348/8482/51466/7852/92211/25/393/1009/3670/5764/1600/26115/6710/23390/9211/5364/8997/2909/7224/4133/5457/26230/6812/65981/5335/4929/3800/10494/1136/4168/9331/5588/2290/4130/1749/3730/6904/6794/1002/56288/7869/9369/2664/8828/25861/7414/9344/6405/23114/54910/79791/6585/5818/2041/5076/4099/6709/2045/9820/5295/7101/1000/7162/22941/10500/399/23543/2128/1969/7430/3911/1949/5789/5458/204…
GO:0039528	BP	GO:0039528	cytoplasmic pattern recognition receptor signaling pathway in response to virus	25	0.604343	2.16083	0.000287707	0.00950324	0.00855348	53	tags=20%, list=0%, signal=20%	79132/55601/64135/23586/3665
GO:0098801	BP	GO:0098801	regulation of renal system process	31	-0.583092	-1.87456	0.000302906	0.00996119	0.00896567	2230	tags=48%, list=19%, signal=40%	2149/183/4879/80763/552/5800/6781/1813/5155/2013/186/6863/185/1910/10391
GO:2001057	BP	GO:2001057	reactive nitrogen species metabolic process	64	0.438436	1.95383	0.000308722	0.0101079	0.00909776	1052	tags=28%, list=9%, signal=26%	5743/4317/7097/1524/7099/3717/5806/2643/1545/948/3553/140885/23564/4842/3043/64581/961/9314
GO:0052126	BP	GO:0052126	movement in host environment	152	0.329878	1.70517	0.000311344	0.0101493	0.00913495	1174	tags=24%, list=10%, signal=22%	6614/4061/5371/5359/10410/1514/10581/1234/10346/3965/85363/4340/5806/8519/983/23601/6714/9830/6737/6993/7706/3949/2219/10475/9076/27243/3440/7293/942/23265/950/25978/3956/2885/2993/1604
GO:0051091	BP	GO:0051091	positive regulation of DNA-binding transcription factor activity	227	0.287615	1.53583	0.000326119	0.0105847	0.00952684	1179	tags=21%, list=10%, signal=19%	23586/306/5610/4057/7097/1524/7099/114548/3717/10346/3965/85363/9447/7474/2100/3728/6788/8807/8837/9830/6737/8767/64320/8809/4919/948/1896/3556/8792/4615/7706/11213/2099/6774/64127/6883/3553/10475/10935/6283/2535/6280/107/4041/4921/6279/55859/10616
GO:0098543	BP	GO:0098543	detection of other organism	15	0.706403	2.21488	0.000330099	0.0106675	0.00960137	997	tags=47%, list=8%, signal=43%	8993/7097/7099/4671/7096/64127/64581
GO:0061025	BP	GO:0061025	membrane fusion	131	0.34402	1.71456	0.000337546	0.0107937	0.00971498	861	tags=17%, list=7%, signal=16%	9381/4599/54809/4600/6890/1514/1234/26509/114088/8291/6809/25801/4218/6891/8775/8676/302/51762/55647/8417/8411/9847
GO:0046209	BP	GO:0046209	nitric oxide metabolic process	63	0.440776	1.96548	0.000337679	0.0107937	0.00971498	1052	tags=29%, list=9%, signal=26%	5743/4317/7097/1524/7099/3717/5806/2643/1545/948/3553/140885/23564/4842/3043/64581/961/9314
GO:0002251	BP	GO:0002251	organ or tissue specific immune response	23	0.627662	2.18511	0.000338342	0.0107937	0.00971498	1131	tags=43%, list=9%, signal=39%	2867/1669/4057/820/6036/6037/64127/6375/1672/1671
GO:0051767	BP	GO:0051767	nitric-oxide synthase biosynthetic process	16	0.690733	2.19109	0.000341778	0.0108109	0.00973047	1035	tags=56%, list=9%, signal=51%	6347/5229/7097/10135/7099/3717/90865/64127/5608
GO:0051769	BP	GO:0051769	regulation of nitric-oxide synthase biosynthetic process	16	0.690733	2.19109	0.000341778	0.0108109	0.00973047	1035	tags=56%, list=9%, signal=51%	6347/5229/7097/10135/7099/3717/90865/64127/5608
GO:0002227	BP	GO:0002227	innate immune response in mucosa	14	0.726413	2.22833	0.000349253	0.0110007	0.00990131	1131	tags=57%, list=9%, signal=52%	1669/4057/820/6036/6037/64127/1672/1671
GO:0051873	BP	GO:0051873	killing by host of symbiont cells	17	0.687005	2.23239	0.000352872	0.011068	0.00996188	393	tags=41%, list=3%, signal=40%	383/1991/820/8542/566/1511/2150
GO:0035743	BP	GO:0035743	CD4-positive, alpha-beta T cell cytokine production	18	0.681653	2.25745	0.000356687	0.0111065	0.00999649	1174	tags=50%, list=10%, signal=45%	91543/383/114548/8809/3553/6375/3554/3440/1604
GO:0060560	BP	GO:0060560	developmental growth involved in morphogenesis	187	-0.370233	-1.61234	0.000358403	0.0111065	0.00999649	2643	tags=34%, list=22%, signal=27%	127833/6794/1002/7869/2664/8828/7414/6405/54910/6585/4099/2045/5967/10500/8437/5458/6049/3984/10512/29882/8851/1901/9362/23566/9353/4897/6469/10155/1435/63923/9962/8936/10505/1954/7477/6586/80031/2017/9856/6792/4137/1630/27185/10439/6696/53335/9706/5802/51760/9423/23105/6790/5754/5916/9201/2335/9968/3239/8829/5361/223117/57154/1382/51265
GO:0030666	CC	GO:0030666	endocytic vesicle membrane	137	0.322291	1.64676	0.000358561	0.0111065	0.00999649	1025	tags=21%, list=9%, signal=20%	4481/2210/306/1839/6890/7097/8685/7474/23682/9332/1536/4193/7096/81029/11031/948/3920/4218/6891/51762/3949/8976/55647/3135/10369/1213/6556/2535/950
GO:0002690	BP	GO:0002690	positive regulation of leukocyte chemotaxis	79	0.403275	1.85049	0.000373263	0.0115141	0.0103634	1014	tags=22%, list=8%, signal=20%	3627/1230/719/2660/2358/3965/7474/728/729230/2150/6351/7941/102/199/6375/6278/5054
GO:0030670	CC	GO:0030670	phagocytic vesicle membrane	63	0.436431	1.9461	0.0003809	0.0117013	0.0105319	2666	tags=48%, list=22%, signal=37%	306/6890/7097/23682/1536/7096/11031/3920/4218/6891/51762/55647/3135/6556/8992/5868/5289/8773/3106/3916/3105/567/11151/3107/30849/9140/3133/10333/9341/57192
GO:0002369	BP	GO:0002369	T cell cytokine production	36	0.523728	2.01244	0.00039181	0.0119871	0.0107891	895	tags=31%, list=7%, signal=28%	91543/383/114548/729230/1178/8809/11006/3553/6375/3554/3440
GO:0034134	BP	GO:0034134	toll-like receptor 2 signaling pathway	14	0.722533	2.21643	0.000396444	0.0120794	0.0108722	713	tags=43%, list=6%, signal=40%	7097/2150/8767/7096/4067/64127
GO:0034123	BP	GO:0034123	positive regulation of toll-like receptor signaling pathway	20	0.657199	2.20729	0.000411557	0.0124825	0.011235	460	tags=30%, list=4%, signal=29%	91543/3430/4057/7097/2150/7096
GO:0002832	BP	GO:0002832	negative regulation of response to biotic stimulus	80	0.405503	1.87295	0.000413197	0.0124825	0.011235	885	tags=22%, list=7%, signal=21%	710/79132/634/10906/383/4057/3428/9111/3965/10875/103/10221/6737/10859/11213/3135/11027/2896
GO:0007283	BP	GO:0007283	spermatogenesis	330	-0.332602	-1.51419	0.000415335	0.0124825	0.011235	2936	tags=33%, list=24%, signal=25%	55064/10732/9085/83449/54851/1618/1539/50487/51207/64395/811/1080/83700/51686/6794/5889/2693/26256/23705/81833/51668/11020/23626/1235/55124/3714/9468/1459/11055/26064/23598/58494/26206/6407/5458/1268/6477/881/27125/10491/23353/8382/55329/7016/1811/80237/83990/6627/2735/8531/54558/55231/22873/6406/3298/5017/4142/29999/10149/11022/5566/7141/116832/26091/23762/55815/56648/152015/3633/56154/6752/2580…
GO:0002724	BP	GO:0002724	regulation of T cell cytokine production	33	0.548251	2.08894	0.000416362	0.0124825	0.011235	895	tags=33%, list=7%, signal=31%	91543/383/114548/729230/1178/8809/11006/3553/6375/3554/3440
GO:0042613	CC	GO:0042613	MHC class II protein complex	13	-0.732437	-1.91775	0.000422726	0.0126226	0.0113611	393	tags=31%, list=3%, signal=30%	3112/3111/3119/3117
GO:0072593	BP	GO:0072593	reactive oxygen species metabolic process	221	0.284724	1.52349	0.000435774	0.0129604	0.0116651	1623	tags=26%, list=13%, signal=23%	2537/5743/4317/7097/2358/8644/1524/7040/7099/3717/683/5806/5159/3240/1536/8837/2643/2305/2150/4689/4353/1545/948/1026/7305/4688/57126/3553/140885/10935/6441/23564/4842/240/3043/1432/51/378/3045/64581/961/9314/2885/5465/57103/3099/5580/653361/9506/2773/1647/3458/3049/148022/2902/6850/7173/3586
GO:0098688	CC	GO:0098688	parallel fiber to Purkinje cell synapse	10	-0.752756	-1.82559	0.000441543	0.0130367	0.0117338	2559	tags=80%, list=21%, signal=63%	3760/869/2895/5332/794/2892/6536/27255
GO:0005261	MF	GO:0005261	cation channel activity	230	-0.352079	-1.56379	0.000441832	0.0130367	0.0117338	3001	tags=37%, list=25%, signal=29%	55800/610/3709/56302/7224/56659/2903/776/3738/41/1136/8912/6331/1259/3748/3758/7222/27345/357/3765/9177/3760/22821/6833/786/8913/10060/9312/9196/3757/728215/23630/3755/1145/10021/1268/56660/80036/2905/3746/3783/150160/3786/784/9725/6262/1258/3761/782/3752/55151/4988/81033/1143/3777/9187/27091/2892/27012/6616/358/7881/80228/3778/7220/1134/1146/7225/6340/27092/6337/6335/3710/3753/6339/5026/3359/373…
GO:0002700	BP	GO:0002700	regulation of production of molecular mediator of immune response	124	0.342724	1.69338	0.000444472	0.0130629	0.0117574	902	tags=21%, list=7%, signal=20%	91543/2867/23586/383/684/7040/7099/114548/7474/90865/729230/2150/1178/8809/10859/948/11006/11213/64127/3553/3135/8013/6375/3554/3440/7293
GO:0034142	BP	GO:0034142	toll-like receptor 4 signaling pathway	29	0.580999	2.13461	0.00046894	0.0136762	0.0123094	849	tags=34%, list=7%, signal=32%	3430/4057/9111/7099/2150/23643/8767/4067/929/11027
GO:0002709	BP	GO:0002709	regulation of T cell mediated immunity	69	0.42051	1.87842	0.000469003	0.0136762	0.0123094	895	tags=25%, list=7%, signal=23%	91543/634/383/114548/729230/3140/1178/8809/10859/11006/64127/3553/3135/6375/8417/3554/3440
GO:0006897	BP	GO:0006897	endocytosis	474	0.232773	1.32886	0.000480153	0.0139468	0.012553	1438	tags=21%, list=12%, signal=19%	6614/4599/4600/4481/634/2210/3959/3577/3579/2358/133/1514/4973/57720/55589/8685/6453/8542/10203/7474/11314/5806/54453/9332/3240/3537/2150/6714/3357/5168/10859/11031/948/2207/23210/9910/11006/1174/718/302/3949/998/23307/8976/57126/2219/1211/199/29887/6441/929/4289/10369/8411/3043/1213/4153/1861/64581/29967/5054/23209/6014/950/6295/6386/22871/10487/2042/5861/4041/7287/2885/157/23317/5336/8871/8301/…
GO:2000379	BP	GO:2000379	positive regulation of reactive oxygen species metabolic process	83	0.388626	1.81343	0.000487042	0.0140921	0.0126838	1581	tags=34%, list=13%, signal=30%	5743/4317/2358/8644/7040/7099/3717/5806/5159/2150/948/1026/7305/57126/3553/23564/3043/1432/64581/9314/2885/5580/2773/1647/3458/148022/2902/6850
GO:0002702	BP	GO:0002702	positive regulation of production of molecular mediator of immune response	82	0.38751	1.80276	0.000507821	0.0146366	0.0131738	997	tags=24%, list=8%, signal=23%	91543/2867/23586/7040/7099/114548/7474/90865/2150/8809/10859/948/64127/3553/3135/8013/6375/3554/7293/64581
GO:0046718	BP	GO:0046718	viral entry into host cell	124	0.339646	1.67817	0.000532564	0.0152907	0.0137626	1174	tags=24%, list=10%, signal=22%	6614/4061/5359/10410/1514/10581/1234/10346/3965/85363/4340/5806/8519/983/23601/9830/6737/6993/7706/3949/2219/10475/9076/3440/7293/942/950/3956/2993/1604
GO:0032102	BP	GO:0032102	negative regulation of response to external stimulus	290	0.261502	1.48959	0.000547541	0.0156605	0.0140954	891	tags=15%, list=7%, signal=14%	6347/710/79132/7130/634/10906/383/1991/4057/9021/7056/2358/3428/9111/27202/114548/10203/3965/10875/103/7474/10221/9723/5055/3082/6737/4210/10859/2247/3949/11213/7132/1496/64127/3135/140885/199/5329/6531/11027/5598/240/2896/1843
GO:0050867	BP	GO:0050867	positive regulation of cell activation	283	0.275463	1.53581	0.000556718	0.0157832	0.0142058	1623	tags=27%, list=13%, signal=24%	6347/4317/7040/100133941/7099/114548/3717/3965/683/7474/5058/353514/5159/3600/3537/90865/729230/8740/2150/6714/3142/11148/5321/5341/8767/8876/10859/4067/1026/10288/4615/11006/7305/10326/998/5062/4602/57126/64127/3553/7704/3135/952/140885/8013/199/6375/11027/7293/1075/942/1960/2268/64581/961/3956/2885/604/1604/8772/301/5914/825/8723/55012/29108/8651/558/3458/3552/148022/4860/80380/6850/54440/101/3…
GO:0050688	BP	GO:0050688	regulation of defense response to virus	48	0.477907	1.97515	0.000557165	0.0157832	0.0142058	966	tags=25%, list=8%, signal=23%	3434/51191/79132/23586/6772/10875/9447/3600/10859/10269/60489/200316
GO:0070372	BP	GO:0070372	regulation of ERK1 and ERK2 cascade	231	0.279117	1.51088	0.000558174	0.0157832	0.0142058	929	tags=16%, list=8%, signal=15%	6347/2633/634/1230/2048/1116/6355/2358/5031/7040/27202/7099/8685/467/3965/728/1848/5159/8837/2150/6714/3357/8767/4067/948/7066/8792/6351/2247/9693/64127/3553/140885/6375/6237/1843/6278
GO:0032613	BP	GO:0032613	interleukin-10 production	47	0.475541	1.94629	0.000562135	0.0158352	0.0142527	1600	tags=45%, list=13%, signal=39%	9636/4317/7097/7099/3965/353514/3082/2150/10859/11006/7305/6774/64127/6375/64581/961/29108/80380/6850/54440/3620
GO:0007218	BP	GO:0007218	neuropeptide signaling pathway	76	-0.45466	-1.73294	0.000566695	0.0159037	0.0143143	3334	tags=50%, list=28%, signal=36%	51083/6653/1363/4828/2847/3060/116/8620/8811/4922/27344/10874/9607/64106/11248/57105/4879/5697/2925/11251/4988/5443/4852/6752/2743/2861/7301/10178/4987/5368/4158/3062/5539/4887/6863/181/4888/6751
GO:0005126	MF	GO:0005126	cytokine receptor binding	214	0.287508	1.5382	0.000572226	0.0159612	0.0143661	1788	tags=25%, list=15%, signal=22%	6347/3627/6373/8743/3557/6355/6772/7040/1946/3717/5008/3600/90865/8837/729230/8740/3445/8835/29097/2919/1896/3556/4615/6351/56300/26525/637/3553/6375/9034/3440/1672/6386/2885/7100/8772/1442/25805/29108/3467/3458/3552/51752/6868/6850/6354/3586/3976/3578/8741/4049/6374/7186/3570
GO:0071276	BP	GO:0071276	cellular response to cadmium ion	35	0.522154	2.01118	0.000574278	0.0159612	0.0143661	1305	tags=37%, list=11%, signal=33%	4501/645745/8644/4502/4496/4318/2353/1536/4493/4494/4495/3162/653361
GO:0071677	BP	GO:0071677	positive regulation of mononuclear cell migration	54	0.455795	1.94449	0.000575161	0.0159612	0.0143661	1612	tags=35%, list=13%, signal=31%	3627/1230/2358/3965/7474/729230/6351/7941/102/199/6375/6278/5054/8772/29108/6868/158747/6354/101
GO:0150034	CC	GO:0150034	distal axon	234	-0.351857	-1.56567	0.00058973	0.016299	0.0146701	3110	tags=37%, list=26%, signal=28%	4133/26230/81544/3738/3800/6623/5664/116/1525/3508/57282/8620/6717/56288/25861/4922/2288/9344/10874/5818/24141/5967/10280/7162/22941/6570/22848/2796/2043/1268/8941/23046/4915/22853/801/8851/11075/2002/28964/4649/4747/1258/5923/5101/7786/3675/794/5800/50861/9810/29999/322/63923/1400/1813/846/6616/80228/6620/4644/9638/790/91752/23405/5727/6855/57447/2571/885/22859/2017/6571/6792/323/4137/8087/6505/…
GO:0044409	BP	GO:0044409	entry into host	135	0.330075	1.66624	0.000591699	0.016299	0.0146701	1174	tags=24%, list=10%, signal=22%	6614/4061/5359/10410/1514/10581/1234/10346/3965/85363/4340/5806/8519/983/23601/6714/9830/6737/6993/7706/3949/2219/10475/9076/3440/7293/942/23265/950/3956/2885/2993/1604
GO:0097191	BP	GO:0097191	extrinsic apoptotic signaling pathway	189	0.29531	1.54038	0.000600261	0.016422	0.0147808	718	tags=14%, list=6%, signal=13%	3429/2537/5371/8743/3624/597/7040/3717/8794/467/2931/6788/90865/8837/3082/79370/6714/6934/4170/6672/1495/355/5062/7132/637/3553
GO:0046686	BP	GO:0046686	response to cadmium ion	56	0.447269	1.93138	0.000601379	0.016422	0.0147808	1305	tags=30%, list=11%, signal=27%	4501/383/645745/8644/4502/4496/5741/4318/2353/1536/4493/4494/7779/4520/4495/3162/653361
GO:0048588	BP	GO:0048588	developmental cell growth	183	-0.366745	-1.5934	0.000602763	0.016422	0.0147808	3736	tags=45%, list=31%, signal=31%	3897/5532/8904/5300/5590/348/8482/7852/8085/5999/25/393/10038/7224/55364/4133/9699/7048/4092/2626/148/127833/6794/1002/7869/2664/8828/7414/3275/6405/54910/6585/4099/2045/5967/2661/10500/8437/5458/6049/3984/10512/29882/8470/8851/9362/23566/9353/4897/63923/9962/8936/10505/1954/7528/6586/80031/2017/9856/6792/4137/1630/27185/10439/6696/53335/9706/5802/51760/9423/23105/186/6790/5916/9201/2335/8829/536…
GO:0043330	BP	GO:0043330	response to exogenous dsRNA	37	0.512765	1.99825	0.000608085	0.0165067	0.0148571	1479	tags=32%, list=12%, signal=29%	3434/64135/23586/8767/3445/5899/11213/64127/3440/7098/3467/148022
GO:0002888	BP	GO:0002888	positive regulation of myeloid leukocyte mediated immunity	16	0.667022	2.11587	0.00062621	0.0169372	0.0152445	697	tags=38%, list=6%, signal=35%	23586/383/2150/7305/718/57126
GO:0048232	BP	GO:0048232	male gamete generation	341	-0.323243	-1.47652	0.000635741	0.0171329	0.0154206	2936	tags=32%, list=24%, signal=25%	55064/10732/9085/83449/54851/1618/1539/50487/51207/64395/811/1080/83700/51686/6794/5889/56155/2693/26256/23705/81833/51668/11020/23626/1235/55124/3714/9468/1459/11055/26064/23598/58494/26206/6407/5458/1268/6477/881/27125/10491/23353/8382/55329/7016/1811/80237/83990/6627/2735/8531/54558/55231/22873/6406/3298/5017/4142/29999/10149/11022/5566/7141/116832/26091/23762/55815/56648/152015/3633/56154/675…
GO:0097501	BP	GO:0097501	stress response to metal ion	15	0.683569	2.14329	0.000692461	0.0185943	0.016736	1060	tags=53%, list=9%, signal=49%	4501/645745/4502/4496/4493/4494/7779/4495
GO:0051883	BP	GO:0051883	killing of cells in other organism involved in symbiotic interaction	19	0.649184	2.1498	0.000722859	0.019341	0.0174081	393	tags=37%, list=3%, signal=36%	383/1991/820/8542/566/1511/2150
GO:0016741	MF	GO:0016741	transferase activity, transferring one-carbon groups	150	-0.382009	-1.62122	0.000729511	0.0193935	0.0174553	3998	tags=47%, list=33%, signal=32%	2145/196483/51805/60487/29960/80335/64216/56981/63935/10785/7799/4234/79813/6839/56339/8085/56950/4297/10196/79609/27037/9739/55006/64754/56257/23067/80204/3276/221078/54093/3275/6470/438/55870/63978/55621/24140/79918/55251/56341/5009/6472/29072/29063/10840/2628/79828/55798/79922/10322/29081/25840/2091/10400/275/51409/790/10841/155400/79723/59336/51531/10919/152992/51611/27292/23378/63976/8726/25…
GO:0002456	BP	GO:0002456	T cell mediated immunity	90	0.377414	1.75279	0.000730017	0.0193935	0.0174553	2025	tags=37%, list=17%, signal=31%	91543/634/383/114548/729230/5551/3140/1178/8809/10859/11006/64127/3553/3135/6375/8417/3554/3440/1075/1604/8772/3824/7133/10384/54440/182/7186/3106/7454/5788/4179/3105/5873
GO:0045211	CC	GO:0045211	postsynaptic membrane	206	-0.35337	-1.55671	0.000742412	0.0196528	0.0176887	3005	tags=41%, list=25%, signal=32%	88/22866/2903/3738/1136/408/55906/2066/3748/148/22997/9177/2561/8828/1305/54910/2570/2045/2149/869/1000/2562/10280/22941/3356/1145/55879/1949/2895/2043/79953/2905/4593/2911/5100/10243/79414/6900/23426/23017/3761/2560/11178/3690/2557/3752/747/4988/1756/288/1143/80758/27091/2558/2892/1813/1759/10505/3778/1134/1146/1607/27092/2743/286/2563/53616/1630/8572/2568/2912/6536/27065/3359/5802/3736/1137/956…
GO:0006809	BP	GO:0006809	nitric oxide biosynthetic process	61	0.431712	1.91675	0.000747798	0.0197255	0.0177541	1052	tags=28%, list=9%, signal=26%	5743/4317/1524/7099/3717/5806/2643/1545/948/3553/140885/23564/4842/3043/64581/961/9314
GO:0042391	BP	GO:0042391	regulation of membrane potential	343	-0.318842	-1.45738	0.000777517	0.0203861	0.0183487	3447	tags=37%, list=29%, signal=27%	6326/5999/2569/25/2316/30845/55800/8506/5764/610/2915/7224/11060/56659/88/23171/2903/488/9699/776/3060/41/1136/4092/8912/116/2767/6331/1525/148/1080/27345/8620/6717/9177/2561/3760/274/5348/598/1180/8913/1269/9783/3757/2570/869/2562/23630/664/22941/1145/11334/477/55879/4653/2895/9948/845/10021/1268/56660/2905/4544/4915/54209/3783/2911/801/1634/4355/5649/1832/3786/1811/857/784/10052/6262/2560/5318/…
GO:0035329	BP	GO:0035329	hippo signaling	34	-0.538107	-1.76573	0.000778305	0.0203861	0.0183487	2197	tags=47%, list=18%, signal=39%	23286/22941/7004/9414/51421/9231/1856/7003/79817/7082/25937/6664/154796/8642/4771/79981
GO:0034703	CC	GO:0034703	cation channel complex	163	-0.376883	-1.61639	0.000799238	0.0208612	0.0187764	3001	tags=37%, list=25%, signal=28%	2903/776/3738/8912/6331/3748/3758/26047/7222/27345/9177/3760/5144/6833/786/8913/10060/9312/9196/3757/23630/3755/845/10021/2905/3746/3783/801/6844/3786/487/784/6262/1258/3761/782/3752/5566/27091/2892/27012/6616/7881/3778/7220/7225/6340/27092/2017/6337/6335/3753/6339/3359/3736/388336/783/6328/27094/11280/2906
GO:0034754	BP	GO:0034754	cellular hormone metabolic process	107	-0.412987	-1.66606	0.000803551	0.0209007	0.0188119	3647	tags=49%, list=30%, signal=34%	8879/3294/1584/5947/7367/3991/5469/124/7276/1381/7366/8912/1181/8228/2232/5978/10858/15/438/53630/1559/1576/7923/1609/1592/9249/27122/57104/1562/1558/231/131/6469/3293/10202/125/1544/57016/1645/6718/949/1583/1577/54361/6696/130/59338/79154/8630/79644/1382/6121
GO:0043331	BP	GO:0043331	response to dsRNA	43	0.473683	1.9368	0.000806409	0.0209022	0.0188133	895	tags=21%, list=7%, signal=19%	3434/64135/23586/8767/3445/5899/11213/64127/3440
GO:0044062	BP	GO:0044062	regulation of excretion	21	-0.622839	-1.83197	0.000822613	0.0212485	0.0191249	2099	tags=48%, list=17%, signal=39%	183/4879/80763/552/6781/1813/186/6863/185/1910
GO:0050920	BP	GO:0050920	regulation of chemotaxis	187	0.296106	1.53772	0.000865307	0.0222742	0.0200481	1031	tags=19%, list=9%, signal=17%	6347/3627/1230/719/1991/2660/2358/7040/27202/3965/683/7474/728/566/5159/9723/729230/2150/25960/4067/6809/6351/2247/7941/102/659/64127/199/6375/2152/1843/6278/5054/56833/1902
GO:0070098	BP	GO:0070098	chemokine-mediated signaling pathway	80	0.391643	1.80893	0.000868512	0.0222799	0.0200532	589	tags=16%, list=5%, signal=16%	6347/3627/6373/1230/3577/3579/6355/1524/1234/729230/2919/7066/6351
GO:0042110	BP	GO:0042110	T cell activation	383	0.239557	1.36707	0.000873107	0.022321	0.0200903	1623	tags=22%, list=13%, signal=20%	91543/6347/634/383/1958/9935/1514/100133941/114548/3965/10875/11314/5058/3600/729230/8740/2150/6714/3142/11148/8767/3445/3140/1178/8809/8876/10859/4067/10288/2207/23210/11006/10326/998/5062/5699/2175/6774/4602/64127/3553/7704/3135/5897/140885/199/6375/6441/50856/1051/54518/3440/7293/6556/942/1960/64581/961/3936/3956/2885/604/1604/8772/301/2302/5530/5914/6654/29108/5294/8651/3467/7133/3458/3552/55…
GO:0101003	CC	GO:0101003	ficolin-1-rich granule membrane	50	0.4559	1.90049	0.000896148	0.0228319	0.0205501	2457	tags=56%, list=20%, signal=45%	8972/2358/2204/2357/11314/23352/1828/8778/5799/3920/10288/2207/140885/965/6556/1604/3687/101/51143/22918/5273/3916/84658/5547/5269/8655/22875/6515
GO:0071294	BP	GO:0071294	cellular response to zinc ion	19	0.644915	2.13567	0.000949639	0.0241124	0.0217026	1060	tags=42%, list=9%, signal=38%	4501/645745/4502/4496/4493/4494/4520/4495
GO:0036336	BP	GO:0036336	dendritic cell migration	27	0.567085	2.04309	0.000989588	0.0250416	0.0225389	1029	tags=37%, list=9%, signal=34%	1230/3577/3579/1234/3965/2131/729230/998/240/56833
GO:0031594	CC	GO:0031594	neuromuscular junction	60	-0.468678	-1.70339	0.00101023	0.0254777	0.0229314	2408	tags=38%, list=20%, signal=31%	43/1013/2045/2149/1145/3911/1287/2043/4593/8851/4747/288/23546/81493/5566/9900/1134/6855/3688/9515/9143/3908/23024
GO:0034368	BP	GO:0034368	protein-lipid complex remodeling	29	-0.557803	-1.78004	0.00104347	0.0261064	0.0234973	3555	tags=66%, list=30%, signal=46%	5360/348/23461/338/50487/341/183/5322/55937/9388/4547/30814/4018/949/336/213/335/185/1071
GO:0034369	BP	GO:0034369	plasma lipoprotein particle remodeling	29	-0.557803	-1.78004	0.00104347	0.0261064	0.0234973	3555	tags=66%, list=30%, signal=46%	5360/348/23461/338/50487/341/183/5322/55937/9388/4547/30814/4018/949/336/213/335/185/1071
GO:1990868	BP	GO:1990868	response to chemokine	86	0.374384	1.76052	0.00105095	0.0261064	0.0234973	891	tags=19%, list=7%, signal=17%	6347/3627/6373/1230/3577/3579/6355/1524/1234/729230/2919/7066/6351/6375/9034/1843
GO:1990869	BP	GO:1990869	cellular response to chemokine	86	0.374384	1.76052	0.00105095	0.0261064	0.0234973	891	tags=19%, list=7%, signal=17%	6347/3627/6373/1230/3577/3579/6355/1524/1234/729230/2919/7066/6351/6375/9034/1843
GO:0002698	BP	GO:0002698	negative regulation of immune effector process	109	0.337871	1.64348	0.00105265	0.0261064	0.0234973	1285	tags=25%, list=11%, signal=22%	710/79132/634/383/684/7040/3965/10875/11314/90865/729230/3142/10859/11006/11213/64127/3135/6375/2896/3440/56833/961/604/1604/3162/301/2302
GO:0006702	BP	GO:0006702	androgen biosynthetic process	11	-0.74098	-1.85285	0.00108289	0.0267675	0.0240923	1269	tags=45%, list=11%, signal=41%	3293/949/54361/8630/79644
GO:0002281	BP	GO:0002281	macrophage activation involved in immune response	14	0.696174	2.13557	0.00110382	0.0271948	0.024477	1581	tags=71%, list=13%, signal=62%	3430/9111/90865/8291/7305/2896/22904/3458/148022/6850
GO:0050919	BP	GO:0050919	negative chemotaxis	38	-0.518631	-1.74066	0.00111907	0.0274382	0.024696	2537	tags=50%, list=21%, signal=40%	7869/8828/6405/54910/6585/2045/10500/10512/9353/57408/3690/10505/6586/80031/3084/9423/335/6091/223117
GO:0007600	BP	GO:0007600	sensory perception	441	-0.306135	-1.42273	0.00112105	0.0274382	0.024696	2695	tags=29%, list=22%, signal=24%	11281/611/57282/442194/8620/25794/80204/2561/50833/23349/2779/25861/8322/26018/3983/3000/24139/1269/10874/10692/6096/7466/84059/5076/2570/765/2149/7101/51168/5304/9455/3356/79738/1301/9948/4070/6017/5458/26659/1268/26333/80763/80036/7299/2047/2911/6094/11081/10750/1406/9249/56656/784/3617/4975/407/4649/10052/50835/1258/50832/3257/4988/1415/442186/5456/9187/50834/2558/23538/1813/26212/54982/50838/…
GO:0097153	MF	GO:0097153	cysteine-type endopeptidase activity involved in apoptotic process	13	0.6992	2.08374	0.00112547	0.0274562	0.0247122	1368	tags=54%, list=11%, signal=48%	838/8837/1178/834/837/843/29108
GO:0031623	BP	GO:0031623	receptor internalization	94	0.366512	1.72288	0.00113477	0.027593	0.0248353	1394	tags=28%, list=12%, signal=25%	4599/4600/634/3577/3579/133/10203/3357/10859/11031/948/2207/11006/4289/10369/1213/6295/6386/2885/157/5336/8301/6642/8898/967/2332
GO:0002819	BP	GO:0002819	regulation of adaptive immune response	140	0.32009	1.63726	0.00117109	0.0283836	0.0255469	1884	tags=31%, list=16%, signal=26%	91543/634/3665/383/7040/114548/90865/729230/3142/5321/8767/3140/1178/8809/10859/11006/718/64127/3553/3135/6375/8417/3554/3440/6556/64092/604/8772/301/2302/29108/3824/7133/113/54440/3586/8741/4049/7186/4208/3106/7454/5788
GO:1902969	BP	GO:1902969	mitotic DNA replication	14	0.693884	2.12854	0.00120616	0.0290236	0.026123	1158	tags=50%, list=10%, signal=45%	675/5888/8318/4173/10269/604/9837
GO:0048864	BP	GO:0048864	stem cell development	76	-0.440869	-1.68038	0.00120665	0.0290236	0.026123	3513	tags=46%, list=29%, signal=33%	8482/6899/3670/1908/6949/83989/2348/2066/6663/7869/8828/6405/54910/1000/10500/3911/1909/10512/29072/657/4254/6469/5979/10505/80031/6664/3084/4902/2335/1910/655/8829/223117/202018/7476
GO:0070942	BP	GO:0070942	neutrophil mediated cytotoxicity	10	0.780721	2.11258	0.00120916	0.0290236	0.026123	393	tags=50%, list=3%, signal=48%	383/1991/566/1511/2150
GO:0097300	BP	GO:0097300	programmed necrotic cell death	37	0.496921	1.9365	0.00122218	0.0292191	0.026299	1754	tags=46%, list=15%, signal=39%	81030/7099/8837/23643/834/355/427/929/3705/10616/8772/5836/7098/4217/148022/581/7186
GO:0034162	BP	GO:0034162	toll-like receptor 9 signaling pathway	18	0.646223	2.14012	0.00122513	0.0292191	0.026299	683	tags=28%, list=6%, signal=26%	91543/51284/51311/4615/81622
GO:0046597	BP	GO:0046597	negative regulation of viral entry into host cell	19	0.637295	2.11044	0.00124183	0.0295231	0.0265726	895	tags=47%, list=7%, signal=44%	4061/10410/10581/85363/5806/8519/7706/2219/3440
GO:0070374	BP	GO:0070374	positive regulation of ERK1 and ERK2 cascade	166	0.295527	1.55152	0.00125528	0.0297481	0.0267751	770	tags=16%, list=6%, signal=15%	6347/1230/1116/6355/2358/5031/7040/27202/7099/8685/3965/728/5159/8837/2150/6714/3357/8767/948/7066/8792/6351/2247/9693/64127/6375
GO:0002440	BP	GO:0002440	production of molecular mediator of immune response	168	0.292832	1.53357	0.00128735	0.0304115	0.0273722	997	tags=19%, list=8%, signal=18%	91543/2867/23586/7518/383/1991/684/7040/7099/114548/7474/90865/729230/2150/1178/8809/10859/948/11006/11213/8888/64127/3553/3135/8013/6375/3554/4683/3440/7293/942/64581
GO:0035637	BP	GO:0035637	multicellular organismal signaling	171	-0.360897	-1.55191	0.00129985	0.03061	0.0275509	3447	tags=44%, list=29%, signal=32%	6326/2316/492/30845/55800/8506/3670/3709/488/776/3060/8912/6331/1525/26047/27345/83700/6717/5349/3760/5144/274/5348/2693/786/1180/8913/9607/23114/10060/53822/3757/4099/23630/183/477/3270/845/10021/4544/4915/801/1832/552/1901/857/487/784/10052/6262/489/3761/782/5318/3752/81033/29119/288/3777/5566/27091/7220/1134/59272/1812/27092/5350/6335/1760/3710/3753/3736/783/6328/27094/11280
GO:0035812	BP	GO:0035812	renal sodium excretion	19	-0.641544	-1.84343	0.0013162	0.0307878	0.0277108	2099	tags=47%, list=17%, signal=39%	183/4879/80763/552/1813/186/6863/185/1910
GO:0019373	BP	GO:0019373	epoxygenase P450 pathway	18	-0.633852	-1.78998	0.00131806	0.0307878	0.0277108	1966	tags=72%, list=16%, signal=61%	1559/1571/1548/2053/1562/1558/1572/1544/1579/1557/1549/1553/1555
GO:0005921	CC	GO:0005921	gap junction	20	-0.625457	-1.80588	0.0013217	0.0307878	0.0277108	1807	tags=40%, list=15%, signal=34%	27352/57165/10052/794/7082/4284/2707/1823
GO:0001909	BP	GO:0001909	leukocyte mediated cytotoxicity	93	0.361715	1.69733	0.00132389	0.0307878	0.0277108	904	tags=22%, list=8%, signal=20%	634/383/1991/3002/3965/566/8807/1511/5551/2150/3140/10859/7305/3135/1130/3811/6375/8417/9437/1075
GO:0045730	BP	GO:0045730	respiratory burst	28	0.54066	1.9798	0.00135189	0.0313413	0.028209	1371	tags=46%, list=11%, signal=41%	100133941/1536/4689/4353/3055/4688/2896/6556/64581/56833/1604/653361/5294
GO:0002250	BP	GO:0002250	adaptive immune response	355	0.24849	1.41279	0.00140455	0.0324612	0.0292171	1623	tags=24%, list=13%, signal=22%	91543/710/27074/634/2210/3665/383/6890/51311/1514/7040/7099/114548/3717/3537/90865/729230/5551/3142/5321/8767/3445/3140/1178/8809/717/10859/4067/10288/2207/660/8792/4615/6891/11006/718/11025/6774/81622/79908/64127/3553/3135/6375/712/8417/3554/50856/11024/4683/3440/1075/4153/6556/942/64092/604/51279/715/1604/713/8772/301/1520/7942/2302/5580/3126/29108/5294/3824/3467/7133/3458/113/2243/51752/57823/…
GO:0005765	CC	GO:0005765	lysosomal membrane	276	0.258408	1.46188	0.0014297	0.0327518	0.0294786	2203	tags=32%, list=18%, signal=27%	27074/10410/719/1088/4680/684/51284/51311/10855/2357/566/79901/4647/5337/2040/9681/8876/8649/11342/3920/1174/302/3949/1356/2028/528/29988/79888/1211/8417/4758/2896/100506658/1213/529/950/8905/53346/2776/23317/23503/55737/7942/3126/4074/967/51092/2773/51382/7098/51479/55255/8763/55745/526/10970/126321/57406/11133/353189/1889/6009/55332/11010/29895/9342/6272/8546/9528/5908/523/9741/2783/23208/10670…
GO:0098852	CC	GO:0098852	lytic vacuole membrane	276	0.258408	1.46188	0.0014297	0.0327518	0.0294786	2203	tags=32%, list=18%, signal=27%	27074/10410/719/1088/4680/684/51284/51311/10855/2357/566/79901/4647/5337/2040/9681/8876/8649/11342/3920/1174/302/3949/1356/2028/528/29988/79888/1211/8417/4758/2896/100506658/1213/529/950/8905/53346/2776/23317/23503/55737/7942/3126/4074/967/51092/2773/51382/7098/51479/55255/8763/55745/526/10970/126321/57406/11133/353189/1889/6009/55332/11010/29895/9342/6272/8546/9528/5908/523/9741/2783/23208/10670…
GO:0045637	BP	GO:0045637	regulation of myeloid cell differentiation	184	0.294557	1.51793	0.00143029	0.0327518	0.0294786	921	tags=16%, list=8%, signal=15%	9636/634/1230/3665/3624/9935/4057/6772/7040/7099/10221/2353/4778/10859/4067/7066/1387/3674/11006/2242/7305/11025/6774/7704/8013/7538/1051/2309/1432/405
GO:0016045	BP	GO:0016045	detection of bacterium	13	0.69025	2.05707	0.00143851	0.0327832	0.0295068	713	tags=38%, list=6%, signal=36%	8993/7097/4671/7096/64127
GO:1901342	BP	GO:1901342	regulation of vasculature development	232	0.276477	1.49798	0.00144044	0.0327832	0.0295068	1052	tags=19%, list=9%, signal=17%	3627/5371/634/577/306/719/1116/6772/133/1524/4086/7474/728/3728/9723/1536/729230/3082/25960/5168/6271/1545/2752/23328/388/6672/2247/718/10218/102/7291/3553/3135/2152/6237/5598/63943/240/2896/5054/350/3397/9314
GO:0043112	BP	GO:0043112	receptor metabolic process	138	0.303226	1.55088	0.00146799	0.0333087	0.0299799	1394	tags=22%, list=12%, signal=20%	4599/4600/634/51510/3577/3579/133/7040/10203/3357/10859/11031/948/2207/11006/302/51100/1211/4289/10369/1213/6295/6386/2885/157/5336/8301/6642/8898/967/2332
GO:0002687	BP	GO:0002687	positive regulation of leukocyte migration	114	0.33889	1.66755	0.00147594	0.0333875	0.0300507	1612	tags=25%, list=13%, signal=21%	3627/1230/719/6355/2660/2358/1524/3965/7474/728/729230/2150/3674/6351/7941/102/199/6375/3554/6278/5054/8772/79647/29108/6868/158747/6354/101
GO:0032615	BP	GO:0032615	interleukin-12 production	53	0.435924	1.85211	0.00149575	0.0336318	0.0302706	1865	tags=43%, list=15%, signal=37%	7097/51311/7099/3965/353514/8767/4210/10859/948/11213/64127/3135/1432/64581/961/7098/3458/3663/6850/3620/3586/1240/3106
GO:0032655	BP	GO:0032655	regulation of interleukin-12 production	53	0.435924	1.85211	0.00149575	0.0336318	0.0302706	1865	tags=43%, list=15%, signal=37%	7097/51311/7099/3965/353514/8767/4210/10859/948/11213/64127/3135/1432/64581/961/7098/3458/3663/6850/3620/3586/1240/3106
GO:1902106	BP	GO:1902106	negative regulation of leukocyte differentiation	80	0.380649	1.75815	0.00154174	0.0345618	0.0311077	1422	tags=28%, list=12%, signal=24%	634/28959/3624/9935/4057/7099/55365/10875/10221/3142/10859/4067/11006/11025/3135/3440/604/301/2302/5914/8651/7098
GO:0019199	MF	GO:0019199	transmembrane receptor protein kinase activity	71	-0.443687	-1.67323	0.00155064	0.0346574	0.0311937	2282	tags=45%, list=19%, signal=37%	2041/2045/2324/1969/8425/1949/2065/2321/2043/2051/3645/4915/4593/2047/93/657/4058/2260/5157/2044/5979/7301/4233/10461/2049/3480/3791/2022/3815/4052/91/8829
GO:0002886	BP	GO:0002886	regulation of myeloid leukocyte mediated immunity	49	0.441315	1.836	0.00155834	0.0347253	0.0312549	1835	tags=39%, list=15%, signal=33%	23586/383/3965/11314/729230/2150/4067/2242/7305/718/57126/2268/3162/8723/148022/6850/30817/9846/3684
GO:0009581	BP	GO:0009581	detection of external stimulus	109	-0.397154	-1.6084	0.00157168	0.0348726	0.0313874	3581	tags=45%, list=30%, signal=32%	9397/5747/7852/5995/23621/9293/5148/2916/5270/11190/2767/1259/611/7222/23349/2779/25861/8048/3000/10692/84059/1000/3356/1301/80036/2047/801/6094/2294/784/7273/1258/58473/51761/2986/50508/2978/5961/23418/3736/8557/3815/27039/6247/55584/5132/1040/10988/6121
GO:0140375	MF	GO:0140375	immune receptor activity	119	0.330394	1.62672	0.00157429	0.0348726	0.0313874	884	tags=24%, list=7%, signal=23%	2210/1230/3577/719/3579/7850/2358/1524/1234/27202/2357/728/8807/729230/3140/8809/1438/51348/10859/3556/10288/2207/3460/3595/3811/3459/2152/3554/9034
GO:0021532	BP	GO:0021532	neural tube patterning	25	-0.579359	-1.76226	0.00157907	0.0348751	0.0313897	1816	tags=40%, list=15%, signal=34%	23432/57728/6469/5566/5727/2736/2019/9742/79600/7471
GO:0035457	BP	GO:0035457	cellular response to interferon-alpha	10	0.774218	2.09499	0.00161533	0.0355308	0.0319799	13	tags=20%, list=0%, signal=20%	3437/3433
GO:0098742	BP	GO:0098742	cell-cell adhesion via plasma-membrane adhesion molecules	178	-0.354329	-1.53004	0.00162162	0.0355308	0.0319799	2751	tags=37%, list=23%, signal=29%	1525/56130/1003/9370/7369/1364/1002/5817/5097/23705/6376/1013/5818/1015/4099/869/1825/1000/5607/57863/1366/5789/2895/2195/5099/1951/5100/28316/79414/6900/5797/5101/8404/2239/55714/5979/9074/1016/6401/5792/1004/3688/22859/29930/10178/1952/7042/8642/23418/5010/9620/5802/56143/56128/56100/23284/56112/335/923/10686/27255/6091/64221/23363/999/1823
GO:0002753	BP	GO:0002753	cytoplasmic pattern recognition receptor signaling pathway	53	0.433969	1.8438	0.00162304	0.0355308	0.0319799	441	tags=13%, list=4%, signal=13%	79132/55601/64135/23586/3665/7099/8767
GO:0045428	BP	GO:0045428	regulation of nitric oxide biosynthetic process	49	0.440168	1.83123	0.0016409	0.0357122	0.0321432	1702	tags=37%, list=14%, signal=32%	5743/4317/1524/7099/3717/5806/948/3553/140885/23564/3043/64581/961/9314/3458/148022/3586/5311
GO:0080164	BP	GO:0080164	regulation of nitric oxide metabolic process	49	0.440168	1.83123	0.0016409	0.0357122	0.0321432	1702	tags=37%, list=14%, signal=32%	5743/4317/1524/7099/3717/5806/948/3553/140885/23564/3043/64581/961/9314/3458/148022/3586/5311
GO:0035821	BP	GO:0035821	modulation of process of other organism	103	0.333736	1.61493	0.00166005	0.0360239	0.0324237	1940	tags=31%, list=16%, signal=26%	3429/383/1669/6355/5610/4057/6590/5806/5551/2150/2040/6351/302/7298/6441/25833/6280/64581/3249/1671/10533/2332/3836/3458/6850/6256/30835/3482/10670/10018/1072/5272
GO:1903707	BP	GO:1903707	negative regulation of hemopoiesis	81	0.375922	1.73843	0.00166915	0.0361007	0.0324928	1422	tags=27%, list=12%, signal=24%	634/28959/3624/9935/4057/7099/55365/10875/10221/3142/10859/4067/11006/11025/3135/3440/604/301/2302/5914/8651/7098
GO:0071396	BP	GO:0071396	cellular response to lipid	459	0.2251	1.29902	0.00167326	0.0361007	0.0324928	1149	tags=16%, list=10%, signal=15%	6347/3627/6373/2867/51510/383/3624/1669/4057/7097/2660/8644/1524/7040/1234/7099/114548/3717/5753/85363/7474/1277/8564/10221/2100/5058/3600/8837/1511/6714/23643/8767/834/1053/2919/81029/3055/6446/10859/4067/948/10288/23328/4615/3371/2242/56300/2099/26525/3301/4602/64127/3553/140885/8013/7538/9076/929/1051/11027/1432/7421/942/5054/23209/1902/107/9314/2042/196/5465/1671/22904
GO:0061387	BP	GO:0061387	regulation of extent of cell growth	89	-0.413485	-1.62827	0.00167814	0.0361017	0.0324937	2562	tags=39%, list=21%, signal=31%	1002/7869/2664/6405/54910/4099/2045/10500/5458/6049/3984/10512/29882/8851/23566/4897/10505/1954/80031/2017/9856/6792/4137/1630/27185/10439/6696/5802/9423/23105/2335/8829/223117/1382/51265
GO:0034384	BP	GO:0034384	high-density lipoprotein particle clearance	11	-0.727066	-1.81806	0.0017492	0.0375223	0.0337723	1335	tags=64%, list=11%, signal=57%	55937/9388/8029/949/336/335/2822
GO:0001672	BP	GO:0001672	regulation of chromatin assembly or disassembly	19	-0.633301	-1.81974	0.00177622	0.0379927	0.0341957	1226	tags=37%, list=10%, signal=33%	10155/57343/23133/9874/80312/5253/57379
GO:0045429	BP	GO:0045429	positive regulation of nitric oxide biosynthetic process	34	0.489112	1.86282	0.00178688	0.038003	0.034205	1479	tags=38%, list=12%, signal=34%	5743/4317/7099/3717/5806/948/3553/23564/3043/64581/9314/3458/148022
GO:1904407	BP	GO:1904407	positive regulation of nitric oxide metabolic process	34	0.489112	1.86282	0.00178688	0.038003	0.034205	1479	tags=38%, list=12%, signal=34%	5743/4317/7099/3717/5806/948/3553/23564/3043/64581/9314/3458/148022
GO:0061081	BP	GO:0061081	positive regulation of myeloid leukocyte cytokine production involved in immune response	15	0.646888	2.02828	0.00180139	0.0382028	0.0343849	744	tags=47%, list=6%, signal=44%	23586/7099/7474/10859/948/3135/8013
GO:0007159	BP	GO:0007159	leukocyte cell-cell adhesion	301	0.253249	1.42233	0.00182971	0.0386934	0.0348264	1638	tags=24%, list=14%, signal=21%	6347/634/383/1991/1524/4973/100133941/114548/3965/10875/11314/5058/2131/3600/729230/8740/6714/3142/11148/8767/8876/10859/4067/10288/11006/10326/5175/998/5062/2526/4602/57126/64127/3553/7704/3135/140885/8013/199/6375/6441/1051/240/3440/942/6280/1960/961/9314/3956/2885/5465/604/6279/1604/8772/301/2302/5914/29108/8651/3458/3552/5573/4860/50848/80380/6850/54440/3620/101/3586/6404
GO:0009582	BP	GO:0009582	detection of abiotic stimulus	111	-0.401844	-1.63096	0.00185787	0.0391779	0.0352625	3581	tags=45%, list=30%, signal=32%	9397/5747/7852/5995/23621/9293/5148/2916/5270/11190/2767/1259/611/7222/23349/2779/25861/8048/3000/10692/84059/1000/6869/3356/1301/80036/2047/801/6094/784/7273/1258/58473/51761/2986/50508/2978/5961/23418/3736/8557/3815/6863/27039/6247/55584/5132/1040/10988/6121
GO:0051770	BP	GO:0051770	positive regulation of nitric-oxide synthase biosynthetic process	13	0.68146	2.03087	0.00187256	0.0393766	0.0354413	1035	tags=62%, list=9%, signal=56%	6347/7097/10135/7099/3717/90865/64127/5608
GO:0070265	BP	GO:0070265	necrotic cell death	46	0.437226	1.80109	0.00188135	0.0394502	0.0355075	1754	tags=41%, list=15%, signal=35%	81030/7099/8837/23643/834/6533/355/427/929/3705/114908/10616/8772/5836/7098/4217/148022/581/7186
GO:0005929	CC	GO:0005929	cilium	367	-0.306647	-1.40759	0.00190785	0.0398766	0.0358913	4395	tags=45%, list=37%, signal=29%	582/23271/10083/51098/25790/9321/7399/346562/351/9371/54903/585/4134/95681/23230/10382/24/8481/114327/26123/8842/5567/9368/55704/79960/64446/5149/9283/80184/55567/1639/9696/80258/3797/64792/55811/55212/5575/5300/10564/11127/7840/5747/92211/5995/1540/30845/5148/55764/79874/79846/80045/2909/11190/83450/2847/5190/117178/80127/3800/55064/5664/83449/2767/1259/27019/9654/611/55081/2842/22897/7369/56171…
GO:0008324	MF	GO:0008324	cation transmembrane transporter activity	442	-0.296663	-1.3787	0.00191237	0.0398766	0.0358913	3008	tags=31%, list=25%, signal=24%	6549/2903/54977/488/776/3738/6560/41/57030/1136/8912/6331/1259/6540/8884/3748/10396/3758/6529/6564/57282/7222/27345/357/3765/9177/6584/3760/81031/22821/6833/786/6554/6553/8913/23400/10060/9312/9497/9196/54946/55676/3757/728215/6565/23630/3755/56301/1145/477/6570/8647/9914/6530/1350/10021/1268/159963/56660/80036/2905/4891/3746/3783/150160/23516/155066/3786/8273/487/784/9725/6262/1258/489/3761/782/…
GO:0043122	BP	GO:0043122	regulation of I-kappaB kinase/NF-kappaB signaling	186	0.285844	1.48056	0.00194009	0.040335	0.0363039	1479	tags=24%, list=12%, signal=22%	8743/24138/4057/6772/684/7099/10346/3965/85363/6398/7474/8837/2150/9830/3357/6737/7052/8767/834/4919/948/1896/4615/11006/7706/2099/7132/64127/3553/10475/9100/843/6283/57161/1902/3956/80216/10616/3162/8772/825/29108/7098/124583/148022
GO:0098960	MF	GO:0098960	postsynaptic neurotransmitter receptor activity	55	-0.467734	-1.68384	0.00194516	0.040335	0.0363039	2251	tags=36%, list=19%, signal=30%	2570/1145/2895/2905/2911/2560/2557/1143/2558/2892/1813/1134/1146/59340/1812/2743/1137/1132/1129/55584
GO:0002449	BP	GO:0002449	lymphocyte mediated immunity	215	0.270571	1.45658	0.00196248	0.0405816	0.0365258	1286	tags=21%, list=11%, signal=19%	91543/710/634/3665/383/51311/7040/114548/3002/3965/3537/8807/729230/5551/3140/1178/8809/717/10859/2207/4615/11006/718/64127/3553/3135/1130/3811/6375/712/8417/9437/3554/4683/3440/1075/4153/604/51279/715/1604/713/8772/2302/5580
GO:0048675	BP	GO:0048675	axon extension	99	-0.406888	-1.62027	0.00198288	0.0406536	0.0365907	2562	tags=36%, list=21%, signal=29%	1002/7869/2664/8828/7414/6405/54910/6585/4099/10500/5458/6049/3984/10512/29882/8851/9353/4897/10505/1954/6586/80031/2017/9856/6792/4137/27185/10439/9706/5802/9423/9201/2335/8829/223117/51265
GO:0002822	BP	GO:0002822	regulation of adaptive immune response based on somatic recombination of immune receptors built from immunoglobulin superfamily domains	126	0.316637	1.5918	0.00198795	0.0406536	0.0365907	1884	tags=31%, list=16%, signal=26%	91543/634/383/7040/114548/90865/729230/3142/5321/8767/3140/1178/8809/10859/11006/718/64127/3553/3135/6375/8417/3554/3440/6556/604/8772/301/2302/3824/7133/54440/3586/8741/4049/7186/4208/3106/7454/5788
GO:0035745	BP	GO:0035745	T-helper 2 cell cytokine production	13	0.679161	2.02402	0.0019924	0.0406536	0.0365907	895	tags=38%, list=7%, signal=36%	91543/383/114548/6375/3440
GO:0019864	MF	GO:0019864	IgG binding	10	0.766049	2.07288	0.00199369	0.0406536	0.0365907	556	tags=50%, list=5%, signal=48%	2215/2210/9103/2212/2207
GO:0044827	BP	GO:0044827	modulation by host of viral genome replication	12	0.712203	2.05727	0.00199627	0.0406536	0.0365907	478	tags=25%, list=4%, signal=24%	3429/6355/2040
GO:0070266	BP	GO:0070266	necroptotic process	30	0.526997	1.96836	0.00199864	0.0406536	0.0365907	1479	tags=40%, list=12%, signal=35%	81030/7099/8837/23643/355/929/3705/10616/8772/5836/7098/148022
GO:0016050	BP	GO:0016050	vesicle organization	255	0.258298	1.42956	0.00200768	0.0407264	0.0366562	1888	tags=26%, list=16%, signal=23%	4599/54809/4600/51510/6890/23682/114088/4647/8291/5552/374/6809/4218/6891/8775/8676/302/51762/8976/55647/5265/1130/29887/8417/8411/27243/9847/1075/23603/5048/51128/950/2153/29916/6386/5861/25978/10228/23317/8301/19/7109/301/55048/59349/10254/55654/2773/51479/11196/8766/9871/8773/23023/23673/10483/9342/6272/8546/1385/2890/5872/149111/9519/9765/23208/7405
GO:1903706	BP	GO:1903706	regulation of hemopoiesis	307	0.24725	1.41331	0.00202369	0.0409399	0.0368484	1623	tags=22%, list=13%, signal=20%	9636/634/1230/3665/28959/3624/9935/4057/6772/7040/7099/114548/55365/3965/10875/10221/2353/4778/3600/729230/3142/8767/8876/10859/4067/7066/1387/10288/3674/11006/2242/7305/11025/2175/6774/4602/7704/3135/8013/7538/1051/2309/3440/1432/405/942/1960/56833/85477/604/8772/301/2302/5914/1441/6654/55012/8651/7098/558/4211/9398/3458/4860/6850/54440/101/182/3586
GO:0002429	BP	GO:0002429	immune response-activating cell surface receptor signaling pathway	320	0.243546	1.37577	0.00205973	0.0414443	0.0373024	1582	tags=23%, list=13%, signal=21%	2867/2633/634/5359/719/100132285/2358/27202/2212/4340/2357/11314/728/5058/4332/3537/6714/11148/8767/5698/10458/3055/4067/1387/2207/26253/660/4589/8454/11006/7305/4582/998/5062/8976/5699/79908/57876/952/2219/8013/5711/9473/50856/11027/727897/7456/5685/2268/1997/3384/961/56667/2885/63916/5336/3937/5696/10616/5720/10096/5710/5580/3126/5686/2209/3824/5690/5713/5714/10384/10092/5684/6850/5691
GO:0002757	BP	GO:0002757	immune response-activating signal transduction	320	0.243546	1.37577	0.00205973	0.0414443	0.0373024	1582	tags=23%, list=13%, signal=21%	2867/2633/634/5359/719/100132285/2358/27202/2212/4340/2357/11314/728/5058/4332/3537/6714/11148/8767/5698/10458/3055/4067/1387/2207/26253/660/4589/8454/11006/7305/4582/998/5062/8976/5699/79908/57876/952/2219/8013/5711/9473/50856/11027/727897/7456/5685/2268/1997/3384/961/56667/2885/63916/5336/3937/5696/10616/5720/10096/5710/5580/3126/5686/2209/3824/5690/5713/5714/10384/10092/5684/6850/5691
GO:0014032	BP	GO:0014032	neural crest cell development	73	-0.430146	-1.62715	0.0020888	0.0419163	0.0377272	3513	tags=45%, list=29%, signal=32%	8482/6899/3670/1908/6949/83989/2348/2066/6663/7869/8828/6405/54910/1000/10500/3911/1909/10512/657/4254/6469/5979/10505/80031/6664/3084/4902/2335/1910/655/8829/223117/202018
GO:0036035	BP	GO:0036035	osteoclast development	14	0.669252	2.05298	0.00215978	0.0431833	0.0388676	626	tags=36%, list=5%, signal=34%	4057/6714/10859/7305/302
GO:0050829	BP	GO:0050829	defense response to Gram-negative bacterium	50	0.435362	1.81488	0.0021635	0.0431833	0.0388676	1131	tags=32%, list=9%, signal=29%	1669/1991/4057/820/7099/566/6037/1511/2150/3140/6039/6278/6556/5054/1672/1671
GO:0044766	BP	GO:0044766	multi-organism transport	60	0.392647	1.73868	0.00217584	0.0431986	0.0388813	472	tags=8%, list=4%, signal=8%	3434/6614/684/1514/6993
GO:1902579	BP	GO:1902579	multi-organism localization	60	0.392647	1.73868	0.00217584	0.0431986	0.0388813	472	tags=8%, list=4%, signal=8%	3434/6614/684/1514/6993
GO:0015276	MF	GO:0015276	ligand-gated ion channel activity	114	-0.395164	-1.60804	0.00220294	0.0434855	0.0391396	3001	tags=40%, list=25%, signal=31%	2903/41/1136/1259/3758/9635/1080/357/3765/9177/2561/3760/22821/6833/10060/3757/2570/2562/1145/55879/2895/10021/2905/6262/1258/3761/2560/2557/1143/2558/2892/358/1134/1146/6340/2743/2563/6337/3710/6339/2568/5026/3359/1137/55584/2906
GO:0022834	MF	GO:0022834	ligand-gated channel activity	114	-0.395164	-1.60804	0.00220294	0.0434855	0.0391396	3001	tags=40%, list=25%, signal=31%	2903/41/1136/1259/3758/9635/1080/357/3765/9177/2561/3760/22821/6833/10060/3757/2570/2562/1145/55879/2895/10021/2905/6262/1258/3761/2560/2557/1143/2558/2892/358/1134/1146/6340/2743/2563/6337/3710/6339/2568/5026/3359/1137/55584/2906
GO:1901136	BP	GO:1901136	carbohydrate derivative catabolic process	156	0.296052	1.54618	0.00220777	0.0434855	0.0391396	1557	tags=25%, list=13%, signal=22%	8993/9582/1116/10894/1890/1514/55577/7040/10855/375790/2931/4669/9672/6383/5408/978/2247/80896/5141/60489/4758/7378/3074/3161/4668/200316/4958/57733/1486/2799/5973/5580/1462/313/25939/633/4245/4860/60495
GO:0002694	BP	GO:0002694	regulation of leukocyte activation	419	0.227853	1.33528	0.00224075	0.0438889	0.0395026	1623	tags=24%, list=13%, signal=21%	6347/634/5359/383/4317/3624/7040/100133941/7099/114548/3965/10875/683/7474/11314/5058/3600/4332/3537/90865/729230/8740/2150/6714/3142/11148/5321/8767/1178/8876/10859/4067/1026/10288/7940/4615/11006/2242/7305/10326/3949/998/5062/2175/4602/57126/64127/3553/7704/3135/952/140885/8013/199/6375/6441/1051/2896/3440/7293/1075/284021/942/64092/1960/2268/64581/56833/961/3956/2885/196/604/945/1604/3162/8772…
GO:0032692	BP	GO:0032692	negative regulation of interleukin-1 production	23	0.568752	1.98002	0.00224145	0.0438889	0.0395026	1142	tags=39%, list=9%, signal=35%	5371/634/7850/1524/114548/4210/11006/1992/945
GO:0002704	BP	GO:0002704	negative regulation of leukocyte mediated immunity	48	0.443125	1.8314	0.00225073	0.0438889	0.0395026	1408	tags=33%, list=12%, signal=30%	634/383/684/3965/11314/729230/10859/11006/64127/3135/6375/3440/604/3162/2302/3824
GO:0060338	BP	GO:0060338	regulation of type I interferon-mediated signaling pathway	30	0.523633	1.95579	0.00225534	0.0438889	0.0395026	1397	tags=30%, list=12%, signal=27%	11274/81030/3665/103/7474/8772/3093/6041/25939
GO:1903429	BP	GO:1903429	regulation of cell maturation	18	-0.618583	-1.74686	0.00225765	0.0438889	0.0395026	1099	tags=39%, list=9%, signal=35%	6911/5979/646/53335/6954/6790/1910
GO:0090092	BP	GO:0090092	regulation of transmembrane receptor protein serine/threonine kinase signaling pathway	185	-0.352213	-1.52976	0.00226873	0.0439897	0.0395934	2924	tags=35%, list=24%, signal=27%	23625/7048/4092/2626/2734/10273/7057/79176/1003/10816/10755/6794/81031/7041/10370/2661/8425/63893/25970/201163/1149/56937/753/4015/51592/28996/93/657/27302/857/27122/858/3623/3675/11167/6469/151449/57045/2662/23089/6497/9573/23213/64388/3175/7021/6664/83729/9856/4756/353500/7042/4838/2022/63976/4052/4926/91/655/5654/10220/57154/7471/23090
GO:2000401	BP	GO:2000401	regulation of lymphocyte migration	49	0.431626	1.79569	0.00230239	0.0443955	0.0399586	1612	tags=31%, list=13%, signal=27%	6347/3627/7474/729230/6351/8976/102/199/6375/6278/8772/29108/6868/6354/101
GO:0002532	BP	GO:0002532	production of molecular mediator involved in inflammatory response	56	0.420539	1.81596	0.00230259	0.0443955	0.0399586	1696	tags=41%, list=14%, signal=35%	7850/7099/4210/4067/948/4615/11006/6774/64127/140885/240/2896/1432/64581/5054/56833/5465/8723/29108/113/148022/6850/8773
GO:0045236	MF	GO:0045236	CXCR chemokine receptor binding	17	0.6319	2.05333	0.0023075	0.0443955	0.0399586	465	tags=18%, list=4%, signal=17%	3627/6373/2919
GO:0008392	MF	GO:0008392	arachidonic acid epoxygenase activity	14	-0.666077	-1.75606	0.00236341	0.0453544	0.0408216	1966	tags=79%, list=16%, signal=66%	1559/1571/1548/1562/1558/1572/1579/1557/1549/1553/1555
GO:0048009	BP	GO:0048009	insulin-like growth factor receptor signaling pathway	29	-0.541796	-1.72896	0.00238818	0.0457122	0.0411437	2541	tags=48%, list=21%, signal=38%	3485/2693/23236/5295/2688/3488/2690/7249/367/9451/3480/3489/2692/7471
GO:0098581	BP	GO:0098581	detection of external biotic stimulus	19	0.611515	2.02506	0.00243067	0.0464066	0.0417687	997	tags=42%, list=8%, signal=39%	8993/7097/7099/4671/23643/7096/64127/64581
GO:1902710	CC	GO:1902710	GABA receptor complex	17	-0.634394	-1.76441	0.00246645	0.0469694	0.0422753	2586	tags=59%, list=21%, signal=46%	2561/2570/2562/55879/2560/2557/2558/2563/2568/9568
GO:0008168	MF	GO:0008168	methyltransferase activity	141	-0.367289	-1.54085	0.00256073	0.048403	0.0435656	4908	tags=55%, list=41%, signal=33%	9869/80745/9836/54496/8731/4255/4221/29104/8623/10419/1788/79979/30827/11108/2145/196483/51805/60487/29960/80335/64216/56981/63935/10785/7799/4234/79813/6839/56339/8085/56950/4297/10196/79609/27037/9739/55006/64754/56257/23067/80204/3276/221078/54093/3275/438/55870/63978/55621/24140/79918/55251/56341/29072/29063/79828/55798/79922/10322/29081/25840/2091/10400/275/51409/155400/79723/59336/51531/109…
GO:0050770	BP	GO:0050770	regulation of axonogenesis	130	-0.374623	-1.5559	0.00256073	0.048403	0.0435656	2582	tags=36%, list=21%, signal=29%	6794/1002/7869/2664/6405/54910/4099/2045/1000/10500/1949/5458/2043/4915/6049/3984/10512/29882/8851/23566/79006/9353/4747/5979/10505/1954/80031/9856/6792/4137/1630/140578/27185/6696/7070/2049/5802/9423/23105/2335/8829/5361/6091/223117/7476/1382/51265
GO:0002710	BP	GO:0002710	negative regulation of T cell mediated immunity	19	0.610193	2.02068	0.00256118	0.048403	0.0435656	895	tags=42%, list=7%, signal=39%	634/383/10859/11006/64127/3135/6375/3440
GO:0051931	BP	GO:0051931	regulation of sensory perception	31	-0.533995	-1.71672	0.00258216	0.0486673	0.0438035	2990	tags=42%, list=25%, signal=32%	58503/8620/10874/2149/80763/2911/784/4988/885/4887/1910/11280/2906
GO:0030225	BP	GO:0030225	macrophage differentiation	36	0.472534	1.81572	0.0025884	0.0486673	0.0438035	1945	tags=42%, list=16%, signal=35%	3624/7097/7040/4318/10221/3600/1053/998/10100/8772/3458/3976/5925/6688/1050
GO:0097060	CC	GO:0097060	synaptic membrane	295	-0.318853	-1.4417	0.00259794	0.0486673	0.0438035	3091	tags=38%, list=26%, signal=29%	6812/1410/88/5138/22866/2903/9699/3738/1136/408/55906/2066/3748/148/22997/9177/2561/3760/8828/2693/1305/54910/5818/9783/2570/2045/2149/869/1000/2562/10280/22941/3356/1145/55879/1949/5789/2895/6530/2043/1268/79953/2572/2905/4593/3746/2911/5100/10243/5786/79414/6900/5064/23426/23017/3761/3675/2560/11178/3690/2557/3752/794/747/4988/1756/288/1143/320/80758/2239/27091/2558/2892/1813/6616/1759/10505/37…
GO:0002696	BP	GO:0002696	positive regulation of leukocyte activation	274	0.254698	1.4378	0.00260124	0.0486673	0.0438035	1623	tags=26%, list=13%, signal=23%	6347/4317/7040/100133941/7099/114548/3965/683/7474/5058/3600/3537/90865/729230/8740/2150/6714/3142/11148/5321/8767/8876/10859/4067/1026/10288/4615/11006/7305/10326/998/5062/4602/57126/64127/3553/7704/3135/952/140885/8013/199/6375/7293/1075/942/1960/2268/64581/961/3956/2885/604/1604/8772/301/5914/8723/55012/29108/8651/558/3458/3552/148022/4860/80380/6850/54440/101/3586
GO:0022890	MF	GO:0022890	inorganic cation transmembrane transporter activity	413	-0.297825	-1.37427	0.00262349	0.0489609	0.0440677	3008	tags=31%, list=25%, signal=24%	6549/2903/488/776/3738/6560/41/57030/1136/8912/6331/1259/6540/8884/3748/10396/3758/6529/6564/57282/7222/27345/357/3765/9177/3760/81031/22821/6833/786/6554/6553/8913/23400/10060/9312/9497/9196/55676/3757/728215/6565/23630/3755/1145/477/6570/8647/9914/6530/1350/10021/1268/159963/56660/80036/2905/4891/3746/3783/150160/23516/155066/3786/8273/487/784/9725/6262/1258/489/3761/782/3752/55151/4988/26266/8…
GO:0016917	MF	GO:0016917	GABA receptor activity	18	-0.613077	-1.73132	0.00264914	0.0493163	0.0443877	2586	tags=56%, list=21%, signal=44%	2561/2570/2562/55879/2560/2557/2558/2563/2568/9568
gseGO (GSE81622)
	ONTOLOGY	ID	Description	setSize	enrichmentScore	NES	pvalue	p.adjust	qvalues	rank	leading_edge	core_enrichment
GO:0000184	BP	GO:0000184	nuclear-transcribed mRNA catabolic process, nonsense-mediated decay	120	-0.725502	-2.53254	1e-10	2.47303e-08	2.2925e-08	1863	tags=53%, list=9%, signal=49%	6160/79048/6189/4736/6207/6170/22794/6201/5394/6128/6224/6159/6161/6168/6125/6155/9887/7311/6176/6138/26986/6205/3921/9045/6230/6164/6191/6208/6143/6194/6209/6227/6147/6133/6229/6202/25873/6136/6165/6152/6235/6129/6157/6130/6137/6156/6146/23521/6154/6122/6124/6132/6139/6233/6193/6187/6203/6228/6144/6210/6188/6218/6175/6192
GO:0000956	BP	GO:0000956	nuclear-transcribed mRNA catabolic process	201	-0.614649	-2.26435	1e-10	2.47303e-08	2.2925e-08	2410	tags=43%, list=12%, signal=38%	23644/9811/80349/65110/27327/23658/57819/6158/4848/4849/6160/79048/10140/6189/4736/7812/6207/6170/22794/6201/115024/27161/5394/6128/27258/1797/57690/6224/6159/6161/5436/6168/6125/6155/56915/9887/118460/7311/6176/6138/26986/6205/3921/9045/6230/6164/678/6191/6208/6143/6194/6209/6227/6147/51690/6133/6229/6202/25873/6136/25804/6165/6152/6235/6129/6157/6130/6137/6156/6146/23521/6154/6122/6124/6132/613…
GO:0002181	BP	GO:0002181	cytoplasmic translation	100	-0.683032	-2.32545	1e-10	2.47303e-08	2.2925e-08	1963	tags=46%, list=10%, signal=42%	4733/6160/25946/4736/6170/728689/7458/51372/6128/1819/8667/6159/6161/27335/8531/1939/8668/6176/6138/5936/3921/5315/51121/6143/1938/6227/6133/10480/25873/8662/6165/6152/51611/6235/6156/8665/1975/6146/23521/6154/51386/8666/6132/6139/6228/6175
GO:0002831	BP	GO:0002831	regulation of response to biotic stimulus	401	0.51433	1.98391	1e-10	2.47303e-08	2.2925e-08	1303	tags=22%, list=7%, signal=21%	3434/51191/3665/6772/11274/55601/83666/3430/710/79132/5359/54625/23586/81030/103/439996/6737/3105/634/2358/2867/115362/3717/8454/117854/3428/29110/9111/10221/85363/5058/121260/9958/1604/151636/4277/170482/5720/6041/4067/3055/8807/3902/51311/23328/26191/3455/5684/3659/5495/3135/7099/10906/26057/255520/9861/2219/7294/114769/5336/388325/8772/5701/5687/1147/406991/7804/5686/329/10269/383/10621/3093/3…
GO:0003735	MF	GO:0003735	structural constituent of ribosome	158	-0.748025	-2.69267	1e-10	2.47303e-08	2.2925e-08	2138	tags=56%, list=11%, signal=51%	6183/51116/51650/6158/9553/6160/116832/6189/64963/4736/285855/6207/6170/51021/6201/645683/6128/6224/6159/65993/6161/6168/6125/4701/6155/51253/64951/7818/79590/7311/6176/6166/64981/6182/6138/64969/6205/3921/65003/64975/9045/6230/6164/51121/6191/6208/6143/6194/6209/6227/6147/6133/6229/84545/6202/25873/54460/6136/6150/219927/6165/6152/116541/6235/6129/6157/6130/55052/6137/6156/6146/23521/6154/6122/1…
GO:0005840	CC	GO:0005840	ribosome	220	-0.638271	-2.38126	1e-10	2.47303e-08	2.2925e-08	2138	tags=46%, list=11%, signal=41%	6183/51116/51650/6158/9553/6160/116832/6189/64963/4736/285855/6207/64976/6170/51021/6201/645683/6128/8667/6224/84311/6159/65993/116540/7536/6161/6168/6125/4701/6155/51253/1939/23107/64951/7818/79590/7311/6176/6166/64981/6182/328/6138/64969/3039/6205/3921/65003/64975/5935/9045/6230/6164/51121/6191/6208/6143/6194/1938/6209/689/6227/6147/6133/6229/84545/6202/25873/54460/6136/6150/219927/6165/6152/11…
GO:0006402	BP	GO:0006402	mRNA catabolic process	362	-0.489699	-1.93593	1e-10	2.47303e-08	2.2925e-08	2410	tags=31%, list=12%, signal=28%	23644/5709/3192/9811/80349/65110/27327/10922/23658/57819/7431/6556/3315/207/6158/4848/3183/4849/6050/6160/79048/10140/6189/4736/7812/6207/6170/22794/10644/7314/6201/115024/27161/5394/6128/27258/1797/5714/4904/57690/6224/6159/9261/10949/5682/6161/5436/6168/8531/6125/6155/56915/9887/8761/22882/118460/7311/6176/8021/328/6138/23589/26986/6205/3921/5710/9045/6230/6164/8148/678/6191/6208/6143/6194/6209…
GO:0006413	BP	GO:0006413	translational initiation	191	-0.691515	-2.5535	1e-10	2.47303e-08	2.2925e-08	1751	tags=47%, list=9%, signal=43%	6189/1979/4736/7812/8872/6207/6170/728689/10209/6201/7458/27161/1967/6128/8667/6224/6159/6161/5436/27335/6168/6125/6155/1939/8668/3692/9470/57409/7311/6176/6138/5499/8440/26986/6205/5936/3921/9086/9045/6230/6164/6191/23645/6208/6199/6143/6194/468/6209/6227/6147/6133/6229/6202/10480/25873/8662/6136/6165/6152/6235/6129/6157/6130/6137/6156/8665/1975/6146/23521/6154/51386/6122/8666/6124/6132/6139/623…
GO:0006605	BP	GO:0006605	protein targeting	423	-0.492572	-1.96298	1e-10	2.47303e-08	2.2925e-08	2358	tags=29%, list=12%, signal=26%	7322/254359/25793/83943/28972/3305/10531/25813/59286/8943/60412/6158/1459/5264/10901/10519/56993/6160/9454/11261/6189/4641/4736/9927/10956/6449/27183/6207/55187/6170/9804/7314/51763/6201/2039/1384/55825/6128/285093/22906/8851/6224/6159/9531/117177/9409/401505/65018/6161/6168/6727/6125/90522/6155/10005/8310/23303/10134/9145/29800/10452/7311/130617/6176/219743/6138/10455/51079/6205/79720/3921/22885…
GO:0006612	BP	GO:0006612	protein targeting to membrane	200	-0.637167	-2.34632	1e-10	2.47303e-08	2.2925e-08	2041	tags=40%, list=10%, signal=36%	60412/6158/10519/6160/11261/6189/4641/4736/6449/6207/6170/51763/6201/2039/6128/285093/8851/6224/6159/117177/9409/6161/6168/6727/6125/90522/6155/29800/7311/130617/6176/6138/6205/79720/3921/9045/6230/6164/6191/6208/6143/6194/6209/6227/6147/6133/6229/6202/25873/51024/6136/2534/6165/6152/6235/6129/6157/6130/6137/6156/6146/23521/6154/653361/6122/6746/6124/6132/6139/6233/6193/6187/6203/6228/6144/6210/6…
GO:0006613	BP	GO:0006613	cotranslational protein targeting to membrane	102	-0.788752	-2.67794	1e-10	2.47303e-08	2.2925e-08	1751	tags=60%, list=9%, signal=55%	6189/4736/6207/6170/6201/6128/6224/6159/6161/6168/6727/6125/6155/7311/130617/6176/6138/6205/3921/9045/6230/6164/6191/6208/6143/6194/6209/6227/6147/6133/6229/6202/25873/6136/6165/6152/6235/6129/6157/6130/6137/6156/6146/23521/6154/6122/6746/6124/6132/6139/6233/6193/6187/6203/6228/6144/6210/6188/6218/6175/6192
GO:0006614	BP	GO:0006614	SRP-dependent cotranslational protein targeting to membrane	97	-0.795162	-2.69423	1e-10	2.47303e-08	2.2925e-08	1751	tags=63%, list=9%, signal=58%	6160/6189/4736/6207/6170/6201/6128/6224/6159/6161/6168/6727/6125/6155/7311/130617/6176/6138/6205/3921/9045/6230/6164/6191/6208/6143/6194/6209/6227/6147/6133/6229/6202/25873/6136/6165/6152/6235/6129/6157/6130/6137/6156/6146/23521/6154/6122/6124/6132/6139/6233/6193/6187/6203/6228/6144/6210/6188/6218/6175/6192
GO:0009615	BP	GO:0009615	response to virus	343	0.648547	2.45849	1e-10	2.47303e-08	2.2925e-08	1235	tags=26%, list=6%, signal=25%	3429/3434/91543/10964/3433/3437/4940/9636/3627/4599/51191/4600/10561/5610/6355/10410/3665/6772/2537/55601/83666/64135/4939/4938/2633/79132/5359/23586/51284/10346/6773/81030/200315/10581/8519/103/8638/439996/64108/24138/10379/684/197259/117854/3428/29110/9111/85363/4343/2635/9958/5371/151636/4277/6041/728358/81622/1668/51311/9582/26191/3455/91607/3659/51251/7728/3091/5495/55763/3660/26057/255520/1…
GO:0015934	CC	GO:0015934	large ribosomal subunit	111	-0.713416	-2.44725	1e-10	2.47303e-08	2.2925e-08	2031	tags=56%, list=10%, signal=50%	124995/122704/55168/6171/65005/64978/10573/6158/9553/6160/116832/4736/285855/64976/6170/6128/84311/6159/116540/6161/6168/6125/6155/51253/79590/6176/6166/64981/6182/6138/65003/64975/5935/9045/6164/51121/6143/6147/6133/84545/25873/6136/6150/219927/6165/6152/116541/6129/6157/6130/55052/6137/6156/6146/23521/6154/6122/6124/6132/6139/6144/6175
GO:0019058	BP	GO:0019058	viral life cycle	340	0.549965	2.08378	1e-10	2.47303e-08	2.2925e-08	1812	tags=24%, list=9%, signal=22%	3429/3434/91543/6347/4940/9636/4599/5610/6355/10410/4939/4938/27074/4061/5359/51510/10346/200315/10581/8519/6614/103/8638/3949/6737/24138/1514/950/684/7153/117854/3428/3304/84875/85363/23601/983/3303/1604/5371/942/89853/6041/7706/5868/3837/137492/9582/558/3312/55048/2219/2621/6993/5903/3838/3669/6590/9972/56829/4864/3416/3965/7913/10475/51495/7037/5586/53371/23165/7514/2040/7251/941/57122/7175/47…
GO:0019079	BP	GO:0019079	viral genome replication	124	0.691041	2.35656	1e-10	2.47303e-08	2.2925e-08	605	tags=23%, list=3%, signal=22%	3429/3434/91543/6347/4940/9636/4599/5610/6355/10410/4939/4938/5359/200315/10581/8519/103/8638/24138/684/7153/117854/3428/84875/6041/5868/9582/3312
GO:0019080	BP	GO:0019080	viral gene expression	196	-0.649997	-2.39008	1e-10	2.47303e-08	2.2925e-08	1863	tags=42%, list=9%, signal=39%	6160/6895/6189/4736/7812/6207/6170/51763/6201/7392/6128/51497/2962/6224/6159/23225/6161/5436/6168/6597/6125/25920/6155/1939/5094/7311/6176/8021/6138/6829/6205/5045/3921/9045/1025/6230/6164/7391/6191/6208/6143/6194/6209/6227/6147/8480/6133/6229/5432/6202/25873/8662/6136/6165/6152/6235/6129/6157/6130/6137/6156/8665/6146/23521/6154/51386/6122/8666/6124/6132/6139/6233/6193/6187/6203/6228/6144/6210/61…
GO:0019083	BP	GO:0019083	viral transcription	179	-0.648021	-2.3763	1e-10	2.47303e-08	2.2925e-08	1863	tags=42%, list=9%, signal=38%	6160/6895/6189/4736/6207/6170/51763/6201/7392/6128/51497/2962/6224/6159/23225/6161/5436/6168/6597/6125/25920/6155/7311/6176/8021/6138/6829/6205/3921/9045/1025/6230/6164/7391/6191/6208/6143/6194/6209/6227/6147/8480/6133/6229/5432/6202/25873/6136/6165/6152/6235/6129/6157/6130/6137/6156/6146/23521/6154/6122/6124/6132/6139/6233/6193/6187/6203/6228/6144/6210/6188/6218/6175/6352/6192
GO:0022625	CC	GO:0022625	cytosolic large ribosomal subunit	55	-0.83881	-2.58708	1e-10	2.47303e-08	2.2925e-08	2031	tags=71%, list=10%, signal=64%	6158/6160/116832/4736/285855/6170/6128/6159/6161/6168/6125/6155/6176/6166/6138/9045/6164/51121/6143/6147/6133/25873/6136/6165/6152/6129/6157/6130/6137/6156/6146/23521/6154/6122/6124/6132/6139/6144/6175
GO:0022626	CC	GO:0022626	cytosolic ribosome	104	-0.773144	-2.63806	1e-10	2.47303e-08	2.2925e-08	1863	tags=64%, list=9%, signal=59%	6160/116832/6189/64963/4736/285855/6207/6170/6201/6128/6224/6159/6161/6168/6125/6155/1939/7311/6176/6166/6138/3039/6205/3921/9045/6230/6164/51121/6191/6208/6143/6194/6209/6227/6147/6133/6229/6202/25873/6136/6165/6152/6235/6129/6157/6130/6137/6156/6146/23521/6154/6122/140032/6124/6132/6139/6233/6193/6187/6203/6228/6144/6210/6188/6218/6175/6192
GO:0034340	BP	GO:0034340	response to type I interferon	100	0.833057	2.76589	1e-10	2.47303e-08	2.2925e-08	987	tags=43%, list=5%, signal=41%	3429/3434/91543/3433/3437/4940/9636/4599/4600/54739/10410/3665/6772/2537/11274/4939/4938/3430/6773/81030/10581/8519/103/8638/439996/3105/10379/684/6672/117854/3136/29110/3662/6041/3455/2634/3659/3135/3660/8772/406991/3669/3093
GO:0034341	BP	GO:0034341	response to interferon-gamma	192	0.625726	2.24676	1e-10	2.47303e-08	2.2925e-08	893	tags=25%, list=5%, signal=24%	6347/4940/6355/10410/3665/6772/83666/4939/4938/2633/54625/10346/10581/4502/8519/8638/3126/115361/6737/3105/10379/115362/3717/684/6672/3136/9111/3662/85363/10096/356/2635/5371/3799/2209/965/7706/834/3055/2634/3659/3135/7099/3660/8942/7294/2643/383
GO:0044391	CC	GO:0044391	ribosomal subunit	182	-0.687372	-2.5221	1e-10	2.47303e-08	2.2925e-08	2138	tags=52%, list=11%, signal=46%	6183/51116/51650/6158/9553/6160/116832/6189/64963/4736/285855/6207/64976/6170/51021/6201/6128/6224/84311/6159/65993/116540/6161/6168/6125/6155/51253/1939/23107/64951/7818/79590/7311/6176/6166/64981/6182/6138/64969/3039/6205/3921/65003/64975/5935/9045/6230/6164/51121/6191/6208/6143/6194/6209/6227/6147/6133/6229/84545/6202/25873/54460/6136/6150/219927/6165/6152/116541/6235/6129/6157/6130/55052/6137…
GO:0045047	BP	GO:0045047	protein targeting to ER	110	-0.755493	-2.59288	1e-10	2.47303e-08	2.2925e-08	1751	tags=55%, list=9%, signal=51%	6189/4736/6449/6207/6170/6201/6128/6224/6159/6161/6168/6727/6125/6155/7311/130617/6176/6138/6205/3921/9045/6230/6164/6191/6208/6143/6194/6209/6227/6147/6133/6229/6202/25873/6136/6165/6152/6235/6129/6157/6130/6137/6156/6146/23521/6154/6122/6124/6132/6139/6233/6193/6187/6203/6228/6144/6210/6188/6218/6175/6192
GO:0048525	BP	GO:0048525	negative regulation of viral process	86	0.779307	2.53074	1e-10	2.47303e-08	2.2925e-08	1116	tags=37%, list=6%, signal=35%	3434/91543/4940/9636/4599/5610/10410/6772/4939/4938/4061/5359/200315/10581/8519/8638/6737/24138/684/117854/3428/84875/85363/5371/6041/7706/9582/2219/3669/6590/56829/7342
GO:0051607	BP	GO:0051607	defense response to virus	251	0.720916	2.65933	1e-10	2.47303e-08	2.2925e-08	1045	tags=31%, list=5%, signal=30%	3429/3434/91543/10964/3433/3437/4940/9636/3627/4599/51191/4600/5610/10410/3665/6772/2537/55601/83666/64135/4939/4938/2633/79132/5359/23586/51284/10346/6773/81030/200315/10581/8519/103/8638/439996/64108/24138/10379/684/197259/117854/3428/29110/85363/4343/2635/9958/5371/151636/4277/6041/728358/81622/1668/51311/9582/26191/3455/91607/3659/51251/7728/5495/55763/3660/26057/255520/10146/8772/1667/329/10…
GO:0060337	BP	GO:0060337	type I interferon signaling pathway	95	0.843591	2.76958	1e-10	2.47303e-08	2.2925e-08	987	tags=44%, list=5%, signal=42%	3429/3434/91543/3433/3437/4940/9636/4599/4600/54739/10410/3665/6772/2537/11274/4939/4938/3430/6773/81030/10581/8519/103/8638/3105/10379/684/6672/117854/3136/29110/3662/6041/3455/2634/3659/3135/3660/8772/406991/3669/3093
GO:0070972	BP	GO:0070972	protein localization to endoplasmic reticulum	141	-0.68796	-2.46361	1e-10	2.47303e-08	2.2925e-08	1751	tags=48%, list=9%, signal=44%	6189/4736/10956/6449/10945/6207/6170/6201/6128/11079/6224/6159/11345/6161/6168/6727/6125/6155/8733/10134/7311/130617/6176/6138/6205/3921/9045/6230/6164/6191/23645/6208/6143/6194/6209/6227/6147/6133/6229/6202/25873/6136/6165/6152/6235/6129/6157/6130/6137/6156/6146/23521/6154/6122/6124/6132/6139/6233/6193/6187/6203/6228/6144/6210/6188/6218/6175/6192
GO:0071357	BP	GO:0071357	cellular response to type I interferon	96	0.845175	2.78781	1e-10	2.47303e-08	2.2925e-08	987	tags=45%, list=5%, signal=43%	3429/3434/91543/3433/3437/4940/9636/4599/4600/54739/10410/3665/6772/2537/11274/4939/4938/3430/6773/81030/10581/8519/103/8638/439996/3105/10379/684/6672/117854/3136/29110/3662/6041/3455/2634/3659/3135/3660/8772/406991/3669/3093
GO:0072599	BP	GO:0072599	establishment of protein localization to endoplasmic reticulum	114	-0.735076	-2.53815	1e-10	2.47303e-08	2.2925e-08	1751	tags=54%, list=9%, signal=49%	6189/4736/6449/6207/6170/6201/6128/6224/6159/6161/6168/6727/6125/6155/7311/130617/6176/6138/6205/3921/9045/6230/6164/6191/6208/6143/6194/6209/6227/6147/6133/6229/6202/25873/6136/6165/6152/6235/6129/6157/6130/6137/6156/6146/23521/6154/6122/6124/6132/6139/6233/6193/6187/6203/6228/6144/6210/6188/6218/6175/6192
GO:0090150	BP	GO:0090150	establishment of protein localization to membrane	336	-0.520585	-2.04206	1e-10	2.47303e-08	2.2925e-08	2061	tags=31%, list=10%, signal=28%	23499/60412/6158/841/10519/56993/6160/7917/596/90196/5533/11261/6189/4641/4736/6449/6207/6170/51763/6201/2039/808/6128/285093/83871/8851/1445/6224/6159/117177/9409/23062/6161/51234/6168/6727/6125/90522/6155/90427/22883/29800/7311/130617/6176/6138/572/51079/83460/5534/6205/196383/79720/3921/8266/27065/5018/9045/6230/6164/6191/6208/6143/6194/6209/6227/6147/6133/6229/6202/25873/51024/6844/6136/2534/…
GO:0140546	BP	GO:0140546	defense response to symbiont	251	0.720916	2.65933	1e-10	2.47303e-08	2.2925e-08	1045	tags=31%, list=5%, signal=30%	3429/3434/91543/10964/3433/3437/4940/9636/3627/4599/51191/4600/5610/10410/3665/6772/2537/55601/83666/64135/4939/4938/2633/79132/5359/23586/51284/10346/6773/81030/200315/10581/8519/103/8638/439996/64108/24138/10379/684/197259/117854/3428/29110/85363/4343/2635/9958/5371/151636/4277/6041/728358/81622/1668/51311/9582/26191/3455/91607/3659/51251/7728/5495/55763/3660/26057/255520/10146/8772/1667/329/10…
GO:1903900	BP	GO:1903900	regulation of viral life cycle	145	0.661222	2.31424	1e-10	2.47303e-08	2.2925e-08	1345	tags=27%, list=7%, signal=25%	3434/91543/4940/9636/4599/5610/10410/4939/4938/27074/4061/5359/10346/200315/10581/8519/103/8638/6737/24138/684/7153/117854/3428/84875/85363/5371/6041/7706/9582/558/2219/3838/3669/6590/56829/3965/10475/51495
GO:0043903	BP	GO:0043903	regulation of biological process involved in symbiotic interaction	193	0.59754	2.15186	1.74258e-10	4.1827e-08	3.87737e-08	1437	tags=23%, list=7%, signal=22%	3434/91543/4940/9636/4599/5610/10410/6772/4939/4938/27074/4061/5359/10346/200315/10581/8519/103/8638/6737/24138/684/7153/117854/3428/84875/85363/5371/6041/7706/9582/558/2219/6993/3838/383/3669/6590/56829/7342/3965/10475/51495/51773/5586
GO:0060333	BP	GO:0060333	interferon-gamma-mediated signaling pathway	88	0.72718	2.37491	3.22436e-10	7.51829e-08	6.96947e-08	893	tags=35%, list=5%, signal=34%	4940/3665/6772/83666/4939/4938/2633/54625/10346/4502/8638/3126/6737/3105/10379/3717/6672/3136/9111/3662/85363/5371/2209/7706/3055/2634/3659/3135/3660/7294/383
GO:0045071	BP	GO:0045071	negative regulation of viral genome replication	51	0.813335	2.43865	3.4466e-10	7.81326e-08	7.24291e-08	490	tags=41%, list=2%, signal=40%	3434/91543/4940/9636/4599/5610/10410/4939/4938/5359/200315/10581/8519/8638/24138/684/117854/3428/84875/6041/9582
GO:0050792	BP	GO:0050792	regulation of viral process	182	0.604119	2.15859	6.34218e-10	1.39888e-07	1.29676e-07	1437	tags=24%, list=7%, signal=23%	3434/91543/4940/9636/4599/5610/10410/6772/4939/4938/27074/4061/5359/10346/200315/10581/8519/103/8638/6737/24138/684/7153/117854/3428/84875/85363/5371/6041/7706/9582/558/2219/6993/3838/3669/6590/56829/7342/3965/10475/51495/51773/5586
GO:0071346	BP	GO:0071346	cellular response to interferon-gamma	173	0.613313	2.18165	8.64193e-10	1.85597e-07	1.72049e-07	730	tags=24%, list=4%, signal=23%	6347/4940/6355/3665/6772/83666/4939/4938/2633/54625/10346/4502/8638/3126/115361/6737/3105/10379/115362/3717/6672/3136/9111/3662/85363/10096/356/2635/5371/3799/2209/965/7706/834/3055/2634/3659/3135/7099/3660/7294
GO:0045069	BP	GO:0045069	regulation of viral genome replication	80	0.732189	2.34201	1.11938e-09	2.34238e-07	2.17139e-07	490	tags=29%, list=2%, signal=28%	3434/91543/4940/9636/4599/5610/10410/4939/4938/5359/200315/10581/8519/103/8638/24138/684/7153/117854/3428/84875/6041/9582
GO:0006401	BP	GO:0006401	RNA catabolic process	398	-0.459023	-1.81417	1.84148e-09	3.75707e-07	3.48281e-07	2410	tags=29%, list=12%, signal=26%	23644/5709/3192/9811/80349/65110/27327/10922/23658/57819/7431/6556/3315/207/6158/4848/3183/4849/6050/6160/79048/10140/6189/4736/7812/6207/6170/22794/10644/7314/6201/115024/27161/5394/6128/27258/1797/5714/4904/57690/6224/6159/9261/10949/5682/6161/5436/6168/8531/6125/6155/56915/9887/8761/27044/22882/118460/6039/7311/246243/6176/8021/328/6138/23589/26986/6205/3921/5710/51538/9045/6230/6164/8148/678/…
GO:0045088	BP	GO:0045088	regulation of innate immune response	301	0.51495	1.93469	9.35564e-09	1.86223e-06	1.72629e-06	1303	tags=23%, list=7%, signal=22%	3665/6772/11274/83666/3430/710/79132/5359/54625/81030/103/6737/3105/634/2358/2867/115362/3717/8454/117854/3428/29110/9111/85363/5058/121260/170482/5720/6041/4067/3055/8807/3902/51311/26191/3455/5684/3659/3135/7099/10906/9861/2219/7294/5336/8772/5701/5687/1147/406991/7804/5686/329/383/10621/3093/3320/10859/5685/2268/58484/3822/338339/9868/84868/6421/3965/10622/4332
GO:0005925	CC	GO:0005925	focal adhesion	410	-0.442405	-1.75231	1.51691e-08	2.906e-06	2.69386e-06	2087	tags=26%, list=11%, signal=24%	129804/3315/3716/64098/6522/22888/5329/55679/1265/6160/81/57175/7171/11261/6189/2319/4736/23332/6207/1605/2768/2314/2185/6201/5605/9815/6128/2783/823/23396/58497/87/5216/3603/118/3159/402/84964/5478/6168/30011/6125/6155/247/6251/960/5595/5094/81873/10174/6176/7408/3688/7041/2316/3611/26986/6205/10094/83478/23164/79026/375/2934/1465/7094/6237/3190/977/3987/6191/6208/6143/6209/9124/976/998/6133/231…
GO:0030055	CC	GO:0030055	cell-substrate junction	417	-0.441905	-1.75486	1.53851e-08	2.906e-06	2.69386e-06	2087	tags=26%, list=11%, signal=24%	129804/3315/3716/64098/6522/22888/5329/55679/1265/6160/81/57175/7171/11261/6189/2319/4736/23332/6207/1605/2768/2314/2185/6201/5605/9815/6128/2783/823/23396/58497/87/5216/3603/118/3159/402/84964/5478/6168/30011/6125/6155/247/6251/960/5595/5094/81873/10174/6176/7408/3688/7041/2316/3611/26986/6205/10094/83478/23164/79026/375/2934/1465/7094/6237/3190/977/3987/6191/6208/6143/6209/9124/976/998/6133/231…
GO:0019843	MF	GO:0019843	rRNA binding	59	-0.714325	-2.22834	1.56677e-08	2.906e-06	2.69386e-06	1752	tags=46%, list=9%, signal=42%	84294/64963/6207/79159/6125/23107/23212/7263/283/6205/65003/6191/6208/1938/6147/6133/1153/6136/55052/6122/140032/6132/6193/6203/6188/6175/6192
GO:0035455	BP	GO:0035455	response to interferon-alpha	20	0.903234	2.26272	5.52824e-08	1.00258e-05	9.2939e-06	829	tags=65%, list=4%, signal=62%	3433/3437/4600/5610/10410/27074/10581/8519/103/684/3455/558/2621
GO:0032103	BP	GO:0032103	positive regulation of response to external stimulus	485	0.43957	1.7206	1.19723e-07	2.12403e-05	1.96898e-05	1972	tags=21%, list=10%, signal=19%	3627/3665/55601/83666/3430/79132/5359/51284/81030/7941/1230/2358/2867/115362/3717/8454/117854/3428/29110/9111/85363/5159/1901/5058/121260/1075/9958/120892/8737/170482/5720/6809/56670/4067/3055/8807/3902/51311/23328/51738/5684/5880/26228/3135/7099/26057/9861/2219/7294/695/1051/5336/388325/8772/5701/158747/5687/1147/406991/2621/5686/383/10621/3093/3600/3320/23643/102/5743/5685/58484/3822/338339/355…
GO:0022627	CC	GO:0022627	cytosolic small ribosomal subunit	45	-0.725319	-2.15368	2.83691e-07	4.92596e-05	4.56637e-05	1751	tags=64%, list=9%, signal=59%	6189/64963/6207/6201/6224/1939/7311/3039/6205/3921/6230/6191/6208/6194/6209/6227/6229/6202/6235/140032/6233/6193/6187/6203/6228/6210/6188/6218/6192
GO:0016887	MF	GO:0016887	ATPase activity	451	0.441475	1.71911	3.33636e-07	5.6725e-05	5.25842e-05	2573	tags=25%, list=13%, signal=22%	55601/85441/64135/79132/23586/91351/27348/57674/3310/19/6890/79895/7153/3304/3311/197322/4343/23457/154664/8467/9585/3303/9319/3799/6891/10721/83479/84896/2181/29028/1105/57130/11056/91607/9775/3312/4175/10058/57169/9861/10146/80007/10112/3832/10079/79029/5701/1974/257218/538/3070/23347/10845/3320/23095/55636/401720/3833/89797/523/84515/3416/11004/23200/56992/10730/23456/81930/1062/9493/56916/639…
GO:0005844	CC	GO:0005844	polysome	68	-0.652625	-2.08635	3.93172e-07	6.54832e-05	6.07031e-05	2177	tags=40%, list=11%, signal=35%	7431/6311/4733/6160/4736/6170/27161/6128/8667/5682/6161/6191/6143/6194/1938/689/6227/25873/84316/6152/6235/6130/6156/6132/6228/6188/6192
GO:0015935	CC	GO:0015935	small ribosomal subunit	73	-0.642465	-2.10077	6.06379e-07	9.89731e-05	9.17483e-05	2138	tags=53%, list=11%, signal=48%	6183/51116/51650/6189/64963/6207/51021/6201/6224/65993/1939/23107/64951/7818/7311/64969/3039/6205/3921/6230/6191/6208/6194/6209/6227/6229/6202/54460/6235/140032/6233/6193/6187/6203/6228/6210/6188/6218/6192
GO:0003779	MF	GO:0003779	actin binding	424	-0.41302	-1.64475	6.77929e-07	0.000108482	0.000100563	2540	tags=23%, list=13%, signal=20%	23623/1729/26258/6645/286527/3652/7114/3192/4130/4649/6640/800/4650/23499/83988/64098/55201/29109/1265/81/57175/9645/9275/7171/9026/25/4641/64601/3983/1605/1627/28988/2314/2039/22921/4542/11034/6622/8851/87/5216/9051/29964/118/832/57617/4647/120/9087/170954/4046/81873/9948/53827/7408/142678/2010/3688/283/4638/10634/2316/92241/199/3636/10094/23164/2934/23406/7094/22885/79585/11344/1938/10810/9124/…
GO:0051015	MF	GO:0051015	actin filament binding	201	-0.490514	-1.80704	8.20875e-07	0.000126478	0.000117245	2061	tags=26%, list=10%, signal=23%	23499/55201/29109/81/57175/7171/9026/25/4641/64601/3983/1627/28988/2314/2039/4542/11034/8851/87/9051/118/832/4647/120/81873/9948/10634/2316/92241/199/10094/23164/2934/23406/7094/22885/79585/11344/1938/9463/8522/7739/4635/7168/10095/2017/64005/10093/274/7125/201191/11151
[truncated: 190 more rows]

## Sheet: S3
enrichKEGG (GSE121239)
	ID	Description	GeneRatio	BgRatio	pvalue	p.adjust	qvalue	geneID	Count
[truncated: 488 more rows]

## Sheet: S4
gseKEGG (GSE121139)
	ID	Description	setSize	enrichmentScore	NES	pvalue	p.adjust	qvalues	rank	leading_edge	core_enrichment
[truncated: 108 more rows]

## Sheet: S5
Relationship between MX2 and pathway genes (enrichKEGG_GSE121239)
[truncated: 43 more rows]

[truncated: 5 more sheets: S6, S7, S8, S9, S10]
