# Supplementary material for: MX2: Identification and systematic mechanistic analysis of a novel immune-related biomarker for systemic lupus erythematosus
Source: Front Immunol. 2022 Aug 18;13:978851. doi: 10.3389/fimmu.2022.978851 (PMC9433551; doi:10.3389/fimmu.2022.978851)
Supplement: Supplementary file 1 — The information of datasets and screening for MX2. [file DataSheet_1.zip › Supplementary materials (1)/Supplementary materials/Supplementary file 4.xlsx]

## Sheet: S1
ssGSEA (GSE121239)
	Activated CD8 T cell	Central memory CD8 T cell	Effector memeory CD8 T cell	Activated CD4 T cell	Central memory CD4 T cell	Effector memeory CD4 T cell	T follicular helper cell	Gamma delta T cell	Type 1 T helper cell	Type 17 T helper cell	Type 2 T helper cell	Regulatory T cell	Activated B cell	Immature B cell	Memory B cell	Natural killer cell	CD56bright natural killer cell	CD56dim natural killer cell	Myeloid derived suppressor cell	Natural killer T cell	Activated dendritic cell	Plasmacytoid dendritic cell	Immature dendritic cell	Macrophage	Eosinophil	Mast cell	Monocyte	Neutrophil	group	MX2 group	sample
GSM3428310	0.679139	0.389083	0.60065	0.201084	0.661768	0.397797	0.244092	0.445331	0.327159	0.100089	-0.0588397	0.234086	0.39456	0.514928	0.149093	0.392117	0.428492	0.302644	0.743388	0.235223	0.545195	0.602885	0.355421	0.408049	0.233272	0.364775	0.665925	0.810915	Normal		GSM3428310
GSM3428311	0.699475	0.376986	0.620247	0.229787	0.692705	0.383327	0.255617	0.440324	0.324763	0.0849959	-0.0133245	0.253841	0.414578	0.541589	0.13926	0.411174	0.433966	0.328771	0.745203	0.265854	0.553005	0.596045	0.34507	0.408965	0.240621	0.452208	0.67094	0.727318	Normal		GSM3428311
GSM3428312	0.680364	0.394599	0.612029	0.24205	0.677488	0.379266	0.27551	0.437047	0.312326	0.0851607	-0.00536122	0.230131	0.361893	0.519649	0.145303	0.363056	0.447114	0.34173	0.736245	0.224892	0.589187	0.596416	0.352356	0.42374	0.212623	0.434703	0.688187	0.76396	Normal		GSM3428312
GSM3428313	0.706262	0.40242	0.636065	0.222408	0.692884	0.383164	0.296013	0.447158	0.321054	0.073452	-0.0190846	0.223605	0.414074	0.541494	0.131401	0.400333	0.428013	0.366659	0.740646	0.295287	0.580641	0.602961	0.33256	0.368288	0.202322	0.374919	0.662564	0.781282	Normal		GSM3428313
GSM3428314	0.687214	0.406441	0.611456	0.20196	0.688904	0.430735	0.273699	0.447761	0.32817	0.0774547	-0.0453926	0.213446	0.317211	0.480755	0.112305	0.392359	0.430006	0.3625	0.728509	0.298365	0.58038	0.60936	0.34814	0.406474	0.214649	0.450659	0.684269	0.790849	Normal		GSM3428314
GSM3428315	0.671872	0.355276	0.613605	0.211281	0.689723	0.419612	0.248854	0.460246	0.320568	0.0887792	-0.0157575	0.277371	0.347362	0.524833	0.137485	0.403629	0.422206	0.309224	0.729948	0.233996	0.602032	0.644186	0.357217	0.41006	0.182235	0.435963	0.72311	0.847091	Normal		GSM3428315
GSM3428316	0.700182	0.356652	0.627695	0.278231	0.696452	0.454418	0.247465	0.482969	0.324166	0.0881401	0.0122092	0.264924	0.334166	0.519974	0.141492	0.389206	0.444918	0.362883	0.747095	0.248507	0.595175	0.634878	0.375951	0.384196	0.22934	0.417608	0.695669	0.7926	Normal		GSM3428316
GSM3428317	0.680137	0.374411	0.634607	0.216689	0.704258	0.43155	0.274949	0.484215	0.314308	0.10147	0.0382756	0.295394	0.330534	0.533984	0.136899	0.412828	0.41378	0.354264	0.760365	0.281842	0.573284	0.633473	0.377834	0.428862	0.239136	0.426117	0.730091	0.824701	Normal		GSM3428317
GSM3428318	0.685073	0.338257	0.62485	0.273706	0.695072	0.462622	0.255605	0.483053	0.315267	0.0708749	0.0141038	0.234735	0.396831	0.55976	0.154882	0.378778	0.439849	0.321053	0.712888	0.266017	0.596086	0.61839	0.376766	0.38435	0.234407	0.4583	0.690267	0.797772	Normal		GSM3428318
GSM3428319	0.711363	0.362573	0.61252	0.246985	0.696462	0.443767	0.250762	0.458746	0.309736	0.0783334	-0.0321997	0.236933	0.352188	0.495171	0.142619	0.373483	0.446027	0.329481	0.720901	0.231424	0.627822	0.647813	0.410748	0.419896	0.244767	0.466742	0.69089	0.821178	Normal		GSM3428319
GSM3428320	0.712515	0.327017	0.635503	0.236053	0.721033	0.417531	0.263764	0.451151	0.313948	0.0658889	-0.028578	0.208145	0.379477	0.54089	0.163693	0.394212	0.426068	0.369486	0.732612	0.278561	0.547848	0.647498	0.352428	0.371492	0.246424	0.40455	0.701002	0.783409	Normal		GSM3428320
GSM3428321	0.690824	0.430312	0.625881	0.244416	0.686585	0.392019	0.274739	0.467631	0.326995	0.121601	0.000436205	0.214854	0.392805	0.513125	0.146323	0.394899	0.4451	0.30874	0.74537	0.25361	0.622471	0.668321	0.370529	0.372284	0.181676	0.43692	0.693691	0.81944	Normal		GSM3428321
GSM3428322	0.704222	0.342834	0.612713	0.229392	0.683306	0.441927	0.268256	0.461038	0.327483	0.101491	0.00139624	0.217783	0.39743	0.446658	0.165411	0.399088	0.451556	0.338662	0.707308	0.260006	0.59823	0.652567	0.350793	0.37925	0.18262	0.433005	0.698389	0.783208	Normal		GSM3428322
GSM3428323	0.704424	0.380808	0.615573	0.281523	0.70802	0.441924	0.272332	0.472192	0.306681	0.0410297	0.0516432	0.237035	0.443384	0.483392	0.163252	0.374094	0.426934	0.385931	0.714802	0.27326	0.575528	0.637192	0.38982	0.368454	0.198236	0.4095	0.690317	0.778016	Normal		GSM3428323
GSM3428324	0.708306	0.400551	0.611542	0.249192	0.683243	0.429316	0.265235	0.472934	0.324967	0.0898551	0.0199673	0.259201	0.368879	0.51033	0.150428	0.388258	0.457906	0.374975	0.746393	0.277576	0.587308	0.638274	0.355641	0.395892	0.243492	0.420282	0.684734	0.793792	Normal		GSM3428324
GSM3428325	0.720235	0.386907	0.646971	0.260895	0.708224	0.419795	0.271509	0.470115	0.320197	0.117378	0.0374814	0.244466	0.382548	0.558503	0.145705	0.394387	0.432663	0.341053	0.749475	0.244472	0.57444	0.632974	0.398794	0.374632	0.251773	0.381232	0.668697	0.796999	Normal		GSM3428325
GSM3428326	0.689612	0.392958	0.637292	0.276272	0.708368	0.442958	0.247436	0.469755	0.302776	0.0838421	0.0207067	0.291928	0.352323	0.458957	0.166947	0.381994	0.434909	0.325122	0.728074	0.244785	0.613772	0.637297	0.346284	0.40072	0.172191	0.394124	0.701193	0.777291	Normal		GSM3428326
GSM3428327	0.689549	0.353055	0.622968	0.25185	0.701667	0.420663	0.267637	0.466325	0.322347	0.0939593	0.0272154	0.226546	0.352743	0.448658	0.134095	0.390549	0.442945	0.334114	0.73676	0.280495	0.609603	0.651687	0.416302	0.416712	0.276311	0.494543	0.705009	0.807596	Normal		GSM3428327
GSM3428328	0.700714	0.407556	0.615607	0.197484	0.681339	0.378566	0.258792	0.434849	0.32233	0.00457622	-0.0569435	0.249055	0.405316	0.525656	0.144605	0.412107	0.441254	0.337024	0.7314	0.256039	0.593013	0.66393	0.342051	0.381258	0.183642	0.423964	0.697364	0.784605	Normal		GSM3428328
GSM3428329	0.714275	0.3369	0.61698	0.258475	0.701445	0.44059	0.263365	0.452691	0.311147	0.130759	0.0437932	0.243252	0.338849	0.538734	0.133923	0.393945	0.443324	0.341378	0.718438	0.261391	0.584114	0.636361	0.378869	0.398857	0.210293	0.426912	0.697754	0.809711	Normal		GSM3428329
GSM3428330	0.648963	0.348573	0.577846	0.211698	0.65855	0.405923	0.20294	0.449877	0.328443	0.0558838	-0.00283607	0.217778	0.368727	0.361292	0.166002	0.385987	0.409929	0.27013	0.710475	0.228369	0.605291	0.621603	0.35523	0.398641	0.229812	0.413782	0.657054	0.858606	SLE	low	GSM3428330
GSM3428331	0.678778	0.35251	0.596873	0.23712	0.702484	0.401793	0.250611	0.487621	0.33388	0.0854149	0.00684268	0.167832	0.363905	0.376214	0.191962	0.365134	0.423867	0.306232	0.745011	0.238961	0.589682	0.592295	0.364715	0.400428	0.179535	0.511092	0.651766	0.840225	SLE	low	GSM3428331
GSM3428332	0.563859	0.3324	0.520617	0.101709	0.615186	0.378495	0.175154	0.45329	0.306178	0.0408635	-0.0963253	0.221371	0.280753	0.287571	0.0717866	0.408304	0.402286	0.237348	0.696146	0.184209	0.626204	0.634122	0.330249	0.379016	0.178406	0.44174	0.673988	0.875732	SLE	low	GSM3428332
GSM3428333	0.68276	0.356273	0.604941	0.271166	0.689876	0.428744	0.247768	0.47904	0.339124	0.080736	0.00851928	0.230001	0.353997	0.427922	0.188913	0.378292	0.417289	0.344773	0.736191	0.236629	0.589615	0.596268	0.356692	0.395875	0.172943	0.491791	0.682085	0.805636	SLE	low	GSM3428333
GSM3428334	0.694065	0.370463	0.598289	0.261092	0.688139	0.458188	0.268963	0.488997	0.324697	0.0560186	0.0831054	0.227657	0.210392	0.291735	0.166026	0.395603	0.445685	0.378461	0.693973	0.242799	0.577385	0.53909	0.349422	0.410687	0.176677	0.349857	0.662628	0.7496	SLE	low	GSM3428334
GSM3428335	0.664079	0.400703	0.548393	0.250088	0.665871	0.434477	0.302938	0.46758	0.325388	0.0757408	0.0339	0.278667	0.462013	0.563669	0.185466	0.37832	0.45015	0.357771	0.725749	0.249612	0.57454	0.595924	0.329179	0.397319	0.147769	0.428724	0.686298	0.750495	SLE	low	GSM3428335
GSM3428336	0.698543	0.388676	0.616254	0.193279	0.65109	0.421793	0.294366	0.448087	0.309433	0.129613	-0.00267058	0.293101	0.447715	0.580852	0.16502	0.40688	0.450206	0.353125	0.756496	0.260828	0.607913	0.571594	0.358545	0.425926	0.226949	0.440265	0.69663	0.751208	SLE	low	GSM3428336
GSM3428337	0.687661	0.381942	0.611747	0.204794	0.638296	0.399367	0.272677	0.458314	0.307269	0.12682	0.00742021	0.313404	0.454505	0.6124	0.153179	0.407497	0.4456	0.386388	0.769923	0.249183	0.597986	0.609145	0.368961	0.418213	0.190683	0.444044	0.683349	0.735561	SLE	low	GSM3428337
GSM3428338	0.663891	0.395124	0.589504	0.152624	0.594495	0.356512	0.25801	0.401488	0.326005	0.050322	-0.106326	0.254992	0.396944	0.532916	0.134053	0.418128	0.455158	0.366411	0.742832	0.217206	0.593731	0.601731	0.319184	0.414057	0.169642	0.432047	0.671313	0.741444	SLE	low	GSM3428338
GSM3428339	0.686318	0.3528	0.592859	0.228685	0.662641	0.407517	0.246479	0.412482	0.324017	0.116577	-0.0576772	0.182599	0.359353	0.459249	0.186059	0.357869	0.452207	0.343361	0.72707	0.149093	0.565368	0.586024	0.357253	0.377256	0.103587	0.415277	0.603585	0.792343	SLE	low	GSM3428339
GSM3428340	0.721446	0.389721	0.59928	0.224245	0.662773	0.402214	0.246787	0.447827	0.307288	0.0960814	-0.021296	0.26966	0.389345	0.50229	0.201622	0.386214	0.454945	0.307952	0.722347	0.202221	0.564293	0.581319	0.341529	0.362518	0.175306	0.396118	0.655392	0.759236	SLE	low	GSM3428340
GSM3428341	0.712495	0.358341	0.581322	0.206768	0.63348	0.40419	0.268172	0.398543	0.321668	0.0930549	-0.0603354	0.213007	0.398391	0.44613	0.15961	0.374089	0.488659	0.297186	0.701084	0.163654	0.57553	0.575099	0.282372	0.325728	0.13885	0.357622	0.63189	0.772028	SLE	low	GSM3428341
GSM3428342	0.722872	0.351042	0.581697	0.259483	0.646083	0.387857	0.24111	0.437606	0.319524	0.127688	-0.0175346	0.23682	0.384789	0.510249	0.151147	0.373503	0.456518	0.29742	0.72136	0.211269	0.546549	0.604848	0.336906	0.357891	0.175409	0.420462	0.635	0.742605	SLE	low	GSM3428342
GSM3428343	0.687156	0.334697	0.548169	0.207014	0.648992	0.363662	0.220236	0.405401	0.3079	0.10681	-0.0144913	0.159589	0.339575	0.462665	0.224361	0.386363	0.462071	0.278636	0.675253	0.182996	0.553082	0.620564	0.326534	0.322444	0.181167	0.407676	0.637686	0.731671	SLE	low	GSM3428343
GSM3428344	0.714161	0.371998	0.600391	0.234716	0.677059	0.442826	0.215453	0.469999	0.309745	0.0889592	-0.0269932	0.202732	0.198632	0.419098	0.207335	0.361892	0.44736	0.31269	0.722485	0.192593	0.540107	0.560322	0.320516	0.383167	0.134398	0.373775	0.634299	0.753289	SLE	low	GSM3428344
GSM3428345	0.706658	0.356584	0.586111	0.251836	0.628192	0.433589	0.200145	0.458939	0.318505	0.111839	0.0163911	0.162551	0.212467	0.426337	0.181091	0.348139	0.451286	0.304288	0.713987	0.190636	0.517325	0.59936	0.342902	0.34539	0.13903	0.363661	0.624795	0.724949	SLE	low	GSM3428345
GSM3428346	0.706824	0.352379	0.594523	0.249919	0.647438	0.418936	0.196046	0.437756	0.324919	0.110913	0.0192444	0.156114	0.232182	0.409213	0.242791	0.353348	0.446274	0.317362	0.745142	0.206538	0.518775	0.606798	0.310049	0.351684	0.116614	0.36782	0.586047	0.735714	SLE	low	GSM3428346
GSM3428347	0.685193	0.333251	0.563002	0.241372	0.648915	0.440657	0.203702	0.465586	0.321984	0.101833	0.0335494	0.138328	0.219951	0.413697	0.20915	0.365057	0.440959	0.273311	0.732468	0.186356	0.558586	0.61652	0.340449	0.373857	0.110364	0.40216	0.633658	0.773259	SLE	low	GSM3428347
GSM3428348	0.702168	0.333918	0.583832	0.242636	0.623174	0.441403	0.189811	0.440243	0.306464	0.107097	0.0125474	0.139144	0.174474	0.402417	0.201294	0.359529	0.456639	0.302595	0.708209	0.195211	0.494232	0.592279	0.316262	0.350689	0.120215	0.339165	0.594702	0.720326	SLE	low	GSM3428348
GSM3428349	0.703826	0.34768	0.566028	0.278443	0.645637	0.443785	0.167745	0.434489	0.30948	0.0923175	0.0121218	0.0748586	0.198509	0.380641	0.21368	0.327866	0.445222	0.299195	0.696677	0.199897	0.491545	0.591471	0.343698	0.305008	0.114071	0.355661	0.561954	0.687745	SLE	low	GSM3428349
GSM3428350	0.60237	0.369277	0.489322	0.273205	0.648995	0.40874	0.202768	0.464207	0.265252	0.120446	0.115545	0.244096	0.19306	0.421998	0.125319	0.393645	0.422706	0.269269	0.71014	0.242563	0.652066	0.60022	0.396944	0.419775	0.0863778	0.481948	0.647987	0.853603	SLE	high	GSM3428350
GSM3428351	0.575974	0.352082	0.5385	0.215792	0.651574	0.384549	0.241877	0.460201	0.306503	0.0807775	0.0610411	0.26793	0.203409	0.462963	0.0749339	0.389807	0.40571	0.292147	0.712477	0.222915	0.667177	0.574681	0.378444	0.438424	0.0953106	0.473051	0.68614	0.861504	SLE	high	GSM3428351
GSM3428352	0.582982	0.390007	0.518328	0.232013	0.603806	0.424569	0.23782	0.458659	0.291393	0.110004	0.0671457	0.305318	0.191081	0.385281	0.109009	0.377517	0.419703	0.290107	0.693245	0.175954	0.680564	0.584955	0.382975	0.416689	0.066342	0.458475	0.645185	0.858802	SLE	high	GSM3428352
GSM3428353	0.66963	0.372254	0.57135	0.27998	0.665114	0.437833	0.253063	0.46271	0.313333	0.110192	0.033886	0.25239	0.247809	0.421625	0.16097	0.40417	0.441404	0.337033	0.730023	0.203603	0.623582	0.587549	0.384337	0.408466	0.0756639	0.467808	0.674856	0.817596	SLE	high	GSM3428353
GSM3428354	0.666718	0.378616	0.572385	0.301475	0.668941	0.443026	0.261321	0.490027	0.323976	0.13251	0.0757004	0.267898	0.25754	0.464217	0.133648	0.401204	0.442762	0.342373	0.741303	0.250227	0.614227	0.599752	0.388836	0.407462	0.130018	0.47549	0.666636	0.859103	SLE	high	GSM3428354
GSM3428355	0.681421	0.417196	0.593047	0.271147	0.679659	0.44746	0.25645	0.493528	0.334643	0.106868	0.0441342	0.317334	0.27564	0.448934	0.159907	0.409773	0.427495	0.337194	0.754073	0.245744	0.606977	0.622511	0.359931	0.401737	0.128759	0.453903	0.666862	0.817466	SLE	high	GSM3428355
GSM3428356	0.64777	0.396461	0.597426	0.268274	0.668597	0.451515	0.252267	0.496516	0.330741	0.111071	0.0671489	0.323874	0.270445	0.442115	0.152158	0.414971	0.426189	0.335125	0.780007	0.258473	0.629866	0.607776	0.363723	0.409322	0.139891	0.462203	0.668023	0.865602	SLE	high	GSM3428356
GSM3428357	0.646769	0.374774	0.563707	0.328178	0.654502	0.419994	0.252641	0.486537	0.302027	0.137258	0.0896275	0.322976	0.202433	0.442026	0.206667	0.40615	0.438263	0.327327	0.746544	0.256441	0.641233	0.619114	0.421677	0.429918	0.155724	0.507134	0.652158	0.866455	SLE	high	GSM3428357
GSM3428358	0.706269	0.402458	0.622989	0.294402	0.672068	0.430416	0.217146	0.458153	0.317709	0.113607	0.0555168	0.246493	0.289136	0.398925	0.165656	0.405963	0.429638	0.30195	0.738028	0.218211	0.524998	0.550289	0.385775	0.39793	0.156232	0.373163	0.652224	0.762214	SLE	high	GSM3428358
GSM3428359	0.707663	0.403176	0.609513	0.261255	0.650487	0.376655	0.241883	0.467887	0.328833	0.108321	-0.054821	0.238133	0.322396	0.394986	0.183315	0.386248	0.445047	0.341863	0.693148	0.204912	0.528889	0.594514	0.321083	0.383495	0.137486	0.377868	0.668042	0.736081	SLE	low	GSM3428359
GSM3428360	0.680989	0.404435	0.589689	0.282675	0.681061	0.425889	0.23047	0.472856	0.324219	0.0900271	-0.00375622	0.247325	0.305682	0.399619	0.164427	0.399436	0.450096	0.331302	0.728867	0.220103	0.563582	0.600143	0.341158	0.384976	0.151793	0.398493	0.690654	0.811184	SLE	high	GSM3428360
GSM3428361	0.614411	0.325328	0.555917	0.216548	0.663002	0.362755	0.205385	0.462995	0.285701	0.143876	0.0490571	0.284462	0.376574	0.56176	0.130526	0.420165	0.405346	0.270788	0.762169	0.202316	0.625117	0.599669	0.314152	0.395298	0.167668	0.431393	0.664138	0.832004	SLE	low	GSM3428361
GSM3428362	0.643421	0.356922	0.580203	0.242841	0.623633	0.396424	0.214943	0.4325	0.289884	0.114943	0.0479262	0.283235	0.343332	0.55133	0.190449	0.402771	0.438529	0.292485	0.723282	0.210323	0.587169	0.611138	0.372986	0.439766	0.189727	0.492736	0.664962	0.825128	SLE	high	GSM3428362
GSM3428363	0.633983	0.358846	0.572831	0.217145	0.60589	0.369436	0.218149	0.425016	0.292883	0.131196	0.0743043	0.292709	0.341094	0.550974	0.163231	0.411892	0.429958	0.308574	0.726477	0.202588	0.589567	0.607423	0.34909	0.440128	0.144808	0.440881	0.648451	0.857258	SLE	high	GSM3428363
GSM3428364	0.664914	0.367811	0.593092	0.239624	0.622433	0.408172	0.211898	0.4528	0.310782	0.138103	0.0699411	0.305094	0.414132	0.562343	0.184987	0.407949	0.442935	0.332877	0.742195	0.218774	0.587992	0.599806	0.361516	0.408667	0.158493	0.45006	0.665919	0.815708	SLE	high	GSM3428364
GSM3428365	0.675703	0.376809	0.58346	0.260517	0.655156	0.403246	0.21731	0.450093	0.306393	0.0998227	0.0869201	0.302797	0.377714	0.573611	0.160664	0.387269	0.434435	0.332382	0.746894	0.213194	0.597029	0.627772	0.358798	0.41366	0.177212	0.471094	0.6513	0.824713	SLE	high	GSM3428365
GSM3428366	0.702445	0.395968	0.653981	0.254786	0.696424	0.473192	0.262398	0.450536	0.329945	0.0917488	0.0151118	0.243825	0.380205	0.545977	0.179151	0.352905	0.422336	0.363309	0.740727	0.284691	0.570251	0.585125	0.314744	0.379618	0.194749	0.383383	0.6392	0.769892	SLE	low	GSM3428366
GSM3428367	0.723707	0.417168	0.646309	0.269008	0.654552	0.405515	0.274776	0.448283	0.316724	0.108667	0.0138827	0.24165	0.414745	0.513947	0.172111	0.393498	0.435293	0.370404	0.711633	0.237952	0.54921	0.595276	0.362239	0.416253	0.213645	0.410385	0.662961	0.777319	SLE	high	GSM3428367
GSM3428368	0.720551	0.378776	0.639368	0.31863	0.667595	0.426775	0.248221	0.446025	0.324257	0.123163	0.0715644	0.259883	0.471744	0.616567	0.177476	0.400132	0.423664	0.363667	0.731728	0.240496	0.535635	0.606938	0.359976	0.360902	0.149013	0.409827	0.624674	0.738793	SLE	high	GSM3428368
GSM3428369	0.70585	0.372559	0.629147	0.328429	0.663987	0.445961	0.238238	0.460252	0.318891	0.13925	0.0840792	0.267791	0.433423	0.592231	0.189053	0.384273	0.428453	0.346075	0.741284	0.24408	0.55425	0.606998	0.378448	0.403665	0.210767	0.443246	0.637302	0.78244	SLE	high	GSM3428369
GSM3428370	0.613022	0.367244	0.574754	0.187384	0.654779	0.41107	0.219942	0.436597	0.294081	0.122823	-0.012777	0.212853	0.182341	0.341717	0.179644	0.373213	0.463178	0.224353	0.716131	0.229483	0.650797	0.595018	0.351891	0.414224	0.148859	0.402026	0.692683	0.893232	SLE	high	GSM3428370
GSM3428371	0.631813	0.378216	0.577396	0.200749	0.657836	0.403749	0.207428	0.488619	0.313301	0.106367	-0.000699149	0.264929	0.179931	0.446542	0.220946	0.391036	0.447708	0.284639	0.751326	0.226113	0.6305	0.627275	0.338201	0.435998	0.216131	0.429889	0.691466	0.887882	SLE	low	GSM3428371
GSM3428372	0.63557	0.345374	0.585662	0.213074	0.608912	0.364757	0.197969	0.458031	0.305259	0.0972603	0.010544	0.230618	0.197535	0.410579	0.179744	0.377421	0.432892	0.284636	0.728902	0.225315	0.587827	0.605077	0.356993	0.426007	0.188891	0.446717	0.658824	0.869132	SLE	high	GSM3428372
GSM3428373	0.611428	0.359668	0.568207	0.193537	0.616365	0.367323	0.194493	0.470327	0.311575	0.110215	0.0384405	0.291459	0.214055	0.447043	0.170056	0.366015	0.435907	0.261116	0.72703	0.226573	0.592729	0.605434	0.367209	0.433764	0.207067	0.451141	0.666322	0.873232	SLE	high	GSM3428373
GSM3428374	0.720778	0.396682	0.631778	0.351566	0.703555	0.457852	0.247028	0.451892	0.311557	0.117276	0.0990455	0.28544	0.381358	0.508164	0.215093	0.370896	0.448318	0.374856	0.733015	0.286883	0.547963	0.556229	0.331272	0.346915	0.173506	0.375265	0.636212	0.777691	SLE	low	GSM3428374
GSM3428375	0.689387	0.414977	0.597927	0.287096	0.684135	0.378149	0.229272	0.417339	0.331746	0.0583385	0.0582721	0.236811	0.435933	0.498476	0.206534	0.379096	0.447987	0.338014	0.731724	0.201942	0.527698	0.61225	0.324706	0.363502	0.125482	0.384896	0.63942	0.802218	SLE	low	GSM3428375
GSM3428376	0.713748	0.368123	0.603704	0.329004	0.675011	0.392407	0.241501	0.425476	0.325385	0.0690298	0.0680009	0.238405	0.39812	0.572592	0.191801	0.382276	0.417248	0.347284	0.72421	0.247658	0.505648	0.591581	0.320929	0.349027	0.16933	0.377793	0.639738	0.77876	SLE	low	GSM3428376
GSM3428377	0.692405	0.403943	0.647629	0.25769	0.670986	0.408645	0.237936	0.462456	0.320329	0.0734337	0.0728634	0.209013	0.40744	0.467912	0.165054	0.380459	0.436862	0.325328	0.75686	0.215938	0.571208	0.562884	0.308762	0.381839	0.1232	0.396074	0.628733	0.650923	SLE	high	GSM3428377
GSM3428378	0.706851	0.391105	0.647467	0.250133	0.660988	0.421571	0.246301	0.432979	0.321751	0.0970502	0.0850563	0.166258	0.420494	0.508051	0.185042	0.351123	0.450249	0.295718	0.751542	0.142914	0.516276	0.562321	0.382512	0.335074	0.151592	0.364894	0.652078	0.60688	SLE	high	GSM3428378
GSM3428379	0.693101	0.410715	0.64149	0.28768	0.657339	0.418964	0.215367	0.466833	0.349135	0.105387	0.0525721	0.271403	0.412233	0.486372	0.153625	0.398699	0.446287	0.356998	0.737537	0.20865	0.58046	0.57309	0.316269	0.37503	0.150295	0.417313	0.645215	0.683684	SLE	low	GSM3428379
GSM3428380	0.726484	0.391854	0.632625	0.28573	0.664627	0.396401	0.225865	0.453268	0.35015	0.0916244	0.0493782	0.209127	0.442316	0.455537	0.148292	0.378504	0.43965	0.35173	0.717897	0.221963	0.540503	0.54832	0.298499	0.353665	0.0960489	0.371752	0.623572	0.632375	SLE	low	GSM3428380
GSM3428381	0.721313	0.40099	0.64257	0.335669	0.682996	0.428422	0.227239	0.48209	0.341282	0.0928939	0.0937401	0.254881	0.388833	0.46296	0.171086	0.375653	0.441566	0.358732	0.747767	0.228565	0.534135	0.546291	0.327764	0.35193	0.1342	0.387586	0.633404	0.628475	SLE	low	GSM3428381
GSM3428382	0.742196	0.398924	0.651157	0.269945	0.648729	0.406979	0.217919	0.443682	0.332465	0.0987623	0.0192248	0.183415	0.400071	0.449785	0.189264	0.383461	0.46972	0.342001	0.704121	0.179137	0.524764	0.559339	0.322978	0.322552	0.147055	0.413743	0.605146	0.602489	SLE	low	GSM3428382
GSM3428383	0.665116	0.344303	0.606119	0.190015	0.674051	0.400687	0.266358	0.459397	0.306365	0.0694141	0.0145772	0.243133	0.325935	0.430518	0.195219	0.386183	0.449669	0.31492	0.749742	0.260231	0.56085	0.590998	0.379898	0.440816	0.227044	0.469146	0.653446	0.803256	SLE	low	GSM3428383
GSM3428384	0.694231	0.335863	0.627228	0.221233	0.666422	0.417447	0.255601	0.456559	0.305256	0.0567172	0.0328995	0.210927	0.346151	0.451949	0.172828	0.382543	0.437668	0.352906	0.745609	0.257745	0.551618	0.589983	0.340196	0.417857	0.241632	0.470387	0.644872	0.769635	SLE	low	GSM3428384
GSM3428385	0.681846	0.363948	0.606165	0.161457	0.646861	0.362441	0.28875	0.432677	0.334245	0.0880697	-0.0927873	0.199855	0.377022	0.386056	0.182299	0.39461	0.443742	0.355486	0.70379	0.240468	0.578727	0.630093	0.30346	0.395519	0.190732	0.44703	0.693563	0.820797	SLE	low	GSM3428385
GSM3428386	0.666596	0.4203	0.625671	0.196297	0.666787	0.37057	0.277521	0.461469	0.33839	0.0794749	-0.0309722	0.235587	0.338778	0.380795	0.198439	0.378381	0.452624	0.372609	0.738145	0.252885	0.590768	0.622811	0.317031	0.412506	0.177812	0.456765	0.697575	0.802215	SLE	low	GSM3428386
GSM3428387	0.689177	0.369024	0.594696	0.232746	0.671914	0.393411	0.278737	0.464025	0.324275	0.0964307	-0.00230652	0.217504	0.314626	0.409743	0.149311	0.388455	0.42759	0.367833	0.730977	0.266653	0.570441	0.621863	0.348568	0.396342	0.221178	0.440918	0.675141	0.825136	SLE	low	GSM3428387
GSM3428388	0.703818	0.34738	0.60137	0.282068	0.685896	0.377243	0.255969	0.453137	0.295809	0.0508816	0.0154181	0.251947	0.389466	0.557948	0.1812	0.380249	0.403353	0.336291	0.73007	0.231961	0.549574	0.585144	0.377547	0.354025	0.197025	0.398014	0.630231	0.738962	SLE	low	GSM3428388
GSM3428389	0.731747	0.343202	0.603296	0.297877	0.675016	0.389603	0.222127	0.435214	0.317485	0.0857293	-0.0342012	0.220306	0.447977	0.483974	0.218977	0.380222	0.437338	0.33741	0.727045	0.222565	0.546994	0.611242	0.370452	0.337025	0.205853	0.430393	0.640848	0.739939	SLE	low	GSM3428389
GSM3428390	0.720527	0.371766	0.616629	0.275103	0.669947	0.389613	0.247587	0.452777	0.331459	0.113864	0.00832105	0.256137	0.421965	0.469576	0.195243	0.391301	0.446111	0.339639	0.719195	0.231696	0.541917	0.609039	0.359028	0.336267	0.219731	0.415415	0.641677	0.772688	SLE	low	GSM3428390
GSM3428391	0.721887	0.359755	0.614805	0.20512	0.685767	0.34417	0.259579	0.41119	0.342537	0.0236869	-0.102296	0.225645	0.428171	0.431221	0.160276	0.395671	0.41699	0.340759	0.698468	0.240481	0.544298	0.61676	0.307987	0.342582	0.235413	0.394608	0.640444	0.747045	SLE	low	GSM3428391
GSM3428392	0.734736	0.345748	0.60481	0.288837	0.667366	0.370445	0.251367	0.433819	0.338171	0.0969265	-0.0645595	0.234172	0.424323	0.452648	0.146546	0.386279	0.430446	0.377604	0.729161	0.204697	0.538897	0.594121	0.331627	0.346584	0.237015	0.424075	0.637878	0.748431	SLE	low	GSM3428392
GSM3428393	0.72129	0.393713	0.622019	0.223029	0.670641	0.392528	0.260413	0.437242	0.327872	0.120428	-0.0228373	0.278492	0.37704	0.415211	0.151937	0.413605	0.440338	0.334997	0.733412	0.22859	0.588242	0.610058	0.331286	0.378303	0.223851	0.435199	0.675997	0.7808	SLE	low	GSM3428393
GSM3428394	0.614588	0.388792	0.555335	0.225798	0.658981	0.416738	0.228574	0.497713	0.291246	0.126133	0.074566	0.259735	0.147971	0.348205	0.213265	0.41474	0.445298	0.263627	0.76324	0.221516	0.623729	0.595727	0.379514	0.438084	0.196848	0.49843	0.651478	0.799844	SLE	high	GSM3428394
GSM3428395	0.617132	0.362217	0.56149	0.272712	0.652139	0.428896	0.225185	0.470113	0.301881	0.125373	0.0471881	0.253481	0.152486	0.396811	0.186316	0.400805	0.425457	0.299959	0.743153	0.212673	0.624654	0.600504	0.381599	0.400648	0.185179	0.496068	0.647821	0.809282	SLE	high	GSM3428395
GSM3428396	0.64818	0.38473	0.572845	0.232926	0.640028	0.420435	0.234	0.480766	0.311536	0.110879	0.0704917	0.286067	0.166341	0.404583	0.176273	0.414738	0.46216	0.304677	0.748782	0.220745	0.604531	0.626808	0.369443	0.410504	0.174662	0.502044	0.65196	0.780191	SLE	high	GSM3428396
GSM3428397	0.651746	0.376621	0.588543	0.229565	0.642845	0.415843	0.225274	0.485876	0.311446	0.106746	0.0520912	0.265725	0.195772	0.388239	0.196927	0.396957	0.459196	0.301998	0.757295	0.233111	0.607289	0.625063	0.335335	0.407233	0.159119	0.503027	0.661045	0.790055	SLE	high	GSM3428397
GSM3428398	0.63375	0.382392	0.595276	0.228553	0.634074	0.420699	0.212904	0.494508	0.315904	0.122988	0.0567736	0.268121	0.205581	0.431648	0.209949	0.388335	0.463455	0.318434	0.75979	0.231769	0.6055	0.624804	0.360341	0.417275	0.186633	0.495178	0.648105	0.774552	SLE	high	GSM3428398
GSM3428399	0.610523	0.38014	0.581354	0.264011	0.646091	0.435186	0.221333	0.493474	0.307111	0.10237	0.0708685	0.280657	0.187901	0.428559	0.162438	0.385832	0.464848	0.300917	0.765304	0.216422	0.624058	0.627386	0.397283	0.423973	0.183919	0.517725	0.664052	0.801866	SLE	high	GSM3428399
GSM3428400	0.682059	0.384728	0.614921	0.250787	0.690996	0.455062	0.231473	0.443149	0.32085	0.102156	0.0697135	0.276804	0.29678	0.536406	0.112211	0.427533	0.422559	0.318529	0.73146	0.256696	0.595824	0.571247	0.34352	0.419789	0.192358	0.468224	0.6315	0.786728	SLE	high	GSM3428400
GSM3428401	0.72585	0.401416	0.643625	0.278143	0.664886	0.413116	0.240914	0.439711	0.350333	0.0818988	0.0212341	0.288816	0.318572	0.510781	0.107922	0.434915	0.422884	0.324383	0.720339	0.238411	0.559193	0.569468	0.378213	0.386684	0.197101	0.407014	0.610795	0.767552	SLE	high	GSM3428401
GSM3428402	0.701424	0.407055	0.628402	0.243031	0.641178	0.380324	0.247981	0.419854	0.347432	0.122733	0.00318696	0.3165	0.338342	0.512131	0.134583	0.401765	0.44119	0.351735	0.739838	0.211337	0.597405	0.616067	0.335415	0.399094	0.18444	0.45782	0.65727	0.776016	SLE	low	GSM3428402
GSM3428403	0.722131	0.412231	0.637378	0.294502	0.654877	0.408023	0.23024	0.428332	0.357981	0.106236	0.0650615	0.298912	0.338181	0.520596	0.152291	0.395208	0.448744	0.362003	0.728446	0.23205	0.555053	0.595924	0.318799	0.36809	0.150796	0.421501	0.63803	0.751217	SLE	high	GSM3428403
GSM3428404	0.691714	0.357884	0.614477	0.246787	0.651048	0.403165	0.266194	0.47421	0.340021	0.0892832	0.015948	0.191589	0.372352	0.454208	0.171437	0.387487	0.442139	0.339269	0.725884	0.1836	0.560875	0.60472	0.349856	0.345749	0.206815	0.433111	0.628709	0.745373	SLE	low	GSM3428404
GSM3428405	0.601215	0.324789	0.553943	0.17866	0.63835	0.427639	0.234081	0.473604	0.311702	0.104642	0.0201166	0.235047	0.297742	0.451364	0.190962	0.433624	0.455278	0.30346	0.725349	0.232457	0.619181	0.607622	0.336886	0.446157	0.17583	0.334251	0.65628	0.831872	SLE	high	GSM3428405
GSM3428406	0.703316	0.333925	0.609212	0.267813	0.647518	0.394585	0.260171	0.481972	0.333021	0.093215	0.0638618	0.229419	0.388529	0.427815	0.217072	0.384017	0.44702	0.376407	0.718367	0.239533	0.524093	0.594898	0.352567	0.364927	0.199475	0.437696	0.626558	0.732077	SLE	low	GSM3428406
GSM3428407	0.691475	0.334399	0.614502	0.30971	0.650752	0.410123	0.239624	0.483731	0.316731	0.123819	0.0758401	0.231632	0.380168	0.453182	0.170078	0.383643	0.43579	0.344281	0.708952	0.231476	0.531621	0.592273	0.368419	0.372723	0.181647	0.451983	0.618037	0.719526	SLE	low	GSM3428407
GSM3428408	0.637912	0.359909	0.56039	0.291275	0.637583	0.385744	0.231582	0.448066	0.324629	0.111351	0.0547209	0.309293	0.336109	0.547044	0.18254	0.380587	0.426159	0.323869	0.733775	0.225495	0.609304	0.607974	0.364627	0.42627	0.187857	0.500213	0.63604	0.832636	SLE	high	GSM3428408
GSM3428409	0.683122	0.376416	0.616302	0.252079	0.630416	0.408993	0.227613	0.451103	0.326838	0.117411	0.0537705	0.271038	0.367668	0.561482	0.208499	0.384872	0.447245	0.354544	0.749089	0.235278	0.573789	0.614966	0.357963	0.411504	0.178016	0.465907	0.631633	0.810907	SLE	high	GSM3428409
GSM3428410	0.704507	0.378811	0.628133	0.297743	0.656197	0.42288	0.24863	0.473581	0.318984	0.130739	0.069044	0.264805	0.359074	0.572319	0.242925	0.375247	0.435369	0.358343	0.719404	0.22543	0.566084	0.59593	0.359006	0.379686	0.1602	0.4804	0.636716	0.776291	SLE	high	GSM3428410
GSM3428411	0.691073	0.375624	0.636675	0.292126	0.66748	0.444471	0.217924	0.469207	0.31171	0.133536	0.036951	0.269991	0.363175	0.572987	0.211617	0.380602	0.431351	0.362074	0.729493	0.224147	0.576369	0.604668	0.351401	0.380529	0.166789	0.435998	0.648723	0.777526	SLE	high	GSM3428411
GSM3428412	0.706367	0.379959	0.58469	0.221535	0.644748	0.391071	0.239017	0.462694	0.307392	0.131038	0.00373079	0.246197	0.0850219	0.337439	0.13005	0.418458	0.468513	0.266301	0.741671	0.229956	0.604425	0.60627	0.376882	0.416137	0.163217	0.435413	0.665794	0.764275	SLE	low	GSM3428412
GSM3428413	0.700868	0.366447	0.606066	0.210837	0.64369	0.400223	0.231844	0.439745	0.315984	0.127862	0.0368034	0.270035	0.214556	0.415424	0.1683	0.421225	0.459856	0.31098	0.726736	0.202524	0.587039	0.618832	0.330746	0.402537	0.203947	0.43817	0.653979	0.800832	SLE	low	GSM3428413
GSM3428414	0.619113	0.362007	0.537121	0.149205	0.654072	0.340635	0.226177	0.436131	0.299934	0.0703969	-0.00901358	0.179324	0.0466702	0.30882	0.235791	0.411297	0.438503	0.255542	0.736356	0.151624	0.617368	0.624969	0.317771	0.39937	0.146194	0.42652	0.683912	0.784818	SLE	low	GSM3428414
GSM3428415	0.705445	0.357405	0.608761	0.226422	0.636455	0.414838	0.272673	0.416727	0.310496	0.120501	0.0698558	0.238186	0.362422	0.4853	0.189463	0.380783	0.444875	0.296313	0.73602	0.175626	0.553738	0.576877	0.365902	0.389438	0.220238	0.454724	0.591661	0.820797	SLE	high	GSM3428415
GSM3428416	0.693621	0.397184	0.608244	0.251518	0.64925	0.438044	0.267456	0.451263	0.342205	0.111062	0.0812893	0.294457	0.417883	0.469024	0.190416	0.393931	0.457685	0.329296	0.760509	0.221772	0.557396	0.589036	0.335716	0.39791	0.213981	0.432042	0.642155	0.831831	SLE	high	GSM3428416
GSM3428417	0.713901	0.42071	0.614169	0.273322	0.656637	0.393265	0.24556	0.440764	0.324789	0.119543	0.0488989	0.281158	0.397015	0.421606	0.196298	0.383893	0.445801	0.332735	0.748804	0.22943	0.541584	0.59913	0.310188	0.389553	0.172915	0.434902	0.639439	0.794988	SLE	high	GSM3428417
GSM3428418	0.716803	0.33316	0.612636	0.187865	0.649568	0.38878	0.25887	0.432336	0.329658	0.132071	-0.0418523	0.258816	0.262683	0.342358	0.165506	0.396973	0.426914	0.274165	0.731319	0.220765	0.558413	0.603505	0.352963	0.44843	0.221561	0.395667	0.660088	0.841662	SLE	low	GSM3428418
GSM3428419	0.716627	0.368597	0.620782	0.251215	0.661487	0.393886	0.277386	0.464832	0.3095	0.12125	0.0203554	0.249704	0.328867	0.418952	0.115065	0.414718	0.441589	0.347269	0.703155	0.269761	0.567911	0.583097	0.38386	0.407336	0.220555	0.437948	0.685984	0.818241	SLE	low	GSM3428419
GSM3428420	0.668985	0.309103	0.590242	0.238202	0.693311	0.377005	0.224444	0.448815	0.305107	0.085229	-0.0125325	0.20598	0.27491	0.427064	0.169446	0.434549	0.391979	0.347277	0.717667	0.241958	0.554536	0.590648	0.315728	0.424563	0.155192	0.389838	0.655383	0.766936	SLE	low	GSM3428420
GSM3428421	0.685137	0.331684	0.625106	0.265986	0.650765	0.43951	0.274692	0.450953	0.308323	0.0498789	0.0428074	0.222672	0.339974	0.420791	0.150335	0.400756	0.442242	0.326834	0.762365	0.240806	0.586906	0.595202	0.357749	0.42454	0.200627	0.465261	0.713079	0.814912	SLE	low	GSM3428421
GSM3428422	0.685649	0.390996	0.612031	0.230401	0.680627	0.398224	0.256646	0.451935	0.327601	0.111591	0.0239267	0.23165	0.376504	0.450563	0.141025	0.395899	0.435728	0.320234	0.765039	0.268147	0.565038	0.61459	0.351657	0.416147	0.234679	0.473226	0.675626	0.795017	SLE	low	GSM3428422
GSM3428423	0.710883	0.360945	0.624544	0.26748	0.659159	0.390503	0.254736	0.453615	0.324108	0.101537	-0.013696	0.243279	0.406903	0.423326	0.221823	0.39547	0.443978	0.319389	0.749905	0.217985	0.533103	0.597795	0.345324	0.383419	0.232092	0.455289	0.658328	0.775697	SLE	low	GSM3428423
GSM3428424	0.707737	0.384282	0.618863	0.275354	0.666659	0.400268	0.266286	0.453317	0.332288	0.110175	-0.00430799	0.218659	0.4205	0.424767	0.149774	0.37498	0.450398	0.334359	0.762509	0.247015	0.522006	0.599589	0.344542	0.39629	0.192051	0.464409	0.67878	0.743062	SLE	low	GSM3428424
GSM3428425	0.714378	0.373816	0.627222	0.246012	0.668925	0.40357	0.276554	0.46643	0.329851	0.0875824	0.00605061	0.240438	0.372392	0.424966	0.178675	0.385839	0.453395	0.375487	0.769715	0.264659	0.547062	0.599474	0.328986	0.39763	0.212874	0.449725	0.685179	0.774844	SLE	low	GSM3428425
GSM3428426	0.739846	0.366836	0.625471	0.426109	0.681573	0.450688	0.254074	0.508129	0.317975	0.10888	0.190924	0.245161	0.355277	0.448532	0.231166	0.400503	0.428703	0.370798	0.73448	0.26434	0.540814	0.568041	0.38225	0.357796	0.177937	0.471513	0.623712	0.748118	SLE	high	GSM3428426
GSM3428427	0.698263	0.390998	0.603119	0.269129	0.646308	0.40101	0.226532	0.478281	0.272753	0.0698853	0.109799	0.28408	0.177193	0.422661	0.16417	0.403307	0.428068	0.314292	0.730907	0.237081	0.606092	0.576263	0.398433	0.394895	0.185615	0.497411	0.666156	0.805001	SLE	high	GSM3428427
GSM3428428	0.698636	0.401595	0.624112	0.288483	0.673121	0.457108	0.264714	0.501586	0.309051	0.11776	0.0974073	0.235645	0.23717	0.431987	0.19766	0.415128	0.41237	0.364935	0.746518	0.262492	0.56586	0.574787	0.385318	0.38879	0.170077	0.50172	0.649581	0.767547	SLE	high	GSM3428428
GSM3428429	0.733728	0.376892	0.616551	0.356605	0.680009	0.425949	0.245388	0.466429	0.316358	0.104372	0.100277	0.240095	0.490311	0.514596	0.197593	0.381894	0.438015	0.33058	0.703523	0.237545	0.549969	0.558712	0.361274	0.353592	0.119569	0.405351	0.612112	0.750679	SLE	low	GSM3428429
GSM3428430	0.717305	0.399327	0.63207	0.266795	0.652294	0.358933	0.256716	0.441632	0.33367	0.0802856	-0.00383683	0.264645	0.555196	0.524309	0.212268	0.382527	0.437791	0.388977	0.705386	0.225381	0.520778	0.595476	0.297727	0.340026	0.101463	0.372409	0.621276	0.749993	SLE	high	GSM3428430
GSM3428431	0.731466	0.369389	0.652348	0.355423	0.692101	0.44871	0.245549	0.484058	0.303495	0.0822164	0.0987447	0.263227	0.481827	0.564071	0.206625	0.391702	0.434038	0.32786	0.717857	0.231744	0.525192	0.550851	0.328276	0.347779	0.106581	0.396388	0.63091	0.714922	SLE	high	GSM3428431
GSM3428432	0.737286	0.409069	0.633242	0.338196	0.651693	0.360953	0.246901	0.425994	0.328074	0.0961663	0.0424141	0.281263	0.517021	0.521296	0.192277	0.378345	0.44341	0.354915	0.716902	0.22352	0.510626	0.571932	0.312037	0.337313	0.105268	0.402522	0.604147	0.721174	SLE	high	GSM3428432
GSM3428433	0.74608	0.387535	0.622938	0.37972	0.662167	0.411334	0.244108	0.452537	0.325154	0.114175	0.0859212	0.280405	0.512602	0.524791	0.23025	0.390482	0.459517	0.370691	0.725108	0.223207	0.524648	0.590951	0.346187	0.338323	0.0889151	0.381004	0.616625	0.741718	SLE	low	GSM3428433
GSM3428434	0.675676	0.386729	0.583798	0.239957	0.618387	0.351142	0.214701	0.437072	0.314865	0.104201	0.0231836	0.245183	0.471658	0.480538	0.155794	0.409913	0.42824	0.302256	0.732653	0.196957	0.588707	0.605825	0.317262	0.406908	0.141938	0.372435	0.643308	0.846608	SLE	high	GSM3428434
GSM3428435	0.698628	0.39775	0.609116	0.239434	0.657321	0.349641	0.24694	0.437818	0.31459	0.107427	-0.00802718	0.269606	0.470131	0.444843	0.191443	0.409617	0.432574	0.336262	0.744175	0.218262	0.567112	0.623702	0.332678	0.377351	0.113225	0.367724	0.658999	0.844376	SLE	high	GSM3428435
GSM3428436	0.664765	0.369223	0.595121	0.268948	0.681974	0.464741	0.241636	0.481992	0.32451	0.0738817	0.0062189	0.293603	0.45817	0.662798	0.147429	0.398656	0.436347	0.266451	0.724557	0.254124	0.585029	0.606121	0.36594	0.380456	0.118894	0.446703	0.692622	0.843045	SLE	high	GSM3428436
GSM3428437	0.665223	0.362094	0.596361	0.264247	0.689986	0.468866	0.234953	0.47134	0.311265	0.100155	0.0700806	0.284956	0.383538	0.636896	0.183028	0.394258	0.452648	0.271771	0.749126	0.276461	0.553197	0.58687	0.382533	0.426986	0.169484	0.443125	0.684321	0.824038	SLE	high	GSM3428437
GSM3428438	0.659898	0.389932	0.608718	0.199329	0.648675	0.407793	0.224595	0.425632	0.327756	0.115687	-0.00561594	0.293311	0.397203	0.545622	0.162741	0.388734	0.45452	0.294379	0.743864	0.216835	0.542919	0.599993	0.354727	0.417351	0.182886	0.451029	0.672669	0.821694	SLE	high	GSM3428438
GSM3428439	0.603983	0.408964	0.57645	0.141783	0.617896	0.371815	0.22548	0.42925	0.317531	0.12139	-0.0597629	0.259292	0.384097	0.503794	0.181728	0.410671	0.473341	0.317294	0.742677	0.181097	0.566287	0.616298	0.325663	0.411938	0.143597	0.478895	0.673441	0.794674	SLE	high	GSM3428439
GSM3428440	0.695023	0.384725	0.597038	0.278694	0.652152	0.390785	0.252283	0.385538	0.328968	0.065406	0.0207441	0.232099	0.537727	0.633508	0.188649	0.383702	0.443078	0.337205	0.744802	0.211599	0.508969	0.606436	0.29868	0.373913	0.13183	0.432616	0.631527	0.769487	SLE	low	GSM3428440
GSM3428441	0.640126	0.418897	0.585959	0.165629	0.636338	0.373006	0.221416	0.426008	0.313023	0.0719097	-0.0229592	0.24924	0.455945	0.557815	0.183468	0.395455	0.451708	0.316053	0.710035	0.196563	0.533406	0.606864	0.283772	0.368124	0.1426	0.449043	0.647971	0.793011	SLE	high	GSM3428441
GSM3428442	0.67092	0.401099	0.610082	0.218995	0.668604	0.41477	0.237211	0.447417	0.329582	0.103558	0.000323978	0.285122	0.44397	0.609115	0.16145	0.386248	0.437307	0.334193	0.766343	0.216704	0.558074	0.612999	0.333874	0.398864	0.149703	0.432089	0.655058	0.827042	SLE	high	GSM3428442
GSM3428443	0.667442	0.349763	0.605836	0.240463	0.635865	0.391851	0.23711	0.468657	0.325587	0.102314	0.010306	0.261484	0.33783	0.500232	0.201284	0.428273	0.43145	0.257264	0.739972	0.224297	0.607818	0.607978	0.34284	0.424818	0.142456	0.414819	0.683729	0.849902	SLE	high	GSM3428443
GSM3428444	0.686306	0.349623	0.602666	0.250262	0.671007	0.391924	0.225424	0.471296	0.327142	0.106919	0.031654	0.244975	0.344408	0.526863	0.17279	0.387575	0.427219	0.26593	0.71705	0.239211	0.580181	0.594614	0.363975	0.409224	0.154069	0.479029	0.680972	0.817274	SLE	high	GSM3428444
GSM3428445	0.701993	0.378209	0.608754	0.320222	0.647876	0.408163	0.235252	0.461819	0.310904	0.120661	0.0922083	0.264212	0.339263	0.532821	0.19032	0.404821	0.419805	0.275988	0.73308	0.234972	0.595348	0.594854	0.382599	0.40319	0.199072	0.471697	0.655038	0.842087	SLE	high	GSM3428445
GSM3428446	0.714103	0.343672	0.609064	0.273485	0.652802	0.389659	0.22317	0.470498	0.314634	0.118442	0.0237544	0.229172	0.367692	0.514934	0.13091	0.385155	0.442211	0.302852	0.696717	0.253166	0.577942	0.581133	0.382961	0.386965	0.205919	0.481577	0.681436	0.762465	SLE	low	GSM3428446
GSM3428447	0.72996	0.383255	0.615856	0.30835	0.676949	0.441912	0.252962	0.463029	0.324468	0.0620527	0.0882097	0.302155	0.319241	0.502417	0.146768	0.397226	0.43372	0.325964	0.701373	0.222062	0.568072	0.578868	0.403641	0.356263	0.197229	0.426219	0.61593	0.726387	SLE	high	GSM3428447
GSM3428448	0.723757	0.352556	0.616658	0.333861	0.665634	0.413432	0.223935	0.465705	0.328676	0.101799	0.069549	0.258638	0.379566	0.544798	0.153338	0.378308	0.433001	0.316746	0.741585	0.227352	0.546066	0.583548	0.373386	0.379625	0.222966	0.436213	0.629044	0.714331	SLE	low	GSM3428448
GSM3428449	0.714809	0.369799	0.634824	0.250811	0.623594	0.401313	0.26208	0.452828	0.323131	0.0927724	0.0166696	0.271424	0.381685	0.486418	0.152954	0.388907	0.451742	0.33922	0.716265	0.237245	0.54925	0.561009	0.339907	0.397037	0.138134	0.381942	0.69075	0.77186	SLE	high	GSM3428449
GSM3428450	0.699189	0.396713	0.602182	0.241638	0.662437	0.419275	0.227748	0.461727	0.32822	0.117009	0.0906508	0.266182	0.403647	0.526932	0.173998	0.39785	0.451764	0.335532	0.73065	0.224021	0.539838	0.618466	0.366319	0.386937	0.0997975	0.39537	0.649676	0.768143	SLE	high	GSM3428450
GSM3428451	0.68101	0.356524	0.601462	0.253081	0.643412	0.469796	0.223644	0.461536	0.326858	0.153572	0.118113	0.256286	0.317406	0.475528	0.19766	0.401478	0.451024	0.283192	0.720943	0.215837	0.572764	0.584529	0.371285	0.39565	0.19656	0.364545	0.63285	0.801234	SLE	high	GSM3428451
GSM3428452	0.710851	0.391429	0.620199	0.272772	0.657189	0.390364	0.217496	0.438786	0.323248	0.109225	0.0949168	0.252132	0.398538	0.529724	0.173493	0.390411	0.431292	0.338338	0.713298	0.230315	0.529587	0.601421	0.350443	0.371977	0.154062	0.397445	0.629851	0.747683	SLE	high	GSM3428452
GSM3428453	0.717372	0.400503	0.617042	0.250987	0.66667	0.401305	0.223711	0.456021	0.327115	0.101543	0.0788753	0.248669	0.354367	0.513253	0.180232	0.389838	0.442448	0.325988	0.722179	0.229236	0.537901	0.606348	0.366972	0.379603	0.145398	0.429856	0.627436	0.75134	SLE	high	GSM3428453
GSM3428454	0.691048	0.423336	0.621734	0.272107	0.634852	0.436009	0.249669	0.473416	0.322917	0.167902	0.0546782	0.230609	0.207999	0.455759	0.211065	0.37844	0.433256	0.327149	0.743607	0.242337	0.559296	0.592475	0.342802	0.397842	0.128037	0.455177	0.639143	0.765876	SLE	high	GSM3428454
GSM3428455	0.686198	0.394371	0.596422	0.265758	0.643353	0.432118	0.233423	0.47941	0.320355	0.156134	0.0679121	0.262801	0.186443	0.450775	0.176772	0.386205	0.426039	0.319971	0.736313	0.237408	0.559113	0.602455	0.345996	0.400291	0.134287	0.454713	0.656132	0.789759	SLE	low	GSM3428455
GSM3428456	0.707447	0.402131	0.613078	0.283666	0.649593	0.431265	0.22467	0.482385	0.339639	0.157033	0.0520692	0.242674	0.273848	0.434711	0.162788	0.396252	0.433463	0.336678	0.73577	0.25264	0.561315	0.601616	0.346143	0.382029	0.103544	0.442417	0.647347	0.773436	SLE	high	GSM3428456
GSM3428457	0.688458	0.378626	0.6006	0.271227	0.70896	0.449981	0.268314	0.481707	0.323189	0.125985	0.0973698	0.241245	0.415365	0.449887	0.204177	0.408811	0.404365	0.319778	0.733118	0.251049	0.573143	0.553821	0.354057	0.420227	0.129383	0.410533	0.6721	0.803087	SLE	high	GSM3428457
GSM3428458	0.67412	0.372903	0.614962	0.27001	0.692021	0.428344	0.225001	0.498544	0.309351	0.0628326	0.0881122	0.233665	0.428191	0.452743	0.189884	0.426378	0.406055	0.285249	0.74759	0.238312	0.601771	0.592291	0.34778	0.408496	0.147789	0.396933	0.665593	0.828542	SLE	high	GSM3428458
GSM3428459	0.688442	0.391527	0.631557	0.317355	0.675046	0.449605	0.233565	0.495195	0.324056	0.126191	0.0945901	0.297368	0.400807	0.512789	0.223304	0.414483	0.415656	0.331628	0.768203	0.246856	0.58832	0.602046	0.378597	0.401634	0.160447	0.490513	0.658995	0.826653	SLE	high	GSM3428459
GSM3428460	0.697038	0.375102	0.619117	0.36572	0.638858	0.432874	0.213485	0.478094	0.315657	0.143561	0.0965182	0.28217	0.473506	0.555447	0.197025	0.402869	0.421698	0.302373	0.732435	0.227996	0.565277	0.606332	0.398292	0.367924	0.128623	0.435212	0.628007	0.817474	SLE	high	GSM3428460
GSM3428461	0.691813	0.375726	0.622483	0.344237	0.65835	0.422692	0.224297	0.50615	0.306432	0.12428	0.112502	0.317608	0.447734	0.527386	0.198832	0.396407	0.429919	0.3238	0.750314	0.252118	0.592653	0.599636	0.394335	0.427003	0.196715	0.431785	0.668201	0.821158	SLE	high	GSM3428461
GSM3428462	0.682021	0.365948	0.585988	0.250408	0.654688	0.406758	0.234807	0.477164	0.344797	0.163892	0.0438177	0.247662	0.331658	0.402592	0.191778	0.375937	0.421803	0.261721	0.720553	0.251163	0.591154	0.599706	0.355945	0.406163	0.162557	0.435677	0.66859	0.805429	SLE	high	GSM3428462
GSM3428463	0.685583	0.397953	0.602282	0.247526	0.70497	0.444923	0.238065	0.487258	0.33617	0.133498	0.103033	0.24741	0.351531	0.428632	0.197947	0.394716	0.394531	0.272621	0.724483	0.272271	0.598241	0.607545	0.344364	0.39252	0.185649	0.424789	0.646967	0.816723	SLE	high	GSM3428463
GSM3428464	0.702211	0.384231	0.60025	0.307207	0.712656	0.42676	0.244071	0.487431	0.334334	0.119155	0.0943585	0.205119	0.402422	0.471497	0.207394	0.377632	0.416654	0.315043	0.729044	0.250461	0.576476	0.594046	0.350234	0.406331	0.174571	0.425359	0.641255	0.789383	SLE	low	GSM3428464
GSM3428465	0.683108	0.408382	0.595923	0.164724	0.651817	0.392593	0.216946	0.442253	0.317588	0.137862	-0.0116456	0.2741	0.159617	0.336244	0.160499	0.432183	0.452592	0.297526	0.759015	0.177248	0.591558	0.597913	0.32407	0.438008	0.0923623	0.422993	0.656742	0.858285	SLE	high	GSM3428465
GSM3428466	0.678658	0.413738	0.612269	0.215652	0.642658	0.418055	0.257071	0.473416	0.325286	0.121053	-0.00727266	0.254791	0.165027	0.360888	0.208037	0.417057	0.45432	0.288232	0.753995	0.198398	0.613536	0.573821	0.315122	0.423516	0.112133	0.408161	0.660371	0.840863	SLE	high	GSM3428466
GSM3428467	0.677371	0.444608	0.609775	0.243376	0.655988	0.413043	0.237757	0.484557	0.321971	0.107033	0.0098194	0.265982	0.120461	0.407011	0.220721	0.416727	0.455937	0.286163	0.772745	0.236584	0.610123	0.593445	0.351305	0.427271	0.158422	0.431669	0.659091	0.842366	SLE	high	GSM3428467
GSM3428468	0.633519	0.364688	0.593007	0.227576	0.668514	0.41239	0.189918	0.460427	0.322327	0.129566	0.048847	0.213803	0.198868	0.419781	0.175304	0.431578	0.451236	0.257851	0.734443	0.230419	0.584324	0.587434	0.310306	0.416966	0.158571	0.439811	0.6532	0.839792	SLE	high	GSM3428468
GSM3428469	0.696734	0.400208	0.610118	0.266178	0.632543	0.42521	0.228147	0.461977	0.328361	0.152841	0.0324905	0.286448	0.200419	0.381047	0.205308	0.407161	0.44212	0.286702	0.739866	0.223486	0.572995	0.595679	0.357689	0.397801	0.131579	0.387711	0.654419	0.841198	SLE	high	GSM3428469
GSM3428470	0.681207	0.383498	0.60964	0.285342	0.623671	0.424327	0.230331	0.488406	0.326516	0.140054	0.032784	0.274991	0.188578	0.389351	0.222387	0.395696	0.447633	0.297035	0.745411	0.22863	0.571069	0.616627	0.355392	0.394693	0.123426	0.421355	0.632836	0.837236	SLE	high	GSM3428470
GSM3428471	0.695217	0.377342	0.601817	0.318864	0.627624	0.42035	0.244704	0.455041	0.312924	0.0890239	0.0196475	0.248849	0.267842	0.461835	0.207147	0.380375	0.431595	0.340099	0.715409	0.215891	0.518694	0.613654	0.351701	0.382184	0.0989918	0.421142	0.630958	0.787151	SLE	high	GSM3428471
GSM3428472	0.69153	0.414683	0.617507	0.281602	0.662636	0.399784	0.245153	0.426106	0.339329	0.111859	0.00158377	0.294499	0.385155	0.533674	0.180784	0.412821	0.467356	0.33517	0.748323	0.223097	0.599889	0.59726	0.322193	0.373552	0.168541	0.468735	0.625273	0.823109	SLE	low	GSM3428472
GSM3428473	0.71758	0.406947	0.640351	0.344725	0.676205	0.456657	0.237483	0.433952	0.331617	0.10726	0.0574403	0.269274	0.338562	0.526322	0.176253	0.393406	0.471085	0.299225	0.711658	0.249157	0.564978	0.567002	0.378525	0.36786	0.195788	0.452156	0.605774	0.794687	SLE	high	GSM3428473
GSM3428474	0.690239	0.423892	0.604042	0.261692	0.683165	0.42974	0.250821	0.415404	0.337171	0.123045	-0.0179139	0.253291	0.366656	0.491306	0.179927	0.404473	0.478014	0.347702	0.738328	0.224629	0.592578	0.61732	0.326156	0.378252	0.166562	0.453388	0.630977	0.834425	SLE	low	GSM3428474
GSM3428475	0.648852	0.406946	0.614566	0.213181	0.689063	0.409648	0.245349	0.442192	0.317609	0.103234	0.0190528	0.261016	0.179049	0.44145	0.16463	0.408032	0.446773	0.299657	0.766148	0.238692	0.617098	0.598733	0.341213	0.435568	0.172676	0.409441	0.68663	0.803835	SLE	high	GSM3428475
GSM3428476	0.673346	0.411522	0.603946	0.299215	0.660753	0.432993	0.220903	0.488125	0.322066	0.134013	0.0900065	0.308558	0.352673	0.505161	0.209629	0.414317	0.44223	0.2951	0.776467	0.244357	0.598603	0.607909	0.34421	0.422419	0.15003	0.436123	0.663912	0.800595	SLE	high	GSM3428476
GSM3428477	0.712063	0.373608	0.620955	0.365556	0.635828	0.430948	0.219508	0.477512	0.330957	0.141328	0.0877054	0.316111	0.447206	0.540633	0.221775	0.399553	0.460494	0.319214	0.74493	0.242338	0.575683	0.58878	0.354375	0.413735	0.161904	0.455424	0.638493	0.767225	SLE	high	GSM3428477
GSM3428478	0.687974	0.416929	0.604237	0.289797	0.684053	0.44385	0.22975	0.492825	0.32683	0.11368	0.11129	0.292756	0.354715	0.487822	0.21827	0.396229	0.442451	0.316594	0.762223	0.240994	0.579388	0.594619	0.351053	0.396314	0.169348	0.442481	0.652898	0.767424	SLE	high	GSM3428478
GSM3428479	0.708632	0.380407	0.607981	0.227851	0.665896	0.404896	0.267597	0.446269	0.336116	0.1066	-0.00735722	0.243382	0.4465	0.543739	0.203257	0.399257	0.435509	0.371193	0.7495	0.253604	0.562348	0.587879	0.333068	0.382818	0.211346	0.375207	0.655501	0.861101	SLE	low	GSM3428479
GSM3428480	0.706134	0.323728	0.581656	0.205248	0.674536	0.377101	0.247376	0.438359	0.311273	0.0596839	-0.0258279	0.241766	0.396466	0.505985	0.124983	0.403739	0.428883	0.296486	0.740042	0.236253	0.496127	0.588585	0.360094	0.4001	0.219301	0.396108	0.668333	0.781582	SLE	low	GSM3428480
GSM3428481	0.719788	0.346011	0.620076	0.282593	0.672398	0.397293	0.267911	0.442616	0.319126	0.102355	0.0233538	0.247197	0.432889	0.581667	0.177442	0.388894	0.437768	0.363153	0.72287	0.265179	0.471672	0.600939	0.360641	0.366526	0.210292	0.43234	0.652615	0.743818	SLE	low	GSM3428481
GSM3428482	0.701419	0.359055	0.589603	0.242876	0.675221	0.375462	0.247021	0.422729	0.320209	0.109079	-0.0373026	0.232003	0.460412	0.592114	0.181235	0.397236	0.449623	0.378944	0.737849	0.257041	0.506379	0.630269	0.332881	0.368	0.213121	0.396	0.655827	0.793961	SLE	low	GSM3428482
GSM3428483	0.692419	0.378537	0.624659	0.229772	0.675239	0.439653	0.260479	0.432385	0.31766	0.146149	0.0169104	0.247893	0.345775	0.534277	0.177774	0.420771	0.440171	0.310569	0.741525	0.219788	0.582091	0.582043	0.346854	0.396982	0.136065	0.397475	0.630163	0.813091	SLE	high	GSM3428483
GSM3428484	0.665172	0.360804	0.581658	0.252174	0.634287	0.395417	0.220413	0.411887	0.315948	0.116301	0.0450525	0.267181	0.295486	0.511317	0.188745	0.425784	0.411555	0.2715	0.719591	0.25255	0.581331	0.560764	0.351143	0.395736	0.169423	0.358897	0.621047	0.838558	SLE	high	GSM3428484
GSM3428485	0.696013	0.376485	0.641649	0.318751	0.683031	0.417868	0.230663	0.470725	0.320501	0.086692	0.15262	0.261606	0.341308	0.567467	0.161014	0.391197	0.421685	0.30997	0.752631	0.310504	0.566541	0.592713	0.357598	0.411699	0.138449	0.399117	0.646437	0.816314	SLE	high	GSM3428485
GSM3428486	0.665007	0.375772	0.599615	0.167305	0.635179	0.407344	0.231556	0.443597	0.317898	0.106272	-0.0479896	0.202409	0.324833	0.384972	0.170765	0.40957	0.447017	0.270599	0.73305	0.195958	0.604129	0.596492	0.333691	0.423515	0.195812	0.432534	0.650346	0.831034	SLE	low	GSM3428486
GSM3428487	0.679844	0.383852	0.586871	0.185316	0.648702	0.377626	0.242099	0.460708	0.304312	0.110782	-0.0283736	0.208592	0.275003	0.377718	0.184149	0.405978	0.440499	0.295974	0.740053	0.208079	0.589378	0.631497	0.327866	0.410576	0.17791	0.443983	0.667473	0.814427	SLE	low	GSM3428487
GSM3428488	0.692504	0.376632	0.581236	0.177227	0.651126	0.367076	0.211659	0.453086	0.301101	0.0783787	-0.0205431	0.203409	0.311181	0.367097	0.223283	0.393762	0.442938	0.319503	0.727696	0.203021	0.574466	0.630551	0.325038	0.381957	0.188063	0.435692	0.650795	0.794218	SLE	low	GSM3428488
GSM3428489	0.657733	0.390468	0.564713	0.149835	0.649075	0.369328	0.244394	0.45606	0.313556	0.122905	-0.0236183	0.217113	0.252272	0.333244	0.138621	0.40893	0.442479	0.288391	0.745119	0.216222	0.618671	0.632503	0.339153	0.427269	0.212838	0.438237	0.679307	0.828095	SLE	low	GSM3428489
GSM3428490	0.669363	0.382319	0.575339	0.173336	0.657213	0.364021	0.237745	0.461822	0.311733	0.111667	-0.0277067	0.211265	0.2662	0.351128	0.167236	0.400243	0.444337	0.332815	0.726741	0.212499	0.600539	0.635831	0.325748	0.426784	0.18629	0.445338	0.661362	0.817596	SLE	low	GSM3428490
GSM3428491	0.65439	0.371623	0.570501	0.227723	0.62224	0.419902	0.19338	0.483322	0.330367	0.1054	0.0057993	0.281434	0.198789	0.4411	0.117781	0.407134	0.465656	0.237054	0.724086	0.190897	0.660682	0.581373	0.341543	0.424275	0.046938	0.41403	0.640532	0.809569	SLE	high	GSM3428491
GSM3428492	0.644898	0.389062	0.570159	0.18204	0.64907	0.410702	0.237627	0.47431	0.317678	0.0493353	0.0101493	0.240433	0.209677	0.387463	0.153959	0.408693	0.476283	0.264755	0.708912	0.154431	0.627681	0.563802	0.339121	0.382456	0.0579002	0.414697	0.61246	0.77312	SLE	high	GSM3428492
GSM3428493	0.601385	0.365748	0.558832	0.182596	0.610166	0.388133	0.196506	0.510613	0.309199	0.112525	0.0274712	0.30196	0.209562	0.440508	0.195368	0.402195	0.459492	0.262295	0.721531	0.177806	0.646392	0.621225	0.350095	0.416881	0.118403	0.446819	0.637947	0.810915	SLE	high	GSM3428493
GSM3428494	0.592756	0.370865	0.518411	0.204373	0.633027	0.388741	0.174691	0.483	0.305981	0.0882496	0.0480721	0.276664	0.097499	0.429124	0.140663	0.396265	0.406141	0.218562	0.749119	0.202216	0.641383	0.603024	0.398438	0.403673	0.182544	0.490032	0.647268	0.844524	SLE	high	GSM3428494
GSM3428495	0.741511	0.381705	0.635349	0.290788	0.682388	0.409505	0.247134	0.418196	0.321317	0.102801	0.00549106	0.204438	0.378221	0.46795	0.164256	0.376362	0.446062	0.335218	0.709948	0.224004	0.513491	0.556637	0.331234	0.362977	0.189683	0.447401	0.635562	0.712093	SLE	low	GSM3428495
GSM3428496	0.705908	0.362188	0.608396	0.276436	0.695568	0.411297	0.234088	0.41562	0.313637	0.0992289	-0.0202391	0.169219	0.381256	0.523659	0.171346	0.385234	0.443155	0.327432	0.717081	0.234707	0.524376	0.584339	0.350073	0.377402	0.249806	0.42863	0.617495	0.749982	SLE	low	GSM3428496
GSM3428497	0.71545	0.364096	0.607975	0.244705	0.62342	0.352524	0.223078	0.417762	0.328348	0.110413	-0.0734067	0.158816	0.424895	0.493547	0.203521	0.380016	0.46313	0.350819	0.710317	0.204181	0.501391	0.611051	0.375007	0.392283	0.259354	0.464052	0.60995	0.689494	SLE	low	GSM3428497
GSM3428498	0.721263	0.378165	0.613927	0.244341	0.646666	0.363237	0.229881	0.419183	0.329903	0.0894416	-0.0564285	0.176119	0.410231	0.504819	0.16833	0.37945	0.451271	0.368002	0.709916	0.229438	0.523045	0.608185	0.339765	0.381648	0.182612	0.416944	0.627782	0.715618	SLE	low	GSM3428498
GSM3428499	0.715709	0.345216	0.599318	0.213254	0.617409	0.339333	0.220674	0.396498	0.327752	0.0911118	-0.0713785	0.163762	0.392346	0.470582	0.153779	0.376504	0.44403	0.367438	0.708939	0.227707	0.483323	0.619112	0.321186	0.37548	0.222485	0.439464	0.596761	0.701594	SLE	low	GSM3428499
GSM3428500	0.69585	0.376787	0.590482	0.203744	0.641603	0.350904	0.254822	0.423298	0.320252	0.0997679	-0.0818127	0.166226	0.362728	0.476171	0.181517	0.393265	0.454254	0.353721	0.734947	0.228219	0.546087	0.629326	0.342976	0.405943	0.149068	0.430709	0.675087	0.77709	SLE	low	GSM3428500
GSM3428501	0.739421	0.392373	0.6406	0.246969	0.656432	0.406069	0.267652	0.465663	0.336653	0.11522	-0.0116894	0.266428	0.393908	0.410935	0.148501	0.38967	0.448251	0.359288	0.758394	0.229455	0.56341	0.564221	0.338375	0.401494	0.163911	0.383928	0.624461	0.793676	SLE	low	GSM3428501
GSM3428502	0.72783	0.38375	0.640162	0.245855	0.691828	0.426339	0.272919	0.451558	0.334923	0.111755	0.0240148	0.224015	0.365857	0.431415	0.159344	0.402272	0.459005	0.344261	0.746763	0.235662	0.571268	0.595463	0.36301	0.412275	0.210536	0.394362	0.631177	0.813711	SLE	low	GSM3428502
GSM3428503	0.743767	0.370269	0.641738	0.288435	0.668586	0.434119	0.245863	0.46486	0.337415	0.110727	0.0975836	0.274102	0.401788	0.458294	0.14657	0.381496	0.462444	0.358998	0.738466	0.214134	0.543779	0.62112	0.354339	0.35987	0.143873	0.381415	0.628203	0.739757	SLE	low	GSM3428503
GSM3428504	0.733573	0.338684	0.63628	0.267435	0.630377	0.380764	0.268212	0.435078	0.325055	0.139537	0.0309023	0.258441	0.37941	0.438455	0.181508	0.387399	0.459239	0.347876	0.72997	0.225608	0.541456	0.595843	0.365239	0.392815	0.202213	0.451393	0.634469	0.735959	SLE	low	GSM3428504
GSM3428505	0.734038	0.349217	0.635822	0.331596	0.6338	0.433907	0.240144	0.44973	0.323133	0.133562	0.0571026	0.291301	0.371519	0.476913	0.152744	0.38526	0.454249	0.331706	0.725294	0.233674	0.517214	0.568576	0.384042	0.387926	0.216081	0.436798	0.614702	0.715257	SLE	low	GSM3428505
GSM3428506	0.602961	0.384076	0.587865	0.146842	0.675307	0.424199	0.219797	0.446049	0.306829	0.10494	-0.0117061	0.184419	0.333645	0.438168	0.176625	0.375158	0.445382	0.307484	0.738747	0.199436	0.626712	0.604753	0.349667	0.425453	0.134464	0.387448	0.661848	0.85065	SLE	low	GSM3428506
GSM3428507	0.603166	0.352592	0.540816	0.166005	0.66954	0.393794	0.24545	0.470857	0.315388	0.112047	-0.0281506	0.205284	0.322817	0.474009	0.166861	0.398575	0.454262	0.329944	0.766209	0.241125	0.625196	0.620707	0.347985	0.421275	0.182449	0.426286	0.66075	0.857213	SLE	low	GSM3428507
GSM3428508	0.624515	0.355152	0.558813	0.238834	0.645566	0.409803	0.248219	0.47969	0.317535	0.104699	-0.0213112	0.236828	0.314622	0.457816	0.15413	0.395215	0.440384	0.304444	0.73962	0.215165	0.597219	0.626836	0.369117	0.416486	0.199617	0.444114	0.692001	0.836419	SLE	low	GSM3428508
GSM3428509	0.627459	0.350609	0.56512	0.215226	0.658062	0.386538	0.237738	0.471742	0.31709	0.115655	-0.0326546	0.214617	0.330747	0.46121	0.123357	0.399322	0.443683	0.303919	0.751571	0.21924	0.591906	0.615425	0.374955	0.428998	0.241292	0.465014	0.699222	0.820081	SLE	low	GSM3428509
GSM3428510	0.628799	0.357418	0.557139	0.214406	0.672466	0.407411	0.241015	0.451756	0.328201	0.115885	-0.0307178	0.196219	0.392377	0.517495	0.144162	0.388669	0.450386	0.321747	0.756041	0.223585	0.59015	0.605597	0.343136	0.397821	0.233219	0.458422	0.670167	0.829714	SLE	low	GSM3428510
GSM3428511	0.703714	0.427007	0.627567	0.330699	0.679234	0.446447	0.212549	0.450353	0.327321	0.125484	0.0645457	0.263228	0.412757	0.452846	0.22317	0.395188	0.455119	0.330554	0.74396	0.197238	0.572795	0.573449	0.34446	0.384426	0.174397	0.431489	0.627923	0.770087	SLE	high	GSM3428511
GSM3428512	0.694869	0.38122	0.626042	0.312658	0.66014	0.449043	0.20135	0.449219	0.355556	0.107323	0.0759059	0.217971	0.415161	0.403469	0.177148	0.414565	0.423773	0.312334	0.721858	0.175769	0.573643	0.57064	0.349079	0.40468	0.203482	0.469294	0.619859	0.809491	SLE	high	GSM3428512
GSM3428513	0.634688	0.412173	0.600898	0.243138	0.643909	0.403095	0.211093	0.451137	0.341316	0.111049	0.078068	0.313364	0.382246	0.494729	0.172695	0.4366	0.409386	0.288892	0.749414	0.217424	0.635268	0.616852	0.361851	0.416124	0.215981	0.401673	0.656569	0.884094	SLE	high	GSM3428513
GSM3428514	0.602827	0.404103	0.610708	0.125786	0.613328	0.409702	0.230654	0.455671	0.330048	0.0924236	-0.0142064	0.235745	0.194425	0.351658	0.192909	0.410314	0.450952	0.2555	0.723127	0.206102	0.664495	0.607287	0.359564	0.441943	0.121293	0.485155	0.678346	0.853795	SLE	high	GSM3428514
GSM3428515	0.545967	0.416161	0.593562	0.122384	0.661717	0.43384	0.250455	0.469443	0.320028	0.0996075	-0.0435785	0.240144	0.211747	0.369888	0.205544	0.412558	0.435677	0.266639	0.732262	0.180146	0.685734	0.595626	0.319203	0.432153	0.0671883	0.47049	0.675744	0.860866	SLE	high	GSM3428515
GSM3428516	0.589243	0.426044	0.580805	0.210843	0.682486	0.468836	0.241765	0.500467	0.310052	0.0836631	0.0493527	0.279223	0.211337	0.417595	0.182514	0.405703	0.420294	0.264864	0.763923	0.239845	0.636686	0.615051	0.377658	0.449955	0.175394	0.487632	0.683162	0.863031	SLE	high	GSM3428516
GSM3428517	0.56235	0.40821	0.562694	0.194757	0.664701	0.441909	0.211278	0.51237	0.315379	0.100945	0.0907879	0.256952	0.163124	0.416681	0.154714	0.406801	0.433137	0.258244	0.751364	0.238159	0.64904	0.607415	0.346246	0.455642	0.180532	0.497683	0.680389	0.848088	SLE	high	GSM3428517
GSM3428518	0.590517	0.428226	0.598992	0.225582	0.658113	0.424867	0.217336	0.437529	0.303255	0.0646199	0.0319979	0.243839	0.305114	0.41612	0.187918	0.407773	0.445868	0.283177	0.735809	0.186221	0.639287	0.58153	0.331284	0.437508	0.191902	0.493357	0.659749	0.872284	SLE	high	GSM3428518
GSM3428519	0.548698	0.40884	0.568274	0.171518	0.62479	0.425884	0.199069	0.448837	0.290928	0.0777666	0.00287104	0.285939	0.264438	0.448604	0.184662	0.390175	0.429111	0.239473	0.718636	0.196247	0.640104	0.59	0.377087	0.44001	0.189663	0.485236	0.621419	0.875339	SLE	high	GSM3428519
GSM3428520	0.502646	0.38017	0.51839	0.195986	0.640744	0.40564	0.174097	0.442635	0.297225	0.0936588	0.00902184	0.259732	0.248147	0.442617	0.10089	0.398804	0.408576	0.255642	0.716654	0.18898	0.620475	0.618234	0.352096	0.424938	0.147799	0.473335	0.652941	0.886142	SLE	high	GSM3428520
GSM3428521	0.706914	0.358245	0.654355	0.224187	0.654218	0.42784	0.249594	0.483614	0.316547	0.132273	-0.00824235	0.230552	0.313457	0.429396	0.181872	0.391055	0.457754	0.355495	0.756187	0.231372	0.595096	0.595621	0.328898	0.42987	0.146864	0.412042	0.649028	0.833055	SLE	low	GSM3428521
GSM3428522	0.637158	0.338761	0.61153	0.204954	0.676476	0.408148	0.245924	0.506995	0.324996	0.160214	-0.00127554	0.237439	0.301666	0.418519	0.169534	0.42918	0.424874	0.275101	0.778163	0.217064	0.630009	0.638838	0.333984	0.412139	0.163849	0.397466	0.67045	0.869024	SLE	low	GSM3428522
GSM3428523	0.690877	0.363116	0.619143	0.267759	0.669926	0.418801	0.240436	0.506248	0.325864	0.14835	0.0383769	0.222317	0.284351	0.458164	0.155494	0.409207	0.445802	0.3287	0.747818	0.239639	0.598301	0.61669	0.373899	0.413463	0.178933	0.41767	0.676834	0.838734	SLE	low	GSM3428523
GSM3428524	0.692885	0.387054	0.616937	0.240666	0.658823	0.425394	0.2477	0.489926	0.32183	0.148045	0.0291095	0.263515	0.28897	0.441915	0.149455	0.393051	0.447606	0.327982	0.774374	0.244768	0.581402	0.61618	0.36121	0.414425	0.181959	0.421139	0.669474	0.832577	SLE	low	GSM3428524
GSM3428525	0.71077	0.341026	0.621625	0.28733	0.645081	0.407259	0.239877	0.467917	0.340719	0.143155	0.016425	0.195478	0.33408	0.44819	0.116179	0.382875	0.459959	0.318996	0.741995	0.231097	0.551154	0.59808	0.356289	0.387813	0.169368	0.433756	0.628794	0.809878	SLE	low	GSM3428525
GSM3428526	0.628679	0.358282	0.55299	0.158171	0.633053	0.372102	0.237328	0.413841	0.286479	0.0384525	-0.0149342	0.23167	0.150774	0.295989	0.201055	0.382733	0.457243	0.346522	0.720359	0.216228	0.663313	0.596896	0.320365	0.411276	0.11119	0.412061	0.649037	0.848625	SLE	low	GSM3428526
GSM3428527	0.678814	0.394699	0.600923	0.242013	0.699316	0.412396	0.244262	0.493436	0.32495	0.08858	0.0480276	0.228772	0.264582	0.410657	0.169387	0.413298	0.428473	0.344586	0.749435	0.245491	0.597382	0.610784	0.356223	0.392642	0.170371	0.402932	0.674671	0.828918	SLE	low	GSM3428527
GSM3428528	0.659885	0.367782	0.595929	0.212733	0.662268	0.384366	0.229219	0.474085	0.336131	0.09211	0.00560239	0.273859	0.202257	0.378931	0.173346	0.421252	0.449083	0.318155	0.748524	0.238653	0.636936	0.620677	0.316598	0.421882	0.190512	0.399635	0.672558	0.85185	SLE	low	GSM3428528
GSM3428529	0.685511	0.367908	0.613408	0.236715	0.657044	0.395392	0.248053	0.476404	0.318419	0.100325	-0.00343792	0.221125	0.216045	0.366863	0.151583	0.408353	0.445269	0.345099	0.732361	0.23694	0.630138	0.620827	0.350578	0.417537	0.1917	0.442445	0.698983	0.82268	SLE	low	GSM3428529
GSM3428530	0.690892	0.345275	0.606787	0.273581	0.689309	0.412763	0.226836	0.454297	0.313275	0.0731973	0.0222106	0.195053	0.421074	0.596552	0.151519	0.41146	0.436928	0.318578	0.724023	0.249322	0.568299	0.595955	0.315428	0.378838	0.15954	0.383526	0.650403	0.788933	SLE	low	GSM3428530
GSM3428531	0.704684	0.340251	0.603591	0.249164	0.688001	0.417524	0.247764	0.450193	0.319798	0.0708625	0.0765295	0.266022	0.446503	0.627783	0.140678	0.380146	0.420668	0.338099	0.748089	0.238293	0.533915	0.593107	0.355643	0.376523	0.159426	0.353961	0.639258	0.793304	SLE	low	GSM3428531
GSM3428532	0.696302	0.346517	0.61307	0.233311	0.656827	0.384386	0.238315	0.44591	0.305391	0.103787	0.0476597	0.27079	0.440784	0.645352	0.132645	0.385456	0.418655	0.327672	0.744095	0.2322	0.547679	0.615535	0.353681	0.385541	0.163539	0.387087	0.657762	0.792907	SLE	low	GSM3428532
GSM3428533	0.704882	0.357285	0.602402	0.279416	0.664805	0.414929	0.231512	0.458458	0.323109	0.106769	0.0528091	0.259091	0.45606	0.644408	0.113537	0.367407	0.446685	0.361472	0.739856	0.236849	0.539457	0.600477	0.347001	0.365781	0.150645	0.382881	0.635872	0.758481	SLE	low	GSM3428533
GSM3428534	0.735925	0.336719	0.640205	0.305071	0.653731	0.405721	0.266479	0.460727	0.343594	0.13175	0.0508764	0.244531	0.321783	0.502204	0.154572	0.384856	0.434894	0.350333	0.72518	0.267344	0.536829	0.604339	0.363692	0.367694	0.214328	0.436097	0.642009	0.798243	SLE	low	GSM3428534
GSM3428535	0.728318	0.361907	0.631176	0.23628	0.656568	0.428648	0.282947	0.453666	0.320316	0.0855294	0.0505317	0.242718	0.30101	0.4936	0.206205	0.397201	0.444854	0.300503	0.711009	0.241756	0.546784	0.574643	0.389871	0.356812	0.174734	0.421163	0.623072	0.804162	SLE	low	GSM3428535
GSM3428536	0.710801	0.338931	0.607153	0.200154	0.663581	0.429994	0.210947	0.473146	0.335821	0.0952039	0.0249195	0.214942	0.269389	0.49534	0.17014	0.419821	0.448175	0.299122	0.742008	0.24002	0.565799	0.589233	0.34844	0.399687	0.218825	0.424956	0.659619	0.835039	SLE	low	GSM3428536
GSM3428537	0.704969	0.350824	0.617774	0.306284	0.654533	0.410241	0.240948	0.464791	0.346092	0.124627	0.021081	0.225585	0.323615	0.490165	0.17064	0.380448	0.450077	0.304373	0.723946	0.232299	0.553972	0.620023	0.374193	0.388694	0.242154	0.453086	0.645286	0.790309	SLE	low	GSM3428537
GSM3428538	0.689529	0.403257	0.642941	0.259345	0.661577	0.441234	0.225621	0.470698	0.318159	0.102001	0.0894265	0.235181	0.311332	0.486451	0.211081	0.40051	0.437136	0.294085	0.726253	0.227608	0.608879	0.555267	0.359977	0.412395	0.108717	0.392592	0.646137	0.798566	SLE	high	GSM3428538
GSM3428539	0.699927	0.391791	0.658218	0.258722	0.651326	0.451606	0.234135	0.491489	0.33205	0.114958	0.0433638	0.30147	0.384424	0.463557	0.182962	0.403947	0.449009	0.313159	0.751538	0.244067	0.615547	0.579506	0.364009	0.408681	0.08835	0.436479	0.640301	0.809828	SLE	high	GSM3428539
GSM3428540	0.711865	0.410176	0.635227	0.282877	0.687412	0.445751	0.266474	0.467937	0.3452	0.0832714	0.0937742	0.253951	0.327549	0.479865	0.186974	0.398837	0.452616	0.358962	0.727372	0.285928	0.607964	0.58661	0.390954	0.380264	0.115988	0.395319	0.654533	0.808709	SLE	high	GSM3428540
GSM3428541	0.624987	0.402718	0.558642	0.201803	0.684954	0.415022	0.224747	0.435427	0.3112	0.0922023	0.0492277	0.172888	0.455635	0.447573	0.156318	0.380855	0.393994	0.272284	0.745238	0.205486	0.619846	0.613258	0.330658	0.394485	0.139015	0.338852	0.666261	0.850641	SLE	low	GSM3428541
GSM3428542	0.680744	0.393335	0.587128	0.266247	0.678254	0.441674	0.217306	0.463772	0.308984	0.132289	0.032816	0.224445	0.384061	0.504103	0.177105	0.404249	0.424374	0.310521	0.768014	0.208608	0.575834	0.592962	0.372312	0.393871	0.194782	0.417874	0.640685	0.824953	SLE	low	GSM3428542
GSM3428543	0.681092	0.418006	0.591319	0.195329	0.647617	0.392775	0.230148	0.45154	0.358124	0.134377	0.0160834	0.236146	0.414946	0.439029	0.186324	0.407271	0.439941	0.335726	0.74966	0.198831	0.597548	0.614252	0.32027	0.391463	0.223946	0.418774	0.664957	0.826987	SLE	low	GSM3428543
GSM3428544	0.681227	0.397924	0.588719	0.269758	0.709606	0.459444	0.204376	0.430862	0.317013	0.13077	0.0376692	0.205282	0.440694	0.55316	0.228997	0.413176	0.426346	0.312169	0.730195	0.171652	0.546268	0.581858	0.325029	0.333809	0.122156	0.382558	0.590064	0.769038	SLE	high	GSM3428544
GSM3428545	0.685997	0.36396	0.607585	0.247834	0.636876	0.391477	0.227052	0.453953	0.31468	0.133289	0.0350542	0.245125	0.279144	0.487593	0.176078	0.406374	0.466905	0.301893	0.727244	0.226783	0.628424	0.5859	0.355846	0.381569	0.169342	0.422784	0.621129	0.853643	SLE	high	GSM3428545
GSM3428546	0.676479	0.390428	0.607397	0.304968	0.671102	0.449054	0.218801	0.462295	0.320818	0.157362	0.0938979	0.290328	0.35568	0.486455	0.22624	0.41181	0.438853	0.312341	0.739664	0.221266	0.590156	0.622259	0.352111	0.38776	0.200366	0.485161	0.620564	0.843678	SLE	high	GSM3428546
GSM3428547	0.698209	0.38702	0.61751	0.344296	0.684314	0.453595	0.237679	0.499636	0.329969	0.141469	0.121342	0.268491	0.402807	0.444081	0.221687	0.413821	0.440298	0.326629	0.722197	0.242646	0.557779	0.604916	0.380961	0.35423	0.132063	0.430459	0.614637	0.830601	SLE	high	GSM3428547
GSM3428548	0.641005	0.34502	0.565862	0.237189	0.681724	0.418536	0.205548	0.482765	0.288595	0.0834425	0.0413397	0.190498	0.280738	0.39258	0.162904	0.392071	0.436169	0.280401	0.745935	0.224164	0.586182	0.599737	0.374305	0.422591	0.214009	0.463663	0.665541	0.776588	SLE	low	GSM3428548
GSM3428549	0.652589	0.35304	0.597186	0.221481	0.684351	0.42966	0.226842	0.463346	0.307921	0.0690093	-0.0220877	0.185912	0.318323	0.378116	0.185232	0.400535	0.449104	0.266798	0.728655	0.233028	0.574536	0.608983	0.362466	0.439201	0.215397	0.489834	0.698897	0.759061	SLE	low	GSM3428549
GSM3428550	0.681757	0.339994	0.591223	0.185663	0.662701	0.391931	0.229192	0.449177	0.314873	0.0693486	-0.0655286	0.201067	0.316739	0.331131	0.156919	0.379759	0.467586	0.212047	0.715653	0.209815	0.593644	0.596079	0.366795	0.440204	0.213573	0.451428	0.676391	0.730947	SLE	low	GSM3428550
GSM3428551	0.700155	0.370108	0.631851	0.301726	0.688339	0.454278	0.254497	0.489553	0.284796	0.060245	0.114934	0.286876	0.395834	0.621049	0.195192	0.398828	0.416852	0.339453	0.766911	0.241115	0.552699	0.574561	0.369742	0.391158	0.216605	0.396067	0.649435	0.700919	SLE	high	GSM3428551
GSM3428552	0.671835	0.386118	0.614067	0.283069	0.666204	0.38045	0.256824	0.441668	0.320888	0.120462	0.055955	0.269567	0.417474	0.555368	0.164653	0.410708	0.415006	0.285802	0.742748	0.258574	0.579521	0.594615	0.358375	0.40133	0.139096	0.427038	0.6574	0.772016	SLE	high	GSM3428552
GSM3428553	0.651137	0.352524	0.603194	0.242995	0.644319	0.392408	0.240645	0.473925	0.319779	0.106757	0.0711936	0.272297	0.313859	0.502888	0.16948	0.411352	0.421056	0.318813	0.728047	0.230655	0.5757	0.630005	0.349383	0.413622	0.111278	0.447924	0.669316	0.774032	SLE	high	GSM3428553
GSM3428554	0.624972	0.395159	0.564908	0.280667	0.63946	0.394781	0.204237	0.440272	0.299627	0.136795	0.080293	0.282734	0.227617	0.45369	0.190287	0.409033	0.451009	0.286157	0.74517	0.202068	0.582128	0.621307	0.379518	0.422044	0.124818	0.480749	0.663409	0.776418	SLE	high	GSM3428554
GSM3428555	0.650747	0.371896	0.557922	0.282333	0.631305	0.392716	0.212385	0.470006	0.294922	0.119477	0.0972484	0.289357	0.216242	0.445122	0.170551	0.398189	0.415651	0.291668	0.749367	0.208943	0.591875	0.629842	0.409399	0.420757	0.12581	0.50695	0.667478	0.778364	SLE	high	GSM3428555
GSM3428556	0.628156	0.368886	0.561146	0.293671	0.629368	0.406801	0.218795	0.452137	0.291585	0.118579	0.121833	0.273314	0.223253	0.42974	0.193855	0.395283	0.41021	0.279918	0.735156	0.203774	0.586561	0.620492	0.385047	0.429358	0.103967	0.518012	0.646286	0.787898	SLE	high	GSM3428556
GSM3428557	0.696421	0.374194	0.622462	0.315329	0.663177	0.423903	0.253216	0.466284	0.319313	0.100322	0.0980314	0.308264	0.377996	0.576721	0.186857	0.397957	0.430317	0.352652	0.745112	0.236909	0.557566	0.606431	0.371386	0.413822	0.183113	0.440037	0.663244	0.746224	SLE	high	GSM3428557
GSM3428558	0.724187	0.371247	0.628257	0.283244	0.701898	0.457539	0.206929	0.477606	0.32639	0.0817132	0.0635546	0.227017	0.0100148	0.306364	0.15121	0.392097	0.441781	0.284953	0.743901	0.215785	0.577259	0.569533	0.37391	0.348186	0.205836	0.401867	0.63205	0.694822	SLE	low	GSM3428558
GSM3428559	0.729696	0.326604	0.59405	0.259777	0.661086	0.424691	0.223784	0.477957	0.338253	0.103994	0.0391265	0.240468	0.078119	0.293112	0.148688	0.39265	0.465704	0.265361	0.728516	0.224161	0.616997	0.607638	0.38761	0.397166	0.197684	0.448049	0.640521	0.808489	SLE	low	GSM3428559
GSM3428560	0.70871	0.393706	0.603793	0.218737	0.634939	0.404446	0.222675	0.439719	0.343643	0.166976	0.00522385	0.224284	0.0534542	0.296463	0.164787	0.399058	0.476136	0.317641	0.728112	0.18858	0.585347	0.597618	0.331209	0.381851	0.198517	0.417496	0.623406	0.7494	SLE	low	GSM3428560
GSM3428561	0.724643	0.357913	0.620183	0.227608	0.647846	0.397562	0.214463	0.453655	0.349539	0.144385	0.049028	0.212397	0.100834	0.316016	0.160322	0.382518	0.48024	0.319756	0.708697	0.194986	0.538432	0.606382	0.334148	0.337285	0.205223	0.380855	0.578715	0.749796	SLE	low	GSM3428561
GSM3428562	0.710111	0.393352	0.650297	0.272083	0.669905	0.432071	0.255098	0.5028	0.304603	0.141348	0.0478168	0.296155	0.432566	0.527549	0.145564	0.428171	0.411839	0.326339	0.779439	0.206692	0.5861	0.558931	0.354158	0.34992	0.16286	0.382992	0.637208	0.733934	SLE	high	GSM3428562
GSM3428563	0.717619	0.373245	0.633707	0.275414	0.689225	0.389518	0.272097	0.46889	0.317924	0.0933676	0.0258442	0.228063	0.450239	0.579845	0.140928	0.380489	0.43184	0.365938	0.761439	0.253402	0.547697	0.588393	0.346118	0.374855	0.153479	0.390413	0.649169	0.715721	SLE	low	GSM3428563
GSM3428564	0.716122	0.36369	0.620039	0.226456	0.650926	0.375522	0.250616	0.453451	0.324634	0.115794	-0.0156267	0.237233	0.464878	0.521482	0.132626	0.388594	0.446621	0.377869	0.765308	0.26657	0.548573	0.60829	0.32499	0.375876	0.148089	0.37668	0.630081	0.711661	SLE	low	GSM3428564
GSM3428565	0.737536	0.342151	0.635566	0.282587	0.628812	0.375506	0.239369	0.457342	0.322161	0.114612	0.00527291	0.253996	0.49528	0.5121	0.145635	0.371732	0.440046	0.390697	0.740066	0.241112	0.514359	0.603529	0.33238	0.356563	0.16071	0.369657	0.607923	0.674105	SLE	low	GSM3428565
GSM3428566	0.726674	0.365277	0.617949	0.190127	0.636878	0.364332	0.254073	0.457648	0.326389	0.111478	-0.0134113	0.231837	0.473054	0.486009	0.166224	0.393086	0.454021	0.378129	0.752839	0.238648	0.541032	0.620471	0.342466	0.376727	0.150909	0.388961	0.624218	0.716936	SLE	low	GSM3428566
GSM3428567	0.640971	0.352175	0.584602	0.206401	0.663874	0.441174	0.240945	0.440683	0.327652	0.0796682	-0.0314478	0.217532	0.298772	0.542433	0.17412	0.369477	0.470787	0.354975	0.737298	0.201204	0.600253	0.572488	0.374113	0.406698	0.213725	0.472643	0.675276	0.827139	SLE	low	GSM3428567
GSM3428568	0.627045	0.321162	0.555422	0.203278	0.6792	0.440622	0.224177	0.482612	0.309168	0.113926	0.0474835	0.226734	0.304289	0.471252	0.152061	0.395586	0.435778	0.321208	0.740939	0.256657	0.584717	0.605261	0.405005	0.383988	0.256528	0.408487	0.658862	0.787428	SLE	low	GSM3428568
GSM3428569	0.663216	0.331465	0.581907	0.200869	0.658722	0.408783	0.251801	0.454998	0.321576	0.0838655	-0.0770757	0.215699	0.295506	0.457848	0.172636	0.381976	0.440542	0.314294	0.712229	0.265898	0.60887	0.584676	0.376995	0.408356	0.19615	0.44576	0.691705	0.842571	SLE	low	GSM3428569
GSM3428570	0.661678	0.390703	0.606065	0.151432	0.624032	0.368233	0.24253	0.459335	0.327233	0.120216	-0.0777718	0.198129	0.36823	0.439648	0.187733	0.378041	0.454793	0.36556	0.749837	0.231011	0.576426	0.617777	0.3192	0.408002	0.196512	0.412255	0.656884	0.813411	SLE	low	GSM3428570
GSM3428571	0.675113	0.39394	0.595228	0.208471	0.647052	0.409138	0.26101	0.483853	0.286344	0.101475	0.0183543	0.245103	0.309275	0.411408	0.17575	0.377289	0.429587	0.318902	0.74224	0.218387	0.576598	0.570156	0.365504	0.412302	0.191356	0.418005	0.647646	0.802955	SLE	low	GSM3428571
GSM3428572	0.671235	0.38957	0.558541	0.206419	0.656594	0.40211	0.240782	0.465759	0.322009	0.114009	-0.0253938	0.262548	0.348944	0.427541	0.158439	0.396451	0.421439	0.310113	0.710726	0.25512	0.558406	0.596469	0.357237	0.42166	0.215597	0.419525	0.688795	0.832904	SLE	low	GSM3428572
GSM3428573	0.663932	0.40621	0.597487	0.167075	0.63236	0.382655	0.23962	0.47511	0.324718	0.145675	-0.0488725	0.238435	0.359647	0.39558	0.169994	0.384218	0.445743	0.320967	0.743632	0.218414	0.546659	0.617419	0.353223	0.393043	0.201001	0.38481	0.639815	0.789958	SLE	low	GSM3428573
GSM3428574	0.649415	0.420253	0.584667	0.19163	0.670669	0.38077	0.240161	0.48296	0.332063	0.137376	-0.012697	0.27105	0.33098	0.392659	0.133365	0.395444	0.414901	0.31669	0.75375	0.230794	0.59594	0.643293	0.337568	0.399949	0.162561	0.406519	0.69597	0.831033	SLE	low	GSM3428574
GSM3428575	0.687244	0.393611	0.59442	0.264498	0.691365	0.381791	0.225899	0.456424	0.308748	0.0761976	0.0811161	0.254211	0.291204	0.490795	0.145097	0.40608	0.402172	0.28963	0.763724	0.246414	0.53497	0.570279	0.3579	0.394586	0.186309	0.363761	0.641123	0.812659	SLE	high	GSM3428575
GSM3428576	0.680066	0.379653	0.608203	0.269247	0.702357	0.436656	0.229631	0.468685	0.307556	0.103237	0.11136	0.255064	0.345939	0.535471	0.147357	0.42629	0.406207	0.304245	0.77219	0.245249	0.561406	0.583075	0.387978	0.406384	0.153382	0.394105	0.65985	0.831963	SLE	high	GSM3428576
GSM3428577	0.636244	0.382355	0.526524	0.138865	0.634296	0.326241	0.190837	0.436163	0.293277	0.0235641	0.079093	0.201771	0.257376	0.482444	0.25272	0.418962	0.401607	0.269805	0.707289	0.15697	0.565447	0.615071	0.310161	0.351743	0.0800612	0.417929	0.638646	0.816253	SLE	high	GSM3428577
GSM3428578	0.691734	0.385689	0.601808	0.234153	0.639139	0.391206	0.234579	0.456081	0.333978	0.0845822	0.0511529	0.266211	0.355033	0.497803	0.1324	0.386477	0.44925	0.323727	0.740744	0.238796	0.551439	0.613762	0.323943	0.386505	0.174117	0.413604	0.647539	0.802125	SLE	high	GSM3428578
GSM3428579	0.696242	0.385652	0.612081	0.26381	0.658143	0.41012	0.226698	0.471318	0.322492	0.101443	0.0853317	0.264097	0.38851	0.564338	0.138932	0.3792	0.436491	0.343437	0.759573	0.241011	0.553718	0.62121	0.362352	0.405817	0.207806	0.450233	0.66366	0.800596	SLE	high	GSM3428579
GSM3428580	0.684859	0.354633	0.591316	0.250254	0.653725	0.394724	0.23934	0.454228	0.311842	0.0932134	0.0677661	0.241009	0.378969	0.498371	0.162906	0.399603	0.424266	0.301603	0.745459	0.231036	0.570372	0.626602	0.364877	0.400318	0.197379	0.423282	0.658569	0.836176	SLE	high	GSM3428580
GSM3428581	0.706098	0.399859	0.605191	0.303583	0.672634	0.438158	0.228812	0.448687	0.306573	0.140713	0.0746162	0.250198	0.368987	0.506266	0.224434	0.389232	0.449772	0.303153	0.71577	0.205844	0.571631	0.561818	0.38151	0.366233	0.130878	0.392215	0.621389	0.788127	SLE	high	GSM3428581
GSM3428582	0.692178	0.415585	0.623419	0.263405	0.705516	0.436748	0.247426	0.461057	0.339955	0.102734	0.0613484	0.236735	0.390014	0.483642	0.18781	0.37301	0.424182	0.342121	0.757873	0.252444	0.588615	0.594169	0.34376	0.378693	0.156261	0.41472	0.631751	0.812262	SLE	low	GSM3428582
GSM3428583	0.676283	0.394395	0.590006	0.191678	0.659973	0.399771	0.222129	0.444725	0.307396	0.0942672	-0.0143526	0.221276	0.371173	0.435201	0.187548	0.382563	0.442148	0.324553	0.731673	0.235677	0.596802	0.622815	0.338127	0.404614	0.155873	0.439897	0.651952	0.796587	SLE	low	GSM3428583
GSM3428584	0.721777	0.393238	0.617424	0.320201	0.657872	0.431887	0.24094	0.451809	0.329731	0.12517	0.0478409	0.237896	0.421939	0.468104	0.190807	0.376071	0.444914	0.358621	0.721441	0.227561	0.536468	0.605849	0.326157	0.341247	0.173588	0.399871	0.615391	0.758675	SLE	low	GSM3428584
GSM3428585	0.705756	0.384086	0.602762	0.22214	0.654586	0.362423	0.254462	0.427447	0.332367	0.0927383	-0.0180313	0.217225	0.37374	0.442435	0.20844	0.387273	0.448239	0.330573	0.730064	0.229261	0.569255	0.626409	0.344257	0.395106	0.183473	0.444766	0.650725	0.780574	SLE	low	GSM3428585
GSM3428586	0.664812	0.354055	0.572583	0.327204	0.663093	0.424113	0.211678	0.469372	0.302134	0.115613	0.158705	0.292773	0.237172	0.408656	0.199466	0.42769	0.430497	0.277963	0.725325	0.23743	0.631658	0.604261	0.374079	0.409253	0.162181	0.504894	0.637175	0.788329	SLE	high	GSM3428586
GSM3428587	0.66586	0.43692	0.622033	0.193597	0.644661	0.375878	0.232533	0.456676	0.323539	0.0860916	0.0400833	0.240438	0.240195	0.434564	0.200106	0.422196	0.429876	0.264458	0.738474	0.237481	0.647934	0.578432	0.310854	0.407945	0.152025	0.438297	0.66758	0.831608	SLE	high	GSM3428587
GSM3428588	0.683222	0.385499	0.588924	0.272437	0.706811	0.450427	0.273632	0.499338	0.316446	0.0930824	0.126195	0.299837	0.319513	0.528804	0.1633	0.40715	0.416922	0.271409	0.757315	0.286097	0.607661	0.599655	0.361899	0.399607	0.143805	0.472736	0.655627	0.799894	SLE	high	GSM3428588
GSM3428589	0.716225	0.374956	0.622855	0.351278	0.646778	0.421784	0.247201	0.503778	0.317614	0.123765	0.125074	0.322489	0.369155	0.533981	0.196592	0.401217	0.440574	0.334117	0.747381	0.230729	0.602549	0.584501	0.394164	0.390117	0.159409	0.473912	0.640864	0.774582	SLE	high	GSM3428589
GSM3428590	0.66266	0.369163	0.602837	0.345565	0.637996	0.417859	0.238112	0.478593	0.301298	0.134858	0.131303	0.327872	0.320425	0.489971	0.1732	0.398554	0.429103	0.308084	0.748074	0.259771	0.614339	0.595473	0.375873	0.405613	0.154318	0.500051	0.636004	0.833212	SLE	high	GSM3428590
GSM3428591	0.613398	0.386104	0.563357	0.328844	0.666531	0.431366	0.220223	0.469549	0.310072	0.115033	0.113615	0.324758	0.309643	0.52772	0.193122	0.405241	0.411415	0.251948	0.753353	0.236225	0.627275	0.616628	0.386548	0.397128	0.153875	0.538708	0.646074	0.829589	SLE	high	GSM3428591
GSM3428592	0.676809	0.373364	0.594117	0.297183	0.658887	0.414086	0.244485	0.50459	0.314455	0.111106	0.0964373	0.325023	0.301434	0.548848	0.190216	0.400252	0.437881	0.297709	0.746508	0.268637	0.613717	0.6082	0.411135	0.396138	0.174368	0.509212	0.673022	0.828262	SLE	high	GSM3428592
GSM3428593	0.635489	0.396378	0.597225	0.209633	0.671714	0.378303	0.231018	0.471898	0.30538	0.109473	0.0757845	0.201249	0.354176	0.502571	0.149071	0.410517	0.444991	0.307614	0.795076	0.197241	0.562731	0.587641	0.310156	0.441161	0.164411	0.376871	0.695208	0.834367	SLE	high	GSM3428593
GSM3428594	0.668487	0.376809	0.591476	0.234956	0.710182	0.433844	0.225671	0.471329	0.327814	0.0900076	0.0506297	0.249237	0.360276	0.552022	0.144343	0.398374	0.427657	0.306127	0.761753	0.256482	0.580054	0.590866	0.317157	0.411731	0.197765	0.4331	0.679004	0.823633	SLE	low	GSM3428594
GSM3428595	0.668238	0.373089	0.608534	0.244899	0.632949	0.411223	0.221182	0.449286	0.322801	0.158724	0.084185	0.216191	0.344207	0.503629	0.159714	0.377985	0.446569	0.317622	0.76171	0.21652	0.566337	0.621865	0.323062	0.410145	0.17315	0.414957	0.648976	0.808565	SLE	high	GSM3428595
GSM3428596	0.668258	0.391716	0.58491	0.233776	0.629311	0.386742	0.236042	0.457523	0.320441	0.158171	0.0666015	0.237886	0.323716	0.48747	0.189242	0.402189	0.444721	0.300508	0.760401	0.212628	0.570644	0.603136	0.320089	0.429695	0.156912	0.438671	0.6791	0.814532	SLE	high	GSM3428596
GSM3428597	0.691276	0.394406	0.607127	0.233797	0.665509	0.412895	0.229797	0.457402	0.317121	0.138507	0.0677957	0.23138	0.35839	0.520175	0.170074	0.381155	0.450231	0.309017	0.766631	0.231011	0.558007	0.611605	0.348514	0.405817	0.137024	0.437091	0.682914	0.803271	SLE	high	GSM3428597
GSM3428598	0.668645	0.389203	0.623206	0.228824	0.67221	0.429419	0.26659	0.470172	0.309973	0.0869819	-0.0100104	0.279787	0.416094	0.536627	0.104403	0.401802	0.402153	0.326074	0.760064	0.197475	0.567973	0.570695	0.345585	0.374432	0.133601	0.344687	0.636213	0.769634	SLE	high	GSM3428598
GSM3428599	0.700923	0.406295	0.602944	0.259013	0.699067	0.443835	0.249455	0.480788	0.304783	0.110429	0.0562331	0.288593	0.448499	0.615977	0.167141	0.372516	0.401582	0.333126	0.754651	0.217761	0.571431	0.573731	0.349145	0.376356	0.115646	0.363552	0.645511	0.764311	SLE	high	GSM3428599
GSM3428600	0.679424	0.373924	0.606273	0.231307	0.661671	0.395505	0.263866	0.517354	0.310964	0.0909208	-0.000187835	0.32497	0.364279	0.588576	0.148318	0.418796	0.418219	0.323315	0.768728	0.252182	0.57838	0.569695	0.352246	0.38838	0.176188	0.351936	0.640187	0.790982	SLE	high	GSM3428600
GSM3428601	0.677005	0.41698	0.623656	0.260298	0.683833	0.413208	0.273895	0.501703	0.31798	0.0751435	0.0106029	0.31993	0.453403	0.573759	0.154955	0.409425	0.409577	0.354263	0.772174	0.251101	0.586639	0.590782	0.356792	0.383734	0.150452	0.374707	0.681187	0.796042	SLE	high	GSM3428601
GSM3428602	0.688015	0.390428	0.615293	0.25497	0.676576	0.379943	0.267668	0.481618	0.325196	0.122583	-0.0169478	0.323674	0.429501	0.513335	0.163217	0.394705	0.406538	0.351582	0.751157	0.245437	0.586506	0.622365	0.311512	0.380358	0.146717	0.378579	0.663154	0.786912	SLE	high	GSM3428602
GSM3428603	0.663564	0.342147	0.577586	0.199287	0.643599	0.394484	0.23444	0.486421	0.320185	0.1405	0.0746748	0.270128	0.33722	0.521065	0.154245	0.396676	0.429131	0.342646	0.763628	0.249817	0.613738	0.635169	0.345677	0.405747	0.239434	0.438298	0.660773	0.793258	SLE	low	GSM3428603
GSM3428604	0.725865	0.367105	0.620688	0.404091	0.66855	0.455445	0.214446	0.476264	0.320345	0.133138	0.123504	0.23066	0.538787	0.661175	0.16956	0.374405	0.411934	0.346495	0.721494	0.236253	0.522111	0.604127	0.37731	0.335668	0.215869	0.43891	0.605795	0.700968	SLE	low	GSM3428604
GSM3428605	0.705611	0.379647	0.611034	0.31226	0.662528	0.413194	0.233981	0.460069	0.332461	0.136892	0.0682094	0.271837	0.46319	0.647183	0.151609	0.401269	0.41955	0.307972	0.739486	0.23585	0.569141	0.600278	0.363897	0.375762	0.207996	0.45782	0.646916	0.751715	SLE	low	GSM3428605
GSM3428606	0.552375	0.355765	0.491823	0.234335	0.680612	0.433832	0.154653	0.443094	0.307101	0.135027	0.0706172	0.295338	0.312463	0.453514	0.139927	0.430445	0.455558	0.307628	0.707822	0.231172	0.63841	0.619664	0.358593	0.437731	0.227837	0.382504	0.652409	0.856149	SLE	low	GSM3428606
GSM3428607	0.512096	0.381037	0.521956	0.205651	0.656637	0.416936	0.185569	0.453738	0.318142	0.141375	0.0791072	0.285837	0.256669	0.432429	0.191413	0.409915	0.431636	0.253839	0.732167	0.212963	0.658368	0.618233	0.345359	0.425546	0.156763	0.402691	0.622332	0.893674	SLE	high	GSM3428607
GSM3428608	0.529785	0.404291	0.49008	0.167621	0.655914	0.389624	0.199317	0.462767	0.32886	0.159787	-0.0368338	0.250113	0.288022	0.417786	0.172968	0.387085	0.459602	0.29962	0.714816	0.192205	0.660149	0.621087	0.341113	0.421715	0.147633	0.41387	0.667003	0.874482	SLE	low	GSM3428608
GSM3428609	0.572777	0.360172	0.531484	0.211198	0.621236	0.362348	0.236645	0.444056	0.332736	0.175677	-0.0266552	0.259722	0.275038	0.411143	0.182176	0.381122	0.4822	0.318752	0.705796	0.185452	0.638505	0.601479	0.362358	0.43328	0.169743	0.422511	0.641797	0.850244	SLE	high	GSM3428609
GSM3428610	0.616442	0.393809	0.552583	0.222155	0.657267	0.407598	0.221228	0.458144	0.346165	0.121308	0.0124796	0.274442	0.280981	0.415759	0.216643	0.401758	0.486572	0.33894	0.687298	0.210696	0.612768	0.606541	0.336113	0.393534	0.0967323	0.424108	0.620081	0.795028	SLE	low	GSM3428610
GSM3428611	0.527443	0.364354	0.520459	0.182374	0.613718	0.382927	0.211411	0.393896	0.330443	0.147836	-0.0291267	0.330757	0.213354	0.428672	0.141703	0.408235	0.481573	0.329261	0.68412	0.188965	0.644746	0.618422	0.407287	0.438258	0.191528	0.396204	0.672878	0.864976	SLE	low	GSM3428611
GSM3428612	0.706358	0.418057	0.59658	0.271237	0.672169	0.397472	0.244998	0.433707	0.342376	0.131367	-0.026908	0.250524	0.429146	0.508839	0.167036	0.37378	0.479019	0.330088	0.707584	0.212473	0.58034	0.594975	0.330704	0.38121	0.108977	0.400228	0.645473	0.774479	SLE	low	GSM3428612
GSM3428613	0.666678	0.394116	0.616401	0.184585	0.648024	0.405485	0.233446	0.42895	0.324817	0.100673	0.0484311	0.281251	0.289738	0.422138	0.176779	0.441672	0.439307	0.236882	0.7413	0.209017	0.638472	0.593035	0.359644	0.414332	0.119207	0.472608	0.657466	0.851605	SLE	high	GSM3428613
GSM3428614	0.595336	0.334666	0.572631	0.188356	0.637806	0.385522	0.196172	0.427791	0.283415	0.0698982	0.026614	0.262491	0.217325	0.356404	0.158349	0.446151	0.434614	0.252955	0.746143	0.20087	0.642665	0.612731	0.319397	0.428025	0.174846	0.420961	0.68104	0.87209	SLE	high	GSM3428614
GSM3428615	0.684891	0.372452	0.606098	0.228489	0.680596	0.436893	0.263288	0.463747	0.311551	0.0979176	0.0650505	0.29092	0.290516	0.484447	0.151499	0.408942	0.418606	0.299007	0.770246	0.256732	0.627661	0.603815	0.370225	0.43257	0.202441	0.450214	0.652618	0.851867	SLE	high	GSM3428615
GSM3428616	0.675003	0.386543	0.617758	0.230758	0.608765	0.393066	0.208784	0.446577	0.331011	0.132809	0.011896	0.291378	0.270551	0.457214	0.185543	0.39596	0.439261	0.331289	0.742425	0.251909	0.608022	0.605054	0.385626	0.425149	0.153098	0.433858	0.646696	0.846167	SLE	high	GSM3428616
GSM3428617	0.681074	0.372653	0.632167	0.292416	0.632013	0.409615	0.222614	0.453286	0.303455	0.123741	0.0687964	0.29813	0.29651	0.488946	0.168405	0.396375	0.444469	0.333201	0.739604	0.227891	0.571646	0.601739	0.392066	0.400417	0.172829	0.449462	0.640064	0.815898	SLE	high	GSM3428617
GSM3428618	0.719322	0.355272	0.620238	0.324798	0.715038	0.426883	0.222002	0.45012	0.329944	0.113004	0.0747812	0.230571	0.358126	0.544269	0.153278	0.399129	0.440123	0.289145	0.734739	0.215594	0.53198	0.568557	0.320079	0.347036	0.180418	0.379736	0.619395	0.741307	SLE	low	GSM3428618
GSM3428619	0.727279	0.369795	0.622453	0.335244	0.702553	0.433604	0.225113	0.441644	0.313741	0.0629133	0.103102	0.274257	0.418114	0.619872	0.193491	0.393306	0.425353	0.324353	0.727607	0.241779	0.516635	0.569928	0.324342	0.333442	0.132132	0.381982	0.629914	0.755361	SLE	low	GSM3428619
GSM3428620	0.728879	0.374485	0.633795	0.353283	0.660203	0.394581	0.238541	0.427824	0.327208	0.119101	0.0870749	0.28898	0.443907	0.6276	0.169616	0.387207	0.445488	0.343778	0.723747	0.23678	0.525796	0.581936	0.354909	0.348048	0.15432	0.384118	0.626379	0.767417	SLE	high	GSM3428620
GSM3428621	0.714089	0.377332	0.640087	0.358076	0.655777	0.396357	0.251451	0.449428	0.322062	0.152762	0.0774524	0.256459	0.380115	0.608134	0.198222	0.384563	0.44275	0.374969	0.73907	0.252355	0.536827	0.569099	0.364759	0.348367	0.184942	0.369726	0.634377	0.777651	SLE	low	GSM3428621
ssGSEA (GSE11907)
	Activated CD8 T cell	Central memory CD8 T cell	Effector memeory CD8 T cell	Activated CD4 T cell	Central memory CD4 T cell	Effector memeory CD4 T cell	T follicular helper cell	Gamma delta T cell	Type 1 T helper cell	Type 17 T helper cell	Type 2 T helper cell	Regulatory T cell	Activated B cell	Immature B cell	Memory B cell	Natural killer cell	CD56bright natural killer cell	CD56dim natural killer cell	Myeloid derived suppressor cell	Natural killer T cell	Activated dendritic cell	Plasmacytoid dendritic cell	Immature dendritic cell	Macrophage	Eosinophil	Mast cell	Monocyte	Neutrophil	group	MX2 group	sample
GSM300916	0.646468	0.326531	0.532231	0.392236	0.523117	0.201125	0.196927	0.345972	0.192308	0.135801	-0.126801	0.343214	0.356508	0.550024	0.073578	0.0511603	0.1521	0.117187	0.749478	0.172462	0.50169	0.496329	0.364161	0.231768	-0.0672467	0.281255	0.558209	0.0288669	SLE	low	GSM300916
GSM300918	0.68109	0.412621	0.557542	0.417118	0.546844	0.259051	0.30358	0.359961	0.225813	0.149261	-0.0616899	0.323701	0.450004	0.47759	0.11902	0.0432647	0.193288	0.172629	0.734471	0.215332	0.446837	0.515898	0.343332	0.172697	-0.00773434	0.245395	0.541838	0.221629	SLE	low	GSM300918
GSM300919	0.696454	0.46186	0.566381	0.377944	0.513962	0.248123	0.248372	0.385885	0.234863	0.165181	-0.0683305	0.356659	0.365804	0.44357	0.0824154	0.0718947	0.194445	0.158766	0.757253	0.210425	0.518217	0.514028	0.325589	0.284188	0.0130946	0.274928	0.565481	0.271392	SLE	low	GSM300919
GSM300921	0.686681	0.460839	0.529696	0.408849	0.496104	0.188243	0.209917	0.377149	0.180286	0.243942	-0.0713385	0.250515	0.544401	0.50952	0.137838	0.064266	0.211254	0.119539	0.740647	0.184383	0.523821	0.410708	0.365641	0.246316	-0.110944	0.255365	0.539203	0.155104	SLE	high	GSM300921
GSM300922	0.625265	0.429292	0.501398	0.321457	0.469374	0.162231	0.203593	0.375479	0.190187	0.261603	-0.161677	0.257374	0.463109	0.559289	0.101866	0.00438498	0.175701	0.178237	0.742628	0.156609	0.525391	0.414807	0.376482	0.258575	-0.0763073	0.298221	0.535524	0.0475839	SLE	low	GSM300922
GSM300924	0.693028	0.384458	0.483738	0.490398	0.490103	0.230008	0.171502	0.34279	0.149182	0.200305	-0.0442898	0.267397	0.436026	0.451675	0.156795	0.0105215	0.212706	0.112671	0.722425	0.173925	0.494825	0.489006	0.334996	0.12661	-0.127923	0.287242	0.419023	0.0178409	SLE	low	GSM300924
GSM300926	0.672799	0.363451	0.577945	0.392087	0.508733	0.196669	0.263419	0.388387	0.204032	0.169042	-0.0470274	0.316629	0.44703	0.609969	0.103647	0.034566	0.197854	0.0910089	0.75871	0.186044	0.491356	0.415193	0.366555	0.230893	0.0167	0.283597	0.556833	0.0348948	SLE	low	GSM300926
GSM300928	0.676245	0.440821	0.44252	0.48628	0.459313	0.175683	0.242293	0.38771	0.19321	0.226113	-0.0627945	0.278643	0.345419	0.533792	0.0429829	0.00691237	0.217134	0.102173	0.719722	0.184362	0.555692	0.449136	0.372051	0.27322	-0.11052	0.229049	0.511884	0.277953	SLE	low	GSM300928
GSM300930	0.703446	0.400591	0.597667	0.396873	0.557401	0.24245	0.231283	0.380083	0.215879	0.0968841	-0.0532814	0.353433	0.0757146	0.555711	0.136516	0.0916057	0.205082	0.234845	0.745785	0.221459	0.544102	0.478892	0.36364	0.235178	-0.110027	0.319623	0.557526	0.070221	SLE	high	GSM300930
GSM300931	0.695736	0.431057	0.559252	0.407743	0.538117	0.237085	0.279914	0.373792	0.239094	0.14731	-0.0504861	0.32924	0.120287	0.573935	0.139333	0.0726705	0.19081	0.223613	0.731897	0.224853	0.558314	0.554649	0.376773	0.229506	-0.0833457	0.323092	0.561302	0.328125	SLE	low	GSM300931
GSM300932	0.692472	0.433895	0.545179	0.522793	0.477112	0.157437	0.186603	0.366773	0.180139	0.149962	-0.0209927	0.307094	0.508873	0.496678	0.0952859	0.0359313	0.177343	0.110485	0.749076	0.16821	0.486441	0.465517	0.394828	0.215336	-0.0584305	0.30495	0.489296	0.263847	SLE	high	GSM300932
GSM300934	0.665478	0.44046	0.560589	0.383952	0.491592	0.158797	0.23072	0.356994	0.196847	0.214867	-0.0936408	0.294524	0.595127	0.595536	0.171714	0.0351075	0.167863	0.0924416	0.746251	0.198912	0.445622	0.432537	0.321276	0.183012	-0.0572406	0.185079	0.505915	0.0659698	SLE	high	GSM300934
GSM300936	0.602242	0.448836	0.454741	0.374585	0.490818	0.204793	0.219794	0.382611	0.152429	0.223715	-0.0665108	0.295021	0.401803	0.487058	0.0161384	0.043618	0.196007	0.0648606	0.739381	0.189197	0.573283	0.432411	0.388501	0.315814	-0.0745303	0.301985	0.536357	0.272048	SLE	high	GSM300936
GSM300938	0.733143	0.399664	0.572354	0.429812	0.538983	0.223997	0.229968	0.367083	0.21966	0.0919347	-0.0561385	0.301506	0.457045	0.490966	0.146259	0.0869591	0.167768	0.178072	0.761555	0.201374	0.502798	0.486575	0.380373	0.21684	-0.0228067	0.285522	0.561202	0.235907	SLE	high	GSM300938
GSM300939	0.744874	0.412654	0.608559	0.464272	0.532547	0.230843	0.217538	0.384754	0.20899	0.1261	-0.0458108	0.280026	0.40894	0.487863	0.101799	0.0692165	0.166015	0.251565	0.744792	0.198082	0.464805	0.46074	0.36525	0.16323	0.0516465	0.229453	0.523738	0.295376	SLE	low	GSM300939
GSM300940	0.698879	0.408735	0.535945	0.375484	0.544379	0.197937	0.180271	0.330136	0.209452	0.0836889	-0.0867015	0.246111	0.33205	0.489683	0.0936866	0.083167	0.169572	0.0983174	0.754345	0.171917	0.516215	0.533177	0.343021	0.223585	-0.0400612	0.235883	0.53096	0.280462	SLE	high	GSM300940
GSM300941	0.612804	0.422125	0.544254	0.389062	0.47718	0.135974	0.192035	0.331885	0.192094	0.198355	-0.0932643	0.266637	0.689948	0.694147	0.139101	0.0295924	0.192995	0.0712635	0.756118	0.138671	0.499681	0.422844	0.360728	0.194251	-0.00363863	0.299065	0.494209	0.201745	SLE	low	GSM300941
GSM300943	0.663815	0.430637	0.543565	0.419255	0.485453	0.237369	0.254446	0.378629	0.214137	0.191732	-0.0407716	0.33251	0.403215	0.573689	0.116671	0.0714775	0.207856	0.217623	0.750259	0.258162	0.610694	0.481158	0.382749	0.285324	0.0273646	0.424662	0.524687	0.122472	SLE	high	GSM300943
GSM300944	0.687182	0.440356	0.542171	0.421066	0.523593	0.212373	0.245528	0.4036	0.212536	0.135561	-0.0326651	0.346696	0.401845	0.59283	0.1138	0.07569	0.185372	0.259635	0.761415	0.277454	0.535351	0.507806	0.394457	0.286199	0.0420807	0.359932	0.53974	0.409403	SLE	high	GSM300944
GSM300945	0.680936	0.423726	0.533408	0.402545	0.531741	0.25489	0.260357	0.375774	0.226622	0.204476	-0.0280999	0.375805	0.338147	0.557618	0.143082	0.0855007	0.148974	0.283664	0.754577	0.268815	0.616017	0.519945	0.417584	0.322388	-0.00883973	0.434355	0.565295	0.434397	SLE	high	GSM300945
GSM300946	0.69511	0.41162	0.565321	0.383585	0.523561	0.233631	0.30214	0.402789	0.209527	0.114535	-0.0968319	0.398867	0.216725	0.555858	0.141371	0.109619	0.170873	0.244699	0.77184	0.225779	0.594318	0.54001	0.381709	0.335792	0.0884221	0.347456	0.566921	0.521946	SLE	high	GSM300946
GSM300947	0.687944	0.456404	0.55458	0.397518	0.541592	0.223406	0.28221	0.383639	0.193966	0.116451	-0.141482	0.375076	0.22652	0.54388	0.116984	0.115574	0.198684	0.272621	0.772927	0.23691	0.610143	0.544314	0.367676	0.340297	0.0247417	0.366676	0.600823	0.53129	SLE	high	GSM300947
GSM300948	0.669539	0.422846	0.526528	0.380445	0.548555	0.257552	0.216713	0.367098	0.219737	0.172272	-0.0300064	0.352333	0.347334	0.407823	0.146221	0.0798246	0.249212	0.193999	0.749732	0.202193	0.541077	0.482877	0.385196	0.234729	-0.069031	0.343072	0.567868	0.12758	SLE	high	GSM300948
GSM300949	0.692392	0.456241	0.546658	0.410541	0.544176	0.275441	0.237072	0.357606	0.198088	0.183789	-0.0358669	0.337884	0.22264	0.422322	0.166689	0.0638783	0.205869	0.119278	0.755506	0.174292	0.58965	0.477863	0.394181	0.256509	-0.0458177	0.385651	0.562817	0.224176	SLE	high	GSM300949
GSM300950	0.713759	0.470967	0.5479	0.365245	0.533214	0.2357	0.257855	0.353703	0.221269	0.12098	-0.0874651	0.28303	0.242691	0.554916	0.135881	0.071511	0.182339	0.127625	0.759712	0.165458	0.571121	0.565777	0.346917	0.302199	-0.050372	0.269376	0.580463	0.344309	SLE	high	GSM300950
GSM300951	0.692157	0.44719	0.55121	0.430646	0.534438	0.2855	0.217613	0.390317	0.215407	0.21702	3.91497e-05	0.335668	0.302913	0.558514	0.175621	0.0686532	0.206846	0.128067	0.759192	0.1835	0.575828	0.531415	0.334902	0.268058	-0.0712787	0.301604	0.556029	0.186505	SLE	high	GSM300951
GSM300952	0.650526	0.441624	0.53556	0.423557	0.517977	0.195633	0.192922	0.375469	0.210547	0.179588	-0.112705	0.260811	0.259727	0.462325	0.129826	0.0537665	0.196401	0.138029	0.729602	0.180579	0.592092	0.54383	0.386337	0.302915	-0.0371223	0.299273	0.592556	0.389162	SLE	high	GSM300952
GSM300953	0.632121	0.437229	0.554533	0.35394	0.48378	0.166833	0.261324	0.377138	0.20435	0.26893	-0.0513622	0.343497	0.00976965	0.415757	0.0443689	0.128948	0.181351	0.148642	0.773059	0.239708	0.515334	0.4498	0.357724	0.293	0.122241	0.472758	0.545785	0.196593	SLE	high	GSM300953
GSM300955	0.719509	0.458378	0.642411	0.421689	0.527148	0.190615	0.241908	0.36651	0.228982	0.0783169	-0.0270291	0.261729	0.236401	0.451818	0.10492	0.0985252	0.182077	0.300238	0.768354	0.242609	0.411721	0.393552	0.324478	0.12927	-0.0251116	0.201246	0.493216	-0.06101	SLE	low	GSM300955
GSM300957	0.657865	0.381586	0.539001	0.338469	0.526975	0.267281	0.222702	0.356284	0.206771	0.20739	-0.148177	0.209129	0.481395	0.605139	0.119061	-0.00535615	0.19057	0.207229	0.729402	0.173607	0.437836	0.458352	0.315253	0.195462	-0.103352	0.242172	0.54168	0.0210115	SLE	low	GSM300957
GSM300959	0.678353	0.319119	0.528689	0.317539	0.520968	0.246082	0.193183	0.323087	0.162858	0.0862713	-0.136554	0.227311	0.443734	0.609086	0.12489	0.0739381	0.144624	0.104655	0.731429	0.204177	0.486626	0.568493	0.370202	0.221237	-0.0752951	0.21715	0.535765	0.114534	SLE	low	GSM300959
GSM300960	0.692803	0.369156	0.518582	0.384809	0.513082	0.257419	0.263039	0.341067	0.209531	0.108203	-0.137148	0.222994	0.42456	0.617625	0.108753	0.0228856	0.159797	0.143489	0.717679	0.172213	0.472173	0.565334	0.374743	0.187059	-0.0178261	0.193045	0.548183	0.108715	SLE	low	GSM300960
GSM300961	0.691131	0.453374	0.56171	0.403859	0.502226	0.223515	0.311452	0.373596	0.22964	0.163044	-0.115249	0.270527	0.34748	0.569247	0.0279321	0.0412239	0.205178	0.185053	0.720127	0.198531	0.51591	0.478495	0.332366	0.249983	0.0442933	0.300664	0.495519	0.292996	SLE	high	GSM300961
GSM300963	0.705013	0.333736	0.568724	0.378679	0.54668	0.177405	0.231766	0.263396	0.173642	0.141069	-0.143434	0.270996	0.444105	0.551986	0.177236	0.0468546	0.1925	0.131098	0.753567	0.117912	0.400793	0.403035	0.322366	0.177606	-0.133409	0.18758	0.536082	-0.123887	SLE	low	GSM300963
GSM300964	0.697997	0.326188	0.563857	0.418042	0.535558	0.244078	0.263441	0.348188	0.201748	0.163633	-0.113948	0.228028	0.406334	0.579633	0.0891347	0.0535043	0.184577	0.163524	0.746968	0.213602	0.453088	0.462146	0.337129	0.153461	0.0417155	0.181638	0.535991	-0.0658579	SLE	low	GSM300964
GSM300965	0.611412	0.446243	0.561133	0.344322	0.502191	0.217646	0.18738	0.325445	0.208086	0.199406	-0.0301406	0.206709	0.498242	0.649872	0.228115	0.0439274	0.233971	0.170344	0.782806	0.165017	0.45474	0.351993	0.263977	0.185032	-0.13601	0.206145	0.494193	-0.0475232	SLE	high	GSM300965
GSM300967	0.728262	0.419637	0.589056	0.460525	0.529126	0.233869	0.253425	0.393234	0.195233	0.0752977	-0.0368694	0.295941	0.272431	0.548587	0.0713374	0.0478858	0.172329	0.217173	0.758474	0.20707	0.489783	0.466486	0.358486	0.239929	-0.0932949	0.162806	0.540216	0.109733	SLE	high	GSM300967
GSM300968	0.657448	0.419411	0.51888	0.387163	0.502959	0.212762	0.205486	0.404607	0.195108	0.213139	-0.0531317	0.328275	0.220395	0.489901	0.0979307	0.0526872	0.226299	0.126377	0.769944	0.198373	0.528546	0.485433	0.325759	0.336012	-0.0344171	0.397717	0.590403	0.342763	SLE	low	GSM300968
GSM300970	0.687611	0.377808	0.571015	0.422949	0.542694	0.265077	0.284517	0.33491	0.19207	0.138561	-0.127369	0.285024	0.494614	0.590866	0.175286	0.0474146	0.201355	0.130067	0.713099	0.175481	0.433832	0.54941	0.339413	0.163557	-0.097352	0.141685	0.516886	-0.0567526	SLE	low	GSM300970
GSM300971	0.724258	0.380475	0.553726	0.377104	0.513797	0.25248	0.245889	0.314608	0.22145	0.19884	-0.139614	0.257596	0.543099	0.616589	0.0883409	0.0786882	0.170466	0.180929	0.734265	0.169546	0.465477	0.478675	0.357712	0.145985	-0.155924	0.090106	0.533324	-0.09605	SLE	low	GSM300971
GSM300972	0.699818	0.360216	0.493133	0.332441	0.501934	0.229377	0.222491	0.377913	0.211374	0.203906	-0.071875	0.301009	0.330563	0.533513	0.162538	0.0942832	0.25171	0.11451	0.744662	0.202105	0.619244	0.519577	0.427772	0.275911	0.0684882	0.406041	0.545919	0.244909	SLE	low	GSM300972
GSM300973	0.66599	0.369149	0.505737	0.306384	0.499425	0.198047	0.243074	0.376434	0.199581	0.181272	-0.0355039	0.299932	0.268878	0.542892	0.135004	0.0703496	0.206381	0.197818	0.742441	0.169274	0.641058	0.555525	0.415383	0.282166	0.001516	0.406734	0.574271	0.411353	SLE	low	GSM300973
GSM300974	0.694344	0.38935	0.534527	0.421277	0.534331	0.285291	0.220381	0.360602	0.235195	0.211031	-0.0413855	0.339633	0.374097	0.576869	0.107922	0.0795331	0.191444	0.192486	0.73742	0.172199	0.545288	0.510287	0.384267	0.253817	0.0161147	0.376769	0.536413	0.134971	SLE	low	GSM300974
GSM300975	0.64889	0.430722	0.489532	0.346824	0.509736	0.293311	0.225176	0.412106	0.190648	0.196246	0.0141921	0.354278	0.261792	0.559744	0.11853	0.114975	0.229597	0.174489	0.742135	0.19366	0.59946	0.530047	0.419602	0.271969	0.0398395	0.432529	0.569721	0.518683	SLE	high	GSM300975
GSM300976	0.720513	0.397549	0.548082	0.455315	0.493716	0.233953	0.178222	0.321176	0.183817	0.196636	-0.0869782	0.251238	0.614126	0.66104	0.157538	0.0413138	0.190327	0.105567	0.746395	0.165587	0.479325	0.447612	0.341647	0.126609	-0.12415	0.253207	0.474933	0.0258189	SLE	low	GSM300976
GSM300978	0.734983	0.38263	0.567007	0.336593	0.507619	0.193701	0.246289	0.282259	0.187357	0.159329	-0.0918638	0.20609	0.498026	0.529039	0.0867769	0.0409694	0.239142	0.197524	0.692806	0.180918	0.419334	0.441381	0.330068	0.0957723	-0.0990105	0.156623	0.511179	0.0149441	SLE	high	GSM300978
GSM300979	0.705126	0.385976	0.530568	0.342474	0.535268	0.173428	0.236045	0.310068	0.17834	0.10907	-0.11098	0.19527	0.456605	0.497871	0.0872771	0.0561021	0.182693	0.178226	0.711608	0.157179	0.433803	0.536417	0.339359	0.118682	-0.109871	0.220634	0.486701	0.202614	SLE	high	GSM300979
GSM300980	0.71369	0.405783	0.569646	0.382507	0.487854	0.182518	0.288533	0.322988	0.157742	0.146988	-0.0934707	0.18455	0.46102	0.500299	0.119413	-0.0122984	0.187431	0.121451	0.678329	0.159905	0.330539	0.419895	0.326548	0.108325	-0.0650977	0.174407	0.468277	-0.146792	SLE	low	GSM300980
GSM300982	0.733592	0.413457	0.570291	0.383123	0.537118	0.212645	0.239976	0.342013	0.204257	0.138608	-0.051429	0.368382	0.456191	0.563393	0.0129162	0.0878071	0.197144	0.237702	0.7561	0.216764	0.454968	0.402701	0.385705	0.131098	0.0289855	0.181506	0.521344	0.0289755	SLE	low	GSM300982
GSM300983	0.706285	0.393966	0.575867	0.51701	0.513861	0.263198	0.269814	0.353558	0.206791	0.0777926	0.00614376	0.279788	0.360988	0.581006	0.126392	0.0502468	0.138671	0.180412	0.738829	0.263208	0.490953	0.518103	0.335648	0.190506	-0.0882536	0.320585	0.440554	0.321652	SLE	high	GSM300983
GSM300984	0.679954	0.433661	0.558156	0.307937	0.463824	0.168125	0.22204	0.346537	0.19986	0.206707	-0.0625179	0.229573	0.366999	0.464906	0.0714708	0.075521	0.224017	0.0776501	0.770939	0.188597	0.497681	0.36609	0.360774	0.244366	-0.0236562	0.401085	0.457074	0.156467	SLE	high	GSM300984
GSM300986	0.527921	0.435228	0.475404	0.380327	0.437547	0.156299	0.195313	0.371239	0.190094	0.323109	-0.00662845	0.312972	0.147066	0.440566	0.193495	0.115693	0.209582	0.0264996	0.712113	0.262969	0.569871	0.50998	0.343916	0.313112	0.289736	0.477157	0.488356	0.742653	SLE	high	GSM300986
GSM300988	0.725176	0.387658	0.570637	0.520295	0.465929	0.223296	0.190675	0.312673	0.198425	0.269432	-0.0827887	0.256677	0.571289	0.501458	0.248376	0.0246223	0.234528	0.126658	0.759832	0.16652	0.458428	0.480363	0.299032	0.110971	-0.0608079	0.263728	0.40932	-0.0930469	SLE	low	GSM300988
GSM300990	0.680642	0.384591	0.554415	0.364572	0.551634	0.206317	0.261948	0.376844	0.205791	0.100198	-0.0751656	0.32422	0.221331	0.486575	0.055094	0.0786186	0.198196	0.190349	0.720907	0.165495	0.513191	0.449144	0.39387	0.196179	-0.00734367	0.391252	0.546446	0.347442	SLE	low	GSM300990
GSM300991	0.707981	0.410055	0.590896	0.342312	0.508453	0.242195	0.236417	0.336987	0.191478	0.169704	-0.0873021	0.295527	0.568025	0.640975	0.0871081	0.0516561	0.204421	0.184065	0.754715	0.172853	0.395898	0.409346	0.328722	0.109498	-0.0163634	0.187879	0.483762	-0.0854293	SLE	high	GSM300991
GSM300993	0.732664	0.436299	0.550553	0.423666	0.538717	0.275837	0.257481	0.356592	0.204191	0.118049	-0.0403581	0.348948	0.313485	0.563715	0.0951775	0.094792	0.196134	0.111451	0.753805	0.164584	0.481365	0.487193	0.390394	0.191196	-0.0428584	0.330907	0.542875	0.191619	SLE	high	GSM300993
GSM300994	0.748244	0.417473	0.539807	0.404474	0.528777	0.272962	0.236139	0.373968	0.18111	0.133046	0.0337564	0.293033	0.43818	0.626831	0.131002	0.0626994	0.207083	0.229065	0.729274	0.194536	0.469858	0.485878	0.338367	0.16286	-0.0679091	0.16012	0.543326	-0.0172296	SLE	high	GSM300994
GSM300995	0.703496	0.418669	0.576463	0.387687	0.543093	0.193128	0.231086	0.385311	0.211976	0.0820962	-0.0641868	0.34343	0.379197	0.536173	0.0533681	0.05977	0.211584	0.179466	0.740056	0.179379	0.453015	0.467992	0.364986	0.178976	0.0177135	0.257414	0.582462	0.214531	SLE	high	GSM300995
GSM300996	0.698995	0.434619	0.532318	0.519543	0.545106	0.309552	0.229192	0.373453	0.215177	0.0912579	-0.0393314	0.305859	0.39016	0.61606	0.165178	0.0517459	0.169731	0.214414	0.734883	0.224428	0.503196	0.562037	0.354684	0.1657	-0.0372098	0.232833	0.566192	0.158181	SLE	low	GSM300996
GSM300997	0.652481	0.444939	0.520603	0.313049	0.53477	0.19783	0.256895	0.389804	0.200074	0.241432	-0.108451	0.301535	0.303629	0.451803	0.100069	0.0635225	0.243832	0.197412	0.736327	0.153439	0.526657	0.413564	0.344191	0.291938	-0.0256227	0.300133	0.543718	0.109791	SLE	high	GSM300997
GSM300999	0.582398	0.413069	0.440696	0.411242	0.470056	0.161194	0.152731	0.341669	0.160067	0.210321	0.0157242	0.22398	0.205614	0.464865	0.0974697	0.0746221	0.163762	0.082895	0.70996	0.172634	0.570099	0.582817	0.461741	0.282161	0.0247429	0.392917	0.527285	0.355933	SLE	low	GSM300999
GSM301001	0.686067	0.432905	0.57848	0.421491	0.502276	0.18989	0.230816	0.357345	0.200424	0.210999	-0.0681237	0.267623	0.460948	0.512472	0.135463	0.0725753	0.205589	0.110034	0.755941	0.171419	0.516429	0.451936	0.374476	0.218653	0.0265486	0.388828	0.549138	0.162227	SLE	low	GSM301001
GSM301003	0.670743	0.41673	0.509773	0.330035	0.529475	0.165802	0.2637	0.352009	0.191674	0.164293	-0.0538713	0.279244	0.376492	0.553182	0.120165	0.024412	0.184004	0.158696	0.737411	0.173281	0.465693	0.449615	0.381141	0.226644	-0.0504141	0.223948	0.56134	0.289091	SLE	low	GSM301003
GSM301005	0.556699	0.430084	0.352662	0.399779	0.37408	0.0514611	0.150671	0.246578	0.24043	0.371865	-0.0842327	0.141023	0.150703	0.56695	0.078165	0.0188578	0.189503	0.0883834	0.670737	0.155067	0.541054	0.488008	0.333628	0.152207	0.113077	0.272084	0.418146	0.416358	SLE	low	GSM301005
GSM301007	0.738724	0.388566	0.616772	0.402395	0.526466	0.184393	0.260431	0.301014	0.194908	0.153772	-0.125818	0.207894	0.382114	0.564852	0.102232	0.0416524	0.198133	0.196651	0.733724	0.168438	0.448475	0.406446	0.332662	0.123995	-0.0237874	0.184495	0.515116	-0.0954222	SLE	low	GSM301007
GSM301009	0.716526	0.411205	0.592399	0.402006	0.511137	0.236003	0.274013	0.374226	0.218456	0.246137	-0.0705912	0.352294	0.443881	0.509862	0.112136	0.0226176	0.218018	0.194045	0.728054	0.232315	0.453868	0.430077	0.327199	0.190792	-0.0486915	0.190534	0.543813	-0.0136532	SLE	low	GSM301009
GSM301011	0.682157	0.413174	0.576649	0.404959	0.549521	0.25042	0.195981	0.332407	0.23181	0.127448	-0.0353614	0.287224	0.323959	0.556248	0.145082	0.0525068	0.204095	0.147513	0.706334	0.20401	0.512786	0.537077	0.355049	0.222458	-0.0887818	0.22033	0.531843	0.176168	SLE	low	GSM301011
GSM301012	0.721551	0.40587	0.558439	0.399226	0.527256	0.273649	0.236553	0.340953	0.211466	0.089145	-0.0626707	0.311576	0.3175	0.553991	0.0955769	0.0568393	0.158134	0.200807	0.734343	0.197536	0.44671	0.50139	0.342565	0.195991	-0.0796306	0.207917	0.530111	-0.00217693	SLE	low	GSM301012
GSM301013	0.656653	0.457309	0.522299	0.393931	0.504397	0.192913	0.229024	0.38096	0.241119	0.265599	0.00627251	0.302225	0.152978	0.414529	0.0801934	0.0635974	0.177197	0.207616	0.729219	0.233743	0.558154	0.458916	0.355141	0.279567	0.118722	0.287738	0.543756	0.449852	SLE	high	GSM301013
GSM301015	0.666722	0.359802	0.500128	0.391667	0.482509	0.265561	0.204742	0.34935	0.199951	0.193644	-0.118082	0.217647	0.61546	0.624659	0.00509449	0.0383406	0.150834	0.10678	0.767911	0.141519	0.463057	0.501119	0.368359	0.205348	-0.0118758	0.260714	0.511627	0.385347	SLE	low	GSM301015
GSM301017	0.610812	0.369382	0.462997	0.304232	0.518912	0.200535	0.185198	0.358454	0.173975	0.177777	-0.106467	0.255341	0.307926	0.501148	-0.0301468	0.0582593	0.148766	0.145289	0.741086	0.133791	0.526255	0.451108	0.391684	0.247249	-0.0539029	0.302946	0.559429	0.202566	SLE	low	GSM301017
GSM301019	0.59462	0.457217	0.469559	0.287861	0.363738	0.117843	0.211954	0.247323	0.176284	0.349047	-0.0290096	0.173969	0.352627	0.47081	0.116198	0.0412453	0.279608	0.0174825	0.680618	0.206562	0.538883	0.462735	0.311145	0.175689	-0.0248163	0.273753	0.508069	-0.0369831	SLE	low	GSM301019
GSM301021	0.68795	0.376435	0.551894	0.335714	0.526745	0.181871	0.240134	0.341789	0.180895	0.179645	-0.123517	0.282783	0.501548	0.578805	0.138889	0.0347109	0.180711	0.095138	0.7683	0.167596	0.450464	0.402881	0.355666	0.157368	-0.0508394	0.196169	0.499648	-0.0820279	SLE	low	GSM301021
GSM301023	0.712762	0.45371	0.560504	0.498873	0.492306	0.300498	0.248453	0.39253	0.227469	0.222583	0.00400223	0.3247	0.217049	0.574695	0.174703	0.0686432	0.202092	0.117547	0.725744	0.178221	0.528884	0.47925	0.359136	0.235675	0.0206198	0.386761	0.496656	0.235424	SLE	high	GSM301023
GSM301025	0.666792	0.434313	0.531726	0.410003	0.548846	0.195203	0.203803	0.346144	0.197965	0.191613	-0.0604669	0.252589	0.422699	0.501642	0.0996715	0.0243869	0.20909	0.0890407	0.734399	0.151386	0.498595	0.362958	0.389966	0.21051	-0.0500786	0.328097	0.537144	0.148512	SLE	low	GSM301025
GSM301027	0.695891	0.372331	0.560564	0.349603	0.51594	0.148966	0.237035	0.351198	0.195691	0.188822	-0.1275	0.264061	0.194123	0.32688	0.0966071	0.0310165	0.219508	0.14401	0.745362	0.183559	0.498028	0.408899	0.344686	0.244021	0.024755	0.212627	0.557863	0.0261758	SLE	low	GSM301027
GSM301029	0.718096	0.381345	0.516374	0.452986	0.518688	0.206488	0.230986	0.368301	0.191432	0.17621	-0.0370607	0.187616	0.373212	0.436951	0.171738	0.0651472	0.186364	0.184968	0.755919	0.189431	0.44232	0.486108	0.343412	0.202122	-0.0813067	0.186116	0.472397	-0.0917697	SLE	high	GSM301029
GSM301031	0.671412	0.400065	0.514921	0.340523	0.518952	0.219415	0.243149	0.338907	0.216427	0.14025	-0.0821263	0.290571	0.443618	0.639869	0.0783049	0.0527401	0.209575	0.144112	0.762696	0.197807	0.44992	0.447425	0.329486	0.265167	-0.086198	0.229318	0.556285	0.0425858	SLE	low	GSM301031
GSM301033	0.686127	0.440222	0.557876	0.396592	0.49184	0.233383	0.268564	0.404531	0.201304	0.181211	-0.0192543	0.347562	0.329496	0.476554	0.0774399	0.0529233	0.205946	0.154456	0.738616	0.256613	0.564122	0.445389	0.388293	0.259221	-0.0697118	0.411263	0.50711	0.112217	SLE	high	GSM301033
GSM301035	0.711021	0.404626	0.533149	0.489429	0.527362	0.307649	0.211582	0.375097	0.20805	0.136005	0.01519	0.303946	0.388374	0.608338	0.110195	0.0607836	0.143304	0.106607	0.746933	0.168158	0.42347	0.429838	0.36452	0.148613	0.0172342	0.307145	0.485857	0.102975	SLE	high	GSM301035
GSM301036	0.701646	0.443443	0.527321	0.329333	0.520632	0.241738	0.263582	0.400171	0.21594	0.163621	-0.0213639	0.325874	0.177053	0.532105	0.103156	0.0693851	0.244601	0.119234	0.73692	0.19008	0.56231	0.510402	0.364602	0.310344	-0.00773108	0.384122	0.593231	0.171548	SLE	high	GSM301036
GSM301037	0.681839	0.461691	0.522333	0.368227	0.498406	0.253885	0.233806	0.392382	0.18957	0.159496	-0.0290665	0.343564	0.13954	0.47322	0.0847788	0.0909556	0.185377	0.125573	0.749295	0.177383	0.568522	0.472859	0.388667	0.268833	-0.0432924	0.313319	0.559944	0.207701	SLE	high	GSM301037
GSM301038	0.687006	0.406688	0.551502	0.378649	0.539456	0.172492	0.214278	0.350325	0.179191	0.169064	-0.0420074	0.307952	0.49843	0.597681	0.0765383	0.0308029	0.148167	0.12733	0.755418	0.1866	0.453922	0.386219	0.378313	0.173443	-0.0543768	0.246647	0.52277	-0.0211964	SLE	high	GSM301038
GSM301040	0.662699	0.451367	0.54693	0.354562	0.52114	0.246892	0.252327	0.381141	0.21866	0.115451	-0.0322185	0.370018	0.23841	0.527197	0.0911952	0.085243	0.154156	0.177887	0.74814	0.196594	0.574712	0.520849	0.401065	0.259772	-0.0440445	0.344287	0.5787	0.290832	SLE	high	GSM301040
GSM301041	0.690744	0.413838	0.538611	0.407012	0.495649	0.19814	0.198048	0.340558	0.184944	0.229037	-0.022706	0.243444	0.496955	0.591797	0.109209	0.00240405	0.188167	0.122563	0.706633	0.164863	0.481543	0.466238	0.332111	0.148194	-0.0932453	0.239071	0.496478	-0.130425	SLE	low	GSM301041
GSM301043	0.685368	0.412873	0.544873	0.354256	0.55143	0.280892	0.259591	0.365455	0.217349	0.188012	-0.0906805	0.32989	0.321349	0.585322	0.0670272	0.0800297	0.17493	0.180546	0.747821	0.191701	0.529322	0.534243	0.367938	0.258305	-0.0416229	0.277397	0.562979	0.280596	SLE	high	GSM301043
GSM301044	0.687371	0.429615	0.56381	0.408449	0.552225	0.29508	0.259007	0.375796	0.199703	0.149189	-0.0415145	0.324694	0.403568	0.596012	0.0841768	0.0464123	0.192877	0.124447	0.726185	0.173988	0.472981	0.459504	0.352845	0.21572	0.0828369	0.299407	0.553278	0.0782975	SLE	high	GSM301044
GSM301045	0.677953	0.365242	0.537842	0.444491	0.518832	0.213066	0.197557	0.290124	0.167114	0.196731	-0.0939264	0.150781	0.424204	0.455232	0.19924	0.0342628	0.153637	0.107861	0.716336	0.150132	0.396857	0.46596	0.297179	0.0769131	-0.0512069	0.196633	0.426444	-0.124097	SLE	low	GSM301045
GSM301047	0.677019	0.377633	0.553145	0.331388	0.490429	0.234675	0.251588	0.380715	0.205761	0.160415	-0.102758	0.259602	0.545467	0.492465	0.158977	0.0529307	0.212186	0.145101	0.746676	0.205304	0.452863	0.413379	0.33458	0.238572	-0.0462739	0.248366	0.528495	0.000338399	SLE	low	GSM301047
GSM301049	0.690562	0.460557	0.565557	0.352395	0.499438	0.191479	0.237177	0.374051	0.226364	0.188534	-0.0661541	0.334195	0.476372	0.592233	0.149895	0.0679857	0.201215	0.156954	0.769072	0.19653	0.451903	0.487717	0.349713	0.271206	0.0352747	0.295311	0.546402	0.208876	SLE	high	GSM301049
GSM301051	0.715674	0.464849	0.49164	0.427034	0.495352	0.239936	0.155682	0.368284	0.199612	0.174747	-0.0448778	0.246451	0.498333	0.507156	0.167517	0.0334993	0.228423	0.0594229	0.713793	0.142855	0.47534	0.455641	0.354288	0.149234	-0.0517642	0.303613	0.479394	0.247585	SLE	high	GSM301051
GSM301053	0.573152	0.46899	0.507219	0.331942	0.474683	0.118478	0.204549	0.36309	0.144429	0.184043	-0.106315	0.265616	0.0156511	0.405423	0.143174	0.0972722	0.20968	0.111053	0.721479	0.224492	0.605317	0.49162	0.391825	0.365479	0.047227	0.47239	0.564656	0.497182	SLE	high	GSM301053
GSM301055	0.675566	0.442721	0.574267	0.367006	0.465954	0.19862	0.208516	0.388973	0.197274	0.245384	-0.0619032	0.270024	0.49777	0.662211	0.165706	0.0468661	0.207025	0.152352	0.77547	0.19135	0.561766	0.47012	0.353683	0.252522	0.0209799	0.363114	0.543027	0.336319	SLE	high	GSM301055
GSM301057	0.718934	0.313735	0.563276	0.393508	0.517704	0.224332	0.206042	0.335555	0.198025	0.147225	-0.0762038	0.207216	0.394692	0.519135	0.145743	0.0680401	0.199104	0.204596	0.737086	0.174435	0.504476	0.465945	0.317514	0.197261	-0.185602	0.183611	0.554355	-0.00327998	SLE	low	GSM301057
GSM301058	0.695704	0.427753	0.557981	0.447453	0.508543	0.182531	0.274006	0.374757	0.192321	0.15988	-0.0449591	0.301516	0.288371	0.531111	0.124002	0.0298435	0.170261	0.203213	0.761276	0.203916	0.480472	0.418205	0.35495	0.218051	-0.0937606	0.161345	0.549079	0.0176872	SLE	high	GSM301058
GSM301060	0.719255	0.366255	0.532565	0.414276	0.505017	0.275256	0.24724	0.352707	0.207224	0.114151	-0.0534409	0.281251	0.385831	0.498747	0.113128	0.0529802	0.158946	0.176645	0.761869	0.208471	0.464322	0.456514	0.312442	0.155693	-0.107569	0.221721	0.48463	0.181122	SLE	low	GSM301060
GSM301061	0.661027	0.412199	0.576776	0.395965	0.536604	0.25023	0.218436	0.319318	0.212126	0.13508	-0.0614751	0.311684	0.454624	0.649932	0.118227	0.0983049	0.201317	0.131178	0.761151	0.168961	0.495816	0.489105	0.367769	0.207573	-0.0517919	0.213607	0.564376	0.037562	SLE	high	GSM301061
GSM301062	0.724682	0.450658	0.580346	0.432505	0.51903	0.217702	0.255783	0.37158	0.20116	0.189523	-0.0257817	0.26021	0.378277	0.528341	0.131617	0.0356605	0.218127	0.255614	0.735453	0.232486	0.483964	0.417756	0.325535	0.173815	-0.0644142	0.279181	0.495556	-0.0107369	SLE	high	GSM301062
GSM301064	0.688185	0.435157	0.580961	0.296355	0.527561	0.147556	0.295078	0.373546	0.203907	0.15296	-0.10754	0.30389	0.413662	0.400772	0.0815537	0.0565465	0.190469	0.208262	0.763993	0.18022	0.455188	0.380646	0.365057	0.204165	-0.0910271	0.208909	0.532483	0.0131218	SLE	low	GSM301064
GSM301066	0.749406	0.368681	0.567957	0.545366	0.527895	0.187133	0.169982	0.315118	0.151764	0.151673	-0.0604246	0.193613	0.500832	0.546408	0.19908	0.0296809	0.183074	0.200566	0.695727	0.16328	0.377926	0.437323	0.279543	0.00374857	-0.157417	0.123776	0.441637	-0.124847	SLE	high	GSM301066
GSM301068	0.639957	0.425811	0.518581	0.340641	0.520208	0.135932	0.22781	0.360661	0.180409	0.0966653	-0.0524751	0.274556	0.342921	0.437169	0.17679	0.0393472	0.169076	0.0426971	0.740627	0.154798	0.522749	0.50769	0.402856	0.245571	-0.0335334	0.332794	0.523528	0.106854	SLE	low	GSM301068
GSM301070	0.646349	0.412034	0.492387	0.375943	0.505073	0.247382	0.206647	0.39036	0.18171	0.10727	-0.0123355	0.306632	0.0372559	0.459291	0.213746	0.0754105	0.183925	0.163531	0.721847	0.224935	0.5911	0.528195	0.425253	0.307574	-0.0672275	0.406269	0.543987	0.331166	SLE	high	GSM301070
GSM301071	0.625875	0.428687	0.491077	0.316628	0.525535	0.257211	0.221587	0.342032	0.222644	0.242953	-0.0751175	0.289355	0.175013	0.472847	0.160276	0.0190651	0.199938	0.187481	0.706024	0.193515	0.589219	0.529746	0.365868	0.236918	-0.164146	0.394254	0.530122	0.161862	SLE	high	GSM301071
GSM301789	0.59462	0.457217	0.469559	0.287861	0.363738	0.117843	0.211954	0.247323	0.176284	0.349047	-0.0290096	0.173969	0.352627	0.47081	0.116198	0.0412453	0.279608	0.0174825	0.680618	0.206562	0.538883	0.462735	0.311145	0.175689	-0.0248163	0.273753	0.508069	-0.0369831	SLE	low	GSM301789
GSM301791	0.725176	0.387658	0.570637	0.520295	0.465929	0.223296	0.190675	0.312673	0.198425	0.269432	-0.0827887	0.256677	0.571289	0.501458	0.248376	0.0246223	0.234528	0.126658	0.759832	0.16652	0.458428	0.480363	0.299032	0.110971	-0.0608079	0.263728	0.40932	-0.0930469	SLE	low	GSM301791
GSM301793	0.689099	0.368745	0.567328	0.309885	0.49064	0.220288	0.247007	0.358978	0.211416	0.246296	-0.098273	0.25708	0.495347	0.423686	0.116199	0.0642902	0.212979	0.0739775	0.767733	0.140326	0.483049	0.472345	0.355708	0.171734	-0.12253	0.229959	0.53029	0.143293	Normal		GSM301793
GSM301794	0.704423	0.348059	0.555434	0.439435	0.535281	0.158805	0.257615	0.341571	0.199275	0.204604	-0.117338	0.209913	0.495261	0.595527	0.113033	0.00835826	0.180383	0.180527	0.757042	0.184281	0.409731	0.361055	0.378489	0.124387	-0.106804	0.195358	0.463092	-0.115302	Normal		GSM301794
GSM301795	0.733667	0.360791	0.581151	0.402578	0.516597	0.230634	0.237895	0.357938	0.163248	0.175919	-0.0725623	0.215921	0.439838	0.514293	0.128217	0.0429377	0.183622	0.133409	0.769781	0.163173	0.366763	0.383869	0.288048	0.0987216	-0.109649	0.179353	0.486306	-0.114776	Normal		GSM301795
GSM301796	0.696409	0.335813	0.562888	0.342842	0.51686	0.143591	0.214302	0.322791	0.206388	0.171542	-0.127428	0.249468	0.56293	0.574455	0.141986	0.0454498	0.207517	0.166298	0.779236	0.161864	0.409162	0.353698	0.321158	0.150182	-0.072889	0.203053	0.52504	-0.143284	Normal		GSM301796
GSM301797	0.664318	0.381402	0.564849	0.328884	0.512079	0.168604	0.227245	0.325915	0.186885	0.134419	-0.146011	0.164621	0.405423	0.506263	0.101881	-0.00626642	0.19489	0.186538	0.733706	0.161658	0.413194	0.354502	0.297183	0.0904754	-0.147618	0.191182	0.491735	-0.0560505	Normal		GSM301797
GSM301798	0.69629	0.314196	0.586815	0.34289	0.524067	0.161037	0.210341	0.296714	0.187088	0.185292	-0.129456	0.198094	0.508039	0.481715	0.10068	0.020957	0.170985	0.169085	0.723379	0.158106	0.436065	0.495097	0.360929	0.132193	0.0387383	0.156471	0.489882	0.0837793	Normal		GSM301798
GSM301799	0.715379	0.369454	0.578243	0.424706	0.488319	0.166888	0.261816	0.358433	0.180771	0.198757	-0.135518	0.298381	0.480616	0.614517	0.11101	0.0356313	0.204861	0.18129	0.778915	0.178641	0.459588	0.484601	0.344131	0.16642	-0.0490527	0.200257	0.55003	-0.0207209	Normal		GSM301799
GSM301800	0.702314	0.373098	0.52987	0.306181	0.484688	0.284727	0.277088	0.343823	0.218377	0.271445	-0.0977309	0.241539	0.509785	0.577563	0.186637	0.0579113	0.19742	0.150463	0.754552	0.181086	0.416601	0.425322	0.324013	0.175902	-0.116716	0.133455	0.489938	-0.0991019	Normal		GSM301800
GSM301801	0.68585	0.347205	0.591725	0.346052	0.500416	0.232089	0.22483	0.328275	0.226843	0.182303	-0.0648183	0.227117	0.362769	0.457326	0.0806398	0.0622614	0.208933	0.256037	0.742691	0.192525	0.435547	0.423725	0.342875	0.151708	-0.0427477	0.221815	0.503549	0.00227745	Normal		GSM301801
GSM301802	0.673663	0.342947	0.581935	0.324118	0.510672	0.148402	0.216771	0.36862	0.201096	0.135706	-0.107235	0.266619	0.442748	0.593702	0.138862	0.0475558	0.192201	0.165518	0.814398	0.201522	0.465232	0.411646	0.335473	0.174457	-0.0840448	0.178408	0.527515	0.00748625	Normal		GSM301802
GSM301803	0.696181	0.383142	0.625888	0.389211	0.491818	0.155178	0.30187	0.313042	0.201962	0.200568	-0.108205	0.203636	0.248643	0.521988	0.0698902	0.0814982	0.206343	0.349605	0.740904	0.277961	0.37032	0.436741	0.267321	0.122333	-0.0652047	0.191813	0.449185	-0.00657176	Normal		GSM301803
GSM301804	0.599061	0.359473	0.551816	0.385831	0.494918	0.197149	0.243428	0.366226	0.187799	0.173346	-0.0798795	0.217496	0.323313	0.419147	0.0345272	0.0680334	0.166006	0.225375	0.700439	0.182855	0.458066	0.433386	0.302737	0.176147	-0.0532798	0.236857	0.540701	-0.0283008	Normal		GSM301804
GSM301950	0.677019	0.377633	0.553145	0.331388	0.490429	0.234675	0.251588	0.380715	0.205761	0.160415	-0.102758	0.259602	0.545467	0.492465	0.158977	0.0529307	0.212186	0.145101	0.746676	0.205304	0.452863	0.413379	0.33458	0.238572	-0.0462739	0.248366	0.528495	0.000338399	SLE	low	GSM301950
GSM301952	0.657865	0.381586	0.539001	0.338469	0.526975	0.267281	0.222702	0.356284	0.206771	0.20739	-0.148177	0.209129	0.481395	0.605139	0.119061	-0.00535615	0.19057	0.207229	0.729402	0.173607	0.437836	0.458352	0.315253	0.195462	-0.103352	0.242172	0.54168	0.0210115	SLE	low	GSM301952
GSM301968	0.679954	0.433661	0.558156	0.307937	0.463824	0.168125	0.22204	0.346537	0.19986	0.206707	-0.0625179	0.229573	0.366999	0.464906	0.0714708	0.075521	0.224017	0.0776501	0.770939	0.188597	0.497681	0.36609	0.360774	0.244366	-0.0236562	0.401085	0.457074	0.156467	SLE	high	GSM301968
GSM302045	0.527921	0.435228	0.475404	0.380327	0.437547	0.156299	0.195313	0.371239	0.190094	0.323109	-0.00662845	0.312972	0.147066	0.440566	0.193495	0.115693	0.209582	0.0264996	0.712113	0.262969	0.569871	0.50998	0.343916	0.313112	0.289736	0.477157	0.488356	0.742653	SLE	high	GSM302045
GSM302143	0.639148	0.35737	0.488117	0.398671	0.470576	0.241009	0.224736	0.371927	0.2161	0.187722	-0.100167	0.340945	0.468647	0.584247	0.191228	0.067399	0.19406	0.0985188	0.711482	0.152726	0.584903	0.532966	0.416328	0.336935	-0.0145332	0.280566	0.552167	0.300896	SLE	low	GSM302143
ssGSEA (GSE81622)
	Activated CD8 T cell	Central memory CD8 T cell	Effector memeory CD8 T cell	Activated CD4 T cell	Central memory CD4 T cell	Effector memeory CD4 T cell	T follicular helper cell	Gamma delta T cell	Type 1 T helper cell	Type 17 T helper cell	Type 2 T helper cell	Regulatory T cell	Activated B cell	Immature B cell	Memory B cell	Natural killer cell	CD56bright natural killer cell	CD56dim natural killer cell	Myeloid derived suppressor cell	Natural killer T cell	Activated dendritic cell	Plasmacytoid dendritic cell	Immature dendritic cell	Macrophage	Eosinophil	Mast cell	Monocyte	Neutrophil	group	MX2 group	sample
GSM2159829	0.851143	0.38684	0.7219	0.442526	0.842472	0.360952	0.462525	0.542303	0.378688	0.108315	0.156684	0.443132	0.609842	0.598323	0.361308	0.170265	0.419037	0.326455	0.921829	0.34482	0.32521	0.692052	0.548566	0.453541	0.177056	0.362502	0.897572	0.244859	Normal		GSM2159829
GSM2159830	0.864182	0.412127	0.752118	0.441127	0.876579	0.363065	0.414364	0.509308	0.354622	0.163111	0.1456	0.430185	0.549954	0.504815	0.369869	0.172461	0.416259	0.303959	0.872818	0.284308	0.330497	0.655642	0.56506	0.396667	0.136959	0.403117	0.878367	0.157083	Normal		GSM2159830
GSM2159831	0.834719	0.407877	0.668827	0.412297	0.869436	0.288838	0.408677	0.546158	0.378	0.114384	0.0955739	0.475333	0.549131	0.564555	0.356447	0.213815	0.432663	0.295683	0.901196	0.245802	0.35469	0.714685	0.573405	0.51212	0.17845	0.517496	0.924296	0.282218	Normal		GSM2159831
GSM2159832	0.839934	0.416259	0.702661	0.392611	0.854962	0.403265	0.437206	0.568293	0.382923	0.0721507	0.1732	0.528795	0.588997	0.538916	0.360123	0.157999	0.414789	0.294773	0.896726	0.295107	0.390436	0.710399	0.589725	0.50313	0.179739	0.481505	0.92037	0.331244	Normal		GSM2159832
GSM2159833	0.870206	0.397212	0.704828	0.463523	0.84481	0.328423	0.470085	0.560942	0.393992	0.0632346	0.192015	0.545704	0.60475	0.534271	0.434449	0.1798	0.447251	0.338109	0.911196	0.287584	0.347664	0.704993	0.559813	0.445534	0.193392	0.397504	0.882403	0.279774	Normal		GSM2159833
GSM2159834	0.857131	0.452692	0.712313	0.388814	0.850649	0.336478	0.478669	0.530694	0.37625	0.10826	0.079178	0.576141	0.594384	0.609418	0.34051	0.229263	0.426743	0.318816	0.921442	0.30959	0.42844	0.738982	0.586492	0.537349	0.202526	0.532407	0.933318	0.611415	Normal		GSM2159834
GSM2159835	0.865143	0.382163	0.715145	0.42637	0.849853	0.338059	0.449605	0.541411	0.40012	0.0806686	0.124641	0.535438	0.57313	0.533191	0.355867	0.188234	0.398012	0.282013	0.903872	0.299377	0.373451	0.694362	0.548305	0.459919	0.206012	0.403582	0.907764	0.299702	Normal		GSM2159835
GSM2159836	0.859692	0.422	0.711644	0.453867	0.867709	0.358388	0.42945	0.560919	0.395779	0.0737701	0.193135	0.522673	0.549105	0.536035	0.423774	0.162255	0.420522	0.332686	0.915704	0.288722	0.367625	0.684621	0.539894	0.467172	0.212347	0.438797	0.900254	0.431973	Normal		GSM2159836
GSM2159837	0.774288	0.434813	0.714268	0.522307	0.852455	0.351855	0.426342	0.583933	0.375201	0.13819	0.16952	0.456196	0.646154	0.537522	0.401779	0.249877	0.413118	0.205764	0.859234	0.324463	0.344511	0.641133	0.586885	0.442032	0.293781	0.451384	0.870223	0.263682	Normal		GSM2159837
GSM2159838	0.759653	0.395633	0.67298	0.545098	0.843504	0.41048	0.373024	0.545858	0.355198	0.145762	0.147286	0.369545	0.539292	0.40412	0.387152	0.231915	0.426551	0.201097	0.804026	0.253423	0.311682	0.604784	0.620968	0.378692	0.20178	0.295559	0.85801	0.211203	Normal		GSM2159838
GSM2159839	0.829615	0.39853	0.7269	0.372269	0.848789	0.407866	0.474125	0.533434	0.366214	0.0740771	0.142922	0.492451	0.564335	0.597664	0.329157	0.174649	0.463424	0.324764	0.922237	0.31338	0.397098	0.711823	0.617725	0.473048	0.185258	0.474569	0.914028	0.283814	Normal		GSM2159839
GSM2159840	0.799561	0.40537	0.693672	0.428201	0.858721	0.394066	0.357425	0.536145	0.386255	0.143301	0.162257	0.565611	0.436872	0.525443	0.415841	0.200196	0.444805	0.197293	0.906608	0.246672	0.470303	0.720714	0.649189	0.556564	0.12578	0.633905	0.93101	0.499233	Normal		GSM2159840
GSM2159841	0.82178	0.478375	0.709151	0.431425	0.882703	0.421601	0.447876	0.537904	0.394276	0.132498	0.145598	0.514821	0.505059	0.580872	0.369128	0.23235	0.454884	0.260399	0.97029	0.302792	0.478615	0.768507	0.555141	0.555819	0.270776	0.581972	0.940168	0.746982	Normal		GSM2159841
GSM2159842	0.863914	0.42635	0.711999	0.445586	0.845148	0.373687	0.427446	0.551574	0.384289	0.0946558	0.170985	0.503665	0.605619	0.592479	0.389041	0.211675	0.439072	0.324336	0.937825	0.342732	0.430829	0.731234	0.600809	0.50403	0.18563	0.494011	0.918932	0.454537	Normal		GSM2159842
GSM2159843	0.834902	0.465268	0.718197	0.403834	0.856814	0.371962	0.442222	0.537898	0.394461	0.137426	0.147918	0.526629	0.665956	0.70182	0.371666	0.208893	0.451319	0.272088	0.945342	0.30148	0.401655	0.717076	0.571903	0.493803	0.166901	0.470455	0.921299	0.372072	Normal		GSM2159843
GSM2159844	0.858531	0.416355	0.716384	0.42864	0.846309	0.352738	0.447813	0.55616	0.409145	0.0823032	0.123302	0.504241	0.509339	0.580384	0.368848	0.250199	0.425482	0.290064	0.91293	0.317151	0.36886	0.714129	0.590371	0.531283	0.199623	0.330952	0.920018	0.540502	Normal		GSM2159844
GSM2159845	0.864397	0.430113	0.730916	0.478063	0.862073	0.314914	0.482067	0.533729	0.376258	0.0939965	0.177602	0.484546	0.499489	0.575052	0.347867	0.22444	0.430547	0.325975	0.915732	0.328566	0.380396	0.695716	0.587701	0.45356	0.217963	0.398675	0.911533	0.477215	Normal		GSM2159845
GSM2159846	0.851438	0.459291	0.715676	0.382521	0.851896	0.378072	0.465881	0.580975	0.40118	0.0915553	0.0838374	0.504398	0.498858	0.580547	0.331458	0.237902	0.444504	0.300171	0.928031	0.282636	0.450665	0.716112	0.550318	0.509364	0.158304	0.482525	0.932541	0.374673	Normal		GSM2159846
GSM2159847	0.84966	0.435407	0.704928	0.422196	0.843237	0.344989	0.43193	0.567201	0.424244	0.140504	0.192236	0.523774	0.541786	0.589426	0.311579	0.226852	0.467778	0.25658	0.919832	0.267979	0.455022	0.74579	0.654195	0.524129	0.356845	0.616543	0.920216	0.520592	Normal		GSM2159847
GSM2159848	0.875226	0.470173	0.739689	0.611036	0.87298	0.303183	0.431655	0.537292	0.421469	0.128708	0.184678	0.534049	0.592375	0.574598	0.425148	0.179096	0.445027	0.29844	0.967081	0.311823	0.405308	0.720382	0.555674	0.451607	0.193166	0.447848	0.925728	0.364415	Normal		GSM2159848
GSM2159849	0.867133	0.431269	0.757133	0.460283	0.853043	0.313927	0.441821	0.519743	0.39778	0.0999186	0.111849	0.531138	0.568492	0.5904	0.335099	0.211045	0.430756	0.358776	0.957801	0.311923	0.372692	0.720046	0.534617	0.498764	0.15656	0.408242	0.946342	0.335015	Normal		GSM2159849
GSM2159850	0.823516	0.459829	0.752461	0.488524	0.864561	0.334164	0.45146	0.544525	0.408714	0.113526	0.07247	0.554082	0.5548	0.577778	0.372384	0.227517	0.447594	0.321514	0.927704	0.305721	0.361559	0.744677	0.583064	0.499408	0.212259	0.501026	0.921232	0.517102	Normal		GSM2159850
GSM2159851	0.870259	0.468464	0.737859	0.470225	0.870288	0.345262	0.444606	0.556597	0.402944	0.102811	0.163123	0.50594	0.532378	0.582557	0.331555	0.17582	0.441988	0.283693	0.949263	0.337204	0.443293	0.720467	0.578268	0.521676	0.194672	0.523644	0.956846	0.362798	Normal		GSM2159851
GSM2159852	0.853536	0.470988	0.734818	0.503653	0.877077	0.375401	0.470788	0.565764	0.400198	0.10177	0.128334	0.464406	0.481715	0.572521	0.345236	0.195099	0.443614	0.278812	0.944464	0.336633	0.427218	0.716446	0.56219	0.535448	0.225995	0.467803	0.944984	0.450631	Normal		GSM2159852
GSM2159853	0.865644	0.439438	0.746121	0.509088	0.877714	0.320625	0.457918	0.548251	0.397729	0.153972	0.118583	0.505986	0.578575	0.602736	0.348053	0.225357	0.448808	0.23328	0.949392	0.291787	0.413414	0.70732	0.563518	0.47043	0.227885	0.389801	0.91072	0.438789	Normal		GSM2159853
GSM2159854	0.817664	0.439467	0.649494	0.3678	0.838876	0.344102	0.441842	0.526649	0.355408	0.180023	0.0498341	0.555146	0.644696	0.629948	0.344442	0.18889	0.400872	0.32094	0.938526	0.211889	0.442902	0.742277	0.604155	0.580923	0.200663	0.589525	0.953245	0.426992	SLE	low	GSM2159854
GSM2159855	0.832009	0.482341	0.65415	0.441654	0.866646	0.29288	0.422658	0.556818	0.366802	0.102786	0.129959	0.460444	0.652827	0.61506	0.255546	0.176197	0.362551	0.286464	0.934182	0.277664	0.400619	0.721757	0.552842	0.557106	0.094435	0.372669	0.948157	0.359327	SLE	low	GSM2159855
GSM2159856	0.766316	0.502322	0.646336	0.482697	0.868143	0.433617	0.448752	0.575758	0.373342	0.147725	0.200216	0.519259	0.466314	0.556889	0.388424	0.293011	0.451046	0.243063	0.9464	0.264006	0.439379	0.700577	0.68462	0.594334	0.206195	0.648148	0.924045	0.770594	SLE	high	GSM2159856
GSM2159857	0.810693	0.445827	0.703051	0.556278	0.870506	0.372425	0.44457	0.595811	0.388017	0.190142	0.218634	0.518001	0.586923	0.523091	0.450292	0.274268	0.384125	0.248125	0.895451	0.313677	0.414164	0.648308	0.605885	0.537516	0.168232	0.510306	0.88878	0.300954	SLE	high	GSM2159857
GSM2159858	0.832452	0.379534	0.680352	0.509915	0.835462	0.392131	0.414727	0.58576	0.386101	0.0999811	0.217394	0.486595	0.540858	0.601129	0.350773	0.198032	0.396338	0.251956	0.936632	0.262652	0.459967	0.740298	0.625604	0.520995	0.165471	0.617811	0.905142	0.515968	SLE	low	GSM2159858
GSM2159859	0.829397	0.38386	0.705587	0.545419	0.860514	0.340426	0.366633	0.52252	0.367616	0.122679	0.158263	0.461507	0.763941	0.704869	0.396709	0.184553	0.414447	0.254265	0.930172	0.234109	0.37213	0.694539	0.656153	0.452972	0.13563	0.514534	0.906259	0.306771	SLE	low	GSM2159859
GSM2159860	0.823153	0.451269	0.730595	0.445824	0.858975	0.33226	0.41972	0.543201	0.37906	0.0766513	0.110945	0.540175	0.716973	0.715618	0.352935	0.213084	0.391937	0.251944	0.961586	0.271326	0.415421	0.707323	0.600456	0.54432	0.179591	0.468684	0.941224	0.403306	SLE	high	GSM2159860
GSM2159861	0.759663	0.484167	0.668489	0.505979	0.848629	0.404776	0.4078	0.5319	0.384823	0.0340533	0.144641	0.522324	0.613927	0.713236	0.299834	0.21229	0.410339	0.177148	0.961914	0.25449	0.473704	0.731238	0.631386	0.540063	0.153377	0.571362	0.91879	0.471776	SLE	high	GSM2159861
GSM2159862	0.825182	0.399945	0.670489	0.571849	0.858008	0.363675	0.420632	0.535086	0.396392	-0.0077095	0.235857	0.476481	0.511563	0.622377	0.385224	0.17208	0.439652	0.229926	0.932673	0.242832	0.341494	0.704131	0.615257	0.492571	0.173318	0.44926	0.893351	0.310029	SLE	low	GSM2159862
GSM2159863	0.798077	0.434152	0.697177	0.507505	0.867882	0.395887	0.423994	0.51768	0.39325	0.11535	0.163583	0.467999	0.582173	0.646241	0.341607	0.243329	0.455522	0.236035	0.942854	0.258888	0.409972	0.691569	0.60153	0.495241	0.11646	0.478036	0.911296	0.426923	SLE	high	GSM2159863
GSM2159864	0.842447	0.445376	0.706217	0.560478	0.856486	0.363836	0.400423	0.533784	0.395051	0.0759151	0.166356	0.480958	0.727913	0.71746	0.37309	0.181705	0.421804	0.194874	0.982941	0.222975	0.403535	0.717944	0.598637	0.498218	0.11562	0.546321	0.912708	0.400551	SLE	high	GSM2159864
GSM2159865	0.836959	0.492867	0.686546	0.59894	0.853785	0.357944	0.453491	0.578062	0.411432	0.101225	0.2384	0.538976	0.548375	0.623334	0.357414	0.249877	0.445146	0.280658	0.941827	0.278885	0.43848	0.731226	0.58163	0.503917	0.225461	0.494081	0.921497	0.568886	SLE	low	GSM2159865
GSM2159866	0.813005	0.482572	0.661359	0.473915	0.832223	0.337927	0.407271	0.548176	0.394856	0.0680524	0.088813	0.509853	0.613354	0.623407	0.241104	0.246934	0.472614	0.215031	0.934033	0.213125	0.487787	0.723841	0.618506	0.560712	0.171456	0.474961	0.94519	0.380503	SLE	low	GSM2159866
GSM2159867	0.852168	0.456869	0.665687	0.533081	0.861028	0.367786	0.438178	0.540338	0.390847	0.12875	0.112276	0.502214	0.619546	0.666382	0.312356	0.170328	0.434802	0.272657	0.934358	0.240147	0.396274	0.734972	0.599078	0.474809	0.134479	0.6065	0.954915	0.395049	SLE	low	GSM2159867
GSM2159868	0.767609	0.465666	0.667892	0.550428	0.841029	0.459573	0.422728	0.555629	0.403444	0.166183	0.187435	0.557902	0.599929	0.683085	0.274504	0.20529	0.440071	0.201291	0.948326	0.294266	0.500148	0.764462	0.687408	0.527951	0.311892	0.629025	0.913736	0.706649	SLE	low	GSM2159868
GSM2159869	0.746869	0.497413	0.562663	0.437081	0.829586	0.316362	0.382371	0.551659	0.351804	0.1314	0.0707034	0.559198	0.467729	0.576647	0.316143	0.218069	0.382199	0.189834	0.912737	0.204541	0.468256	0.742338	0.685102	0.610921	0.157158	0.646563	0.96476	0.550584	SLE	high	GSM2159869
GSM2159870	0.849164	0.481321	0.66634	0.403089	0.855795	0.337594	0.454729	0.574171	0.39947	0.150348	0.0504581	0.51928	0.5702	0.532606	0.344615	0.225228	0.420106	0.327024	0.909873	0.258339	0.471356	0.738862	0.608125	0.561713	0.116843	0.659325	0.953528	0.419684	SLE	high	GSM2159870
GSM2159871	0.758838	0.473838	0.584715	0.335195	0.827728	0.2238	0.409562	0.618226	0.366595	0.109282	0.0217619	0.576592	0.551378	0.561208	0.352631	0.25034	0.390443	0.327257	0.939635	0.282866	0.527749	0.755417	0.593318	0.640491	0.0991645	0.572393	0.992291	0.559295	SLE	low	GSM2159871
GSM2159872	0.745421	0.428675	0.61771	0.509494	0.846082	0.385629	0.356275	0.528805	0.381166	0.101709	0.180835	0.50129	0.644219	0.640865	0.320001	0.226874	0.401883	0.210342	0.958568	0.208458	0.410774	0.730663	0.67235	0.534841	0.230925	0.663847	0.917151	0.464601	SLE	low	GSM2159872
GSM2159873	0.588594	0.33324	0.553136	0.637055	0.670842	0.369776	0.349741	0.437846	0.277761	-0.00765425	0.378142	0.308764	0.435038	0.521035	0.165187	0.128753	0.437752	0.219165	0.740179	0.31091	0.32272	0.552911	0.683982	0.368916	0.184962	0.439875	0.728991	0.275309	SLE	high	GSM2159873
GSM2159874	0.846613	0.453151	0.704454	0.461075	0.872752	0.332484	0.394979	0.548254	0.344243	0.114101	0.130108	0.469938	0.701409	0.679423	0.378418	0.168447	0.414481	0.224172	0.949876	0.247705	0.361315	0.671026	0.582362	0.524511	0.11278	0.406469	0.922388	0.463934	SLE	low	GSM2159874
GSM2159875	0.789723	0.438742	0.647119	0.498401	0.82937	0.442116	0.387604	0.598689	0.376191	0.0876695	0.18259	0.488712	0.67785	0.705686	0.320112	0.237806	0.376893	0.200912	0.940982	0.243823	0.514651	0.76937	0.63148	0.522011	0.227768	0.572498	0.903077	0.805208	SLE	high	GSM2159875
GSM2159876	0.796152	0.402485	0.635517	0.456893	0.852889	0.392233	0.402382	0.547861	0.381809	0.124876	0.125922	0.438207	0.680759	0.68273	0.409589	0.177062	0.418324	0.208896	0.936827	0.151573	0.392916	0.711511	0.593509	0.519488	0.112071	0.566793	0.912836	0.37443	SLE	low	GSM2159876
GSM2159877	0.82181	0.49029	0.701536	0.567528	0.863281	0.253597	0.460559	0.548525	0.357877	0.0979121	0.238679	0.56032	0.651277	0.696379	0.411341	0.227918	0.393174	0.248465	0.971763	0.232783	0.398518	0.689841	0.627928	0.478137	0.168805	0.523413	0.895118	0.416163	SLE	high	GSM2159877
GSM2159878	0.754784	0.447797	0.604386	0.615661	0.841195	0.385926	0.322339	0.520603	0.395157	0.141985	0.235187	0.449635	0.530679	0.604949	0.432966	0.265481	0.434765	0.159397	0.924794	0.156073	0.456631	0.727047	0.725263	0.521608	0.30369	0.688658	0.848225	0.668235	SLE	high	GSM2159878
GSM2159879	0.761842	0.441085	0.657379	0.554718	0.834647	0.411652	0.377403	0.539549	0.414453	0.0825965	0.184972	0.512433	0.544797	0.615321	0.364389	0.228219	0.454045	0.162519	0.93011	0.203991	0.475344	0.720094	0.607183	0.479402	0.148035	0.491877	0.914673	0.396742	SLE	low	GSM2159879
GSM2159880	0.837677	0.465625	0.685718	0.605983	0.838066	0.412212	0.413576	0.530336	0.377923	0.0335609	0.181772	0.524152	0.683811	0.711416	0.319785	0.202571	0.398334	0.204701	0.941919	0.267758	0.411706	0.716287	0.603557	0.476397	0.193806	0.464852	0.890559	0.430281	SLE	low	GSM2159880
GSM2159881	0.778703	0.499041	0.66519	0.543247	0.85885	0.383262	0.467486	0.568742	0.389965	0.0928359	0.162492	0.541646	0.685409	0.741245	0.344697	0.200178	0.428335	0.216016	0.955231	0.260245	0.489907	0.763452	0.619077	0.543648	0.242753	0.527666	0.940553	0.5615	SLE	high	GSM2159881
GSM2159882	0.818602	0.460209	0.703347	0.533247	0.869079	0.41965	0.414262	0.490728	0.399554	0.0762012	0.186514	0.502522	0.395179	0.565212	0.32678	0.237936	0.462864	0.209969	0.931153	0.268995	0.466331	0.73816	0.639345	0.514968	0.221773	0.624543	0.912882	0.443716	SLE	high	GSM2159882
GSM2159883	0.863694	0.461687	0.695511	0.677793	0.850011	0.344641	0.4443	0.565637	0.389833	0.0744798	0.195049	0.549336	0.642645	0.624459	0.404385	0.218196	0.421618	0.22332	0.94996	0.25128	0.416304	0.693708	0.600754	0.459573	0.159391	0.504869	0.946573	0.46923	SLE	high	GSM2159883

## Sheet: S2
CIBERSORT (GSE121239)
	B cells naive	B cells memory	Plasma cells	T cells CD8	T cells CD4 naive	T cells CD4 memory resting	T cells CD4 memory activated	T cells follicular helper	T cells regulatory (Tregs)	T cells gamma delta	NK cells resting	NK cells activated	Monocytes	Macrophages M0	Macrophages M1	Macrophages M2	Dendritic cells resting	Dendritic cells activated	Mast cells resting	Mast cells activated	Eosinophils	Neutrophils	P-value	Correlation	RMSE	group	MX2 group	sample
GSM3428310	0	0.0546872	0.00319489	0.0799037	0.0349316	0	0.0657762	0	0	0.0663268	0.080202	0	0	0	0.00100803	0.0405058	0.00359285	0	0.0115573	0	0	0.558314	0	0.758215	0.654486	Normal		GSM3428310
GSM3428311	0.026509	0.0156285	0	0.0913076	0.0531296	0	0.0700653	0.00821123	0	0.0982893	0.0524619	0	0.0284431	0	0	0.0284153	0	0.00178886	0	0	0	0.52575	0	0.758801	0.6544	Normal		GSM3428311
GSM3428312	0	0.0396244	0	0.0239782	0.0542146	0	0.0509314	0.00232544	0	0.112521	0.0543097	0	0.0266615	0	0	0.0204312	0	0	0.0100452	0	0.00944271	0.595515	0	0.745586	0.670073	Normal		GSM3428312
GSM3428313	0.0194843	0.0329365	0	0.0559938	0.0632636	0	0.071539	0	0	0.108826	0.0925787	0	0	0	0.00119823	0.0331558	0.00192788	0	0.0106546	0	0	0.508442	0	0.740073	0.675451	Normal		GSM3428313
GSM3428314	0.00998296	0.0139787	0	0.0829934	0	0	0.0593309	0.0200475	0	0.0900187	0.0842629	0	0.0303937	0	0.00121845	0.0402966	0.00242237	0	0.00365239	0	0.0122858	0.549116	0	0.727648	0.688388	Normal		GSM3428314
GSM3428315	0	0.0448892	0	0.109056	0.0219175	0	0.050912	0	0	0.0601276	0.0698905	0	0.03557	0	0	0.0131819	0	0	0.0397558	0	0	0.5547	0	0.729089	0.686466	Normal		GSM3428315
GSM3428316	0	0.0158422	0	0.203287	0.0172508	0	0.0379458	0	0	0.102836	0.102132	0	0.00276322	0	0	0.0153434	0	0	0.0322064	0	0.0131913	0.457202	0	0.696183	0.71967	Normal		GSM3428316
GSM3428317	0	0.086763	0	0.044856	0	0.0418814	0.0471456	0	0	0.0754775	0.0708038	0	0	0	0	0.0370207	0.0025897	0	0.0297555	0	0.011952	0.551755	0	0.721274	0.694563	Normal		GSM3428317
GSM3428318	0	0.0485725	0	0.140072	0.0284298	0	0.0589251	0	0	0.0689699	0.0575465	0	0.0464419	0	0.000713476	0.0297099	0.0029713	0.000678771	0.0318139	0	0.0289547	0.456201	0	0.698195	0.717997	Normal		GSM3428318
GSM3428319	0	0.0310255	0	0.183571	0	0	0.034777	0	0	0.0794093	0.117944	0	0.0123851	0	0	0.0159764	0	0	0.0212162	0	0.0111414	0.492554	0	0.73346	0.682512	Normal		GSM3428319
GSM3428320	0	0.0743003	0.00643118	0.0886429	0.0612226	0	0.0297063	0	0	0.0475658	0.162736	0	0	0	0	0.0235061	0	0	0.0295416	0	0.00840116	0.467946	0	0.712088	0.704923	Normal		GSM3428320
GSM3428321	0	0.0414776	0.00179814	0.159443	0.0504843	0	0.0169728	0	0	0.0915732	0.0407665	0	0.0119171	0	0.000911681	0.0295135	0	0.00851784	0.0270696	0	0	0.519554	0	0.678392	0.737176	Normal		GSM3428321
GSM3428322	0.00552472	0.0230954	0	0.267489	0.0291938	0	0.0562583	0	0.00340945	0.0780527	0.0724078	0	0.0494137	0	0	0.00347914	0	0	0.0446725	0	0	0.367003	0	0.616121	0.788004	Normal		GSM3428322
GSM3428323	0.0100795	0.0418654	0	0.112259	0.0128059	0.00098635	0.0752659	0	0	0.0598286	0.113523	0	0.0421488	0	0.00145602	0.0341484	0.00314435	0	0.0252144	0	0	0.467274	0	0.709021	0.707542	Normal		GSM3428323
GSM3428324	0	0.0269876	0	0.158092	0.0094192	0	0.0445792	0	0	0.127806	0.0721093	0	0.0142031	0	0	0.0137843	0	0.00151921	0.0448017	0	0.00553414	0.481164	0	0.725185	0.691215	Normal		GSM3428324
GSM3428325	0	0.0497315	0	0.150414	0	0.00968893	0.0664905	0	0	0.109981	0.106751	0	0	0	0.000595416	0.0272407	0.00082031	0.00426064	0.0137303	0	0	0.460296	0	0.727403	0.690145	Normal		GSM3428325
GSM3428326	0	0.0352205	0.00171857	0.0928455	0.0490562	0	0.0273363	0	0	0.0884543	0.077141	0	0.0393693	0	0	0.00504342	0	0.00187773	0.0175423	0	0.00420744	0.560187	0	0.711868	0.70605	Normal		GSM3428326
GSM3428327	0	0.0378668	0	0.0648677	0	0.0347856	0.0505289	0	0	0.0778666	0.112736	0	0	0	0.0012391	0.0435567	0.00380624	0	0.00443367	0	0.0170386	0.551274	0	0.722849	0.693544	Normal		GSM3428327
GSM3428328	0	0.0791565	0.00330215	0.137847	0.0318038	0	0.01045	0	0	0.0331234	0.111987	0	0	0	0	0.0489519	0	0	0.0223391	0	0	0.521039	0	0.70639	0.7098	Normal		GSM3428328
GSM3428329	0.00900619	0.019845	0	0.120116	0	0	0.0484218	0.0185257	0	0.0714476	0.107967	0	0	0	0	0.0362322	0.000992654	0	0.0340626	0	0	0.533384	0	0.725155	0.690772	Normal		GSM3428329
GSM3428330	0	0.0494445	0.005652	0.0490796	0.0356061	0	0.0231319	0.0132891	0	0.0411968	0.0789312	0	0.0742469	0	0	0.0151228	0	0	0.0106431	0	0	0.603656	0	0.73171	0.687632	SLE	low	GSM3428330
GSM3428331	0	0.0781415	0	0.0565048	0.074295	0	0.0466872	0	0.00988685	0.0946358	0.032487	0	0.0514012	0	0.00112188	0.0335148	0	0	0.00343001	0	0	0.517894	0	0.728829	0.686238	SLE	low	GSM3428331
GSM3428332	0	0.0214468	0.00869791	0	0.0753438	0	0.0225034	0.00769587	0	0.021153	0.0525267	0	0	0	0	0.0140413	0	0	0.0183928	0	0	0.758198	0	0.756757	0.68318	SLE	low	GSM3428332
GSM3428333	0	0.0508467	0	0.0553009	0.0616575	0	0.0351969	0	0	0.114581	0.0566487	0	0.111671	0	0	0.0178098	0	0	0	0	0.0173521	0.478935	0	0.740493	0.674354	SLE	low	GSM3428333
GSM3428334	0	0.0239276	0	0.0226706	0.0455327	0	0.0431333	0	0.00999142	0.137274	0.135081	0	0.155966	0	0	0.0157114	0	0.00372021	0.0187242	0	0.00344717	0.384821	0	0.660091	0.75169	SLE	low	GSM3428334
GSM3428335	0	0.0488779	0.00169182	0.0779478	0	0	0.0605786	0	0	0.14503	0.0733564	0	0.0841554	0	0	0.0196225	0	0.000222134	0.00802397	0	0.0094288	0.471064	0	0.703706	0.711865	SLE	low	GSM3428335
GSM3428336	0.00750414	0.0197265	0	0.169675	0	0	0.0184198	0	0	0.0727969	0.0707902	0	0	0	0	0.0321827	0	0.00201436	0.0242129	0	0.0150188	0.567658	0	0.748285	0.66644	SLE	low	GSM3428336
GSM3428337	0.0460393	0	0	0.0862961	0	0	0.092056	0	0	0.112181	0.0900233	0	0.00940366	0	0.000389679	0.0295957	0	0.00736777	0.0429965	0	0.00514416	0.478507	0	0.711957	0.70475	SLE	low	GSM3428337
GSM3428338	0.0365485	0.0298752	0	0.111616	0	0	0.0852756	0.00199157	0	0.0812797	0.077299	0	0	0	0.00430619	0.0595885	0.010014	0	0.0337712	0	0.0178597	0.450575	0	0.688969	0.727584	SLE	low	GSM3428338
GSM3428339	0	0.0536109	0.00091428	0.0737138	0	0.0156662	0.0443056	0.0079268	0.0061936	0.193139	0.0362434	0	0	0	0.00183139	0.0568256	0.00589783	0.000386157	0.0149721	0	0	0.488373	0	0.698828	0.717037	SLE	low	GSM3428339
GSM3428340	0	0.0779045	0.00848555	0.0894733	0.0591445	0	0.0363499	0	0.00408073	0.180918	0.0336733	0	0.0412251	0	0	0.0154731	0	2.39244e-05	0.00771654	0	0	0.445531	0	0.716107	0.701258	SLE	low	GSM3428340
GSM3428341	0	0.108295	0.0180713	0.06957	0.0177196	0	0.0370939	0.00605871	0.0268137	0.130207	0.0591779	0	0.0386904	0	0	0.0129081	0	0	0	0.00563056	0	0.469764	0	0.713501	0.703305	SLE	low	GSM3428341
GSM3428342	0	0.0508488	0	0.0113937	0.0529046	0	0.0767112	0	0.00389429	0.22489	0.0404783	0	0.0259059	0	0	0.0109415	0	0	0.0142815	0	0	0.48775	0	0.698802	0.716651	SLE	low	GSM3428342
GSM3428343	0.00631937	0.0285891	0	0	0.0336763	0.0132945	0.120994	0.00633655	0	0.219126	0.0287678	0	0	0	0	0.0321674	0.000625968	0	0.0148771	0	0	0.495226	0	0.700171	0.715143	SLE	low	GSM3428343
GSM3428344	0	0.0194095	0.00176239	0.143854	0.114673	0	0.0687352	0.00210672	0	0.161895	0	0	0.0810158	0	0	0.0153406	0	0.000210878	0.0153005	0	0.0108821	0.364814	0	0.661732	0.751591	SLE	low	GSM3428344
GSM3428345	0	0.0200755	0.00210328	0.0145971	0.171206	0	0.0988932	0	0	0.217443	0	0	0.0423986	0	0	0.0120992	0	0.00267466	0.0226094	0	0.00350466	0.392395	0	0.661509	0.751232	SLE	low	GSM3428345
GSM3428346	0	0.0119491	0	0.119693	0.147719	0	0.0911801	0	0.0304444	0.136952	0	0	0.0563294	0	0	0.0138668	0	0.000644872	0.0247221	0	0	0.366499	0	0.654628	0.757719	SLE	low	GSM3428346
GSM3428347	0	0.0488961	0	0.0444272	0.128466	0	0.055056	0	0	0.190806	0	0	0	0	0.000490338	0.0290755	0.000833882	0	0	0.000822139	0.00457037	0.496556	0	0.689941	0.724998	SLE	low	GSM3428347
GSM3428348	0	0	0	0.174854	0.163859	0	0.0915992	0.00746473	0.0247716	0.128028	0	0	0.0270164	0	0	0.00568877	0	0	0.0203177	0	0	0.356401	0	0.63543	0.772509	SLE	low	GSM3428348
GSM3428349	0	0.020655	0.00250026	0.0718729	0.213204	0	0.0908752	0	0.038366	0.17846	0	0	0.00393226	0	0	0.0109771	0	0.00145951	0.0201084	0	0.00869508	0.338894	0	0.623291	0.782564	SLE	low	GSM3428349
GSM3428350	0	0.068967	0	0	0.0722676	0	0.0412574	0	0	0.0308102	0.131588	0	0	0	0	0.0139929	0	0	0	0.00744532	0	0.633672	0	0.661773	0.767532	SLE	high	GSM3428350
GSM3428351	0	0.0646545	0.00237162	0	0.0521324	0	0.0384374	0	0	0.0557244	0.115098	0	0	0	0.00388843	0.0298783	0	0	0	0.00224996	0	0.635565	0	0.684214	0.744118	SLE	high	GSM3428351
GSM3428352	0	0.0645261	0	0	0.082317	0	0.0600729	0	0	0.0355829	0.100153	0	0	0	0	0.0257902	0	0	0	0.0139732	0	0.617585	0	0.663237	0.761642	SLE	high	GSM3428352
GSM3428353	0	0.0638764	0	0.0243961	0.102782	0	0.0587097	0	0	0.0386031	0.101223	0	0	0	0	0.0277232	0	0	0	0	0	0.582687	0	0.677948	0.741416	SLE	high	GSM3428353
GSM3428354	0	0.0633623	0	0.00214914	0.0646011	0	0.0658578	0.0024065	0	0.108649	0.071961	0	0	0	0	0.0122988	0.000437523	0.0127411	0.0185594	0	0	0.576976	0	0.702358	0.71576	SLE	high	GSM3428354
GSM3428355	0	0.0239327	0	0.0192832	0.0491361	0	0.0534607	0	0	0.134404	0.0873707	0	0.0681481	0	0	0.0141747	0	0.00213834	0.0100661	0	0	0.537885	0	0.705467	0.711833	SLE	high	GSM3428355
GSM3428356	0	0.0301407	0	0	0.0588232	0	0.0471578	0	0	0.135085	0.0702828	0	0	0	0	0.0249758	0	0.0084881	0.00267112	0	0	0.622375	0	0.721276	0.701225	SLE	high	GSM3428356
GSM3428357	0	0.0211587	0.000358163	0	0.0400481	0	0.0360655	0	0	0.0601022	0.126988	0	0	0	0	0.0169346	0	0.00541587	0.0321785	0	0	0.66075	0	0.737842	0.686906	SLE	high	GSM3428357
GSM3428358	0	0.0473534	0.00879835	0.0781437	0.0140977	0	0.0613275	0	0.00989242	0.188724	0.0184005	0	0.096997	0	0	0.00709856	0	0.0039333	0	0	0.0142179	0.451016	0	0.653865	0.757908	SLE	high	GSM3428358
GSM3428359	0	0.0737136	0.0186232	0.0672723	0.101101	0	0.0476488	0.0234084	0.0127929	0.222109	0	0	0.00690824	0	0.00211477	0.0304029	0.00652292	0.00189179	0.0114606	0	4.45426e-05	0.373986	0	0.655431	0.757852	SLE	low	GSM3428359
GSM3428360	0	0.0479613	0.00480978	0.0270256	0.0648023	0	0.0617084	0	0	0.135267	0.0249194	0	0.0413905	0	0	0.0133573	0	0.00622059	0.00593855	0	0	0.566599	0	0.712661	0.704809	SLE	high	GSM3428360
GSM3428361	0	0.04405	0	0.0665044	0.0602238	0	0.058641	0	0	0.00347255	0.0802756	0	0.0529821	0	0.00181183	0.0448378	0.00302757	0	0	0	0.0301669	0.554006	0	0.7351	0.679521	SLE	low	GSM3428361
GSM3428362	0	0.0193315	0	0	0.0348431	0	0.0412873	0	0	0.0853019	0.0437286	0	0	0	0	0.0273415	0	0.008161	0.0277472	0	0.0122444	0.700014	0	0.763134	0.661135	SLE	high	GSM3428362
GSM3428363	0	0.0286127	0	0	0.0490694	0	0.0385262	0.00150728	0	0.0625533	0.0835663	0	0	0	0	0.0293134	0	0	0.0171477	0	0	0.689704	0	0.767456	0.65336	SLE	high	GSM3428363
GSM3428364	0	0.0557847	0	0	0.0377692	0	0.0468957	0.00290126	0	0.0981689	0.0776958	0	0	0	0	0.0224088	0	0.00140793	0.0206356	0	0.00511222	0.63122	0	0.759299	0.656034	SLE	high	GSM3428364
GSM3428365	0	0.0308494	0	0	0.0501124	0	0.0248064	0	0	0.125715	0.104041	0	0	0	0	0.024053	0	0.00642838	0.0235884	0	0.0100772	0.600328	0	0.751152	0.664481	SLE	high	GSM3428365
GSM3428366	0.00338622	0.0411232	0.00199377	0.128431	0.0167174	0	0.0703607	0.0240823	0	0.116044	0.0307718	0	0	0	0.0022691	0.0550175	0.00467406	0	0.022761	0	0.0492031	0.433165	0	0.671929	0.742539	SLE	low	GSM3428366
GSM3428367	0	0.0946793	0.0180434	0.0942195	0	0	0.0302675	0	0.00458236	0.1015	0.0541759	0	0.0471132	0	0	0.00897078	0	0.00685449	0.0064525	0	0.0097186	0.523422	0	0.729419	0.686154	SLE	high	GSM3428367
GSM3428368	0.00712425	0.0746698	0.0115372	0.0263287	0.0236423	0	0.0826851	0	0	0.180898	0.0550901	0	0	0	0	0.0192254	0	0.00780843	0.0142858	0	0.0214502	0.475255	0	0.691744	0.723679	SLE	high	GSM3428368
GSM3428369	0	0.0619952	1.60426e-06	0	0.0551973	0.00922654	0.0461026	0	0	0.15053	0.0389036	0	0	0	0	0.0299826	0	0.00645326	0.0178442	0	0.0391027	0.544661	0	0.719185	0.696737	SLE	high	GSM3428369
GSM3428370	0	0.0717247	0.00100704	0.00338454	0.103223	0	0.0321062	0	0	0.0619715	0.0426278	0	0.0665573	0	0	0.0138605	0	0	0	0	0	0.603537	0	0.701326	0.721393	SLE	high	GSM3428370
GSM3428371	0	0.0271238	0	0	0.0658965	0	0.05824	0	0	0.0962697	0.0189857	0	0.0800662	0	0	0.0102127	0	0	0.0173758	0	0	0.62583	0	0.715372	0.709646	SLE	low	GSM3428371
GSM3428372	0	0.0315906	0	0	0.0573975	0	0.0519182	0	0	0.12111	0.0152081	0	0.102154	0	0	0.0122661	0	0	0.0170897	0	0	0.591266	0	0.715702	0.705367	SLE	high	GSM3428372
GSM3428373	0	0.0252436	0.00485211	0	0.0643643	0	0.0299901	0	0	0.112709	0.0169986	0	0.123858	0	0	0.00647128	0	0.00298512	0.0214857	0	0.00233041	0.588712	0	0.71909	0.702096	SLE	high	GSM3428373
GSM3428374	0.0221738	0.00194249	0	0.155837	0.00129944	0	0.0614335	0.0430445	0.00204377	0.0752453	0.0362675	0	0	0	0.00206368	0.0464883	0.00980499	0.00332356	0	0	0.0361622	0.50287	0	0.738426	0.677673	SLE	low	GSM3428374
GSM3428375	0	0.0826212	0.00732751	0.112441	0.0652826	0	0.0318899	0	0.00671914	0.119294	0.00991783	0	0.000326361	0	0	0.0373686	0	0.00507329	0.00543715	0	0.00485526	0.511446	0	0.731159	0.68464	SLE	low	GSM3428375
GSM3428376	0.0189221	0.0265652	0	0.0832583	0.057832	0	0.0612597	0.0249211	0.00769766	0.142912	0	0	0	0	0.00200993	0.0424679	0.00397843	0.00110598	0	0	0.0158578	0.511212	0	0.714308	0.701465	SLE	low	GSM3428376
GSM3428377	0	0.0461462	0	0.0845687	0.0775972	0	0.0707333	0	0	0.208192	0	0	0.0952354	0	0.000206497	0.0196065	0	0.00373687	0.0247644	0	0.0103712	0.358842	0	0.649426	0.762012	SLE	high	GSM3428377
GSM3428378	0	0.0342498	0	0.1144	0.106542	0	0.00906955	0.00465832	0.029003	0.285286	0	0	0.0424506	0	0	0.059247	0	0.00173355	0.0507088	0	0.00184268	0.260809	0	0.601801	0.799542	SLE	high	GSM3428378
GSM3428379	0.00953115	0.03363	0	0.128777	0.0586069	0	0.0691374	0	0	0.241574	0	0	0	0	0.0012186	0.0366818	0	0.00412061	0.0151167	0	0.00316005	0.398446	0	0.673556	0.741152	SLE	low	GSM3428379
GSM3428380	0	0.0279171	0	0.171279	0.06142	0	0.0926591	0.0155787	0.0100359	0.291217	0	0	0.0286127	0	0	0.010574	0	0.00175299	0.0309905	0	0	0.257964	0	0.620135	0.78532	SLE	low	GSM3428380
GSM3428381	0	0.0273645	0	0.136938	0.0134163	0	0.117065	0.00242036	0	0.330122	0	0	0.0571428	0	0	0.00480322	0	0.00757682	0.0360329	0	0	0.267118	0	0.625547	0.781122	SLE	low	GSM3428381
GSM3428382	0.0239996	0.0194528	0	0.140808	0.0355266	0	0.0693481	0.0246332	0.012632	0.316553	0	0	0	0	0.00299327	0.0262739	0	0.0110631	0.0475531	0	0.030787	0.238376	0	0.621322	0.786039	SLE	low	GSM3428382
GSM3428383	0.0074303	0.00825897	0	0.00291457	0.108917	0	0.0604379	0	0	0.105391	0.0546102	0	0	0	0.000155522	0.0346474	0	0	0	0	0.0150683	0.602168	0	0.748717	0.666257	SLE	low	GSM3428383
GSM3428384	0.0351475	0	0	0.0308819	0.0983017	0	0.0710321	0	0	0.100924	0.0543152	0	0	0	0.000471757	0.0361308	0	0	0.041588	0	0.0147258	0.516481	0	0.711726	0.703755	SLE	low	GSM3428384
GSM3428385	0	0.0572478	0	0.0126154	0.0653015	0	0.020249	0.00908524	0.00569302	0.104102	0.0499178	0	0.0890448	0	0	0.012189	0	0	0.0249356	0	0	0.549619	0	0.723579	0.6926	SLE	low	GSM3428385
GSM3428386	0	0.0464176	0	0.0706108	0.0662673	0	0.0347717	0.00228015	0.000571087	0.101821	0.0525298	0	0.0486205	0	0	0.0162893	0	0	0.0345413	0	0	0.52528	0	0.703451	0.71239	SLE	low	GSM3428386
GSM3428387	0.0116502	0.0157291	0	0.0618522	0.0603794	0	0.0788785	0.0053644	0	0.102689	0.0512873	0	0	0	0	0.0314411	0.00106605	0	0.0175114	0	0	0.562151	0	0.735295	0.679669	SLE	low	GSM3428387
GSM3428388	0.014835	0.0249962	0	0.0925195	0.113773	0	0.0644194	0	0	0.148331	0.043384	0	0.0234074	0	0	0.011726	0	0.00220769	0.0103288	0	0	0.450073	0	0.696648	0.719132	SLE	low	GSM3428388
GSM3428389	0.0446466	0.00447593	0	0.15812	0.0474362	0	0.101505	0.0231119	0	0.196388	0.00853874	0	0	0	0.00103814	0.0267711	0.00456364	0	0.0127163	0	0.0141055	0.356583	0	0.698368	0.723622	SLE	low	GSM3428389
GSM3428390	0.0128838	0.0368867	0	0.194442	0.0568488	0	0.0868564	0.00308451	0	0.164032	0.0183215	0	0.00952588	0	0	0.0105218	0.00331914	0.0060424	0.00147757	0	0.00636624	0.389391	0	0.695348	0.722874	SLE	low	GSM3428390
GSM3428391	0	0.0279127	0	0.277025	0.0474611	0	0.0561847	0.0121055	0	0.135089	0.0580905	0	0.0311658	0	0	0.00666336	0	0	0.0351313	0	0	0.31317	0	0.669822	0.746223	SLE	low	GSM3428391
GSM3428392	0	0.0334731	0	0.135199	0.0671479	0	0.0645015	0.00308786	0.0113262	0.222223	0.031527	0	0.0397832	0	0	0.0102944	0	0	0.0225792	0	0.000933639	0.357924	0	0.693945	0.724788	SLE	low	GSM3428392
GSM3428393	0	0.0258331	0	0.187579	0.060902	0	0.0742823	0	0.00110227	0.133075	0.0617369	0	0.0413016	0	0	0.00886547	0	0.00655428	0.0232193	0	0	0.375548	0	0.668905	0.745558	SLE	low	GSM3428393
GSM3428394	0	0.0376089	0.0037174	0.0223114	0.0621433	0	0.0444656	0	0	0.0743852	0.0735257	0	0	0	0	0.0205824	0	0.00361593	0.00920335	0	0	0.648441	0	0.726711	0.697391	SLE	high	GSM3428394
GSM3428395	0	0.0375127	0.00272185	0.00819622	0.0567544	0	0.0232145	0	0	0.0984164	0.030491	0	0	0	0	0.034028	0	0.0105649	0.0215419	0	0.0150436	0.661515	0	0.749951	0.67131	SLE	high	GSM3428395
GSM3428396	0	0.0396984	0	0.0161779	0.0678525	0	0.0413477	0.00229286	0	0.0831547	0.0686893	0	0	0	0	0.0260863	0	0.00854172	0.017613	0	0	0.628546	0	0.727372	0.693591	SLE	high	GSM3428396
GSM3428397	0	0.0306829	0	0.0178903	0.0517523	0	0.0449879	0.00245412	0	0.101681	0.0396261	0	0	0	0	0.0284736	0	0.00618553	0.029014	0	0.00857856	0.638673	0	0.744785	0.674167	SLE	high	GSM3428397
GSM3428398	0	0.0367871	0.00396734	0.0161012	0.0541653	0	0.0607382	0.0025859	0	0.0893723	0.0503107	0	0	0	0	0.0374418	0	0.00672665	0.0303728	0	0	0.611431	0	0.720708	0.698496	SLE	high	GSM3428398
GSM3428399	0	0.0334971	0.00194725	0.0137563	0.053865	0	0.0376407	0	0	0.0788032	0.0617592	0	0	0	0	0.0204541	0	0.00809198	0.0140179	0	0.033239	0.642928	0	0.727461	0.696166	SLE	high	GSM3428399
GSM3428400	0.000189441	0.00851613	0	0.0438154	0.057368	0	0.0801072	0	0	0.114985	0.077958	0	0	0	0	0.0300931	0	0.00912203	0.00601942	0	0.0349972	0.536829	0	0.721923	0.693737	SLE	high	GSM3428400
GSM3428401	0	0.0297681	0	0.147293	0.00558959	0	0.0861473	0.00767242	0	0.123945	0.0715588	0	0	0	0.00139712	0.0428897	0.00175405	0.0032386	0.00232537	0	0.00419055	0.47223	0	0.691233	0.724161	SLE	high	GSM3428401
GSM3428402	0	0.0111671	0	0.214575	0.0369865	0	0.0648986	0.000754545	0	0.0806517	0.106685	0	0.0300526	0	0	0.0297857	0	0.000674978	0.0186779	0	0	0.40509	0	0.678862	0.736082	SLE	low	GSM3428402
GSM3428403	0.000173504	0.00443822	0	0.168423	0.0231196	0	0.0670236	0.00133919	0	0.20194	0.0914353	0	0.0180934	0	0	0.0191441	0	0.00776478	0.0238714	0	0.0101025	0.363131	0	0.686002	0.73031	SLE	high	GSM3428403
GSM3428404	0.0115256	0.0242007	0	0	0.0764497	0.0418127	0.0707508	0	0	0.138946	0.0843583	0	0	0	0.000105922	0.0351418	0	0.00381966	0	0	0	0.512888	0	0.698128	0.717415	SLE	low	GSM3428404
GSM3428405	0	0.0457443	0.00340415	0.0560339	0.0267444	0	0.0250031	0	0	0.0934566	0.0369235	0	0.0239289	0	0	0.0191879	0	0.0110419	0	0.00577934	0	0.652752	0	0.73203	0.693396	SLE	high	GSM3428405
GSM3428406	0	0.0487171	0	0	0.113731	0	0.0435835	0	0.0078268	0.186556	0.0849492	0	0.0160812	0	0	0.00920933	0	0	0.0128582	0	0.0110095	0.465478	0	0.672062	0.741621	SLE	low	GSM3428406
GSM3428407	0	0.0294489	0	0	0.0916828	0	0.0452466	0.00371588	0	0.119891	0.0973165	0	0	0	0	0.0236803	0	0	0.021761	0	0.0215814	0.545675	0	0.683646	0.733418	SLE	low	GSM3428407
GSM3428408	0	0.0331449	0	0.00823696	0.110152	0	0.0238485	0	0	0.0904127	0.0536875	0	0.0275432	0.00224692	0	0.0160851	0	0.00261478	0.00341384	0	0.0131329	0.615481	0	0.710803	0.712269	SLE	high	GSM3428408
GSM3428409	0	0.0328241	0	0.00174215	0.113862	0	0.0372041	0	0.00586726	0.0433028	0.124769	0	0	0	0	0.0255439	0	0.00578169	0.0132685	0	0.0229346	0.572899	0	0.712777	0.704639	SLE	high	GSM3428409
GSM3428410	0.0103178	0.0090501	0	0	0.123072	0	0.0553223	0	0	0.141637	0.085738	0	0	0	0	0.0244906	0	0.0124347	0	0	0.0436008	0.494337	0	0.674607	0.739665	SLE	high	GSM3428410
GSM3428411	0	0.0635405	0.00547446	0.0160309	0.0890687	0	0.0697688	0	0.00803377	0.0880752	0.0626817	0	0.0207999	0	0	0.0193011	0	0.0061009	0.012009	0	0.0494418	0.489673	0	0.672701	0.740704	SLE	high	GSM3428411
GSM3428412	0	0.000498376	0	0.0767713	0.0379513	0	0.0463474	0	0	0.11528	0.0708034	0	0.0613329	0	0	0.0127976	0	0.00128041	0.0303672	0	0	0.54657	0	0.761792	0.650007	SLE	low	GSM3428412
GSM3428413	0	0.0114723	0	0.108065	0.0314596	0	0.0556325	0.00119853	0	0.135743	0.0776514	0	0	0	0	0.0268546	0	0	0.0131926	0	0	0.538731	0	0.755495	0.657805	SLE	low	GSM3428413
GSM3428414	0	0.00763017	0	0.107865	0.0304344	0	0.0249426	0	0	0.0242737	0.120906	0	0.0678308	0	0	0.0113486	0	0	0.005424	0	0	0.599345	0	0.76911	0.643212	SLE	low	GSM3428414
GSM3428415	0	0.0583513	0	0	0	0.0368986	0.00826971	0	0	0.1424	0.0391808	0	0	0	0.000896694	0.0576697	0.00423161	0.0197415	0.0234786	0	0.0431321	0.56575	0	0.758744	0.654016	SLE	high	GSM3428415
GSM3428416	0	0.0621708	0	0	0.0554153	0.0468037	0.0522573	0	0	0.184056	0.0587151	0	0	0	0	0.0208138	0	0.0115252	0.00046472	0	0.00396012	0.503818	0	0.75658	0.658054	SLE	high	GSM3428416
GSM3428417	0	0.0461534	0	0.0344499	0.0514889	0	0.100092	0	0	0.172538	0.0328059	0	0	0	0.00166207	0.0340644	0	0	0	0	0.0144121	0.512333	0	0.749197	0.665379	SLE	high	GSM3428417
GSM3428418	0	0.040341	0	0.1154	0.0221951	0	0.0557105	0	0	0.0809504	0.0576593	0	0	0	0.000524695	0.0277846	0.00130828	0	0.010487	0	0.0325752	0.555064	0	0.75398	0.659301	SLE	low	GSM3428418
GSM3428419	0	0.0344926	0	0.0746942	0.000483686	0	0.035843	0.00219301	0	0.101771	0.0834031	0	0.0492156	0	0	0.0260966	0	0	0.0119149	0	0.024207	0.555685	0	0.765529	0.646013	SLE	low	GSM3428419
GSM3428420	0	0.0347045	0	0.121136	0.037844	0	0.0537598	0	0	0.0676527	0.0864353	0	0	0	0	0.0369171	0	0	9.82497e-05	0	0.00267816	0.558774	0	0.779496	0.629866	SLE	low	GSM3428420
GSM3428421	0	0.0427157	0.0211763	0.0784381	0.0225561	0	0.0458174	0.00446771	0	0.0738543	0.0631089	0	0.018599	0	0.000387514	0.0361011	0.00123075	0	0.0221018	0	0.0160712	0.553374	0	0.716745	0.69944	SLE	low	GSM3428421
GSM3428422	0	0.0361393	0.00108351	0	0.0452596	0	0.0483291	0	0	0.197195	0.0528455	0	0.0307563	0	0	0.0125358	0	0	0.0110976	0	0	0.564758	0	0.7205	0.697517	SLE	low	GSM3428422
GSM3428423	0	0.0491532	0	0.0149649	0.0362183	0.0272301	0.0666462	0	0	0.201117	0.0250733	0	0	0	0.000502662	0.0254835	0.00140429	0.000466477	0	0	0.0166763	0.535064	0	0.728291	0.687211	SLE	low	GSM3428423
GSM3428424	0	0.0485622	0	0.048802	0	0.0685713	0.0540119	0.0164099	0	0.229726	0	0	0	0	0.00185864	0.0351212	0.00764138	0	0.0290019	0	0.0179112	0.442383	0	0.698841	0.718016	SLE	low	GSM3428424
GSM3428425	0.00385959	0.0236907	0	0.079333	0	0.0120701	0.0667042	0.00391169	0	0.143087	0.088638	0	0.0100608	0	0	0.0401784	0.00318562	0	0.0429228	0	0	0.482358	0	0.704247	0.711661	SLE	low	GSM3428425
GSM3428426	0	0.117763	0.0318483	0.0145088	0.0439812	0	0.0469952	0	0	0.161443	0.0730761	0	0	0	0	0.0192887	0	0.00997947	0.0244971	0	0.0268309	0.429789	0	0.701077	0.717667	SLE	high	GSM3428426
GSM3428427	0	0.036784	0	0.0303874	0.0609489	0	0.0425915	0	0	0.0911186	0.0907134	0	0.0684678	0	0	0.0124678	0	0.0108682	0.00710511	0	0	0.548547	0	0.736822	0.678201	SLE	high	GSM3428427
GSM3428428	0	0.0551445	0.00476273	0.000397711	0.0466779	0	0.0438576	0	0	0.0661192	0.136402	0	0.00675989	0	0	0.0466751	0	0.00942563	0.0198234	0	0.0107697	0.553185	0	0.687744	0.7296	SLE	high	GSM3428428
GSM3428429	0	0.0894407	0.0128687	0.174868	0.00583672	0	0.051885	0.00403532	0	0.163258	0.0402397	0	0	0	0	0.0149329	0	0.00775317	0.0194068	0	0.0168427	0.398632	0	0.700926	0.718796	SLE	low	GSM3428429
GSM3428430	0	0.120134	0.00920499	0.232336	0.0190721	0	0.0966652	0.0284069	0	0.0892625	0.027737	0	0	0	0.00434729	0.0427639	0.00712466	0	0.0291999	0	0	0.293745	0	0.674214	0.752048	SLE	high	GSM3428430
GSM3428431	0	0.0830842	0.00694353	0.0583151	0.0742506	0	0.0773127	0	0	0.177242	0.0577614	0	0	0	0	0.00743171	0	0.00669317	0.0229162	0	0.00363299	0.424416	0	0.681489	0.734254	SLE	high	GSM3428431
GSM3428432	0	0.129566	0.0141175	0.114431	0.0520122	0	0.105132	0.00402056	0.00819608	0.160906	0.0709361	0	0.0188361	0	0	0.00242063	0	0.00816691	0.0074618	0	0	0.303797	0	0.684393	0.740046	SLE	high	GSM3428432
GSM3428433	0	0.119616	0.00995763	0.168384	0.0339621	0	0.0788817	0	0	0.190368	0.0227692	0	0	0	0	0.000976771	0	0.0055481	0.0217674	0	0	0.347769	0	0.705223	0.718944	SLE	low	GSM3428433
GSM3428434	0	0.0638632	0.00399306	0.0180378	0.0459311	0	0.0393467	0.003042	0	0.115093	0.0325728	0	0	0	0	0.018253	0	0.00217091	0.00863312	0	0	0.649063	0	0.761658	0.654891	SLE	high	GSM3428434
GSM3428435	0	0.0966988	0.0034726	0.120927	0.0295015	0	0.0289465	0	0	0.112385	0.0618661	0	0	0	0	0.00748911	0	0.00586421	0.00451348	0	0	0.528336	0	0.750548	0.663944	SLE	high	GSM3428435
GSM3428436	0	0.0870873	0	0.0117893	0.0313875	0	0.0384778	0.00282987	0	0.112729	0.0315558	0	0	0	0.000395253	0.0281439	0	0	0.0068489	0	0	0.648756	0	0.754567	0.663832	SLE	high	GSM3428436
GSM3428437	0	0.0488273	0	0	0.041257	0.00716621	0.0422701	0	0	0.134979	0.0286064	0	0.0422981	0	0	0.0337935	0	0.00433498	0.01871	0	0	0.597757	0	0.763412	0.648949	SLE	high	GSM3428437
GSM3428438	0.0254327	0.0182583	0	0.00815479	0.0656044	0	0.0863749	0.00863364	0	0.072415	0.0471101	0	0	0	0.000875651	0.0330641	0.000781386	0.000631224	0.0113612	0	0	0.621303	0	0.745691	0.670403	SLE	high	GSM3428438
GSM3428439	0	0.0689333	0	0.0272998	0.0804545	0	0.0746812	0.0106446	0	0.0703385	0.0238111	0	0.0174169	0	0.0025013	0.070863	0.00395168	0	0.047222	0	0	0.501882	0	0.698809	0.71629	SLE	high	GSM3428439
GSM3428440	0	0.106466	0.00437396	0.122209	0.0117503	0	0.0638538	0.0149219	0	0.139904	0	0	0	0	0	0.0302406	0	0	0.0123493	0	0	0.49393	0	0.6992	0.716537	SLE	low	GSM3428440
GSM3428441	0.0135092	0.0810183	0	0.075511	0.00528745	0	0.0704128	0.0252284	0.0162071	0.0569166	0.0633845	0	0	0	0.00323915	0.0517322	0.0065481	0	0.0215808	0	0	0.509424	0	0.700696	0.71504	SLE	high	GSM3428441
GSM3428442	0	0.0540469	0	0.0342323	0.0204655	0.00734649	0.0570715	0	0	0.14674	0.0273039	0	0.0193705	0	0	0.0492308	0	0.00604663	0.0128775	0	0	0.565268	0	0.722394	0.694216	SLE	high	GSM3428442
GSM3428443	0	0.0377283	0	0.0373547	0.0493742	0	0.0409988	0.00342792	0	0.0978564	0.0710674	0	0.00783956	0	0	0.0342496	0	0.00944873	0.00441591	0	0	0.606239	0	0.76963	0.641868	SLE	high	GSM3428443
GSM3428444	0	0.0183621	0	0.0912376	0.0593279	0	0.0173549	0.0147574	0.000821575	0.0816612	0.0605218	0	0	0	0	0.065578	0	0.00623927	0.0375922	0	0.00275414	0.543792	0	0.715206	0.700845	SLE	high	GSM3428444
GSM3428445	0	0.0285632	0	0.00990955	0.0597432	0	0.0385418	0	0	0.153512	0.0607199	0	0	0	0	0.0220889	0	0.0102612	0.0146341	0	0.0442947	0.557731	0	0.756333	0.656606	SLE	high	GSM3428445
GSM3428446	0	0.0214987	0.0017108	0.115707	0.0436009	0	0.0664738	0	0	0.191162	0.0175135	0	0.0440082	0	0.00307626	0.0367675	0.00599575	0	0.016119	0	0.0103786	0.425988	0	0.729893	0.689351	SLE	low	GSM3428446
GSM3428447	0	0	0	0.133098	0	0	0.0660657	0	0	0.215228	0.0177676	0	0.0300483	0	0	0.0239138	0	0.00247112	0.0113677	0	0.00529591	0.494744	0	0.702564	0.713573	SLE	high	GSM3428447
GSM3428448	0	0.00969217	0	0.00531166	0.0226228	0	0.11135	0	0	0.268961	0.0222802	0	0.0762017	0	0	0.00630242	0	0.00209883	0.0231765	0	0.00982203	0.44218	0	0.708381	0.707276	SLE	low	GSM3428448
GSM3428449	0	0.0311052	0	0.144202	0.0495105	0	0.0219268	0	0.0223703	0.130469	0	0	0	0	0	0.0284098	0	0.00607959	0.0163233	0	0	0.549603	0	0.741513	0.673289	SLE	high	GSM3428449
GSM3428450	0.0107884	0.0110329	0	0.0860804	0.0303427	0	0.0537388	0.00335464	0	0.21011	0	0	0	0	0	0.0185934	0	0.00765621	0.00456769	0	0	0.563735	0	0.72219	0.695469	SLE	high	GSM3428450
GSM3428451	0	0.0255953	0	0.0351159	0.0196937	0	0.0430807	0	0	0.133553	0.00882105	0	0	0	0	0.0233035	0	0.00343153	0.0185947	0	0.0308561	0.657954	0	0.750425	0.671161	SLE	high	GSM3428451
GSM3428452	0.0265613	0	0	0.0941173	0.0188633	0	0.0846949	0.0152598	0.00678687	0.205025	0.018538	0	0	0	0	0.0272238	0	0.000907532	0.00746844	0	0.0033876	0.491166	0	0.699213	0.716539	SLE	high	GSM3428452
GSM3428453	0.0219375	0	0	0.161495	0.006349	0	0.0781301	0	0	0.175076	0.0301494	0	0	0	0	0.0301574	0	0.00286253	0.0206823	0	0.013431	0.45973	0	0.684458	0.730507	SLE	high	GSM3428453
GSM3428454	0	0.0745177	0	0.041474	0.0338992	0	0.0734474	0.0170034	0	0.148164	0.0245097	0	0.0156815	0	0	0.0320734	0.00380471	0.0131235	0.000800399	0	0.0203646	0.501137	0	0.684125	0.730631	SLE	high	GSM3428454
GSM3428455	0	0.00520948	0	0	0.0391418	0.0396761	0.0506988	0	0	0.150048	0.0546448	0	0.0517478	0	0	0.00732092	0	0.00642873	0.000889287	0	0	0.594195	0	0.731748	0.687367	SLE	low	GSM3428455
GSM3428456	0	0.0105785	0	0.00333478	0.0385952	0.0273091	0.0695141	0	0	0.225581	0.0338097	0	0.0505459	0	0	0.00946899	0	0.0048554	0.00379151	0	0	0.522616	0	0.706811	0.709843	SLE	high	GSM3428456
GSM3428457	0	0.0449839	0.0100147	0.094896	0.0123325	0	0.0509925	0.00897564	0	0.114882	0.0665505	0	0	0	0	0.0202705	0	0.00501743	0.0164549	0	0.00506997	0.54956	0	0.719705	0.696755	SLE	high	GSM3428457
GSM3428458	0	0.0529162	0.0052667	0.0721118	0	0	0.0508445	0.00155825	0	0.153574	0.0384316	0	0	0	0	0.0465955	0	0.00482416	0	0	0	0.573877	0	0.721969	0.695761	SLE	high	GSM3428458
GSM3428459	0	0.0577481	0	0.0571487	0.041766	0	0.082694	0	0	0.0930853	0.0538956	0	0	0	0.00533925	0.0322489	0	0	0.00104743	0	0.0391115	0.535915	0	0.706274	0.709632	SLE	high	GSM3428459
GSM3428460	0	0.0769662	0.0091385	0	0.0257889	0	0.0507127	0.0038565	0	0.193328	0.0426467	0	0	0	0	0.0151054	0	0.008495	0	0	0	0.573962	0	0.721608	0.696279	SLE	high	GSM3428460
GSM3428461	0	0.0661844	0.0105641	0.0376905	0.0265125	0	0.0529479	0	0	0.156133	0.0558777	0	0	0	0	0.0177018	0	0.00851798	0.00837639	0	0	0.559494	0	0.732128	0.683764	SLE	high	GSM3428461
GSM3428462	0	0.0384587	0.00340854	0.143116	0.0175963	0	0.0402615	0.00999446	0	0.0940235	0.0574857	0	0.0595632	0	0	0.0246886	0	0.00383307	0.0167956	0	0	0.490775	0	0.68551	0.729534	SLE	high	GSM3428462
GSM3428463	0	0.0461588	0.00052714	0.126557	0.0206553	0	0.0616777	0	0	0.139917	0.0713689	0	0	0	0	0.0114746	0	0.00233165	0.00101418	0	0.0160111	0.502306	0	0.693319	0.722658	SLE	high	GSM3428463
GSM3428464	0	0.0411849	0.0246366	0.0378396	0.12107	0	0.091775	0	0	0.14862	0.036463	0	0.00378909	0	0	0.00881559	0	0.00651035	0.00466425	0	0.0034981	0.471133	0	0.700793	0.715132	SLE	low	GSM3428464
GSM3428465	0	0.0303323	0	0.124548	0.0279037	0	0.0333403	0	0	0.0503723	0.0317904	0	0.0214037	0	0	0.0196544	0	0.00372667	0.0101911	0	0	0.646737	0	0.774947	0.638075	SLE	high	GSM3428465
GSM3428466	0	0.0252097	0	0.146452	0.0327419	0	0.0295769	0.00254673	0.00969734	0.0553952	0.0320221	0	0.0740123	0	0	0.0266343	0	0.0100608	0.0120859	0	0.00509874	0.538466	0	0.74384	0.670222	SLE	high	GSM3428466
GSM3428467	0	0.0237534	0	0.103093	0.0222535	0	0.0344509	0.00902859	0	0.100138	0.00941764	0	0.037426	0	0	0.0269317	0	0.0102722	0.0176079	0	0	0.605627	0	0.7358	0.68253	SLE	high	GSM3428467
GSM3428468	0	0.0453001	0.00296087	0.045696	0.0497416	0	0.0372403	0	0	0.0805745	0.0314148	0	0	0	0	0.0325451	0	0.0100144	0.00351652	0	0.0100576	0.650938	0	0.747152	0.673047	SLE	high	GSM3428468
GSM3428469	0	0.00741267	0	0.0324537	0.0689723	0	0.0434005	0.00217718	0	0.157732	0.00889523	0	0	0	0	0.0256952	0	0.0106856	0.01052	0	0.0200791	0.611976	0	0.740503	0.677471	SLE	high	GSM3428469
GSM3428470	0	0.0449649	0.00200046	0.0472232	0.0842982	0	0.0689011	0.00601683	0	0.147533	0.00704943	0	0	0	0	0.0270541	0.00200098	0.0123072	0.0102011	0	0	0.54045	0	0.716822	0.698812	SLE	high	GSM3428470
GSM3428471	0	0.0236514	0.00456059	0.0564247	0.0781381	0	0.0520821	0.0359291	0.00632418	0.13878	0	0	0	0	0.000858118	0.0287988	0.00394496	0	0	0	0.00228359	0.568224	0	0.706301	0.711304	SLE	high	GSM3428471
GSM3428472	0	0.0514428	0.00177948	0.139688	0.0544291	0	0.0644277	0	0	0.0945563	0.127629	0	0	0	0	0.00660243	0	0.00509902	0.014365	0	0	0.439981	0	0.730959	0.687685	SLE	low	GSM3428472
GSM3428473	0	0.0259777	0	0.0576978	0.0463277	0	0.0479567	0.00363665	0	0.184484	0.072024	0	0	0	0	0.0175085	0	0.00947991	0.0321887	0	0.0175855	0.485133	0	0.724938	0.691289	SLE	high	GSM3428473
GSM3428474	0	0.0125106	0	0.16315	0.0860033	0	0.0524196	0	0	0.0757022	0.0730278	0	0	0	0	0.0196492	0	0.00585682	0.0211052	0	0	0.490575	0	0.732277	0.683766	SLE	low	GSM3428474
GSM3428475	0	0.059448	0	0.0230279	0.0669332	0	0.0557053	0	0.00071971	0.0180984	0.0795285	0	0.0316218	0	0.00518384	0.0337395	0.00133521	0	0.00903759	0	0.0186503	0.596971	0	0.74496	0.670057	SLE	high	GSM3428475
GSM3428476	0	0.088248	0.0129918	0.0240142	0.0234765	0	0.0636668	0.00341309	0	0.117742	0.042928	0	0	0	0	0.0336575	0	0.00896929	0	0	0	0.580893	0	0.733237	0.682757	SLE	high	GSM3428476
GSM3428477	0	0.0934852	0.0141263	0.0226103	0.0663832	0	0.0407373	0	0	0.132037	0.0424719	0	0.0358807	0	0	0.00685685	0	0.00545733	0.0136639	0	0	0.52629	0	0.717552	0.698078	SLE	high	GSM3428477
GSM3428478	0	0.0797725	0.00728656	0.0870588	0.0679018	0	0.076089	0	0	0.10686	0.0270717	0	0.0137686	0	0.00126136	0.0355476	0.0043445	0.00140023	0	0	0	0.491637	0	0.695465	0.719776	SLE	high	GSM3428478
GSM3428479	0	0.0894599	0.00756971	0.0600557	0.0284317	0	0.0400431	0.000350239	0	0.123921	0.0382053	0	0	0	0	0.0182297	0	0	0.00971769	0	0	0.584016	0	0.778938	0.630127	SLE	low	GSM3428479
GSM3428480	0	0.0705454	0.00586265	0.0865142	0.00326099	0	0.0318648	0.000519404	0.00136267	0.0806261	0.0760041	0	0	0	0	0.0359453	0	0	0.00548827	0	0	0.602006	0	0.775484	0.634812	SLE	low	GSM3428480
GSM3428481	0	0.0506043	0.0010447	0.0307514	0.0278885	0	0.0489836	0	0	0.192728	0.0970855	0	0	0	0	0.0318525	0	0	0.0114035	0	0.0147697	0.492889	0	0.728454	0.687472	SLE	low	GSM3428481
GSM3428482	0	0.100574	0.00197923	0.0524692	0.0428022	0	0.0369032	0	0	0.206557	0.0616407	0	0	0	0	0.0258504	0	0	0.00506301	0	0	0.466161	0	0.718122	0.698733	SLE	low	GSM3428482
GSM3428483	0	0.0477238	0	0.045373	0	0	0.0428522	0.00400303	0	0.175381	0.0517941	0	0	0	0	0.0415739	0	0.00875312	0	0	0	0.582546	0	0.738121	0.678857	SLE	high	GSM3428483
GSM3428484	0	0.0694144	0	0	0	0.0172699	0.0410186	0.0106843	0	0.105194	0.0760181	0	0	0	0	0.0215985	0	0.010687	0.00269117	0	0	0.645424	0	0.755419	0.662948	SLE	high	GSM3428484
GSM3428485	0	0.0347536	0.000314233	0	0.0119115	0	0.0629389	0	0	0.178604	0.0650771	0	0	0	0	0.0323183	0	0.00751257	0.00139113	0	0.00875797	0.59642	0	0.722733	0.697407	SLE	high	GSM3428485
GSM3428486	0	0.0224195	0	0.043279	0.0595492	0	0.0620537	0	0	0.0840954	0.0753661	0	0	0	0.000187614	0.0209	0	0	0	0	0	0.63215	0	0.747702	0.670499	SLE	low	GSM3428486
GSM3428487	0	0.0451902	0.000394218	0.0445303	0.0230075	0	0.0483157	0.00422058	0	0.189532	0.0166332	0	0	0	0.000284982	0.0250683	0	0	0.00527079	0	0	0.597552	0	0.748495	0.667414	SLE	low	GSM3428487
GSM3428488	0	0.0503841	0	0.0352382	0.0270565	0.00932244	0.0589167	0	0	0.151804	0.038728	0	0	0	0.000132096	0.0276051	0	0	0.0331462	0	0	0.567667	0	0.744545	0.669839	SLE	low	GSM3428488
GSM3428489	0	0.0322208	0	0.00813967	0.0385055	0	0.0441298	0	0	0.147177	0.0629704	0	0	0	0	0.0221419	0	0	0.0121138	0	0	0.632601	0	0.758471	0.658192	SLE	low	GSM3428489
GSM3428490	0	0.0283133	0.00592782	0.0154989	0.0161769	0.00580716	0.046596	0	0	0.144182	0.0639656	0	0	0	0	0.0308103	0	0	0.0170207	0	0	0.625702	0	0.762422	0.652463	SLE	low	GSM3428490
GSM3428491	0	0.0385959	0.0133963	0.120579	0.00529488	0	0.0373558	0	0	0.0915794	0.0812284	0	0.0129366	0.0100645	0	0.0349748	0	0	0.00159081	0	0	0.552403	0	0.70687	0.710744	SLE	high	GSM3428491
GSM3428492	0	0.0284953	0.0125186	0.125027	0.018391	0	0.0714946	0	0	0.112565	0.0696849	0	0.0441985	0	0	0.0184873	0	0.00847786	0.0068556	0	0	0.483804	0	0.681548	0.733107	SLE	high	GSM3428492
GSM3428493	0	0.0453153	0.0153821	0.0597529	0.0414041	0	0.0484892	0	0	0.0759033	0.0487391	0	0	0	0	0.0415116	0	0.0045005	0.0142985	0	0	0.604704	0	0.691527	0.72989	SLE	high	GSM3428493
GSM3428494	0	0.0393103	0	0.0436129	0.0685891	0	0.0450884	0	0	0.06309	0.0635727	0	0.0288969	0.00707729	0	0.0248474	0	0	0	0	0	0.615915	0	0.704484	0.718928	SLE	high	GSM3428494
GSM3428495	0	0.0232809	0	0.198285	0.0201582	0	0.0275286	0.00393521	0.0120294	0.245313	0	0	0	0	0	0.0321813	0	0	0.0247935	0	0.0202329	0.392262	0	0.708829	0.709561	SLE	low	GSM3428495
GSM3428496	0	0.0361338	0	0.0471212	0.0837076	0	0.0195207	0	0	0.154148	0.0563145	0	0	0	0	0.0253378	0	0	0.0141809	0	0.04239	0.521145	0	0.736029	0.679067	SLE	low	GSM3428496
GSM3428497	0.00289156	0.0407823	0	0.0614237	0.0139126	0.00650408	0.0731096	0.0278631	0	0.226175	0	0	0	0	0.00242989	0.0368793	0.00600926	0	0	0	0.0121101	0.48991	0	0.686463	0.728677	SLE	low	GSM3428497
GSM3428498	0	0.0416483	0	0.118427	0.0602178	0	0.0396125	0.000819338	0	0.213887	0.0351242	0	0	0	0	0.0298242	0	0	0.00878254	0	0	0.451656	0	0.692628	0.72293	SLE	low	GSM3428498
GSM3428499	0	0.04138	0	0.100146	0.0347249	0	0.0735483	0.0208552	0	0.140697	0.00999596	0	0	0	0	0.033721	0.00408786	0	0.0410002	0	0	0.499843	0	0.707087	0.708693	SLE	low	GSM3428499
GSM3428500	0	0.0458575	0	0.0757983	0.0237256	0	0.0647436	0.00945382	0	0.113177	0.057165	0	0	0	0.00209612	0.0425957	0.00558724	0	0	0	0.00838117	0.551419	0	0.749026	0.664871	SLE	low	GSM3428500
GSM3428501	0	0.0169783	0	0.220796	0	0	0.032021	0	0.00199129	0.22599	0.0431293	0	0.0149603	0	0	0.0111789	0	0.00304834	0.0258424	0	0.00854549	0.395518	0	0.721285	0.696848	SLE	low	GSM3428501
GSM3428502	0	0.0196991	0	0.162759	0	0	0.033639	0	0	0.141474	0.0895088	0	0	0	0	0.0236763	0	0	0.0116202	0	0.0131737	0.504449	0	0.73779	0.677757	SLE	low	GSM3428502
GSM3428503	0	0.0154821	0.000460793	0.274993	0	0	0.0511119	0.00578532	0	0.210866	0.0751973	0	0	0	0	0.0143532	0	0.0016839	0.0254661	0	0	0.324601	0	0.704741	0.713818	SLE	low	GSM3428503
GSM3428504	0	0.0162706	0.0038877	0.0666622	0.00883287	0	0.0778252	0.00915606	0.00954548	0.173618	0.0944652	0	0	0	0	0.015278	0	0	0.0290335	0	0.00665319	0.488772	0	0.714729	0.701292	SLE	low	GSM3428504
GSM3428505	0	0.0236871	0	0.020199	0.011321	0	0.0988776	0.015819	0	0.242066	0.0770122	0	0	0	0	0.0264752	0.00441676	0.00797593	0.0534684	0	0.0272453	0.391436	0	0.69506	0.723275	SLE	low	GSM3428505
GSM3428506	0	0.0624265	0	0.0156516	0.0268796	0.0226286	0.0272663	0.00259701	0	0.0763752	0.0417537	0	0.106599	0	0	0.0118068	0	0	0	0.00608841	0	0.599927	0	0.741524	0.676741	SLE	low	GSM3428506
GSM3428507	0	0.0535898	0	0	0.0506012	0	0.0413508	0	0	0.0935147	0.0721469	0	0.0886386	0	0	0.00757584	0	0	0	0	0	0.592582	0	0.758156	0.655851	SLE	low	GSM3428507
GSM3428508	0	0.0309799	0	0	0.091348	0	0.0852505	0	0	0.104633	0.0705405	0	0	0	0	0.0250738	0	0	0	0	0.00304056	0.589133	0	0.732464	0.683904	SLE	low	GSM3428508
GSM3428509	0	0.0456018	0.00204663	0	0.0688446	0	0.0252004	0	0.0023653	0.0974507	0.0609274	0	0.0766894	0	0	0.0082835	0	0	0.000178494	0	0.0069243	0.605487	0	0.734585	0.685275	SLE	low	GSM3428509
GSM3428510	0.0134863	0.0246175	0	0	0.0779431	0	0.0749052	0	0	0.0872086	0.0821671	0	0	0	0.000672495	0.0306649	0.000238401	0	0	0	0.0154563	0.59264	0	0.721159	0.696977	SLE	low	GSM3428510
GSM3428511	0	0.122098	0.0244022	0.0992576	0.0152583	0	0.0558236	0.0112344	0	0.115257	0.0101941	0	0	0	0	0.0322773	0	0.00571252	0.00234775	0	0	0.506137	0	0.717088	0.699122	SLE	high	GSM3428511
GSM3428512	0	0.101597	0.0274152	0.0813603	0.0340872	0	0.0559774	0.00406197	0	0.13903	0.00819936	0	0	0	0	0.0279837	0	0.0108075	0	0	0.0158623	0.493618	0	0.720903	0.695735	SLE	high	GSM3428512
GSM3428513	0	0.0539483	0.00102518	0.0195773	0.0418702	0	0.0586437	0.00502864	0	0.0691074	0.0678701	0	0	0	0	0.0283364	0	0.00335029	0	0.0148322	0	0.63641	0	0.710117	0.714387	SLE	high	GSM3428513
GSM3428514	0	0.0619213	0.00424849	0.0847119	0.00950583	0	0.0237307	0	0	0.019647	0.0677962	0	0.122929	0	0	0.0203033	0	0.0109915	0.00302261	0	0	0.571192	0	0.690764	0.730707	SLE	high	GSM3428514
GSM3428515	0	0.0981691	0	0.0304927	0.0579834	0	0.0502239	0	0	0.0229465	0.0724177	0	0	0	0.00335475	0.0683501	0	0	0	0	0	0.596062	0	0.69938	0.720094	SLE	high	GSM3428515
GSM3428516	0	0.0602501	0.00219813	0.0452787	0.0577586	0	0.0648926	0	0	0.0184301	0.0565443	0	0	0	0.00339946	0.0505181	0.00109125	0	0	0	0.0337928	0.605846	0	0.717198	0.701814	SLE	high	GSM3428516
GSM3428517	0	0.0849719	0	0.0300546	0.0632851	0	0.0434031	0	0	0.0121888	0.0543229	0	0	0	0.0037784	0.0298991	0.00161403	0	0.0252103	0	0.0322517	0.61902	0	0.69614	0.726443	SLE	high	GSM3428517
GSM3428518	0	0.0697724	0.0136194	0.0172287	0.0392553	0	0.0158781	0	0	0.0653334	0.0210426	0	0.0192112	0	0	0.0504309	0	0.00631457	0.00812023	0	0	0.673793	0	0.747374	0.676833	SLE	high	GSM3428518
GSM3428519	0	0.0174531	0.0056148	0	0.0736463	0	0.0273842	0	0	0.0911235	0.0666312	0	0	0	0.000286731	0.0353222	0	0	0	0.0142788	0	0.668259	0	0.738349	0.687477	SLE	high	GSM3428519
GSM3428520	0	0.0562762	0	0	0.0850583	0	0.014896	0	0	0.080874	0.0590043	0	0	0	0	0.0200943	0	0	0	0.016026	0	0.667771	0	0.712306	0.718521	SLE	high	GSM3428520
GSM3428521	0	0.021293	0	0.0613502	0.00612935	0	0.0389316	0	0	0.142347	0.0922215	0	0.0336839	0	0	0.020423	0	0	0.00756181	0	0	0.576058	0	0.750886	0.664322	SLE	low	GSM3428521
GSM3428522	0	0.0297935	0	0.0212471	0.0417688	0	0.0487647	0	0	0.0972957	0.0945718	0	0.0678117	0	0	0.0350894	0	0	0.00511335	0	0	0.558544	0	0.709197	0.709038	SLE	low	GSM3428522
GSM3428523	0	0.054172	0	0.0519393	0.0199417	0	0.0739093	0	0	0.109707	0.10454	0	0	0	0.000126769	0.0285658	0.000908773	0	0	0	0.0052487	0.550941	0	0.738546	0.676537	SLE	low	GSM3428523
GSM3428524	0	0.0166267	0	0	0.0437273	0	0.0226452	0	0	0.0990314	0.128857	0	0.0501719	0	0	0.0122142	0	0	0.0255337	0	0	0.601193	0	0.754549	0.661364	SLE	low	GSM3428524
GSM3428525	0	0.0548464	0	0.05164	0.00794192	0	0.0719774	0.00779287	0	0.218312	0.0263457	0	0	0	0.000536538	0.0303032	0.00312935	0	0.00965832	0	0	0.517516	0	0.716828	0.699204	SLE	low	GSM3428525
GSM3428526	0	0.0346362	0.00765305	0.0428411	0.0423911	0	0.0611049	0	0	0.0944393	0.0746296	0	0	0	0	0.0296223	0	0	0	0.0198528	0	0.59283	0	0.749299	0.665349	SLE	low	GSM3428526
GSM3428527	0	0.0252018	0	0.0463872	0.0502547	0	0.0492201	0	0	0.197862	0.0579636	0	0.103962	0	0	0.00961103	0	0.000504931	0.014942	0	0	0.44409	0	0.746925	0.669127	SLE	low	GSM3428527
GSM3428528	0	0.0256254	0	0.0503716	0.00753551	0	0.0452267	0	0	0.173602	0.103322	0	0.0454932	0.00105023	0	0.00697185	0	0	0.00340623	0	0	0.537396	0	0.73122	0.685333	SLE	low	GSM3428528
GSM3428529	0	0.0212724	0	0.0420354	0.0249491	0	0.0522695	0	0	0.201025	0.0702468	0	0.0516168	0	0	0.0133689	0	0	0.0112837	0	0	0.511933	0	0.736297	0.678724	SLE	low	GSM3428529
GSM3428530	0	0.0685461	0	0.064609	0.0375488	0	0.0684172	0.00217506	0	0.147227	0.0413525	0	0	0	0	0.0290223	0	0	0.00561035	0	0.0123135	0.523178	0	0.751454	0.662783	SLE	low	GSM3428530
GSM3428531	0.0413004	0	0	0.0980798	0	0	0.10236	0.0145959	0	0.094014	0.0620686	0	0	0	0.000643629	0.0433192	0.00573952	0	0.0228611	0	0	0.515018	0	0.744024	0.671509	SLE	low	GSM3428531
GSM3428532	0.0336084	0.011636	0	0.0225676	0.0271679	0	0.0630905	0.0103311	0	0.135979	0.0518526	0	0	0	0	0.0296243	0	0	0.0168062	0	0	0.597336	0	0.754387	0.659793	SLE	low	GSM3428532
GSM3428533	0.0383952	0	0	0.0668271	0.0104102	0	0.0963691	0.00318497	0	0.17183	0.0951784	0	0.00685166	0	0	0.0149799	0	0	0.0190611	0	0.00394734	0.472965	0	0.693434	0.722071	SLE	low	GSM3428533
GSM3428534	0	0.0365069	0	0.050866	0.0297443	0	0.0494125	0	0	0.248716	0.0733129	0	0	0	0	0.0137775	0	0	0.0165503	0	0.0180904	0.463023	0	0.736745	0.679434	SLE	low	GSM3428534
GSM3428535	0.00402559	0.0181478	0	0.0812007	0	0	0.0824542	0	0	0.151076	0.108025	0	0	0	0	0.0321275	0	0.0071859	0	0	0.0189516	0.496806	0	0.750452	0.664342	SLE	low	GSM3428535
GSM3428536	0	0.0296631	0	0.00996818	0.0379308	0	0.0428964	0	0	0.152131	0.0807784	0	0.0426451	0	0	0.0142029	0	0.00350737	0.0266023	0	0.00513656	0.554538	0	0.762459	0.649437	SLE	low	GSM3428536
GSM3428537	0	0.0261336	0.00617495	0.0542732	0.0265431	0	0.0807543	0.0114128	0	0.213979	0	0	0	0	0	0.0318556	0.00536949	0	0.0329332	0	0.03691	0.473661	0	0.715622	0.700942	SLE	low	GSM3428537
GSM3428538	0	0.10562	0.00667765	0.0427384	0.0178426	0	0.0247989	0	0	0.0955851	0.0950357	0	0.0795728	0	0	0.0343109	0	0.00473871	0.0238892	0	0	0.46919	0	0.707999	0.708061	SLE	high	GSM3428538
GSM3428539	0	0.11488	0.0046198	0.00717201	0.0434093	0	0.0281224	0	0	0.13619	0.0577841	0	0	0	0	0.0710126	0	0.00448197	0.0103131	0	0.0335438	0.488471	0	0.714706	0.701724	SLE	high	GSM3428539
GSM3428540	0	0.0625595	0.00605296	0.0413724	0.0300057	0	0.0351431	0	0	0.178461	0.0724796	0	0.00284071	0	0	0.028042	0	0.00607979	0.0291927	0	0.00772486	0.500046	0	0.718248	0.697906	SLE	high	GSM3428540
GSM3428541	0	0.0912187	0.00970171	0.0100896	0.0338585	0	0.0224935	0.00303045	0	0.101209	0.0323297	0	0.129361	0	0	0.0089325	0	0.00109045	0	0	0	0.556685	0	0.717718	0.700425	SLE	low	GSM3428541
GSM3428542	0	0.06727	0.00374349	0	0.0706668	0	0.0483272	0.00453047	0	0.131496	0.0363383	0	0	0	0	0.020502	0	0	0	0	0.00495097	0.612175	0	0.751573	0.663741	SLE	low	GSM3428542
GSM3428543	0	0.0748393	0.000574851	0.0136175	0.0890808	0	0.0551093	0	0.00335958	0.121998	0.0403034	0	0.0431627	0	0	0.00756237	0	0.00458144	0	0	0	0.545811	0	0.718235	0.697701	SLE	low	GSM3428543
GSM3428544	0	0.0575097	0	0.0735898	0.142501	0	0.0510658	0	0.0315461	0.0757234	0	0	0	0	0.00133919	0.032773	0	0	0	0	0.00344645	0.530506	0	0.696417	0.718914	SLE	high	GSM3428544
GSM3428545	0	0.015159	0	0.0558165	0.07345	0	0.0381517	0	0	0.04909	0.108564	0	0	0	0	0.0198332	0	0.011035	0.0105799	0	0.00649207	0.611828	0	0.754333	0.660715	SLE	high	GSM3428545
GSM3428546	0	0.019536	0	0	0.0943094	0	0.0439009	0	0	0.116099	0.0813778	0	0	0	0	0.0153637	0	0.00880129	0.015821	0	0.0218774	0.582914	0	0.730304	0.68661	SLE	high	GSM3428546
GSM3428547	0	0.0819011	0.017246	0.0518697	0.0665069	0	0.0441723	0	0	0.138943	0.0839193	0	0	0	0	0.0123152	0	0.00808492	0.0167062	0	0.00802979	0.470305	0	0.7102	0.706691	SLE	high	GSM3428547
GSM3428548	0	0.0416306	0	0	0.044372	0	0.0477481	0	0	0.116836	0.0583051	0	0.033824	0	0	0.0316589	0	0	0.0126301	0	0.0186463	0.594349	0	0.733872	0.683785	SLE	low	GSM3428548
GSM3428549	0	0.0338322	0.00295093	0.0382	0.0442731	0	0.0508396	0	0	0.0729559	0.0440155	0	0.117785	0	0	0.0126442	0	0	0.0169412	0	0.0192485	0.546314	0	0.73712	0.677521	SLE	low	GSM3428549
GSM3428550	0	0.0466897	0.00455512	0.0205387	0.0321583	0	0.0608196	0.00348132	0	0.149216	0.0352226	0	0.0464108	0	0	0.0200109	0	0	0	0	0.00805997	0.572837	0	0.725316	0.692095	SLE	low	GSM3428550
GSM3428551	0	0.0671747	0.0117926	0.00531228	0.0621578	0	0.040327	0	0	0.138544	0.0826694	0	0.00859398	0	0	0.0265335	0	0.00504821	0.00972754	0	0.014837	0.527282	0	0.75382	0.660013	SLE	high	GSM3428551
GSM3428552	0	0.0622769	0.00158471	0.0127665	0.0756134	0	0.03831	0.00993396	0	0.0841736	0.0312316	0	0	0	0.00110236	0.0312048	0.00106072	0	0.0254424	0	0.0119111	0.613388	0	0.772516	0.637711	SLE	high	GSM3428552
GSM3428553	0	0.0689235	0.00570774	0	0.0607449	0	0.033104	0	0	0.0836854	0.0712386	0	0	0	0	0.0327974	0	0.00720255	0.00929799	0	0.00937618	0.617922	0	0.751464	0.664166	SLE	high	GSM3428553
GSM3428554	0	0.0404001	0.00268319	0.0574959	0.0354561	0	0.0440187	0	0	0.103997	0.0231841	0	0.0220507	0	0	0.0184437	0	0.00575148	0.0178879	0	0.0175503	0.611081	0	0.703299	0.719517	SLE	high	GSM3428554
GSM3428555	0	0.0858073	0	0.0195959	0.0935838	0	0.0373068	0	0	0.0528817	0.055737	0	0	0	0.00331995	0.022051	0	0	0.0101119	0	0.0201903	0.599414	0	0.683105	0.738185	SLE	high	GSM3428555
GSM3428556	0	0.069139	0	0.00889922	0.0998669	0	0.0426829	0	0	0.0477601	0.0562972	0	0	0	0.0036346	0.0265553	0	0	0.0110715	0	0.023458	0.610635	0	0.682096	0.740726	SLE	high	GSM3428556
GSM3428557	0	0.085913	0.0111598	0	0.0464407	0	0.044232	0	0	0.122733	0.090584	0	0.00322017	0	0	0.0185865	0	0.00887442	0.0108435	0	0.0188739	0.538539	0	0.71551	0.700651	SLE	high	GSM3428557
GSM3428558	0	0	0.000105098	0.14168	0.0237274	0	0.0571275	0	0	0.285785	0.00255492	0	0.0351129	0	0	0.0567005	0	0	0.0297352	0	0.0511569	0.316314	0	0.64244	0.767914	SLE	low	GSM3428558
GSM3428559	0	0.0399023	0.00668568	0.18146	0	0	0.0238503	0.0132179	0	0.164633	0.00265808	0	0	0	0.00170125	0.0301381	0.00283578	0	0.0128338	0	0.0278521	0.492232	0	0.698669	0.717368	SLE	low	GSM3428559
GSM3428560	0	0.0053216	0	0.257507	0.00833433	0	0.0560804	0.0211793	0.0099724	0.115812	0.0705664	0	0.0146381	0	0	0.0175123	0	0	0.0437436	0	0.00884337	0.370489	0	0.660479	0.752531	SLE	low	GSM3428560
GSM3428561	0	0.000680532	0	0.136971	0.0343722	0	0.0809264	0.00606617	0.00784943	0.24406	0.0576926	0	0	0	0	0.0155873	0	0	0.0272897	0	0.0118652	0.376639	0	0.66659	0.746665	SLE	low	GSM3428561
GSM3428562	0.0436664	0.00541918	0	0.0765794	0	0	0.0942613	0.00583296	0	0.0911132	0.102247	0	0	0	0.00138304	0.0411357	0.000585471	0.0177333	0.012017	0	0.0190112	0.489015	0	0.70208	0.714017	SLE	high	GSM3428562
GSM3428563	0	0.03918	0	0.102222	0.000864972	0	0.0550607	0.00312447	0	0.204277	0.0968058	0	0.011779	0	0	0.0234882	0	0	0.0231628	0	0	0.440034	0	0.715295	0.701608	SLE	low	GSM3428563
GSM3428564	0.0322028	0	0	0.0636011	0.0191517	0	0.0531821	0.00310407	0	0.179099	0.143393	0	0.0132296	0	0	0.0183724	0	0	0.018355	0	0	0.456309	0	0.730166	0.686287	SLE	low	GSM3428564
GSM3428565	0	0.047788	0	0.122548	0	0	0.0397848	0.0297748	0.00209513	0.144649	0.0717984	0	0.000579544	0	0	0.0117268	0	0	0.0282816	0	0	0.500974	0	0.728837	0.687305	SLE	low	GSM3428565
GSM3428566	0	0.0256206	0.0012523	0.134292	0	0	0.046115	0	0	0.188403	0.0753269	0	0.0211761	0	0	0.00473628	0	0	0.0269391	0	0	0.476139	0	0.724304	0.691824	SLE	low	GSM3428566
GSM3428567	0	0.0602797	0	0	0.0565562	0.00788977	0.0596783	0	0	0.142761	0.0376535	0	0	0	0.00226278	0.0437929	0.00549312	0	0	0	0.0330811	0.550552	0	0.714763	0.701476	SLE	low	GSM3428567
GSM3428568	0	0.0504291	0	0	0.092851	0	0.0527271	0	0	0.0726007	0.085971	0	0	0	0	0.023888	0	0	0.00473345	0	0.0114911	0.605308	0	0.718978	0.700484	SLE	low	GSM3428568
GSM3428569	0	0.0361816	0	0.0346064	0.0432012	0	0.0597995	0.00721438	0	0.0584563	0.0842988	0	0	0	0	0.0262017	0.000239232	0	0	0	0.0149907	0.63481	0	0.751088	0.666403	SLE	low	GSM3428569
GSM3428570	0	0.0538586	0	0.0232821	0.0785538	0	0.0719246	0.00334508	0	0.10622	0.0352112	0	0	0.00477272	0.000830632	0.028542	0	0	0	0	0	0.59346	0	0.738965	0.676664	SLE	low	GSM3428570
GSM3428571	0	0.0441352	0.00772112	0	0.0733269	0	0.0681635	0	0	0.113514	0.0667484	0	0	0	0.000574472	0.0333482	0.00128795	0	0	0	0.0122415	0.578939	0	0.748626	0.665252	SLE	low	GSM3428571
GSM3428572	0	0.0451581	0.00546153	0.073362	0.00857803	0	0.0552637	0	0	0.133644	0.0382187	0	0.0397421	0	0	0.0290864	0	0.00270124	0.00888413	0	0.00195204	0.557948	0	0.725488	0.690972	SLE	low	GSM3428572
GSM3428573	0	0.0313637	0	0.0567517	0.0305487	0	0.0455976	0	0	0.161159	0.0349287	0	0.0603018	0	0	0.0134842	0	0	0.011501	0	0	0.554363	0	0.712207	0.705803	SLE	low	GSM3428573
GSM3428574	0	0.0547491	0.00919314	0.0646125	0	0	0.0435094	0	0	0.0594822	0.0655548	0	0.0426052	0	0	0.0184509	0	0.00455283	0.0121729	0	0.0256824	0.599435	0	0.732088	0.686265	SLE	low	GSM3428574
GSM3428575	0	0.0702095	0	0.0416062	0.0202351	0	0.0441754	0.0033975	0	0.145401	0.0332644	0	0	0	0	0.0487848	0	0	0.0137604	0	0.0149989	0.564167	0	0.755537	0.657543	SLE	high	GSM3428575
GSM3428576	0	0.0901028	0.00261844	0.0301733	0.0413692	0	0.0331191	0	0	0.119159	0.0523606	0	0	0	0	0.0368781	0	0.00783935	0.00951257	0	0.0153247	0.561543	0	0.731256	0.684499	SLE	high	GSM3428576
GSM3428577	0	0.0361704	0	0.0632296	0.0475922	0	0.0923837	0	0	0.0783172	0.0416873	0	0	0	0.00125732	0.0341699	0.00055731	0	0.0149606	0	0.00335367	0.586321	0	0.735413	0.680032	SLE	high	GSM3428577
GSM3428578	0	0.0395218	0	0.131777	0.0110468	0	0.056302	0.000763743	0.0109068	0.0848924	0.0415012	0	0	0	0.000700652	0.035914	0.00270226	0.00254003	0.00388324	0	0.0236644	0.553883	0	0.722391	0.693862	SLE	high	GSM3428578
GSM3428579	0	0.0421122	0	0.101903	0.0269368	0	0.0845878	0	0	0.100736	0.0307386	0	0	0	0.000854683	0.0515162	0.00271964	0.00737159	0	0	0.00961374	0.54091	0	0.71779	0.697953	SLE	high	GSM3428579
GSM3428580	0	0.0357373	0	0.0519559	0.0308778	0	0.0539635	0	0	0.0648647	0.0518372	0	0	0	0	0.0329607	0.000287464	0	0.0122903	0	0.00150897	0.663716	0	0.757267	0.661974	SLE	high	GSM3428580
GSM3428581	0	0.0621903	0	0.0309647	0.0260635	0	0.0409973	0.00282707	0	0.228791	0	0	0	0	9.80802e-05	0.0446131	0	0.00745252	0.00792748	0	0.0114014	0.536673	0	0.715442	0.701059	SLE	high	GSM3428581
GSM3428582	0	0.0321215	0	0.0282351	0.0649961	0	0.0547822	0.00173583	0	0.155153	0.0368044	0	0	0	0	0.0325298	0	0	0	0	0.0167232	0.576919	0	0.735909	0.680136	SLE	low	GSM3428582
GSM3428583	0	0.0486726	0.00215669	0.0109433	0.0581301	0.00647311	0.042913	0	0	0.10618	0.0582162	0	0.0468149	0	0	0.0165299	0	0.00374894	0.0145208	0	0	0.5847	0	0.724174	0.693799	SLE	low	GSM3428583
GSM3428584	0.0155479	0.0322394	0	0.0211749	0.00229665	0.0415985	0.106325	0.0108671	0	0.239593	0.0272093	0	0	0	0.00210289	0.0112983	0.00198557	0.00876467	0	0	0.0323019	0.446696	0	0.686954	0.728259	SLE	low	GSM3428584
GSM3428585	0.00949	0.035313	0	0.0874348	0.047168	0	0.055826	0.0169515	0	0.171382	0.00150794	0	0	0	0.0032836	0.0452034	0.00458284	0	0.0149696	0	0	0.506888	0	0.7003	0.715355	SLE	low	GSM3428585
GSM3428586	0	0.0247877	0.00533432	0.0500788	0.0356624	0	0.074214	0	0	0.166073	0.0889316	0	0	0	0	0.0219311	0	0.00987909	0.00641775	0	0	0.51669	0	0.713735	0.702377	SLE	high	GSM3428586
GSM3428587	0	0.0301926	0.00563341	0.119189	0.0107443	0	0.045331	0	0	0.0707874	0.0614045	0	0	0	0	0.0444087	0	0.00641354	0.0178879	0	0	0.588008	0	0.760337	0.652367	SLE	high	GSM3428587
GSM3428588	0	0.0279695	0.000677399	0.180516	0.000803114	0	0.0705763	0.00140944	0	0.096832	0.0515467	0	0	0	0	0.0467827	0	0.00553016	0.0271011	0	0.0160146	0.474241	0	0.687168	0.727959	SLE	high	GSM3428588
GSM3428589	0	0.0468989	0.00350113	0.176753	0	0	0.0890571	0	0	0.137648	0.0347794	0	0.00745681	0	0	0.00869443	0	0.0046474	0.0368239	0	0.013973	0.439767	0	0.702316	0.715103	SLE	high	GSM3428589
GSM3428590	0	0.0398734	0.00539799	0.0363302	0.041499	0	0.0434411	0	0	0.133208	0.0441349	0	0.00773135	0	0	0.00800467	0	0.00428652	0.0306596	0	0.0332189	0.572215	0	0.731187	0.685042	SLE	high	GSM3428590
GSM3428591	0.0127966	0.0046478	0	0.0960796	0.00531439	0	0.0577387	0	0	0.111152	0.0304872	0	0	0	0	0.0344982	0	0.00697019	0.0207648	0	0.0160713	0.603479	0	0.671126	0.752851	SLE	high	GSM3428591
GSM3428592	0	0.0642139	0	0.0548087	0.0443141	0	0.0690393	0	0	0.0574828	0.0823109	0	0	0	0	0.0336672	0.00165186	0.00569962	0	0.00419583	0	0.582616	0	0.724014	0.692875	SLE	high	GSM3428592
GSM3428593	0	0.0317242	0	0	0.0385599	0.0111829	0.0250657	0	0	0.088062	0.0497511	0	0.0569857	0	0	0.0231346	0	0.00639461	0.0075819	0	0	0.661557	0	0.784043	0.629	SLE	high	GSM3428593
GSM3428594	0	0.033969	0	0.00985426	0.0510447	0	0.0343682	0	0	0.147016	0.0202502	0	0.0319195	0	0	0.0331455	0	0	0.0125364	0	0.0126208	0.613276	0	0.757773	0.657247	SLE	low	GSM3428594
GSM3428595	0	0.0506679	0	0.000513506	0.0428856	0	0.0545123	0.00653731	0	0.153668	0.0119139	0	0	0	0	0.031472	0	0.00635621	0.0292014	0	0.00902006	0.603252	0	0.742307	0.673735	SLE	high	GSM3428595
GSM3428596	0	0.0294647	0	0	0.0354415	0	0.0477357	0.00214445	0	0.139514	0.0370189	0	0	0	0	0.0449243	0	0	0.0126085	0	0	0.651148	0	0.749455	0.671005	SLE	high	GSM3428596
GSM3428597	0	0.0188231	0	0.015649	0.0320389	0	0.0661442	0.00277868	0	0.204937	0	0	0	0	0	0.0342313	0	0.00184526	0.0134396	0	0	0.610113	0	0.755896	0.659042	SLE	high	GSM3428597
GSM3428598	0	0.0462819	0	0.108249	0.0567235	0	0.0600476	0	0	0.081209	0.0611771	0	0.0208216	0	0	0.0591	0	0.00999635	0.00228856	0	0	0.494105	0	0.678918	0.735382	SLE	high	GSM3428598
GSM3428599	0	0.0505994	0.00172704	0.0634533	0.0660816	0	0.0754241	0	0	0.119963	0.0403554	0	0.0477246	0	0	0.0446358	0	0.00562776	0.0176776	0	0	0.46673	0	0.663163	0.749098	SLE	high	GSM3428599
GSM3428600	0.00931312	0.0335709	0	0.0809457	0.0445202	0	0.0808449	0	0	0.034492	0.0773305	0	0	0	0.00481372	0.0374377	0	0.000792322	0.02064	0	0	0.575299	0	0.711798	0.705175	SLE	high	GSM3428600
GSM3428601	0.00561702	0.0349396	0	0.124549	0.0330072	0	0.0389069	0	0	0.0837779	0.0726778	0	0.134463	0	0	0.0103956	0	0.0035703	0.0165226	0	0.000106874	0.441466	0	0.682665	0.731578	SLE	high	GSM3428601
GSM3428602	0.0544396	0.00639832	0	0.102568	0.0526057	0	0.0912324	0.00322234	0	0.0956516	0.0481117	0	0.0260151	0	0.0011009	0.0377048	0.00137871	0.00888525	0	0	0	0.470685	0	0.683593	0.731138	SLE	high	GSM3428602
GSM3428603	0	0.0152328	0	0.00442001	0.031446	0	0.0254689	0	0	0.0865328	0.115927	0	0.112632	0	0	0.00294218	0	0.00184878	0.0125681	0	0	0.590981	0	0.742916	0.675722	SLE	low	GSM3428603
GSM3428604	0	0.0979944	0.0221375	0.116567	0.0171441	0	0.100737	0.0280161	0	0.190033	0	0	0	0	0.00116694	0.0286006	0.0101439	0.0109401	0.0229164	0	0.0264739	0.327128	0	0.686965	0.739963	SLE	low	GSM3428604
GSM3428605	0	0.0519208	0	0.07768	0.0376915	0	0.0510601	0	0.00455755	0.125829	0.0564424	0	0.0667548	0	0	0.0162637	0	0	0.018589	0	0.019652	0.473559	0	0.712644	0.703256	SLE	low	GSM3428605
GSM3428606	0	0.0711299	0.0189764	0.00180163	0.075619	0	0.0515627	0	0	0.0575721	0.0504613	0	0	0	0	0.0101108	0	0.00904818	0	0.00721024	0	0.646508	0	0.751903	0.665526	SLE	low	GSM3428606
GSM3428607	0	0.0479744	0.0132386	0	0.0810596	0	0.0284194	0	0	0.0873165	0.0663116	0	0	0.0142358	0	0.034617	0	0.00509208	0	0.0276188	0	0.594116	0	0.721311	0.696855	SLE	high	GSM3428607
GSM3428608	0	0.075379	0.0110036	0	0.0852722	0	0.0414889	0	0	0.0830227	0.0523485	0	0	0	0	0.0186891	0	0	0	0.0193803	0	0.613416	0	0.708305	0.712893	SLE	low	GSM3428608
GSM3428609	0	0.100051	0.0178317	0	0.103083	0	0.0467	0	0	0.0754017	0.0617598	0	0	0	0	0.0147242	0	0.00117864	0	0.0225732	0	0.556696	0	0.693508	0.723007	SLE	high	GSM3428609
GSM3428610	0	0.0439511	0.00842811	0.102377	0.0622252	0	0.0790308	0	0	0.151274	0.0238008	0	0.0137914	0.0153048	0	0.0226139	0	0	0.00865518	0	0	0.468547	0	0.639222	0.770309	SLE	low	GSM3428610
GSM3428611	0	0.0678494	0.00122014	0	0.0793976	0	0.0201666	0	0	0.0809448	0.0714263	0	0.00669583	0.0367914	3.55451e-05	0.0115042	0	0	0	0.0356656	0	0.588302	0	0.695561	0.72479	SLE	low	GSM3428611
GSM3428612	0	0.135056	0.00594148	0.188341	0.00720187	0	0.0537647	0.00359567	0.0103331	0.143791	0.0292254	0	0	0	0	0.0127571	0	0	0.0119232	0	0	0.398069	0	0.684646	0.732717	SLE	low	GSM3428612
GSM3428613	0	0.0222586	0	0.0181089	0.0576706	0	0.0410269	0	0	0.081484	0.0877923	0	0.0594911	0	0	0.0188791	0	0.00920089	0.0150954	0	0	0.588992	0	0.732671	0.68505	SLE	high	GSM3428613
GSM3428614	0	0.0384353	0	0.0192771	0.0367937	0	0.0278722	0	0	0.0609102	0.0920755	0	0.0414874	0	0	0.0148855	0	0.0106481	0.00512407	0	0	0.652491	0	0.7316	0.694634	SLE	high	GSM3428614
GSM3428615	0	0.0266303	0	0	0.0426105	0	0.0423772	0.0024924	0	0.120032	0.0856593	0	0	0	0	0.0221617	0	0.00946217	0.0104243	0	0	0.63815	0	0.774241	0.638596	SLE	high	GSM3428615
GSM3428616	0	0.0690121	0	0.0555276	0.0205309	0	0.0580476	0.015407	0	0.0221698	0.0976515	0	0	0	0.000203044	0.0276158	0	0	0.00200714	0	0	0.631828	0	0.746878	0.670684	SLE	high	GSM3428616
GSM3428617	0	0.0328139	0	0	0.0337213	0	0.0445547	0.00363939	0	0.154509	0.0832917	0	0	0	0	0.0208103	0	0.00810545	0.0169971	0	0.00643451	0.595122	0	0.739472	0.677828	SLE	high	GSM3428617
GSM3428618	0	0.0393115	0	0.179343	0.0472648	0	0.0720214	0.00977832	0	0.177886	0.0155517	0	0	0	0	0.022043	0	0.00618081	0.025431	0	0.0269777	0.37821	0	0.699111	0.721141	SLE	low	GSM3428618
GSM3428619	0	0.0586292	0.00512544	0.132821	0.00658664	0	0.100414	0.0224077	0	0.206915	0.00415075	0	0	0	0	0.021495	0	0.00217811	0.0199286	0	0.00964402	0.409705	0	0.73214	0.690345	SLE	low	GSM3428619
GSM3428620	0	0.0712612	0.00676546	0.0938691	0.0323514	0	0.0987945	0.0164115	0.00207532	0.199253	0.00565036	0	0	0	0	0.0202455	0	0.00826729	0.00869013	0	0.00783296	0.428532	0	0.714237	0.705375	SLE	high	GSM3428620
GSM3428621	0	0.0166944	0	0.0871438	0.0146842	0	0.0386245	0.0209627	0.00267039	0.179236	0.0441209	0	0	0	0	0.0246021	0	0.00759853	0.0109682	0	0.0151999	0.537494	0	0.739781	0.675418	SLE	low	GSM3428621
CIBERSORT (GSE11907)
	B cells naive	B cells memory	Plasma cells	T cells CD8	T cells CD4 naive	T cells CD4 memory resting	T cells CD4 memory activated	T cells follicular helper	T cells regulatory (Tregs)	T cells gamma delta	NK cells resting	NK cells activated	Monocytes	Macrophages M0	Macrophages M1	Macrophages M2	Dendritic cells resting	Dendritic cells activated	Mast cells resting	Mast cells activated	Eosinophils	Neutrophils	P-value	Correlation	RMSE	group	MX2 group	sample
GSM300916	0.0283249	0.0107094	0.0115386	0.133716	0.183769	0.0329919	0.00959235	0.00214911	0.0214376	0	0.0274277	0	0.512368	0.00535043	0	0	0	0.000861682	0.0121054	0	0.00765753	0	0	0.899805	0.585205	SLE	low	GSM300916
GSM300918	0.135158	0	0	0.19989	0.0447845	0.0118986	0	0.0184661	0.0393251	0	0.0968608	0	0.363675	0.00405793	0	0	0	0.00364558	0.0338053	0	0.00885075	0.0395824	0	0.819814	0.667934	SLE	low	GSM300918
GSM300919	0.0397445	0.0081141	0.00717737	0.2299	0.0754509	0.0261836	0	0	0.00120709	0	0.0428137	0.00807987	0.506582	0.00377175	0	0.000950016	0	0.00154012	0.0230799	0	0.00999787	0.0154078	0	0.863071	0.61468	SLE	low	GSM300919
GSM300921	0.0385029	0.0322771	0.0599689	0.128497	0.196046	0	0.00290253	0	0.0216141	0	0.0420661	0	0.447128	0	0	0	0	0.00508358	0.0187678	0	0	0.00714562	0	0.797613	0.680491	SLE	high	GSM300921
GSM300922	0.0575141	0.0115483	0.0142085	0.0523508	0.01902	0.141264	0.00488996	0	0	0.00125322	0.0733251	0	0.578672	0	0.00083462	0	0	0.000586212	0.0401595	0	0.00437382	0	0	0.804814	0.658766	SLE	low	GSM300922
GSM300924	0	0.0656052	0.0434429	0.0597073	0.26844	0.017042	0.0397464	0	0	0.0230685	0.0584407	0	0.358192	0.0341399	0.000222591	0	0	0.00589748	0.0222985	0	1.87174e-05	0.00373811	0	0.597285	0.815328	SLE	low	GSM300924
GSM300926	0.0567996	0.0236594	0	0.0822977	0.071899	0.126627	0.0295919	0	0	0.0442262	0.117707	0	0.416936	0.0012184	0	0.00145527	0	0.00120045	0.00907939	0	0.0173025	0	0	0.857567	0.635355	SLE	low	GSM300926
GSM300928	0.0175175	0	0.0447935	0.178831	0	0	0.0527568	0	0	0.029586	0.123458	0	0.475609	0.00361751	0	0	0	0.000836454	0.0155141	0	0.00334483	0.0541354	0	0.825453	0.643777	SLE	low	GSM300928
GSM300930	0	0.00944466	0	0.420958	0	0	0.0206888	0	0.00482501	0	0.0821303	0	0.432797	0.00771579	0	0.000688827	0	0	0.0150657	0	0.00568602	0	0	0.879776	0.588328	SLE	high	GSM300930
GSM300931	0	0.0140608	0.000769083	0.373526	0	0	0.000465174	0	0	0	0.0628872	0.0452766	0.449571	0.00865337	0	0	0	0	0.00890068	0	0.0158386	0.0200514	0	0.885421	0.580481	SLE	low	GSM300931
GSM300932	0.0810082	0	0.054183	0.148759	0.118335	0.00354085	0.0194363	0	0.00463855	0.0280917	0.0663323	0	0.408722	0.0151433	0	0	0	0.0115076	0.00450287	0	0.0151472	0.0206528	0	0.633198	0.790133	SLE	high	GSM300932
GSM300934	0.166536	0.0305398	0	0.121757	0.159532	0.0118112	0.00862552	0	0	0	0.0826435	0	0.371554	0.00140055	0.000783232	0	0	0.00274717	0.00540693	0	0.0108092	0.0258538	0	0.807042	0.674117	SLE	high	GSM300934
GSM300936	0.0705583	0	0.0125323	0.0153739	0.145664	0.0236168	0.0272978	0	0	0	0.0810032	0	0.529998	0.0362066	0	0	0	0.0101531	0.0136934	0	0.0225411	0.011361	0	0.71201	0.734212	SLE	high	GSM300936
GSM300938	0.00443484	0.046653	0.0119729	0.132102	0.161958	0.0252601	0	0	0.0174138	0	0.0931897	0.0252531	0.446433	0.00260874	0	0	0	0.00116902	0.015049	0	0.00695189	0.00955011	0	0.89123	0.602853	SLE	high	GSM300938
GSM300939	0.00766502	0.0374596	0.0166099	0.214745	0.0439714	0	0.00459119	0.0354326	0.0403492	0.0806629	0.158145	0	0.327167	0.000364527	0	0	0	0	0.0057963	0	0.00807805	0.018962	0	0.872886	0.601673	SLE	low	GSM300939
GSM300940	0.0153353	0.0261277	0.00349143	0.250193	0.165993	0.0808894	0.00593635	0	0.00641375	0	0	0.00358693	0.354622	0.00153336	0	0.00111184	0	0.00396851	0.0244562	0	0.0157174	0.0406228	0	0.885968	0.602654	SLE	high	GSM300940
GSM300941	0.195412	0.0507436	0.0391856	0.0731917	0.156697	0	0	0.00571614	0.0568247	0.0239087	0	0.0123289	0.322679	0.00211416	0	0	0	0.00609378	0.00792511	0	0	0.0471794	0	0.797324	0.674742	SLE	low	GSM300941
GSM300943	0.0342442	0.0446036	0.00843699	0.126038	0.0565026	0	0.0268816	0	0	0.00921531	0.177595	0	0.435176	0.0135065	0	0.00826608	0	0.00192033	0.0209855	0	0.0182848	0.0183437	0	0.780856	0.68863	SLE	high	GSM300943
GSM300944	0	0.0566917	0.0262341	0.078287	0.036262	0	0.00190211	0.00673063	0.0177618	0.0154823	0.136566	0.00545297	0.500715	0.00593793	0	0.0079313	0	0.000439543	0.0282541	0	0.0120345	0.0633169	0	0.842389	0.627794	SLE	high	GSM300944
GSM300945	0	0.0594186	0.0135763	0.0761042	0.0710451	0	0.00858143	0	0	0	0.164637	0	0.514861	0	0	0	0	0.00157711	0.0320571	0	0.00207634	0.0560657	0	0.783247	0.67307	SLE	high	GSM300945
GSM300946	0	0.0254039	0.00272599	0.135144	0.05544	0.0011242	0.0256413	0	0	0	0.148886	0	0.42889	0.00676901	0	0.00199121	0	0.00216456	0.0310596	0	0.0135784	0.121182	0	0.898506	0.576413	SLE	high	GSM300946
GSM300947	0	0.0325373	0.000758828	0.121014	0.0949456	0	0.00974761	0	0	0	0.0889422	0	0.520139	0.0164272	0	0	0	0.00650631	0.0299854	0	0.0145065	0.0644905	0	0.896669	0.578415	SLE	high	GSM300947
GSM300948	0.0113267	0.017893	0.01828	0.0788766	0.0158258	0.057788	0.0133911	0	0.0139218	0.0345659	0.0931112	0	0.610479	0.00858411	0	0	0	0.000211596	0.0224697	0	0.00327603	0	0	0.871311	0.589685	SLE	high	GSM300948
GSM300949	0.00155249	0.0121326	0.00272138	0.174567	0.0773468	0.0379941	0.00277907	0	0.0255337	0	0.0908142	0	0.521093	0.0181909	0	0	0	0.0013915	0.0322653	0	0.00161806	0	0	0.800549	0.664879	SLE	high	GSM300949
GSM300950	0	0.0259417	0.0142605	0.214565	0.0340356	0.0562285	0.0153305	0	0	0	0.0269019	0.0134448	0.497427	0.00971214	0	0	0	0.00743177	0.0333285	0	0.00783053	0.0435623	0	0.876417	0.605737	SLE	high	GSM300950
GSM300951	0	0.0716209	0.0160593	0.133194	0	0.0636414	0.0117312	0	0	0	0.063402	0.0317247	0.537037	0.00448651	0	0	0	0.00800748	0.0303522	0	0.00547182	0.0232718	0	0.833522	0.638392	SLE	high	GSM300951
GSM300952	0.0140779	0.0141822	0.0155921	0.100726	0.102225	0.0641453	0.00924809	0	0	0	0.0433178	0	0.524986	0.00647214	0	0	0	0.00483796	0.0270114	0	0	0.0731781	0	0.873117	0.597174	SLE	high	GSM300952
GSM300953	0.00103789	0	0.000865587	0.0522066	0.0554303	0	0.0117178	0	0	0.0218734	0.107043	0	0.727668	0	0.00172509	0	0	0.00121423	0.00588064	0	0.0133374	0	0	0.824632	0.603371	SLE	high	GSM300953
GSM300955	0.0124299	0.00641413	0.0139135	0.416764	0	0	0.0328719	0.00218788	0	0.0579104	0.0840872	0	0.340725	0.000874002	0.00119371	0.00766244	0	0.00178638	0.0128066	0	0	0.00837283	0	0.860825	0.604342	SLE	low	GSM300955
GSM300957	0.124562	0	0	0.18208	0.114747	0.0421666	0.015155	0	0.0120467	0.0344203	0.0715309	0	0.382838	0.00542894	0	0	0	0.000898185	0.0108729	0	0.00101774	0.00223623	0	0.802961	0.674749	SLE	low	GSM300957
GSM300959	0.0494661	0.0244981	0.00328579	0.192434	0.222898	0.0915275	0.00749169	0	0.00443796	0	0.0595691	0	0.293113	0.000895217	0	0.0045379	0	0.000859546	0.0222149	0	0	0.0227719	0	0.858953	0.628051	SLE	low	GSM300959
GSM300960	0.0725962	0.024855	0	0.188187	0.163882	0.0944961	0.0104246	0	0.00581784	0	0.0935662	0	0.324285	0	0	0.00187197	0	0.00267067	0.00858355	0	0	0.00876392	0	0.841177	0.643807	SLE	low	GSM300960
GSM300961	0.0448147	0	0	0.100927	0.22329	0	0.0293097	0	0	0	0.228846	0	0.32673	0	0.000272156	0	0	0.00385675	0.00835383	0	0.000825987	0.0327746	0	0.808221	0.662595	SLE	high	GSM300961
GSM300963	0.0247781	0.0537312	0	0.164779	0.290166	0.0547613	0.0195606	0	0.0232015	0	0.0947554	0	0.265341	0	0	0.000391898	0	0.000770922	0.00669452	0	0.00106919	0	0	0.855628	0.623609	SLE	low	GSM300963
GSM300964	0.0511036	0.0105397	0.000200849	0.20238	0.245981	0.0464555	0	0	0.0197715	0	0.0523987	0.0243734	0.317124	0	0	0.0061946	0	0.000429067	0.0173011	0	0.00574595	0	0	0.868051	0.616278	SLE	low	GSM300964
GSM300965	0.0475542	0.0384975	0.017256	0.113675	0.24313	0	0.00982169	0	0.0994114	0	0.0301894	0	0.383778	0	0.00324116	0.00542415	0	0.000258714	0.00776301	0	0	0	0	0.797086	0.67868	SLE	high	GSM300965
GSM300967	0.0213777	0	0.00842644	0.22411	0.152637	0	0.0186055	0	0	0	0.108636	0	0.433255	0.000545729	0	0	0	0.00638321	0.0235403	0	0.00248308	0	0	0.853787	0.629491	SLE	high	GSM300967
GSM300968	0	0.0184108	0.0137663	0.0744646	0	0.0144164	0.00890071	0.00329964	0.0232924	0.0413973	0.0240097	0	0.726563	0.00615737	0	0	0	0	8.71844e-05	0	0.00272707	0.0425078	0	0.869234	0.549134	SLE	low	GSM300968
GSM300970	0.0609875	0.0339789	0.0157462	0.346019	0.113456	0	0.0145036	0	0.00179623	0	0.108725	0	0.280439	0.00325811	0	0.00182422	0	0.000452462	0.0151739	0	0.00363948	0	0	0.857308	0.623086	SLE	low	GSM300970
GSM300971	0.0492947	0.0637501	0.0113629	0.343776	0.124142	0.0213272	0	0	0.0119575	0	0.0873594	0	0.26462	0.000595974	0	0.00509964	0	0.00144784	0.0152668	0	0	0	0	0.870327	0.610313	SLE	low	GSM300971
GSM300972	0.00677613	0.0339359	0.00692673	0.256862	0.0101771	0.0415566	0.0180209	0	0	0	0.0442633	0	0.46465	0.0189592	0	0	0	0.00182256	0.0326455	0	0.0210808	0.0423234	0	0.728045	0.722368	SLE	low	GSM300972
GSM300973	0	0.030318	0.0182753	0.231099	0	0.00948592	0.00246851	0	0	0	0.0875535	0	0.43081	0.0324784	0	0	0	0	0.043999	0	0.00759105	0.105922	0	0.734986	0.713331	SLE	low	GSM300973
GSM300974	0.0363842	0.0247679	0.0116466	0.286658	0.0191281	0	0.0118947	0	0	0	0.0882479	0	0.458029	0.0259288	0	0	0	0	0.0190503	0	0.0128106	0.00545422	0	0.804831	0.668045	SLE	low	GSM300974
GSM300975	0	0.0271471	0.00714868	0.151651	0.0124975	0	0.0228781	0.00287392	0.00612692	0.00318939	0.0416874	0.0157318	0.510361	0.0240377	0.00062599	0	0	0.00277541	0.0315552	0	0.022911	0.116802	0	0.759588	0.684295	SLE	high	GSM300975
GSM300976	0.0972915	0.0141648	0.0697043	0.22243	0.2203	0	0.00921147	0	0.0147538	0	0.0496923	0	0.272789	0.00608484	0.000615809	0	0	0.00797558	0.00699191	0	0.0019898	0.00600474	0	0.816147	0.666787	SLE	low	GSM300976
GSM300978	0.108896	0	0.0173412	0.23686	0.250755	0	0.013748	0	0.00711016	0	0.121132	0	0.207888	0	0.00084141	0	0	0.00184276	0.0133035	0	0.016039	0.00424211	0	0.830779	0.645023	SLE	high	GSM300978
GSM300979	0.0636737	0.0322319	0.00414553	0.244693	0.289643	0.00878784	0.00559567	0	0.0199768	0	0.069506	0	0.160007	0	0	0.00130993	0	0.00488996	0.0132838	0	0.0204922	0.0617633	0	0.850034	0.623994	SLE	high	GSM300979
GSM300980	0.0808336	0.00482314	0.00709215	0.256053	0.309446	0.0235546	0	0	0	0	0.0257395	0.0595483	0.20091	0	0.000465341	0.0051962	0	0.00113446	0.0124989	0	0.0127054	0	0	0.821799	0.638826	SLE	low	GSM300980
GSM300982	0.0377756	0	0.00491433	0.357611	0.0241283	0	0	0.0337769	0.050293	0	0.197713	0	0.270866	0.00341577	0	0.00300723	0	0	0.0133223	0	0.00317725	0	0	0.835948	0.619385	SLE	low	GSM300982
GSM300983	0.046275	0	0.00245237	0.2241	0.0356367	0.0389062	0.0462143	0	0	0.0906831	0.164134	0	0.213005	0	0	0.0116107	0	0.00199314	0.0244931	0	0.00579321	0.0947023	0	0.796524	0.663646	SLE	high	GSM300983
GSM300984	0.0830449	0.00183685	0	0.249301	0.030598	0	0.0302776	0.0155638	0.0394014	0.120667	0.0465099	0	0.301484	0.0215614	0.00201295	0	0	0	0.0132443	0	0.00400519	0.0404914	0	0.632115	0.78605	SLE	high	GSM300984
GSM300986	0.0115247	0	0.00630916	0.0442441	0	0.0180435	0.0015332	0.0192484	0	0.0164231	0.0651742	0	0.123997	0	0.00224118	0.00498173	0.00317256	0.00137051	0	0.107253	0.0128485	0.561635	0	0.86155	0.518442	SLE	high	GSM300986
GSM300988	0.0620872	0.0510996	0.117465	0.127948	0.099755	0	0.0492412	0	0.0363925	0.0385922	0.132911	0	0.235051	0.0252966	0.00392331	0	0	0.0099699	0.0102676	0	0	0	0	0.768552	0.707444	SLE	low	GSM300988
GSM300990	0.00747355	0.0075884	0.0105776	0.156083	0.0431396	0	0.00193778	0.0294564	0.0199042	0.0243505	0.148061	0.00544786	0.451607	0.019171	0	0	0	0	0.0308928	0	0.00369118	0.0406188	0	0.83184	0.640573	SLE	low	GSM300990
GSM300991	0.0856755	0.0368707	0.0128701	0.208207	0.192163	0	0.0118726	0.00318215	0.0185071	0	0.145105	0	0.273961	0	0	0.0015196	0	0.00233323	0.00613917	0	0.00159385	0	0	0.810096	0.665902	SLE	high	GSM300991
GSM300993	0.0307501	0.00466732	0.0057345	0.127722	0.108631	0.0190191	0.00206743	0.00558799	0.0465958	0.00666589	0.122967	0	0.469924	0.00287838	0	0.00088957	0	0	0.0257154	0	0.014511	0.00567297	0	0.854515	0.630356	SLE	high	GSM300993
GSM300994	0.0120169	0.029885	0.0260239	0.2298	0.0912275	0.0354857	0.0221059	0	0.00348855	0	0.137987	0	0.383803	0.00163446	0	0.00093513	0	0.00204745	0.0112132	0	0.0123465	0	0	0.86866	0.6225	SLE	high	GSM300994
GSM300995	0.0321273	0.00104839	0.0034855	0.179288	0.0949468	0	0.0107278	0.0240979	0.0579368	0	0.0980546	0	0.408745	0.0115269	0.00594083	0	0	0.00743051	0.0349643	0	0.00688585	0.0227931	0	0.86336	0.633545	SLE	high	GSM300995
GSM300996	0.0375516	0.0213993	0.0291821	0.271583	0.0772726	0	0.00289544	0	0	0.0110309	0.0709073	0.0203031	0.39291	0	0	0.000742061	0	0.00845498	0	0.0279921	0.0181713	0.00960358	0	0.855409	0.63502	SLE	low	GSM300996
GSM300997	0.00459152	0.0173898	0.0135774	0.139491	0.0395476	0	0.0270578	0.0014983	0.00250286	0.053831	0.0407034	0	0.617239	0.00624264	0	5.91258e-05	0	0.00025395	0.0286955	0	0.00401883	0.00330007	0	0.883645	0.575093	SLE	high	GSM300997
GSM300999	0.0153789	0	0.000357706	0.0434755	0.0522963	0.0042574	0	0	0.0182947	0.0380954	0.0195632	0	0.653531	0.039165	0	0	0	0.00987292	0.0334858	0	0.0588778	0.0133487	0	0.421023	0.919855	SLE	low	GSM300999
GSM301001	0.0609777	0.00973406	0.00789816	0.0939206	0.126975	0.0943632	0.0223765	0	0.00354251	0.0408842	0.0340107	0	0.448518	0.024426	0	0	0	0.0031984	0.00370462	0	0.015473	0.00999739	0	0.851639	0.639474	SLE	low	GSM301001
GSM301003	0.0379104	0.00977948	0.0079389	0.196068	0.138521	0	0.00729737	0	0.00277956	0	0.0871034	0	0.462778	0.00315771	0.000657923	0	0	0.00217786	0.0185479	0	0.0039062	0.0213769	0	0.854803	0.627797	SLE	low	GSM301003
GSM301005	0.0380002	0.000371069	0	0.134934	0.0340689	0.00788876	0.048649	0.00937908	0.00992937	0	0.0829998	0	0.386158	0.0108125	0.00225563	0	0	0.00963935	2.71335e-05	0.00264779	0	0.222239	0	0.778139	0.664711	SLE	low	GSM301005
GSM301007	0.0567764	0	0	0.291845	0.12304	0.0873165	0.00991138	0	0	0	0.105189	0	0.29759	0	0	0.00630859	0	0.00186307	0.0116933	0	0.00846651	0	0	0.872364	0.606556	SLE	low	GSM301007
GSM301009	0.0530218	0	0.00446004	0.353393	0.0320379	0	0.00927379	0.00471068	0.009251	0.00941895	0.201048	0	0.298431	0.00562076	0.000216325	0	0	0	0.0191171	0	0	0	0	0.864034	0.597676	SLE	low	GSM301009
GSM301011	0.0469308	0	0.0102988	0.232885	0.119628	0.026717	0	0	0.0145459	0	0.0866805	0.00770336	0.380695	0.000766979	0	0.00879025	0	0.0022637	0.0272053	0	0.0135016	0.0213882	0	0.832334	0.652575	SLE	low	GSM301011
GSM301012	0.0195774	0.0225103	0.01045	0.247525	0.110223	0.0873916	0	0	0	0	0.0175838	0.0547897	0.406121	0	0	0.00877871	0	0.00178996	0.00764269	0	0.00561663	0	0	0.87742	0.606586	SLE	low	GSM301012
GSM301013	0	0.0231125	0.00772232	0.228511	0	0.0116153	0.0221549	0.0101802	0.00863557	0	0.0803386	0	0.496529	0.00353072	0	0	0	0.00376205	0.00573237	0	0.00325176	0.0949235	0	0.84513	0.614763	SLE	high	GSM301013
GSM301015	0.167289	0	0.0365058	0.304956	0	0	0.0547081	0	0	0	0.0579482	0	0.290965	0.00231048	0	0.00309624	0	0.00103781	0.00486012	0	0	0.0763227	0	0.752959	0.710034	SLE	low	GSM301015
GSM301017	0.0330609	0.00353352	0.00732774	0.215551	0.0390652	0	0.010503	0	0	0	0.0993632	0	0.521914	0.0156303	0	0	0	0	0.0164866	0	0	0.0375644	0	0.776059	0.677731	SLE	low	GSM301017
GSM301019	0.0711304	0.00629139	0	0.180169	0.0750335	0	0.0161772	0.00287831	0.0347611	0	0.087389	0	0.507489	0	0.00164322	0.00807871	0	0.000602289	0.00835683	0	0	0	0	0.827134	0.646661	SLE	low	GSM301019
GSM301021	0.0761235	0.0148676	0.005902	0.144886	0.192073	0.0487614	0.0228387	0.00307632	0	0.0597779	0.0928275	0	0.301275	0.00192349	0.000518831	0.000512895	0	0.00212942	0.0177926	0	0.0147134	0	0	0.830791	0.657137	SLE	low	GSM301021
GSM301023	0.0086316	0.00775865	0.00188262	0.169437	0	0.050415	0.0386718	0	0	0.0886726	0.0984778	0	0.459304	0.000604335	0.00224957	0.00087327	0	0.00334181	0.0166835	0	0.0194785	0.033518	0	0.809628	0.653405	SLE	high	GSM301023
GSM301025	0.0626321	0.0303869	0.00131537	0.120471	0.0986982	0.0581812	0.00182076	0	0.00861027	0.0018112	0.0526368	0	0.531824	0.00231223	0	0.000242263	0	0.00574414	0.0184121	0	0.00451414	0.000387373	0	0.662427	0.76466	SLE	low	GSM301025
GSM301027	0.0116038	0	0.00608177	0.282082	0.0855404	0	0.00629948	0.0146379	0.00824002	0.000243976	0.035575	0	0.533216	0	0.00109156	0.00334607	0	0.000135719	0.0119067	0	0	0	0	0.887823	0.581504	SLE	low	GSM301027
GSM301029	0.0244822	0.00941236	0.0179468	0.138394	0.310963	0.0525821	0.0224518	0	0.00358894	0	0.0516054	0	0.33024	0.00255126	0	0	0	0.00833194	0.0142364	0	0.0132135	0	0	0.853996	0.634242	SLE	high	GSM301029
GSM301031	0.088837	0	0	0.317528	0.0173565	0.00559963	0.00210201	0	0	0	0	0	0.536225	0	0	0	0	0.00164858	0.0227489	0	0.00471141	0.0032429	0	0.849813	0.618218	SLE	low	GSM301031
GSM301033	0.0284168	0	0.0195051	0.16723	0	0.02809	0.0139701	0	0	0	0.160009	0.00604425	0.518606	0.0194221	0.00029125	0	0	0.000683998	0.0188003	0	0.0104081	0.00852344	0	0.836236	0.631614	SLE	high	GSM301033
GSM301035	0.01968	0.0298379	0.00835326	0.0837773	0.0453344	0.0905863	0.0561343	0.00400899	0	0.15226	0.108476	0	0.359322	0	0	0.0118379	0	0.00253403	0.00305492	0	0.0248034	0	0	0.789772	0.67938	SLE	high	GSM301035
GSM301036	0	0.0295911	0.00785989	0.151493	0.00874619	0.0571323	0.0184726	0	0	0	0.110834	0	0.567084	0	0	0.0217199	0	0	0.0124543	0	0	0.0146125	0	0.885392	0.582358	SLE	high	GSM301036
GSM301037	0	0.0136109	0.00282284	0.0903836	0.0884083	0	0.00845924	0	0.00363759	0.0142698	0.0995225	0	0.635191	0	0.000874748	0.00263534	0	0.00178712	0.0286753	0	0.00972123	0	0	0.837523	0.613877	SLE	high	GSM301037
GSM301038	0.042021	0.0342374	0.0199427	0.201419	0.107807	0	0.0138004	0.0247659	0.014667	0.00230016	0.0821285	0	0.443633	0	0.00053256	0.00271882	0	0.00203875	0.00798759	0	0	0	0	0.851751	0.636505	SLE	high	GSM301038
GSM301040	0	0.0340324	0.0109764	0.145599	0.0434927	0	0.0118036	0	0	0	0.128362	0	0.571973	0.00830839	0	0.000353292	0	0.00219843	0.0224345	0	0.00552013	0.0149459	0	0.861622	0.603233	SLE	high	GSM301040
GSM301041	0.0211156	0.0750234	0.0493543	0.315866	0.0551569	0	0.015733	0.0603473	0.00439891	0	0.0607859	0	0.318593	0.0065892	0	0	0	0.000944406	0.00819392	0	0.00789785	0	0	0.813021	0.668404	SLE	low	GSM301041
GSM301043	0.0309291	0.00448731	0.0147518	0.191236	0.0178005	0.120219	0	0	0	0	0.0459676	0.00971445	0.501662	0.00842071	0	0	0	0.000904335	0.0245646	0	0.00988339	0.0194587	0	0.861485	0.618281	SLE	high	GSM301043
GSM301044	0.0587672	0	0.0236115	0.187405	0.0315887	0	0.00125031	0.033982	0.0125814	0.0143462	0.0678978	0.0361816	0.498498	0.00873943	0	0	0	0.00160008	0.0150187	0	0.00697668	0.00155556	0	0.844839	0.632757	SLE	high	GSM301044
GSM301045	0.0372102	0.0364887	0.0138559	0.233123	0.335923	0.0601406	0.00332929	0	0.00359899	0	0.0502308	0	0.201202	0	0	0.00103773	0	0.00166818	0.00321108	0	0.0147476	0.00423189	0	0.854231	0.608897	SLE	low	GSM301045
GSM301047	0.0901558	0.0139167	0.0119746	0.0909672	0.0938683	0.0961537	0.00660858	0	0.0222551	0	0.142264	0	0.389247	0	0	0.0103634	0	0.000397915	0.0166689	0	0.0110028	0.00415631	0	0.824434	0.666351	SLE	low	GSM301047
GSM301049	0.0627216	0.00227539	0.00782685	0.113325	0.10257	0.100072	0.0278502	0	0.00308612	0	0.113162	0	0.418573	0.00048969	0.00040135	0	0	0.00173702	0.0125019	0	0.00370153	0.0297071	0	0.80559	0.6733	SLE	high	GSM301049
GSM301051	0.0872178	0	0.016919	0.209348	0.194338	0	0.0135708	0	0.00146167	0	0.106393	0.0159336	0.260766	0.0145872	0	0	0	0.0109637	0.0212823	0	0.00375735	0.0434619	0	0.679514	0.76065	SLE	high	GSM301051
GSM301053	0.000980216	0.000329362	0.00196957	0.0219604	0.0267894	0.0261791	0.0143012	0	0	0.0128298	0.0515356	0	0.682973	0.00432098	9.56283e-05	0	0	0.00141707	0.0284291	0	0.00897478	0.116915	0	0.767076	0.652653	SLE	high	GSM301053
GSM301055	0.104153	0	0	0.108052	0.11901	0.0407941	0.00943038	0	0	0	0.0451575	0.0128927	0.487926	0.00234441	0	0.00372073	0	0.00702939	0.00792361	0	0.00763397	0.0439315	0	0.841611	0.635359	SLE	high	GSM301055
GSM301057	0.00965722	0.0314871	0.0147086	0.299199	0.207674	0.00176299	0.0150929	0	0.00680915	0	0.0914869	0	0.306411	0	0	0	0	0.000946592	0.014764	0	0	0	0	0.843612	0.630646	SLE	low	GSM301057
GSM301058	0.019797	0	0.0107937	0.207357	0.16222	0	0.0161337	0	0	0	0.0917525	0	0.454987	0.00303921	0	0	0	0.00614301	0.02285	0	0.00492627	0	0	0.849808	0.63314	SLE	high	GSM301058
GSM301060	0.0199252	0.0292181	0.0122137	0.212435	0.2113	0	0.0249288	0	0.00196984	0	0.219393	0	0.224879	0	0	0.000566186	0	0.0009794	0.0189267	0	0.00024684	0.0230181	0	0.801483	0.660313	SLE	low	GSM301060
GSM301061	0.0619946	0	0.00773753	0.159635	0.200676	0	0.0115135	0	0.0977225	0	0.0258808	0	0.392882	0	0.00237254	0.000256141	0	0.020355	0.0189744	0	0	0	0	0.839112	0.649271	SLE	high	GSM301061
GSM301062	0	0.0489011	0.0186429	0.276307	0.0706126	0	0.0314846	0	0	0	0.140325	0	0.392834	0	0	0.00138513	0	0.00262042	0.0108497	0	0.00603805	0	0	0.816293	0.65834	SLE	high	GSM301062
GSM301064	0.0421314	0	0	0.195285	0.214374	0	0.0176351	0	0	0	0.137176	0	0.372427	0	0	0.00471073	0	0.00101954	0.0152412	0	0	0	0	0.861411	0.62323	SLE	low	GSM301064
GSM301066	0.0415132	0.0095504	0.0719706	0.418171	0.13833	0	0.0729818	0.0347554	0	0.0472261	0.0311212	0	0.103007	0.00442496	0	0	0	0.00154183	0.0219335	0	0	0.00347323	0	0.804145	0.645507	SLE	high	GSM301066
GSM301068	0.0115725	0.0168052	0.028556	0.105899	0.192035	0.0312456	0.000677803	0	0	0	0.031163	0	0.537991	0.0037993	0	0	0	0.00151381	0.0259666	0	0	0.0127756	0	0.77265	0.685003	SLE	low	GSM301068
GSM301070	0	0.00105094	0.00197277	0.0814695	0.108977	0.0186801	0	0	0	0	0.0609732	0	0.661164	0	0	0	0	0.00321427	0.0411938	0	0.0100523	0.0112526	0	0.695685	0.729068	SLE	high	GSM301070
GSM301071	0.0153532	0	0.0025696	0.160836	0.0875311	0.00726735	0	0	0.0591499	0	0.060976	0	0.550642	0.0140806	0	0	0	0	0.0344082	0	0	0.00718527	0	0.709795	0.728885	SLE	high	GSM301071
GSM301789	0.0711304	0.00629139	0	0.180169	0.0750335	0	0.0161772	0.00287831	0.0347611	0	0.087389	0	0.507489	0	0.00164322	0.00807871	0	0.000602289	0.00835683	0	0	0	0	0.827134	0.646661	SLE	low	GSM301789
GSM301791	0.0620872	0.0510996	0.117465	0.127948	0.099755	0	0.0492412	0	0.0363925	0.0385922	0.132911	0	0.235051	0.0252966	0.00392331	0	0	0.0099699	0.0102676	0	0	0	0	0.768552	0.707444	SLE	low	GSM301791
GSM301793	0.0642333	0.00187049	0	0.129066	0.172025	0.115403	0.0162944	0	0	0	0.148347	0	0.320765	0.00312612	0	0.000541866	0	0	0.0122439	0	0.00100479	0.015079	0	0.823713	0.656865	Normal		GSM301793
GSM301794	0.0677238	0.0257696	0	0.184635	0.169415	0.103452	0.00782801	0	0	0	0.209129	0	0.213742	0	0	0.00133411	0	0.00067168	0.00653904	0	0.00976152	0	0	0.842541	0.625209	Normal		GSM301794
GSM301795	0.0598835	0.000821599	0.0105112	0.0849149	0.280852	0.0113422	0.034562	0	0.0186968	0.064457	0.153672	0	0.255672	0	6.21757e-05	0.00202605	0	0.000770556	0.0151135	0	0.00664311	0	0	0.78629	0.682798	Normal		GSM301795
GSM301796	0.0734503	0.0436922	0.0118917	0.0614671	0.242175	0.0910429	0.0189842	0	0	0.0241213	0.107109	0	0.308253	0.00287329	0	0.00375218	0	0	0.0111874	0	0	0	0	0.848949	0.648192	Normal		GSM301796
GSM301797	0.0640816	0.00414121	0.00524236	0.105615	0.358033	0.0740303	0.00460165	0	0.00217636	0	0.1177	0	0.233004	0	0	0.00435446	0	0	0.00885796	0	0	0.018163	0	0.835765	0.636899	Normal		GSM301797
GSM301798	0.1439	0	0	0.18776	0.330292	0.0282826	0.00435097	0	0	0	0.0744296	0	0.195611	0.0044707	0	0.000611356	0	0	0.00583635	0	0.00327821	0.0211768	0	0.814577	0.651398	Normal		GSM301798
GSM301799	0.0559555	0.0409051	5.95786e-05	0.266854	0.0619037	0	0.0185192	0.00808904	0	0.00465724	0.12564	0	0.397726	0.00223444	0	0.00221515	0	2.85151e-05	0.015213	0	0	0	0	0.866427	0.620692	Normal		GSM301799
GSM301800	0.0963934	0.00355677	0	0.170811	0.253413	0.0214008	0.0188255	0	0.0237379	0	0.100632	0	0.293277	0	0	0.00490271	0	0	0.00571941	0	0.00733076	0	0	0.810591	0.666329	Normal		GSM301800
GSM301801	0.0472614	0.0169071	0.000548918	0.149005	0.182725	0	0.0240385	0	0.0261634	0	0.180914	0	0.293121	0	0.000376107	0.0140026	0.000794733	0	0.0277569	0	0.0149568	0.0214284	0	0.820592	0.665487	Normal		GSM301801
GSM301802	0.0600538	0.0173001	0	0.0918799	0.225153	0.118571	0.0106942	0	0.000605484	0.0200715	0.0907104	0	0.345515	0.00658293	0	0.00372187	0	0.000102525	0.00903735	0	0	0	0	0.850122	0.6392	Normal		GSM301802
GSM301803	0.0215086	0.0084422	0.00188674	0.219771	0.000809696	0	0	0.0204148	0.0414578	0	0.340074	0.032105	0.259937	0	0	0.00843412	0.00378797	0	0.0176285	0	0.0179265	0.00581622	0	0.868955	0.565767	Normal		GSM301803
GSM301804	0.0720911	0.0115212	0.00112723	0.10434	0.136297	0.0161065	0.00882108	0	0.0241292	0.0139809	0.0813776	0	0.489923	0	0	0.0161428	0	0.000716465	0.00668071	0	0.0167448	0	0	0.806634	0.667598	Normal		GSM301804
GSM301950	0.0901558	0.0139167	0.0119746	0.0909672	0.0938683	0.0961537	0.00660858	0	0.0222551	0	0.142264	0	0.389247	0	0	0.0103634	0	0.000397915	0.0166689	0	0.0110028	0.00415631	0	0.824434	0.666351	SLE	low	GSM301950
GSM301952	0.124562	0	0	0.18208	0.114747	0.0421666	0.015155	0	0.0120467	0.0344203	0.0715309	0	0.382838	0.00542894	0	0	0	0.000898185	0.0108729	0	0.00101774	0.00223623	0	0.802961	0.674749	SLE	low	GSM301952
GSM301968	0.0830449	0.00183685	0	0.249301	0.030598	0	0.0302776	0.0155638	0.0394014	0.120667	0.0465099	0	0.301484	0.0215614	0.00201295	0	0	0	0.0132443	0	0.00400519	0.0404914	0	0.632115	0.78605	SLE	high	GSM301968
GSM302045	0.0115247	0	0.00630916	0.0442441	0	0.0180435	0.0015332	0.0192484	0	0.0164231	0.0651742	0	0.123997	0	0.00224118	0.00498173	0.00317256	0.00137051	0	0.107253	0.0128485	0.561635	0	0.86155	0.518442	SLE	high	GSM302045
GSM302143	0.094487	0	0.0414795	0.0580071	0.158376	0.0523967	0.00104142	0	0.00362281	0	0.0622279	0	0.408547	0.0214057	0	0	0	0.000417318	0.0103428	0	0.00829943	0.0793499	0	0.787186	0.685925	SLE	low	GSM302143
CIBERSORT (GSE81622)
GSE	B cells naive	B cells memory	Plasma cells	T cells CD8	T cells CD4 naive	T cells CD4 memory resting	T cells CD4 memory activated	T cells follicular helper	T cells regulatory (Tregs)	T cells gamma delta	NK cells resting	NK cells activated	Monocytes	Macrophages M0	Macrophages M1	Macrophages M2	Dendritic cells resting	Dendritic cells activated	Mast cells resting	Mast cells activated	Eosinophils	Neutrophils	MX2 expression	P-value	Correlation	RMSE	MX2 group	sample
GSM2159829	0.0375649	0	0.00172566	0.00273724	0.0570871	0.185016	0.0760249	0	0	0.201149	0.258065	0	0.158076	0	0	0.00495794	0	0	0.0175966	0	0	0	3.44572	0	0.672212	0.741558		GSM2159829
GSM2159830	0.029889	0	0.00472233	0.0141382	0.102077	0.224632	0.0196506	0	0	0.364352	0.120179	0	0.107877	0	0	0.00211542	0	0	0.0103683	0	0	0	3.48105	0	0.692107	0.722424		GSM2159830
GSM2159831	0.0354626	0	0.00393723	0.0298922	0.1204	0.153158	0.0415121	0	0.000528032	0.162838	0.112869	0	0.311525	0	0	0.00334064	0	0	0.024537	0	0	0	3.40636	0	0.566378	0.824441		GSM2159831
GSM2159832	0.0256571	0	0.00801015	0.0408337	0.146042	0.103894	0.0478743	0	0	0.162171	0.196405	0	0.24934	0	0	0.00556918	0	0	0.0142029	0	0	0	3.44416	0	0.616679	0.788261		GSM2159832
GSM2159833	0.0245876	0	0.000410495	0.0270554	0.106709	0.119819	0.0342156	0	0.000340752	0.120047	0.32696	0	0.204211	0	0	0.00961909	0	0	0.0260245	0	0	0	3.33965	0	0.648248	0.761201		GSM2159833
GSM2159834	0.0132175	0	0.00685334	0.0525689	0.0848881	0.0899043	0.0277981	0	0.0450685	0.107426	0.179956	0	0.341419	0	0.00383907	0.0328744	0	0	0.00600584	0	0	0.00818206	3.46226	0	0.678706	0.747097		GSM2159834
GSM2159835	0.0203428	0	0.00520812	0.0362887	0.0617827	0.180191	0.0422427	0	0	0.261685	0.209831	0	0.159476	0	0	0.00471654	0	0	0.0182361	0	0	0	3.42552	0	0.69271	0.722901		GSM2159835
GSM2159836	0.00964005	0	0.0311074	0.057096	0.0226099	0.16292	0.0525129	0	0	0.208619	0.197006	0	0.249575	0	0	0.00263803	0	0	0.00627551	0	0	0	3.4269	0	0.702842	0.719056		GSM2159836
GSM2159837	0.0367215	0	0.00391258	0	0.0938988	0.0993797	0.0632692	0	0	0.215817	0.238184	0	0.231098	0	0.000770767	0.00463558	0	0	0.0123127	0	0	0	3.55144	0	0.557844	0.830322		GSM2159837
GSM2159838	0.0165771	0	0.0125862	0	0.240668	0.107091	0.106459	0	0	0.2428	0.149199	0	0.101696	0	0.00315884	0.0158739	0	0	0.00389243	0	0	0	3.55816	0	0.54713	0.837152		GSM2159838
GSM2159839	0.0298206	0	0.00184932	0.000289912	0.107915	0.145796	0.00508031	0	0.0109525	0.0823382	0.343621	0	0.25878	0	0	1.78e-05	0	0	0.0135391	0	0	0	3.47433	0	0.666625	0.746729		GSM2159839
GSM2159840	0.00414049	0	0	0.0279071	0.144681	0.0562477	0.0416583	0	0.0148873	0.0457473	0.151499	0	0.499421	0.00447663	0.00226433	0	0	0	0	0.00707059	0	0	3.46763	0	0.568133	0.82256		GSM2159840
GSM2159841	0.000596016	0	0.00452856	0.0136921	0.0444948	0.181659	0.0493735	0	0	0.130172	0.18026	0	0.349909	0	0	0	0	0.000354859	0.00257425	0	0	0.0423862	3.56018	0	0.656181	0.759716		GSM2159841
GSM2159842	0.0181927	0	0	0.0591854	0.00361855	0.187826	0.0268518	0	0.00386719	0.0985729	0.256198	0	0.326715	0	0	0	0	0	0.0189732	0	0	0	3.45539	0	0.648966	0.762706		GSM2159842
GSM2159843	0.0753694	0	0	0.046941	0.0026936	0.140887	0.0395209	0	2.78e-05	0.135004	0.203628	0	0.337853	0	0	0.00173803	0	0	0.0163366	0	0	0	3.54643	0	0.634996	0.775505		GSM2159843
GSM2159844	0	0.00602018	0	0.0316817	0.0312219	0.128134	0.0443619	0	0.00429081	0.137593	0.290668	0	0.297514	0	0	0.0084629	0	0	0.0200517	0	0	0	3.52309	0	0.688974	0.728044		GSM2159844
GSM2159845	0.00207639	0	0.00373186	0.0136075	0.00423811	0.181879	0.0545426	0	0	0.154401	0.365796	0	0.20989	0	0	0	0	0	0.00983796	0	0	0	3.49409	0	0.703064	0.710896		GSM2159845
GSM2159846	0.0292312	0	0.003562	0.0191049	0.0764048	0.0507866	0.0389429	0	0.00230674	0.0910465	0.302705	0	0.374076	0	0	0.00275239	0	0	0.00908058	0	0	0	3.5988	0	0.63966	0.76904		GSM2159846
GSM2159847	0.0162153	0	0	0.0228485	0.0398719	0.147996	0.0294076	0	8.58e-05	0.108121	0.300034	0	0.312929	0.00500798	0	0	0	0	0.0174831	0	0	0	3.52296	0	0.606096	0.794623		GSM2159847
GSM2159848	0	0.0124924	0.045927	0.0801373	0	0.135086	0.02932	0	0.0339734	0.204929	0.202098	0	0.244714	0	0	0.00752575	0	0	0	0.00379591	0	0	3.464	0	0.579263	0.814493		GSM2159848
GSM2159849	0.020188	0	0.00291684	0.0602616	0.0381056	0.212984	0.0253029	0	0.00547934	0.17947	0.194123	0	0.255244	0	0	0.00552294	0	0	0	0.000402557	0	0	3.4559	0	0.667468	0.747606		GSM2159849
GSM2159850	0.0164784	0	0.00327019	0.000183998	0.0459793	0.213751	0.040271	0	0	0.124863	0.240449	0	0.313819	0	0	0	0	0	0.000934755	0	0	0	3.5095	0	0.676414	0.742209		GSM2159850
GSM2159851	0.015272	0	0.00217901	0.063595	0.0137599	0.185488	0.0242913	0	0.0358058	0.212781	0.157372	0	0.278989	0	0	0.00495602	0	0	0.00551198	0	0	0	3.48181	0	0.65263	0.759745		GSM2159851
GSM2159852	0.0040827	0	0.00154309	0.0259455	0.0530829	0.118053	0.0371961	0	0.00141292	0.16083	0.250954	0	0.334556	0	0	0.0031033	0	0	0.0092403	0	0	0	3.6026	0	0.661869	0.751022		GSM2159852
GSM2159853	0.0352588	0	0.000191783	0.0533809	0.0474166	0.173439	0.0459017	0	0.00248766	0.182625	0.166388	0	0.275797	0	0.000163853	0.00755068	0	0	0.00940022	0	0	0	3.45424	0	0.63935	0.771594		GSM2159853
GSM2159854	0.0594523	0	0.000908137	0.0274263	0.0456406	0.116214	0.00637255	0	0.0190348	0.0633357	0.111208	0	0.531008	0.00328917	0	0.0022093	0	0	0.013901	0	0	0	3.45038	0	0.658074	0.759548	low	GSM2159854
GSM2159855	0.0554815	0	0.0242126	0.1305	0	0.102935	0.0226425	0	0.0326915	0.104168	0.137404	0	0.384848	0	0	0.00268687	0	0	0.00243052	0	0	0	3.5258	0	0.680226	0.745959	low	GSM2159855
GSM2159856	0.00308747	0	0.00623562	0	0.102182	0.00381775	0.0377192	0	0.00240799	0.0329908	0.140748	0	0.573341	0.0174693	0	0	0	0.000369224	0.0211055	0	0	0.0585266	3.71324	0	0.672132	0.74357	high	GSM2159856
GSM2159857	0	0.0033397	0.0340125	0	0.0114219	0.138503	0.0660195	0	0.00048533	0.10332	0.20658	0	0.417442	0.00235827	0.00228568	0.000441236	0	0	0.0137907	0	0	0	3.72642	0	0.66837	0.752201	high	GSM2159857
GSM2159858	0.0181972	0	0.00857498	0.0887122	0.0960216	0	0.080221	0	0	0.256918	0.0455204	0	0.396432	0	0	0.00186921	0	0	0.00753334	0	0	0	3.42369	0	0.628947	0.779803	low	GSM2159858
GSM2159859	0.0286647	0.0110784	0.012979	0.0519117	0.155223	0.0325204	0.0477421	0	0.0494465	0.149005	0.08102	0	0.352105	0	0.0035234	0.0241559	0	0	0	0.000624359	0	0	3.44144	0	0.596258	0.806808	low	GSM2159859
GSM2159860	0.0749208	0	0.0183592	0.0720764	0.0609879	0.0337809	0.0261913	0	0.00599923	0.0847507	0.0952184	0	0.516966	0	0	0.00231259	0	4.81e-06	0.00843208	0	0	0	3.59251	0	0.717694	0.716209	high	GSM2159860
GSM2159861	0.0598554	0	0	0.014224	0	0.102771	0.00273255	0	0.00951598	0.0880797	0.045866	0	0.646933	0	0	0.021183	0	0.00157393	0.00726573	0	0	0	3.65318	0	0.587937	0.808791	high	GSM2159861
GSM2159862	0.00927656	0	0.0285799	0.103224	0.0699587	0.00174596	0.083731	0	0.0259867	0.201149	0.0955355	0	0.341656	0.00317666	0.000379574	0.00480096	0	0	0.0307988	0	0	0	3.40929	0	0.662589	0.759338	low	GSM2159862
GSM2159863	0.0263963	0	0.00889859	0.047031	0.0636628	0.0788464	0.031103	0	0.0703009	0.159738	0.0672029	0	0.419194	0	0.00345443	0.0175862	0	0	0	0.00658543	0	0	3.57875	0	0.615579	0.792015	high	GSM2159863
GSM2159864	0.0398039	0	0.0143159	0.137299	0.066394	0	0.053686	0	0.0490806	0.236819	0.0118573	0	0.377408	0	0.000296528	0.0045277	0	0	0.0085126	0	0	0	3.60031	0	0.68033	0.74543	high	GSM2159864
GSM2159865	0.0225915	0	0.00661464	0.0129615	0	0.177332	0.0372998	0	0.0124818	0.171645	0.141891	0	0.390325	0	0	0.00948946	0	0	0.0173677	0	0	0	3.49738	0	0.667435	0.752638	low	GSM2159865
GSM2159866	0.0271979	0	0.00247543	0.0407213	0	0.144701	0.0296116	0	0.00419219	0.110606	0.143654	0	0.473597	0	0	0.00810634	0	0	0	0.0151379	0	0	3.47438	0	0.601033	0.799459	low	GSM2159866
GSM2159867	0.050353	0	0.00842769	0.0560272	0.108261	0.104925	0.0648602	0	0.00323872	0.258557	0.0232682	0	0.304954	0.00703346	0	0.00366989	0	0	0	0.00642452	0	0	3.51173	0	0.546927	0.836598	low	GSM2159867
GSM2159868	0.0721519	0	0.00161977	0.0508447	0	0.145752	0.0295057	0	0.0107886	0.133889	0.101803	0	0.410624	0.014088	0	0	0	0	0	0.00387393	0	0.0250593	3.42737	0	0.518124	0.854698	low	GSM2159868
GSM2159869	0.0168155	0	0.0133432	0.0131428	0.163813	0.00856426	0.00345295	0	0.0273212	0.0927984	0.0539806	0	0.593537	0.00358363	0	0.00268276	0	0.000451283	0.00426793	0	0	0.002245	3.61558	0	0.536121	0.845067	high	GSM2159869
GSM2159870	0.0171288	0	0.00892364	0.148904	0.102026	0.0190445	0.00853842	0	0.0814363	0.0358145	0.113538	0	0.446077	0.00911006	0.00177957	9.28e-05	0	0	0.00758638	0	0	0	3.58577	0	0.655325	0.764973	high	GSM2159870
GSM2159871	0.0462368	0	0.00437655	0.0668661	0.0156173	0	0.000305181	0	0.033343	0.0850653	0.0328312	0	0.676542	0.0150063	0	0.000592227	0	0	0.0232183	0	0	0	3.46852	0	0.735729	0.685211	low	GSM2159871
GSM2159872	0.0290255	0	0.0148572	0.0290754	0.0948949	0.00729957	0.0370398	0	0.0235264	0.0609133	0.0594064	0	0.636887	0.00231898	0	0	0	0	0.00475555	0	0	0	3.49314	0	0.550259	0.835961	low	GSM2159872
GSM2159873	0	0	0.0584375	0	0.0523951	0	0.069706	0	0.00194973	0.213139	0.21398	0	0.341316	0	0	0.00481194	0	0.00337689	0.0396551	0	0.0012329	0	3.66951	0	0.573209	0.818624	high	GSM2159873
GSM2159874	0.0590418	0	0.00285021	0.0221759	0.032387	0.10018	0.0693512	0	0.0190291	0.209787	0.112128	0	0.3621	0.00399366	0	0.00303636	0	0	0.00394027	0	0	0	3.55232	0	0.70494	0.726353	low	GSM2159874
GSM2159875	0.0750075	0	0.0306641	0.00685237	0.13122	0	0.0052866	0	0.0406528	0.134358	0.0546262	0	0.456289	0	0.000141126	0	0	0	0.0207026	0	0	0.0441995	3.6698	0	0.591638	0.807821	high	GSM2159875
GSM2159876	0.0585944	0	0	0.0463631	0	0.216337	0.0667539	0	0.0434123	0.135986	0.0241972	0	0.40234	0	0.00367237	0	0	0	0	0.00234412	0	0	3.48545	0	0.636109	0.78085	low	GSM2159876
GSM2159877	0.0180807	0	0.0482685	0.0174725	0	0.0837006	0.0562099	0	0.02229	0.0677222	0.272359	0	0.400671	0.000235935	0.0028087	0	0	0.000717294	0.00946391	0	0	0	3.74501	0	0.658632	0.75749	high	GSM2159877
GSM2159878	0.0181744	0	0.0433051	0.0203082	0.140409	0	0.0208642	0	0.0144927	0.168095	0	0	0.454194	0.0277644	0.00290849	0.0183328	0	0.00839324	0.0576135	0	0	0.00514502	3.62292	0.001	0.312369	0.968696	high	GSM2159878
GSM2159879	0.00762221	0	0.0248862	0	0	0.247301	0.0266097	0	0	0.229118	0.00365912	0	0.436866	0	0.000789069	0.0211049	0	0.00148048	0.000562781	0	0	0	3.53061	0	0.476721	0.88109	low	GSM2159879
GSM2159880	0.0970568	0	0.0145642	0.0476311	0.0607622	0.0436204	0.0895503	0	0.0183985	0.164946	0.152944	0	0.299949	0	0	0	0	0	0	0.0105776	0	0	3.5333	0	0.603157	0.800385	low	GSM2159880
GSM2159881	0.0613146	0	0.00537244	0.0171898	0.0522936	0.162469	0.0546424	0	0.0176858	0.0704234	0.100064	0	0.451108	0	0.00144687	0.00146203	0	0.00152568	0.00300252	0	0	0	3.6281	0	0.62695	0.786214	high	GSM2159881
GSM2159882	0.0106905	0	0	0.0331435	0.13688	0.0430121	0.0594577	0	0.0261608	0.286629	0.0304704	0	0.341413	0	0.00353346	0.0191077	0	0	0	0.0095024	0	0	3.59513	0	0.597221	0.802799	high	GSM2159882
GSM2159883	0.0134705	0.00222556	0.055439	0.09208	0.0467643	0.115278	0.0371607	0	0	0.142664	0.157795	0	0.33447	0	0.00114763	0.000117283	0	0.00138864	0	0	0	0	3.56714	0	0.686187	0.74043	high	GSM2159883

## Sheet: S3
xCell (GSE121239)
	aDC	Adipocytes	Astrocytes	B-cells	Basophils	CD4+ memory T-cells	CD4+ naive T-cells	CD4+ T-cells	CD4+ Tcm	CD4+ Tem	CD8+ naive T-cells	CD8+ T-cells	CD8+ Tcm	CD8+ Tem	cDC	Chondrocytes	Class-switched memory B-cells	CLP	CMP	DC	Endothelial cells	Eosinophils	Epithelial cells	Erythrocytes	Fibroblasts	GMP	Hepatocytes	HSC	iDC	Keratinocytes	ly Endothelial cells	Macrophages	Macrophages M1	Macrophages M2	Mast cells	Megakaryocytes	Melanocytes	Memory B-cells	MEP	Mesangial cells	Monocytes	MPP	MSC	mv Endothelial cells	Myocytes	naive B-cells	Neurons	Neutrophils	NK cells
GSM3428310	0.0231113	0.0233207	1.75653e-17	0.117275	0	0.16235	0.0496875	0.103935	0.0932894	0.0664013	0.0653273	0.0763587	0.00989014	0.145654	0.0488336	0	0.151702	0.0755663	0	0.0143868	0.0301677	0.36114	0.0646341	0.0562464	0.0388654	0	0.00118822	1.16304e-18	0.0284013	0.018223	0.0691108	0.0433928	0.00578732	0.0291787	0	0.132817	0.0210644	0	0	0	4.75344e-18	0.0883128	0.256468	0.0833803	0.00982716	0.104188	9.81733e-05	0.0738103	0.188746
GSM3428311	0.0382781	0.0250611	1.90323e-17	0.164666	0.0141137	0.215681	0.0645309	0.14751	0.0856857	0.103295	0.0385053	0.0903182	0.0303594	0.187546	0.0700681	7.48501e-18	0.208514	0.0909143	4.57004e-18	0.0323651	0.04597	0.336028	0.0579448	0.0502771	0.00387604	4.1084e-18	0.00965788	4.75505e-18	0.0350049	0	0.0523317	0.0338513	0.000146036	0.0236115	0	0.0838926	0.0259787	0.000270422	0.0108628	0	0	0.0630563	0.262471	0.0709976	0.00930554	0.125222	0.00204742	0.069012	0.238496
GSM3428312	0.0184676	0.00359954	9.36728e-18	0.105669	0.0927341	0.221088	0.066311	0.143672	0.100987	0.0758813	0.0639815	0.105043	0.0536134	0.13533	0.0499116	0	0.159406	0.0802164	0.0224771	0.00757104	0.0247589	0.387326	0.0398466	0.0494538	0.011917	0.0103238	0.00679323	2.05123e-18	0.0164595	2.46905e-19	0.0718051	0.0569159	0.0118624	0.0360466	0.0163883	0.0949582	0.00620034	0	0.0331463	2.7901e-20	0	0.208523	0.158851	0.0735176	0.00713234	0.0901242	0	0.0458724	0.1816
GSM3428313	0.0642704	0.0400052	4.12581e-18	0.170399	0.0780029	0.229821	0.0470554	0.127419	0.0940393	0.0949307	0.0375023	0.12464	0.0492763	0.218491	0.113641	1.34436e-19	0.159941	0.105998	0	0.0420843	0.00654955	0.208409	0.0448886	0.0390434	0.0489361	0	0.000220625	0	0.0138443	0.00840414	0.0201044	0.0103751	0.00232448	0.00187304	0.00421496	0.0233002	0.00795445	0.0376831	0.0308362	0.00138483	0.000744716	0.0668796	0.180466	0.0798897	0	0.159756	0.00565863	0.0957304	0.28978
GSM3428314	0.023585	0.0343656	1.22903e-17	0.0688396	0.0241545	0.185717	0.0689799	0.121058	0.0630415	0.123141	0.0583373	0.0642519	0.0137668	0.177651	0.0385461	0.00981227	0.126406	0.0852832	0.00708082	0.00760165	0.0177822	0.458133	0.039511	0.0578367	0.0230672	0.0151874	0	0	0.0235354	1.0108e-18	0.0669357	0.068131	0.00822353	0.0538236	0.0167114	0.116371	0.0102801	7.0501e-18	0.0351442	6.39428e-19	6.63906e-18	0.0163479	0.276443	0.0963008	0.00842887	0.0608924	0	0.0826666	0.188885
GSM3428315	0.0237776	0.00853382	7.77326e-18	0.130659	0.0421507	0.192215	0.0138104	0.0936997	0.0437652	0.0887625	0.137842	0.0474463	0.025044	0.101793	0.070866	7.77388e-20	0.111471	0.0867496	0	0.0188212	0.0528833	0.239913	0.0351781	0.102392	0.0868884	1.05843e-18	0	0	9.64245e-18	0	0.0623934	0.0319342	0	1.04629e-18	0.0239064	0.193544	0.0153615	1.26883e-18	0.0011113	0.0122069	0.0353285	0.0891201	1.16782e-18	0.0516412	0.0251646	0.131068	0	0.103646	0.216723
GSM3428316	0.0287249	0.0151884	0	0.110244	3.67294e-18	0.246992	0.0254343	0.10372	0.0409899	0.0938807	0.148138	0.092728	0.04806	0.169524	0.076799	1.31098e-17	0.1187	0.112723	0	0.0510892	0.00501192	0.299565	0.0205322	0.083341	0.082575	2.30175e-18	0	0.0204667	0.00676389	2.84384e-18	0.0249533	0.0109171	0	0.00152454	0.0204349	0.286575	0.0150246	0	0.0356272	1.66151e-20	0.00320257	0.0667148	0	0	0.0213537	0.122432	8.42163e-20	0.0628399	0.27998
GSM3428317	0.0598785	0.0311656	0	0.156533	0.0196938	0.190712	0	0.0397141	5.7992e-18	0.0886246	0.123997	0.0385973	0.0168311	0.171129	0.0863715	5.76986e-19	0.122374	0.117586	0	0.0564201	0.0309416	0.230833	0.0145326	0.0149416	0.0857334	4.92411e-18	0.00661661	9.08042e-18	0.0152441	0	0.0548576	0.0413108	0.01229	0.0386109	0.0116178	0.0952233	0.0113807	0.0265042	6.81911e-18	0	0.075635	0.00277942	0	0.0423067	0.0124366	0.148139	0.000202594	0.0988634	0.310362
GSM3428318	0.0291885	0.0156207	0	0.145609	0.0265739	0.253153	0.0657399	0.146055	0.0429507	0.0943504	0.167471	0.114258	0.0440467	0.118427	0.0364218	7.65142e-18	0.123014	0.115314	0	0.0129669	6.72514e-20	0.312819	0.0344973	0.0952855	0.0713046	8.22555e-19	0	0	0	8.88187e-18	0.0215174	0.0494551	0.00114596	0.00218947	0.0303938	0.243279	0.0106132	2.37618e-19	0.0163874	4.08572e-18	0	0.0913204	0	0	0.0223184	0.155568	9.84648e-05	0.0765592	0.217476
GSM3428319	0.0640088	0.000432846	8.9292e-18	0.0873871	3.78388e-21	0.230254	0.0447782	0.114014	0.0206611	0.0897948	0.162617	0.161784	0.0898861	0.178094	0.0171195	1.43914e-18	0.129819	0.115841	0.00863008	0.0345024	3.96792e-19	0.418667	0.0141004	0.0899864	0.0437727	0	0	1.44028e-17	0.0336956	0	0.0300743	0.0251291	0.00595783	1.01268e-18	0.0246017	0.132081	0.0168145	1.35494e-18	0	1.28414e-19	1.63793e-17	0.147402	0	0.0316583	0.0261866	0.0868405	0	0.106528	0.273448
GSM3428320	0.0640999	0.0142749	6.26287e-18	0.189357	1.90445e-18	0.202666	0.0524521	0.0991193	0.00901356	0.102234	0.134981	0.0849097	0.0325056	0.157658	0.134017	0	0.190493	0.121698	2.9223e-18	0.0575915	0.0220477	0.164959	0.0331359	0.058077	0.0771502	1.01058e-18	0	4.12833e-21	0.00858326	0.0011275	0.054594	0.0271416	0	0	0.0170017	0.197635	0.01664	0.0458964	0.0435348	0.0224312	0.011858	0.0725389	0.0843367	0.0287065	0.0137398	0.141222	0.00861247	0.0653254	0.286265
GSM3428321	0.130046	0.0126642	5.18224e-18	0.164885	0.00904988	0.164099	0.0445317	0.0790556	0.0220059	0.11813	0.173421	0.108016	0.0344393	0.128415	0.0899898	0.0193247	0.190425	0.0789965	0	0.0616893	0.0173353	0.279036	0.0440281	0.0606086	0.0502094	2.37001e-19	0	0	0	0	0.032837	0.0255498	0.0362469	5.49296e-18	0.0265699	0.276222	0.0183777	0.00142154	0.0593014	0	0	0.139842	0.0553373	0.0449562	0.0139388	0.153356	0	0.0720203	0.204138
GSM3428322	0	0.0148365	8.03473e-18	0.154969	0.0280972	0.214559	0.0687622	0.112573	0.0618401	0.0364994	0.134014	0.0999109	0.0154682	0.16408	0.0618677	1.5834e-18	0.135944	0.090641	0	0	0.0187503	0.306029	0.0552594	0.0976648	0.0843621	0	0	0	0.000252	0.0143455	0.0412642	0.023972	0.00646099	5.69643e-18	0.025278	0.296261	0.0242328	0.0145653	0.0390767	0.00303668	3.72185e-18	0.12152	0.1543	0.0495045	0.0178249	0.145506	0	0.0129037	0.248606
GSM3428323	0	0	0	0.218816	0	0.25089	0.0468644	0.119685	0.0341023	0.114576	0.15399	0.127821	0.0589599	0.153643	0.0661121	7.42655e-18	0.194999	0.119344	0	0	0.0108865	0.195307	0.0333923	0.0570052	0.085649	0	8.42891e-19	3.74692e-18	4.06061e-19	0	0.0089178	0.0117344	0	0.00623591	0.0174337	0.162319	0.00804521	0.0284928	0.0193041	0	0.0172427	0.0983466	0	1.5998e-18	0.0162886	0.187332	0	0.0715777	0.284859
GSM3428324	7.23935e-18	0.00914893	0	0.161702	1.61832e-17	0.237595	0.0253012	0.0947343	0.0608024	0.0631275	0.127042	0.110569	0.052136	0.204647	0.0579969	0	0.143231	0.096763	0	0	0.0130642	0.234239	0.0281646	0.136851	0.0859757	0	3.01965e-19	5.41338e-19	0.0206421	0	0.0370134	0.0511801	0.0200112	0.0258714	0.0168641	0.185574	0.0217916	0.00666026	0.0219775	0	0.0104687	0.094434	0	0.00531898	0.0167707	0.158525	0	0.0583221	0.297196
GSM3428325	0.0626685	0.0152852	0	0.173502	0	0.240365	0.0552507	0.121374	0.105495	0.105529	0.146674	0.0911689	0.0366541	0.175822	0.0269824	0	0.131385	0.100901	5.39938e-18	0.0365706	0.0369357	0.287894	0.0130583	0.0846705	0.107983	0	0	2.77466e-19	0.0333808	3.11035e-19	0.0463965	0.0214132	0	0.000248063	1.16224e-18	0.221303	0.0110976	0.0297464	0	0.00843203	1.04062e-18	0.0289781	8.40872e-18	0.0472396	0.0145327	0.168463	0.00103614	0.0538252	0.293717
GSM3428326	0.0155707	0.0179481	0	0.155037	0.00839597	0.28193	0.0706619	0.153463	0.0558471	0.0987615	0.13583	0.113577	0.0534206	0.146104	0.0762118	3.08147e-18	0.130234	0.0964663	7.74525e-19	0	0.0291362	0.17079	0.0310763	0.0800412	0.105575	4.99628e-18	0	0	1.00384e-18	0.000850532	0.0355416	0.0533195	0.0117911	0	0.0246215	0.156201	0.0114508	0.0291304	0.0413446	0.016285	0.0401785	0.110505	0	0.0304264	0.0214002	0.143269	0.00225932	0.0908653	0.223573
GSM3428327	4.06635e-19	0.0157009	1.97443e-17	0.0929107	5.01601e-18	0.237604	0.0519085	0.127165	0.0679915	0.108501	0.131944	0.0678607	0.0256002	0.14947	0.0347526	0	0.119363	0.111	0	0.00649835	0.0137887	0.490065	0.0505202	0.0462511	0.0350907	0.0272938	8.61767e-19	0	0.0491546	0	0.0506986	0.0279683	0.0103837	0	0.0199567	0.195104	0.00828808	6.4205e-18	1.1153e-17	0	2.1711e-17	0.137708	0.0989327	0.0163821	0.0142454	0.101284	0	0.0767761	0.254588
GSM3428328	0.0305305	0.0122536	9.85827e-19	0.141131	0.00669941	0.172423	0.0530294	0.0962677	0.0699483	0.0854434	0.0921167	0.0827198	0.0242632	0.151289	0.0705271	0.0140761	0.173141	0.0783075	1.78308e-18	0.0103941	0.0209126	0.362052	0.0852353	0.116615	0.0692602	0	5.31624e-20	0	0.00379695	0.0249478	0.0455049	0.0203911	0.00858368	0.0206412	0.011719	0.100959	0.0403379	0.0125112	0.0171441	0.0120299	0	0.0465801	0.283944	0.0726034	0.0107573	0.134192	0.00467635	0.0721811	0.227063
GSM3428329	0.029731	0.028406	0	0.123228	8.15638e-19	0.27824	0.0476067	0.166978	0.0801876	0.099999	0.123415	0.0862229	0.0415058	0.156337	0.0354983	5.51939e-18	0.115551	0.0789754	0	2.30767e-19	0.0395128	0.27334	0.0201984	0.101051	0.088704	0	0.00423656	2.7505e-18	0.00453218	9.94738e-19	0.0539207	0.00799374	3.77773e-19	0.0168292	0.0196119	0.187397	0.0280101	2.69089e-19	0.0780925	0.0048878	1.38946e-19	0.0870799	0.0465113	0.0279724	0.0171422	0.127945	0	0.102759	0.262764
GSM3428330	0.00125031	0.00800299	1.38258e-18	0.0746036	3.11246e-18	0.089343	6.9773e-19	0.039772	0.0961021	0	0.100562	0.0230858	0.0180749	0.0552589	1.08499e-17	0.0399569	0.149907	0.033438	0.103065	1.14872e-18	0	0.337451	0.101119	2.57514e-19	0	0	0	0.0138599	1.81289e-18	0.0220939	0.0554486	0.0534562	0.00502481	0.0331068	1.1185e-19	0.272179	0.0384246	1.56739e-18	0	0	0	0.291883	0.246826	0.037965	4.32014e-20	0.0411485	0.00391976	0.106782	0.11635
GSM3428331	0	0.0217193	3.17579e-17	0.0758385	9.61474e-19	0.214399	0.0169578	0.132292	0.121356	0.034171	0.0665506	0.0569391	0.0352641	0.103848	0.0406751	2.27261e-17	0.136983	0.0751685	0.134	0	3.72886e-20	0.355384	0.0849701	0.0918601	1.3625e-18	0.0251142	0.00507742	9.60436e-18	1.26344e-18	0.0281595	0.0185997	0.0518212	0.00414833	0.0245276	0.013834	0.14375	0.037547	2.89932e-18	0	2.10313e-18	1.15319e-18	0.182997	0.311501	0.0484935	0.00609088	0.036424	0.00725895	0.0652312	0.152107
GSM3428332	3.68272e-18	1.87787e-19	3.86043e-17	0.0112689	0.111808	0	1.27844e-18	0	0.0136531	1.15771e-17	0.0511211	2.24863e-17	8.96859e-18	4.81935e-19	7.01075e-17	0.000538177	0.137218	0	0.133117	3.94583e-19	0	0.381921	0.0823646	0	1.48046e-17	7.76998e-18	1.5391e-18	0	0.0214307	0.0244411	0.0816262	0.059549	0.0181787	0.0850347	1.72204e-05	0.277138	0.0329997	0	0	2.01796e-20	5.14179e-17	0.411086	0.361795	0.0780832	0	2.78501e-18	0.0161172	0.153802	0
GSM3428333	0	0.0298491	4.65578e-18	0.0705775	0.0348706	0.206042	0.0290144	0.149079	0.0982207	0.076412	0.115347	0.0730493	0.0479241	0.0908203	0.0326993	0	0.139647	0.0880027	0.109132	0	0.0155974	0.360917	0.0722687	0.0755108	0.0660863	0.0225947	6.13096e-19	0.00724187	0.00950624	0	0.0489268	0.0957292	0.031145	0.0292555	0.0253597	0.13831	0.0254582	3.35083e-18	0.00793666	3.76152e-19	1.86339e-19	0.195049	0.161342	0.0623952	0.00792788	0.0651434	0.00178281	0.0620352	0.160876
GSM3428334	0	0.0465253	1.82628e-18	0.0685704	0	0.185271	0.00746551	0.108424	0.0640326	0.0371645	0	0.0439817	0.0285413	0.141162	0.0850847	0	0.0900039	0.106751	0.0288407	5.79159e-19	0.0403734	0.0754455	0.050063	0.110719	0.143021	0	0.0237636	0.0713119	0.00403744	0.0150762	0.0109731	0.0789018	0.0280874	0.0850286	0.0103293	0.367759	0.0192715	0.00107815	0	0.0057839	0.0222085	0.110728	0.185056	0.0754492	0.0067119	0.000788542	0.0137781	0.046751	0.180884
GSM3428335	0.0745178	7.43148e-19	1.81568e-17	0.156042	0.060685	0.182255	0	0.0429826	0.0123157	0.0701712	0.0472651	0.0698125	0.0409663	0.1779	0.110533	0	0.220402	0.0794278	0.00168956	0.071298	0	0.384798	0.0561617	0.0487843	0.126343	0	0	4.42204e-18	0.0536622	0.0025307	0.0406127	0.0191384	0	2.2518e-19	0.0265489	0.224841	0.0457414	0.0068425	0.025192	1.92252e-21	0	0.109628	0.188284	0.031245	0.00337517	0.127805	0.00232803	0.0554023	0.221652
GSM3428336	0.0565992	1.0511e-19	0	0.154044	0.00409553	0.124181	0	0.000508135	0	0.0487181	0.0657237	0.0404999	1.9464e-20	0.183547	0.0833985	0	0.168149	0.0586779	0.0226537	0.0520876	0.0332856	0.466642	0.0772577	0.0997101	0.0341209	1.20359e-17	0.000574029	0	0.0269339	0.0115879	0.10318	0.00762967	3.08198e-18	0.0119134	0.0176243	0.173582	0.0363756	0.0181548	0.00707941	0	0	0.103436	0.373547	0.083633	0	0.134022	1.93284e-18	0.0358066	0.191201
GSM3428337	0.0456335	0.0165667	0	0.163937	0.125711	0.147553	0	0.0411492	9.19381e-20	0.0487144	0.0588881	0.053147	0.00692364	0.195793	0.0732077	0.0061978	0.133685	0.091407	0.0304385	0.043479	0.00416071	0.372504	0.0625492	0.0398047	0.0268184	0	0	2.1855e-18	0.0271996	0.00867486	0.0517399	0.081261	0.0252135	0.0234785	0.0254005	0.183086	0.0267078	0.00851759	0.049928	0	0.00432862	0.135147	0.280591	0.0550619	0	0.144798	9.03737e-21	0.039124	0.23821
GSM3428338	0.0505019	1.56859e-19	0	0.119184	0.239574	0.0684129	4.58452e-19	0.0175644	0.00894615	0.0497079	2.35909e-19	0.0162974	0	0.187246	0.0624918	0	0.157148	0.0790886	0.0369711	0.0523801	1.79123e-18	0.429789	0.0943474	0.0834066	0.0625834	5.41576e-18	0.000550822	9.61045e-19	0.0462853	0.0471086	0.0577254	0.00735692	0.0101502	0.000369903	0.0208759	0.140391	0.0342963	0	0.0191412	0.0207131	5.39813e-18	0.108051	0.584384	0.122578	0.0067991	0.104702	0.00538397	0.0331974	0.203963
GSM3428339	0.054462	0.0283234	0	0.114097	0	0.231742	0.0670388	0.180369	0.188936	0.0592209	0.0411427	0.0868558	0.0197515	0.195179	0.066192	0.00620037	0.222094	0.0809275	0.0501798	0.0187946	0.0483253	0.249166	0.0998067	0.119645	0.0796447	0	0.00787224	0.0692086	0.0516921	0.0590892	0.0829892	0	0	2.7763e-19	0.0190347	0.116591	0.0430245	0	0.0130987	0	0	0.102971	0.28807	0.105627	0.0191695	0.0900191	0.00728415	0.0739424	0.151397
GSM3428340	0.0649785	0.0416144	1.23701e-17	0.143782	0.0148676	0.234368	0.0787588	0.153298	0.132356	0.0523841	0.0624751	0.086434	0	0.193195	0.069336	4.31176e-18	0.19986	0.0977423	0	0.0434125	0.0295134	0.196079	0.0745289	0.125987	0.0377902	3.91772e-18	0.00378443	6.46243e-19	0.0176707	0.029443	0.0358047	0.0132824	0	0.0305521	0.0194032	0.157151	0.00961967	0.00251236	0.0790433	1.60927e-18	0	0.10808	0.242461	0.0661777	0.00258128	0.1231	0.00356832	0.0536204	0.165137
GSM3428341	0.0892075	0.0366115	0	0.168628	1.86046e-18	0.212065	0.0714352	0.15411	0.154932	0.0515112	0.0393036	0.0804057	0	0.233198	0.0493858	1.12963e-18	0.195708	0.0383104	2.80033e-18	0.0510726	0.0372912	0.175678	0.072005	0.109044	0.0520759	0	0.013521	6.29049e-18	0.0135687	0.0684866	0.0948618	0.00686351	1.25123e-20	0.0579364	0.00501404	0.183641	0.0172608	0.02048	0.0643516	0.00425359	4.24486e-19	0.133685	0.50638	0.102112	0.00120952	0.105793	0.016146	0.0744906	0.125356
GSM3428342	0.0618271	0.0331013	1.23077e-18	0.153237	0.0254872	0.313325	0.0664682	0.206669	0.154354	0.0894877	0.0573582	0.0724697	0	0.186755	0.0666848	0.0169862	0.171958	0.100822	0	0.0213316	0.0408154	0.184622	0.0679565	0.123475	0.103482	0	0	0.0384649	0.0272052	0.0485333	0.0653282	0.0151747	0	0.008319	0.0152274	0.214684	0	0.00770831	0.0410095	0	7.37809e-18	0.0852736	0.247577	0.0599005	1.5363e-18	0.115717	0.00437094	0.0446402	0.208311
GSM3428343	0.0505451	0.00586538	0	0.0829911	0.343049	0.31378	0.0382051	0.211976	0.117021	0.0918223	0.0330542	0.0451327	0	0.18252	0.0296707	0.0436942	0.136399	0.102914	0.0347741	0.000300407	0.000763805	0.151664	0.114864	0.079603	0.120954	0	0.0214217	0	0.0205396	0.0744719	0.0391152	0	4.72633e-18	0.0242957	0.0207214	0.149014	0.0281286	0.0120591	0.00070989	0	0	0.0588152	0.504904	0.0658526	0.00819096	0.0743365	0.0235241	0.0346271	0.206866
GSM3428344	0.0728119	0.0410673	1.24722e-17	0.006436	2.50526e-17	0.22271	0.122974	0.176611	0.153608	0.0344609	0.104104	0.159371	0.0532494	0.0892897	0.108878	0	0.0830243	0.119683	0.0171569	0.0498795	0.0457302	0.0573427	0.0623931	0.0984866	0.0766514	2.32813e-19	0.00406756	0.0476015	0.0239502	0.0236429	0.0941349	0.0671821	0.025073	0.0634785	0	0.223256	0.0159576	8.13875e-18	0.14103	0.00221165	0	0.0793005	0.305947	0.0478614	0.00204239	5.69558e-18	0.00984977	0.0321413	0.0238444
GSM3428345	0.0626163	0.0362889	0	0.0435461	7.63848e-18	0.278826	0.0997816	0.207499	0.191582	0.0546439	0.0832916	0.143279	0.0448673	0.0997497	0.0979115	2.48486e-18	0.0774865	0.105059	0.0379537	0.0302237	0.0246561	9.943e-20	0.0793671	0.129229	0.117888	4.12581e-18	0.00494756	0.0454218	0.00442768	0.0270983	0.0196475	0.0859914	0.0437129	0.0105704	2.80763e-19	0.227467	0.0200651	6.16325e-18	0.112788	0	0	0.0760495	0.232715	0.0591124	0	0	0.0184278	0.0343779	0.0534478
GSM3428346	0.0565211	0.0399641	0	0.0699602	1.49646e-17	0.268366	0.128563	0.237054	0.207997	0.0487679	0.103799	0.142578	0.0432451	0.106036	0.0960375	9.5229e-19	0.091935	0.116636	0.00537549	0.0197839	0.0373123	0.0289908	0.0831459	0.103946	0.0834528	0	0	0.0447934	0.0128193	0.0209448	0.0686887	0.0798968	0.019944	0.041649	0.00178252	0.196158	0.0143896	0.0017328	0.191448	0	4.74083e-18	3.28319e-18	0.238521	0.0988103	8.01607e-18	0.0356066	0.00996667	0.0117201	0.0311713
GSM3428347	0.0684983	0.0159748	0	0.0690204	0.00172098	0.280351	0.0881573	0.179562	0.133788	0.032229	0.0984938	0.113504	0.0343903	0.0559097	0.0811585	0.0166523	0.094839	0.0993325	0.0399039	0.0199263	0.0337263	0	0.0563912	0.161412	0.148863	2.60549e-19	0.00158534	0.0737099	0.00191539	0.0232058	0.0375085	0.0734036	0.0304675	0.0258482	0.0209947	0.216806	0.0244938	0.0202989	0.105965	0	1.17111e-20	0.0330043	0.102376	0.0407002	0	0.0441503	0.0141857	0.068112	0.0638184
GSM3428348	0.070348	0.0397442	0	0.0649288	0	0.298162	0.126223	0.237068	0.214996	0.0361247	0.0800071	0.127908	0.0431743	0.0961145	0.0854529	4.79563e-19	0.0764832	0.109374	0.0220738	0.0235408	0.0201702	1.20363e-17	0.0707898	0.141859	0.114653	0	0.00582194	0.0649921	0.0039613	0.00925049	0.0561305	0.0736668	0.0313006	0.0178695	0.00202287	0.16231	0.0026771	0.00533209	0.177943	2.71051e-20	4.82817e-18	0.0277408	0.244358	0.0684458	2.10184e-18	0.0155526	0.0162971	0.000934896	0.0396386
GSM3428349	0.0990241	0.0389244	5.5334e-18	0.0406264	2.92434e-17	0.32569	0.143332	0.255702	0.239675	0.0803913	0.114194	0.163217	0.0740439	0.105595	0.0785164	0	0.08645	0.116158	0.00845653	0.0277237	0.0224201	0	0.0556083	0.089844	0.131821	0	8.15811e-19	0.0323932	1.34894e-18	0.0282121	0.0468962	0.00540835	0.0054083	0.00189358	4.90965e-20	0.286104	0.0121051	0	0.159856	0	1.20652e-17	0	0.233535	0.0795048	0	0.00920172	0.0123807	2.68084e-18	0.0516858
GSM3428350	0	3.68618e-19	0	1.44233e-17	0.176327	0.0920621	0	0	4.98281e-18	0	0.0597011	0	2.44828e-17	0.0267804	2.34949e-18	0.10364	0.00247275	0.0549534	0.258306	0	0	0.32821	0.0731773	1.44558e-18	0	0.0547159	4.52538e-18	0.0255304	1.33334e-17	1.47872e-19	0.0112374	0.122003	0.0439043	1.57451e-19	0.00419011	0.274469	0.0207031	0	2.38738e-17	0.00985699	3.06879e-19	0.396541	2.44743e-19	0.0279727	0	0	0	0.152712	0.0628646
GSM3428351	0.038912	0	0	0	0.190529	0.0891403	0	0.0193319	0.0152601	0.00774542	3.71779e-18	5.20177e-18	4.6236e-18	0.0407038	0	0	0	0.0240162	0.217979	0	3.09096e-18	0.342041	0.113657	0	0.0450331	0.0347	0	1.05429e-18	5.03255e-18	0.0251718	0.0197909	0.127343	0.0377836	0.0231711	0.0136975	0.268569	0.0498289	2.80471e-18	1.57991e-18	0.0144773	0	0.33614	0.322339	0.0563472	0.00700011	0	0.0057532	0.161439	0.0392225
GSM3428352	0.0472667	0.0125232	0	2.16137e-19	0.0327018	0.00291146	0	1.40942e-18	0.0130387	1.8295e-17	0.030724	3.72157e-19	2.68152e-17	0.0256668	0	0.00374563	4.65225e-19	0.0385504	0.261219	0.0205045	1.15717e-17	0.396336	0.0836431	1.95115e-17	2.26318e-18	0.0147513	2.38607e-19	0	0	0.0348327	0.0689972	0.139102	0.0432569	0.0368232	0.00789815	0.228198	0.0345331	0	3.21589e-18	0.00329087	0	0.438326	0.526433	0.0336901	0	8.14622e-18	0.00646349	0.172022	0.00570638
GSM3428353	0.0409978	0.0257761	0	0.00488499	0.104466	0.183223	0.0357663	0.148656	0.101961	0.0468776	0.0427523	0.030687	0.00666211	0.0904009	0	0	0.0572126	0.0462828	0.241176	0	0	0.324624	0.107555	0	0	0.0127543	0.00209696	0	2.28277e-17	0.0289725	0.0489275	0.115221	0.0452141	0.0482219	0.00902569	0.26656	0.0386618	0	0	3.36653e-18	6.93631e-18	0.287092	0.43169	0.0509945	0	0	0.00374921	0.103633	0.0977216
GSM3428354	0.0368201	0.0364882	0	0.0424908	0.0112028	0.23869	0.0195837	0.158983	0.0663576	0.078813	0.0687468	0.0199099	0.00590646	0.0922836	0	0.0314349	0.0521717	0.1072	0.121739	0	0.00836481	0.243231	0.0608078	0	0.0335103	0.00488169	0.0068931	0	1.44602e-18	0.0111014	0.054647	0.105096	0.0382512	0.0255632	0.00575909	0.242718	0.0185184	0	2.39501e-18	0.00214259	0.0164367	0.120971	6.40204e-18	0.0288196	3.46328e-19	0.0336803	0.00215395	0.123241	0.178935
GSM3428355	0.031876	0.0252012	5.2334e-18	0.0757664	0.05553	0.255009	0.00999914	0.152134	0.0653869	0.0901274	0.105391	0.0391687	0.00510472	0.11027	1.12377e-20	0.0389582	0.0646257	0.115172	0.0876151	1.89616e-18	1.04059e-18	0.161203	0.0557231	0	0.0370625	0.0483443	0.00571383	0	0	0.0110001	0.0457273	0.103754	0.0455049	0.0104202	0.0163926	0.233166	0.0238922	3.8141e-18	2.68902e-18	0.00212602	0.0335646	0.150194	0.034778	0.0161719	1.57873e-18	0.0695253	0	0.0939634	0.189929
GSM3428356	0.0487308	0.036774	1.40497e-17	0.0522094	0.0489851	0.21954	7.46387e-19	0.131436	0.0545773	0.0901328	0.0682394	0.0220172	0.00271989	0.0854105	0	0.018872	0.0615052	0.0938606	0.08996	2.24012e-19	0.0117255	0.242108	0.0584132	0	0.063179	1.63452e-21	0.00657681	0.0199737	9.61807e-19	0.00879437	0.0530868	0.0966003	0.0516418	0.0118685	0.00896359	0.316769	0.0380573	0	0	0.0150826	0.0244149	0.0969773	0.00902748	0.0496507	9.95146e-18	0.0345566	0	0.136392	0.170956
GSM3428357	0.00754325	0.0491031	0	0	0.0454772	0.161228	5.41301e-18	0.0644852	0.0259596	0.0493539	0.0683343	0	0	0.0846725	4.51397e-18	0.0685131	0	0.0667149	0.182205	0	0	0.327934	0.0687056	0	2.0181e-18	0.0503518	0	2.31782e-18	2.21556e-18	0.00917575	0.05173	0.121381	0.04127	1.72346e-18	0.0155695	0.267521	0.0337753	0	1.52461e-19	0	0.0205462	0.291398	0	0.00909352	2.93359e-19	0.00131108	3.87305e-20	0.14851	0.205708
GSM3428358	0.0419948	0.0168512	9.58772e-18	0.0479856	1.64058e-17	0.248035	0.0740848	0.182809	0.0859293	0.0717142	0.0760986	0.139968	0.091175	0.122087	0.071275	0	0.0934688	0.113229	0.0180553	0.0230305	0.0559748	0.118784	0.028122	0.0778009	0.0598831	0	0.0054284	0.00983151	0	0	0.0702121	0.0917699	0.0497339	0.0722732	1.16646e-19	0.175058	0.0189403	0	0.083408	0	0.0187599	0.0337996	0.244278	0.0643861	0.00609752	0.00792439	0.00375454	0.0337297	0.0958946
GSM3428359	0.0194036	0.0204492	2.99901e-18	0.0646556	0.050471	0.226342	0.0980229	0.178881	0.124868	0.0931652	0.0307685	0.125373	0.0752373	0.136968	0.0957539	0.00965751	0.133991	0.0947395	0	0.0270663	0.0378487	0.182513	0.0736141	0.095962	0.0784488	0	0.015007	0.017614	0.0472163	0.0353464	0.0636358	0.0763073	0.0393524	0.0355336	0	0.136433	0.0207736	0	0.123298	0.0147098	1.52854e-18	0.0999872	0.410287	0.102392	0.00377958	0.0231916	0.00707537	0.0260466	0.123939
GSM3428360	0.00352276	0.0368813	7.46936e-19	0.0984188	0.0261266	0.247141	0.0505132	0.164639	0.0799469	0.084026	0.0664719	0.0971045	0.0564235	0.0930633	0.056467	0.00945417	0.0970454	0.089235	0	8.33612e-20	0.0457221	0.140077	0.0452069	0.116689	0.0619137	4.83594e-18	0.0115196	0.023001	0.00249699	0.0211542	0.0515093	0.0636871	0.0325811	0.0367275	0.0132603	0.182099	0.0198791	0	0.0332041	0	0.0564769	0.0816607	0.177513	0.0799821	0.00450851	0.0571326	0.00229353	0.0675206	0.140425
GSM3428361	0.0220978	0.0286829	0	0.0749497	0.134447	0.121023	6.88049e-21	0.0398031	0.0828554	0.0537152	0.0846563	0.0564141	1.97456e-18	0.041645	0.0382341	0.0277297	0.0733467	0.0552622	0.0630674	1.6927e-18	5.86098e-18	0.312054	0.0968542	0.00682961	0.0285583	0.0244291	0.00531019	0	0	0.0185649	0	0.0734483	0.0259426	0.0401562	1.07008e-20	0.167919	0.0411616	0	1.34843e-19	0	1.38603e-18	0.20323	0.237426	0.02924	0.0295615	0.0462781	0.0112699	0.126558	0.126935
GSM3428362	0.00855265	0.0146953	1.44468e-17	0.0731348	0.0611795	0.118786	0	0.0463246	0.0281122	0.0185382	0.0417657	0.0374046	0	0.0914585	0.034095	0.0271546	0.0925531	0.0558531	0.122241	1.18008e-18	0.0368563	0.383025	0.0632168	0.0534714	0.051809	0.0252984	1.40005e-20	0	0.00480271	0.0156618	0.0586138	0.105969	0.0287315	0.0286466	0.0133675	0.0912747	0.0350799	3.05844e-18	0.0191038	0	0	0.133206	0.213729	0.0449273	1.10335e-18	0.0684605	0.00426318	0.13141	0.113707
GSM3428363	9.43871e-22	0.0144126	0	0.0797088	0.150295	0.114133	3.45075e-18	0.0555024	0.044898	0.00474793	0.0397008	0.0371703	0	0.101536	0.026572	0.0602702	0.0632564	0.0595211	0.125735	4.92368e-18	0.0343102	0.269346	0.0554615	0.0369095	0.0451754	0.0319698	0.00472298	1.88418e-18	0	0.0216421	0.0563566	0.0899816	0.0195082	0.0324419	0.0129658	0.0657189	0.0395913	0.00218087	0.0230712	5.67153e-19	1.68114e-19	0.150189	0.226716	0.0414539	3.94395e-18	0.0737914	0.00533781	0.149373	0.150115
GSM3428364	0.0222726	0.0297312	4.99838e-18	0.139337	0.0729639	0.19233	0.0189259	0.107065	0.0745714	0.0208889	0.0403759	0.0503393	0.00887924	0.129816	0.0261968	0	0.116677	0.0704072	0.119723	0	0.0347187	0.278702	0.0510109	0.0590797	0.043551	0.0317404	0.00579113	0	6.61606e-18	0.0137499	0.0773848	0.0951209	0.0281585	0.00487927	0.0146944	0.113137	0.0258728	0.00739029	8.69329e-20	0.00398281	0	0.173145	0.214018	0.0457414	5.03206e-18	0.100221	0.0024911	0.128746	0.172883
GSM3428365	0.0115238	0.0117915	7.10171e-19	0.112011	0.088716	0.233707	0.00219556	0.107122	0.0337857	0.0276302	0.043249	0.0624369	0.0394996	0.133637	0.0419199	0.0663581	0.120791	0.0761827	0.132212	3.02004e-19	0.0228978	0.289763	0.0469759	0.0857996	0.101222	0.0387814	0.00171949	0	4.21957e-19	0.0115651	0.0491772	0.0877396	0.0346118	0.00845208	0.0265869	0.085105	0.0314688	0	0	0.00111583	2.52603e-19	0.186179	0.0411038	0.0232055	0.00416781	0.0871458	0.000318822	0.11613	0.204435
GSM3428366	0.0878321	0.0100967	0	0.117999	3.42736e-18	0.263577	0.0399867	0.172483	0.147938	0.141458	0.0164781	0.078499	0.0539498	0.197704	0.0822168	1.36457e-17	0.188841	0.0989072	6.47788e-19	0.0542345	0	0.27432	0.063893	0.010679	0.0300599	0	0.0124595	0.041789	0.0442404	0.0212207	0.018147	9.56771e-21	0.012728	6.89653e-19	0	0.202237	0.0203275	0.0024453	0.0367486	0.018694	0	0.0763983	0.376318	0.0752975	7.76702e-20	0.0835928	0.00165557	0.029427	0.195413
GSM3428367	0.0706976	0.0199655	2.64556e-18	0.120132	2.38274e-17	0.175584	0.0155856	0.106666	0.0735179	0.0761165	0.0258167	0.0862863	0.0569673	0.192932	0.0869282	6.10958e-18	0.159489	0.0581362	0.0110628	0.0551243	0.0465372	0.265376	0.0816938	0.0466631	0	2.3614e-18	0.0160301	0.0518853	0.0318382	0.0310363	0.0760893	0.0138236	0.0115256	0.0414813	0	0.124813	0.0227194	0	0.125874	3.40912e-18	0	0.0985721	0.437657	0.0800834	1.61073e-17	0.0680127	0.00929016	0.0531759	0.175151
GSM3428368	0.084086	0.0234425	2.72336e-18	0.235029	2.35913e-17	0.30031	0.0505396	0.212467	0.12763	0.122724	0.0388927	0.068241	0.0630627	0.194943	0.057997	0	0.163522	0.116104	0.0191633	0.0293843	0.0314511	0.139306	0.0531205	0.00479228	0.0706431	6.29304e-19	0.00802919	0.00434531	0.0149407	0.0111325	0.0577428	0.00822303	0.0120309	0	0	0.117945	0.0149558	0.0590791	0.110014	0.003029	0	0.0497383	0.271252	0.0577239	0	0.178319	0.0073887	0.0371768	0.218325
GSM3428369	0.0569292	0.0414848	8.56557e-18	0.172928	7.75296e-18	0.280767	0.0470463	0.179859	0.101166	0.0901092	0.0739338	0.0650307	0.0463779	0.140003	0.0714426	0.0203592	0.12171	0.117682	0.0222421	0.041693	0.0272944	0.22044	0.0557077	0.0389536	0.0578182	8.33477e-19	0.00175667	1.93311e-18	0.0427936	0.0102839	0.0627147	0.0254286	0.0214008	1.12706e-18	0	0.210091	0.0144478	0.0227692	0.078126	0.00973572	9.4946e-19	0.0470369	0.0500522	0.0481539	4.86458e-18	0.140356	0.00535393	0.0480039	0.171962
GSM3428370	0.0487686	0.0155988	0	8.36548e-19	0	0.0816612	0	0.0465931	0.103322	0	0.0577497	0.0589346	0.0235998	0.0386915	0.0304034	0.0527875	0.0390792	0.0509692	0.0625178	4.39281e-19	0.0524779	0.352707	0.0540034	0.0387408	0.0462836	0	0	7.73258e-20	5.04283e-19	0.0366289	0.108496	0.0735149	0.0230879	0.0471967	0.00689268	0.26649	0.0391006	2.4286e-17	7.75318e-18	0.00156231	0.0218307	0.248058	0.213685	0.105502	0.00837206	1.06303e-17	0.00239864	0.173202	0
GSM3428371	0.028559	0.0317533	1.3245e-17	1.79993e-18	3.89996e-17	0.131932	0.0216774	0.0936273	0.0966373	0.0219335	0.0999619	0.0473677	4.5582e-20	0.0346572	0.0277836	0.0534014	0.0340678	0.0705569	0.0406621	3.59971e-18	0.0302667	0.369521	0.0423493	0.0603451	0.0303967	0	9.21782e-19	1.7205e-17	0	0.00701814	0.0813719	0.11928	0.044812	0.0306641	0.0102246	0.261791	0.0213502	2.54172e-17	0.0373616	0	0.00238501	0.171747	0.0774066	0.10155	0	1.34678e-17	0	0.157411	0.0360615
GSM3428372	0.0194407	0.0527114	0	0	2.47247e-17	0.097504	0.0270547	0.0796536	0.0966347	0.0252619	0.0618029	0.0654759	0.0172886	0.0393462	0.0346143	0.0100105	0.0175115	0.0681557	0.079208	0.0059241	0.0463909	0.379243	0.0677615	0.00567601	0.0532273	0	0.00188743	1.83893e-17	0	0.0177392	0.116878	0.107396	0.0368177	0.0259457	0	0.206402	0.0107798	1.25992e-17	0.0394485	0	1.34221e-18	0.205261	0.156746	0.0968515	0	1.73756e-17	0.000526258	0.149825	0.019145
GSM3428373	0.0311247	0.0629707	1.86297e-17	0	0	0.120418	0.0312198	0.0750063	0.102536	0	0.12034	0.0661575	1.43469e-19	0.00958266	0.04905	0.0226983	0.0418749	0.0718359	0.0766152	0.0130178	0.0373024	0.407845	0.0490166	0.0293402	0.0769113	0.0203806	3.68973e-19	0	0	0	0.106971	0.120599	0.0369221	0.0273904	0.0133832	0.199685	0.0194639	0	0.0351755	0	0.00364756	0.14037	0.0898356	0.0913686	0	0	0	0.149895	0.014656
GSM3428374	0.0818741	0.0242187	0	0.131679	3.7952e-18	0.24969	0.057645	0.165289	0.10532	0.053711	0.0820426	0.129504	0.0931342	0.147679	0.115111	5.00133e-20	0.117738	0.134058	0.0319162	0.0502881	0.002385	0.169978	0.011801	0.024225	0.0188836	0	0.00883112	0.0691548	0.00117162	0	0.00824716	0.0227623	0.0104465	0.0033943	0.00982098	0.143196	0.0343257	0.0254717	0.0896086	0	2.91745e-18	0.0689565	0.064523	0.0200201	2.47463e-19	0.117191	0.0126605	0.0525095	0.160789
GSM3428375	0.0832637	0.0162533	0	0.180782	0.0632166	0.261518	0.0715863	0.205563	0.093636	0.0741514	0.058909	0.136262	0.0828406	0.143156	0.118521	0.000750189	0.175793	0.1037	0.00621565	0.0352382	0.0496089	0.0713225	0.0808822	0	0.11885	0	0.03214	0.00631923	0.00365969	0.0359436	0.0528731	1.8384e-19	0	0.0309229	0.00907101	0.0192446	0.0289037	0.056171	0.106057	0	4.65179e-18	0.000463803	0.338119	0.0836429	7.04676e-20	0.121737	0.0132612	0.0852343	0.121729
GSM3428376	0.0744018	0.0253748	0	0.202919	9.70126e-18	0.297049	0.0724371	0.209629	0.0629117	0.0903181	0.068385	0.140357	0.0904568	0.161812	0.11747	0	0.135212	0.11578	0	0.030008	0.0259073	0.0557847	0.0419234	0.00267523	0.0746973	6.61839e-18	0.0158772	1.06564e-18	0.00387978	0.0285866	0.0117616	0.0332627	0.0216112	0.026553	0	0.0385436	0.0192103	0.0619746	0.0800518	6.60362e-19	0	0	0.198486	0.0441564	3.03624e-18	0.159273	0.0118548	0.0662257	0.194972
GSM3428377	0.00615959	0.0369454	9.56022e-19	0.149205	0.10534	0.21353	0.0378399	0.11005	0.0501188	0.0224385	0	0.150857	0.131178	0.182283	0.0769514	0.00947115	0.152075	0.0868933	0.0518475	0.021492	0.0201707	0.20145	0.0480515	8.93833e-19	0	0.0341054	0.0160588	0.00638286	0.0589608	0.00689553	0.0582644	0.0783197	0.0378733	0.0568905	0.0194215	0.259719	0.0298309	0.00263589	0	1.20234e-18	0	0.197567	0.296528	0.0766198	0	0.131052	4.09577e-19	0	0.165093
GSM3428378	0.0498463	0.0518115	0	0.227789	0.0101251	0.282317	0.0546231	0.200799	0.0786296	0.0304524	0.00728721	0.207413	0.179657	0.225885	0.121889	5.78089e-19	0.149883	0.0795575	0.0393185	0.0715201	0.00941496	0.10453	0.0425369	9.61061e-18	0.0551486	0.0246896	0.0175829	0.0844213	0.0692417	0.038731	0.0695827	0.0451056	0.0153154	0.0622484	0.0409416	0.133329	0.0331299	0.0433109	0.131964	0.00576364	0	0.15491	0.381204	0.013744	3.6275e-20	0.162103	0.00841296	3.70738e-18	0.148428
GSM3428379	0.0209914	0.0405732	0	0.184139	0.0620416	0.279065	0.0589588	0.174714	0.0470944	0.100644	0.0191935	0.15216	0.13331	0.215438	0.0636954	5.92142e-20	0.132737	0.106232	0.0593326	0.00646464	0.0102446	0.1758	0.0364018	0.0164545	0.0257441	0.0262701	0.0266629	2.44427e-18	0.0246396	0.0223415	0.0476857	0.109027	0.0528834	0.0208986	0.0155517	0.233374	0.0164951	0.0148935	0.034921	0	0.00610075	0.148275	0.23652	0.0547494	0	0.146668	0	0.00502089	0.20329
GSM3428380	0.0447643	0.0420868	3.31911e-18	0.231879	0.103815	0.249497	0.066339	0.17264	0.0450701	0.108013	1.49188e-19	0.178462	0.138061	0.26899	0.111904	0.0129452	0.16435	0.120821	0.0499318	0.014396	0.022834	0.053521	0.0248408	0.00383598	0.0710476	0.0129265	0.0244726	0	0.0248712	0.0228735	0.0440709	0.097653	0.0530356	0.0482153	0.0139255	0.144805	0.0190385	0.0576734	0.112803	0.00241358	0	0.0853222	0.267007	0.0782924	0.00252101	0.170391	3.93979e-19	1.32515e-18	0.243105
GSM3428381	0.0290871	0.0561123	4.26515e-18	0.19503	0.0538957	0.30017	0.0448434	0.175024	0.00880603	0.103151	0.0275667	0.179475	0.151878	0.25538	0.088622	0	0.143462	0.125117	0.0365021	0.0158654	0.0220049	0.0422334	2.57885e-19	0.0352755	0.0662999	0.0299756	0.0158042	0	0.0289686	0.0189376	0.048082	0.0913541	0.0468106	0.0241109	0.0222084	0.202224	0.0133381	0.0268803	0.0989884	0	0.0115994	0.0795064	0.156676	0.0350803	0.00379485	0.139846	0	9.33607e-18	0.267533
GSM3428382	0.0482419	0.0552956	9.66459e-18	0.178285	0.0873134	0.311127	0.0455042	0.177577	0.090976	0.10415	0	0.175192	0.164984	0.249262	0.109792	0	0.168673	0.101234	0.0322911	0.0360293	0.0138001	0.14109	0.050307	0.0880974	0.0823321	0.0133771	0.0227307	0.0242745	0.0417498	0.0310102	0.0561658	0.0764184	0.0443929	0.0478728	0.0150418	0.120363	0.0347584	0.0145837	0.110469	0.0153685	0	0.113143	0.2645	0.0877821	0.011489	0.127397	0.00419127	6.85403e-18	0.215847
GSM3428383	1.63817e-18	0.00872107	1.16511e-17	0.0823709	0.0243856	0.200192	0.0301722	0.106902	0.0625203	0.0460869	0.0385829	0.0637098	0.010791	0.121283	0.0404665	0.0146681	0.120587	0.0832936	8.76997e-20	0.0359494	0.0419461	0.447602	0.0684267	0.0362815	0.0785001	0	0	0.0111588	0.0867063	0.0154668	0.0858178	0	0	0.0336399	0.0235678	0.230255	0.0172673	5.33271e-18	0.0305371	0	1.93923e-17	0.0256422	0.209118	0.0860082	5.86585e-20	0.0763322	0.00211757	0.0683037	0.156636
GSM3428384	0	0.0314507	1.19602e-17	0.116701	1.07222e-18	0.176032	0.0642606	0.114764	0.0185582	0.0423908	0.054152	0.0834616	0.00662626	0.129638	0.0543551	3.11496e-18	0.106102	0.112099	0.0215458	0.0168199	0.0389988	0.445858	0.0637246	0	0.0330746	0	1.51012e-21	0	0.0697444	0	0.0895338	0.021553	0.00946749	0.0174962	0.0206546	0.198825	0.0204285	3.13668e-19	0.0230304	2.03789e-19	8.37779e-18	0.107709	0.222691	0.0832748	5.45153e-19	0.117069	7.23076e-19	0.0249501	0.175025
GSM3428385	0	0	0	0.136267	0.0820083	0.163062	0.0834669	0.127959	0.0815575	0.087534	0.0134628	0.0268298	3.46595e-20	0.160004	0.0531152	0.0169211	0.156792	0.0489126	0.0207834	6.17706e-18	0.0414318	0.300772	0.0961323	0.0117585	0.0232786	0	0.0120473	0	0.0282043	0.0435233	0.115085	0.0172083	0	0.0467661	0.0112898	0.193051	0.018585	0.0226556	0.0508162	0	0	0.108742	0.525173	0.14155	0	0.118818	0.00653862	0.08985	0.180134
GSM3428386	0.0146831	0.0186965	0	0.0769884	0.130908	0.135281	0.0528713	0.101072	0.037461	0.045265	9.53118e-20	0.0349639	0	0.158994	0.0391065	0.0140299	0.152105	0.072044	0.0527787	0.000742144	0.00416143	0.368493	0.0893933	0.0162189	0.0252397	0	0.0122879	1.88431e-18	0.0472726	0.0432532	0.051214	0.0368092	0.00885487	0.0667889	0.0196508	0.198273	0.0273177	8.28087e-18	0.0492622	0.0185812	0	0.150654	0.487057	0.11478	0.00370494	0.0611905	2.55018e-18	0.0491361	0.229256
GSM3428387	1.68094e-18	0.0200247	9.59174e-18	0.120876	0.0474272	0.218345	0.0583095	0.147964	0.0562231	0.101644	0.0627241	0.0673543	0.00891873	0.15528	0.0849146	7.773e-19	0.11939	0.0858349	2.24212e-19	0.0254879	0.0264173	0.247732	0.0446892	0.0145487	0.0300235	0	0.00958024	0.0297325	0.0409724	0.0185373	0.0818738	0.0318154	0.0114455	1.0842e-19	0.0145582	0.240728	0.002475	0.00307304	0.0546906	0	0	0.0818264	0.319981	0.0699242	0.00247085	0.115341	0	0.0822389	0.232747
GSM3428388	3.95344e-18	0.0294494	6.26764e-18	0.176889	0.0404206	0.267066	0.0477764	0.172185	0.124359	0.120195	0.0948273	0.134657	0.0704447	0.148281	0.063763	0	0.203244	0.115369	0	4.02728e-20	0.0102751	0.297077	0.0597294	0.0298548	0.0688755	0	0	0.0146269	0.0628077	0.00936533	0.0849065	8.92266e-18	0	0.000269807	0.0201939	0.148562	0.0146089	0.013276	0.0379777	5.31298e-19	8.57014e-18	0.103471	0.103173	0.0594603	0.00778117	0.151442	0.00469744	0.0296655	0.186794
GSM3428389	0	0.0271432	3.99697e-19	0.212177	0.0322652	0.326072	0.081518	0.219095	0.128603	0.0921882	0.109614	0.160547	0.100099	0.174523	0.0884286	0.0122095	0.237838	0.131466	4.02482e-19	0.0160919	0.0122665	0.172377	0.0717149	0.0734015	0.06858	1.04257e-18	0.013674	0.0312299	0.00885338	0.0195619	0.0650464	0.0156784	0	0	0.0138865	0.0576397	0.00670905	0.0386547	0.111017	0	1.32668e-17	0.0649318	0.235462	0.0380591	0	0.160036	0.0028285	0.0429541	0.222322
GSM3428390	0	0.0225424	0	0.203222	0	0.285806	0.0717555	0.19939	0.132104	0.0900899	0.0804078	0.137344	0.073698	0.191979	0.102349	0.00914392	0.178519	0.103355	1.01081e-18	0.0277255	0.0251551	0.204476	0.0659047	0.0759921	0.0625374	0	0.0191007	0.0447352	0.0312996	0.0222561	0.0767078	0	2.02997e-20	1.93668e-18	0.0161065	0.194224	0.00772087	0.044493	0.0692757	0	8.5775e-18	0.0855509	0.210031	0.0751331	0.00587042	0.159606	0	0.0326421	0.218177
GSM3428391	5.8355e-20	0.010414	0	0.176086	0.0798428	0.208872	0.0978436	0.18953	0.111564	0.0727194	0.0411232	0.126071	0.0325315	0.244171	0.116962	4.23073e-19	0.208275	0.0747342	3.0694e-18	0.0108272	0.0297208	0.248589	0.0898711	0.0877777	0.0528166	0	0.018027	0.0342674	0.0287122	0.0272377	0.0713429	4.23226e-18	3.49748e-19	5.97473e-19	0.000708693	0.0605473	0.00477883	0.0389306	0.0595474	0	7.55783e-18	0.0471721	0.474905	0.119244	0.00548091	0.145952	0.00308063	0.0268957	0.253067
GSM3428392	7.41399e-19	0.0179684	6.81186e-18	0.171334	0.0209249	0.298533	0.0950159	0.214653	0.145193	0.101742	0.0845132	0.130016	0.082479	0.219789	0.0986147	0	0.221497	0.101442	0	0.0237775	0.0243054	0.268134	0.0617376	0.0754553	0.0479621	0	0.029042	0.0609873	0.0222884	0.012759	0.0602672	0.0175753	0.0019063	0	0.00718145	0.130646	0	0.0101877	0.076587	0	0	0.0617386	0.259531	0.0961343	0.00714014	0.147026	0	0.0206067	0.248204
GSM3428393	0.0307187	0.0051892	0	0.155319	0	0.181755	0.0632808	0.127366	0.0885815	0.063022	0.0549369	0.0974548	0.0358033	0.19813	0.0895447	0.0359303	0.180565	0.071361	4.69992e-20	0.0227217	0.00630224	0.329769	0.0765603	0.107189	0.103243	0	0.0143842	0.0237877	0.0380365	0.0240922	0.0546414	0.0287168	0.0239626	0.0111348	0.0118937	0.160692	0.0136396	0.0174304	0.0411692	0.0108319	4.47579e-18	0.0892106	0.225727	0.088399	0.000400833	0.122822	0.00099014	0.0290205	0.219845
GSM3428394	0.0370526	0.012966	9.5825e-18	7.92503e-18	0.0399448	0.117802	0	0.0267205	0.012635	0.00281575	0.0705524	0	0	0.0176621	2.79305e-18	3.8708e-20	0	0.0748618	0.207743	1.39036e-18	0.0136779	0.391313	0.069414	0.0367307	0	0.0673399	0.00450342	0.042187	0.00604735	0.00929928	0.0473752	0.0876994	0.024057	0.0431919	0.0384451	0.230152	0.0406677	0	7.59441e-19	0	0.0183397	0.268244	0.233862	0.025997	0.00708148	7.31951e-18	0.00511775	0.115974	0.147062
GSM3428395	0.045459	0.0164147	2.83786e-17	0	0	0.0863037	0	0.0301259	0.0459681	2.53626e-18	0.0852301	0.00529285	0	0.0073012	9.71468e-18	0	0	0.0466476	0.199141	0	0.00227341	0.444537	0.0846293	0.01042	0	0.0922064	0.00747704	0	1.92735e-18	0	0.0547293	0.103887	0.0151853	0.0706867	0.0285271	0.220668	0.0317254	7.20137e-19	0	2.91358e-19	0.00484916	0.295851	0.176259	0.0489714	6.03014e-18	6.99871e-18	0.00732825	0.104046	0.0788258
GSM3428396	0.0422789	0.0259171	2.4492e-17	1.51136e-18	0.0578439	0.148597	0	0.0715971	0.0346588	1.66078e-18	0.0194275	1.88526e-19	1.03344e-19	0.0856658	0	5.76907e-19	7.70009e-18	0.0523172	0.231525	1.76045e-18	0.0245082	0.321035	0.0740669	7.06374e-18	0.0570188	0.082671	0.00538866	0	0.00963609	0.0169372	0.0525402	0.089023	0.0175208	0.0334304	0.0361537	0.223404	0.0364658	1.24937e-17	0	0.0208688	0.0156903	0.253177	0.234722	0.0513176	0	1.69735e-17	0.00200663	0.0936412	0.152901
GSM3428397	0.0487586	0.013176	1.32548e-17	0	0.0121083	0.161143	0.0148914	0.0967023	0.0705215	0.0128411	0.0262306	0.0160669	0.0125706	0.088364	0.00196459	0.0181985	0	0.0632211	0.197702	1.48448e-17	0.0203613	0.310219	0.0684225	0	0.0658634	0.0826924	0.00933596	1.37457e-17	6.33484e-18	0.0153485	0.0570951	0.0731282	0.0224673	0.0333423	0.0301796	0.211646	0.0400063	7.19105e-18	0	0.0143645	0.0265681	0.297032	0.217454	0.0387968	0	1.34814e-17	0.00580576	0.104148	0.141182
GSM3428398	0.0470338	0.0224981	2.46193e-17	6.48056e-19	0.0165642	0.160913	0.00686361	0.099524	0.105368	0	0.0341179	8.95858e-19	0	0.0762747	0.0152996	0.0339038	0	0.0666062	0.221259	3.47997e-19	0.000470203	0.32864	0.0727723	0.0250374	0.0576175	0.0666897	0.00556953	9.73917e-18	2.91982e-18	0.0201368	0.0530613	0.117823	0.0318352	0.0407018	0.0322146	0.235997	0.0472061	0	3.29805e-17	0.0052365	0.0140633	0.267327	0.232123	0.0418249	0	1.89916e-17	0	0.0923757	0.138613
GSM3428399	0.0388667	0.0187781	2.25606e-17	2.61671e-18	0	0.159901	0	0.053896	0.0411979	1.85742e-19	0.0646222	0	0	0.0174915	0	0.044816	0	0.0668742	0.209441	0	0.0338872	0.350819	0.0709025	0	0.0447872	0.0761694	9.15148e-20	0.0127778	1.23911e-17	0.0152834	0.0642488	0.096917	0.0293183	0.0487431	0.0388986	0.221032	0.0338352	2.10318e-17	1.02591e-17	0.000768789	0.0345081	0.281278	0.17362	0.0123041	1.35991e-18	3.25249e-17	0.00359262	0.122356	0.113681
GSM3428400	0.0472203	0.0181227	1.93576e-17	0.0790989	0.0591167	0.217057	0	0.119368	0.0630692	0.0740513	0.0678887	0.113903	0.073485	0.172562	0.00347989	5.54745e-20	0.0853162	0.0988529	0.0690345	0	0.0137195	0.335837	0.0370685	0.0762809	0.0707551	0	0.00591403	0	6.81207e-19	0	0.0465249	0.0462314	0.0162715	0.0138005	0.0190607	0.18467	0.0376518	5.93054e-18	0	1.05887e-18	0	0.0699849	0.153291	0.0362694	0	0.067172	0	0.0787832	0.210539
GSM3428401	0.0548213	0.0153906	3.68055e-17	0.12277	7.58153e-19	0.196286	0.0115845	0.121478	0.0527374	0.049961	0.0449927	0.13328	0.0651525	0.235093	0.0252698	5.61298e-18	0.136277	0.0990123	0.0252962	0.0501463	0	0.258519	0.0963729	0.0665719	0.0294484	0	0.00893683	3.06133e-18	0.0553798	0.0115565	0.0156787	0.0298617	0.0113693	0.0570639	0.0151709	0.17575	0.0407905	6.1939e-19	5.07472e-18	2.20399e-19	4.465e-19	0.12145	0.313235	0.0697064	0.00249846	0.0851334	0.0137674	0.0358237	0.224918
GSM3428402	0.096592	0.022667	1.38273e-17	0.10119	0.0775493	0.174333	0.0111723	0.119858	0.0587635	0.0482819	0.0368905	0.122166	0.0820281	0.225196	0.021741	0.00687813	0.0760582	0.0779432	0.0572252	0.0220611	0.0141592	0.361904	0.0851357	0.0932864	0.0811058	1.01748e-20	0	0.0233123	0.0252653	0.0219223	0.0429947	0.0626048	0.0262407	0.0333071	0.0261742	0.126043	0.0301845	0	0.0234728	0.0124013	0	0.135001	0.283815	0.0996807	3.8002e-19	0.101284	2.12194e-19	0.036259	0.22074
GSM3428403	0.076029	0.0292817	7.12276e-18	0.12888	0.072822	0.263372	0.00280276	0.171632	0.0629959	0.0768425	0.0404213	0.144214	0.0974486	0.274158	0.0603433	1.16445e-18	0.0940944	0.117707	0.0189886	0.0252732	0.010823	0.201898	0.0739613	0.0300923	0.0432106	0	0.00229402	0	0.0301716	0.0289425	0.0190409	0.052122	0.0224303	0.0465184	0.0219048	0.125699	0.0328331	0.01275	0.0586548	0.00380288	3.21354e-18	0.0665348	0.377895	0.0534442	0	0.112434	0	0.0301087	0.276114
GSM3428404	0.0147817	0.0377724	4.83295e-19	0.147294	2.43824e-17	0.228608	0.068572	0.118668	0.105607	2.33717e-18	0.0750306	0.0469222	4.67679e-19	0.0915191	0.0574271	0.000305775	0.161107	0.104983	0	0.0165119	0.012467	0.242449	0.0941634	0.0630047	0.0893465	0	7.00395e-05	0.0424469	0.0295536	0.0267941	0.0694133	0.00308301	0	0.0345277	0.0173976	0.277546	0.031542	0.0132546	0.0376776	0.00403668	0	0.0994696	0.160894	0.0295017	1.93387e-18	0.132869	0	0.0263939	0.167675
GSM3428405	0.0539502	0.0262844	2.21807e-17	0.0617198	0.0666321	0.0525649	4.53362e-19	0.00373726	2.03613e-18	3.94407e-18	0.0506762	0.06627	0.0196088	0.0383671	0	0.0358985	0.0883284	0.0600038	0	0.0148267	0.0943016	0.213412	0.0605805	0.13095	0.0937686	4.04849e-18	0.0196615	0.0736745	0.00507775	0.0339089	0.111957	0.014019	0	0.0577396	0	0.307071	0.0335504	2.44439e-18	3.6663e-18	0.0120887	0.0235983	0.0418027	0.197012	0.104402	0.00917949	0.0542986	0.0120705	0.115448	0.0262101
GSM3428406	0	0.0280953	0	0.177336	1.95983e-17	0.225623	0.121921	0.16336	0.0971949	0.0392748	0.0698175	0.0805709	0.00577188	0.14476	0.081158	3.35832e-18	0.16098	0.0956371	0.0224697	0.0151868	0.0604457	0.166233	0.0478833	0.0172504	0.0409878	0	0.00613675	0.00974178	0.0227265	0	0.122393	0.0321848	0.00124983	0	8.97716e-20	0.274885	0.0057178	0.0238081	0.106699	0.000599291	0	0.044368	0.129211	0.0767961	9.92557e-19	0.159599	0.00331349	0.00354338	0.198516
GSM3428407	0	0.0449489	0	0.162802	5.89815e-18	0.242681	0.0800579	0.161089	0.0860178	0.00954733	0.0790963	0.0684076	0.0122075	0.130416	0.0727724	1.15444e-18	0.15309	0.111252	0.0280521	0.00917051	0.0399566	0.198488	0.0229989	0.0217927	0.0616131	0	0	0.0457996	0.0250959	1.54254e-18	0.0920487	0.0465703	0.0122161	1.78469e-18	0.00710305	0.278553	0	0.0130546	0.0702926	4.48916e-18	7.18366e-18	0.110913	1.11582e-17	0.0311015	9.23217e-19	0.144872	0.00479705	0.0310742	0.21668
GSM3428408	0.0526706	0.0562135	0	0.104514	0.0165757	0.180544	0.0417753	0.148814	0.148616	0.0299542	0.0675983	0.026291	4.2043e-18	0.0241076	0	0.0203174	0.0728359	0.0862746	0.164139	0	0.0163525	0.321221	0.0484698	0	0.0323729	2.69051e-18	0.00742593	0	0	0.00113984	0.0460143	0.0897567	0.0369944	0.0344724	0.00676633	0.156439	0.0374188	0	2.12015e-18	1.404e-18	5.91088e-19	0.223292	0.195042	0.0456444	0	0.0561609	0.00581516	0.130574	0.0779243
GSM3428409	0.048727	0.0227043	7.61812e-18	0.144969	0.04466	0.200786	0.0580102	0.152749	0.135698	0.0438349	0.0450124	0.0362393	1.61659e-19	0.0827755	0.0448208	0.0573975	0.127147	0.0843086	0.0992505	0.00485027	0.000516855	0.226581	0.0286106	0.0280398	0.0503446	0.0121349	0.00351167	0	1.01023e-19	0.000791053	0.0468802	0.107034	0.0546064	0.0233335	0.0170808	0.172183	0.0219621	0.00838118	0.100839	0.00937533	1.47248e-18	0.190102	0.0560587	0.0326057	0	0.0906224	0.00610438	0.0852324	0.133411
GSM3428410	0.0615868	0.0290948	8.73064e-18	0.142634	0.0115007	0.286115	0.0873681	0.211004	0.117994	0.0659637	0.0739568	0.0600698	0.0291595	0.0942458	0.0471028	0	0.0996417	0.110621	0.0819903	0.0177661	3.13493e-18	0.218361	0.0402352	0.078536	0.106021	0	1.04289e-18	0.0149585	0	0.00493553	0.0418125	0.0506741	0.0250293	0	0.0234503	0.185885	0.0226283	0.00106943	0.0697464	0	0	0.136657	0.108833	0.00751401	0	0.119254	0.00697165	0.0506577	0.158156
GSM3428411	0.0622024	0.0388512	1.08686e-17	0.146055	1.7195e-18	0.285911	0.0888924	0.209554	0.142296	0.0485035	0.101966	0.0566546	0.0332244	0.0496283	0.0489326	0	0.133409	0.110686	0.0396336	0.00844078	0.00248217	0.182363	0.0346112	0.0913172	0.069001	7.04627e-18	0.00589835	0.013518	0.00273903	0.00309402	0.040246	0.0412437	0.0264974	1.53924e-19	0.0188318	0.198215	0.0256045	0.00442609	0.0800869	0.00288525	5.15642e-18	0.0718351	0.0974323	0.0154601	0	0.10875	0.004726	0.0488068	0.116357
GSM3428412	0.00767266	0.0124494	2.40606e-17	2.90413e-17	0.0441259	0.19227	1.01727e-17	0.097807	0.0679576	0.0530855	0.0920726	0.101112	0.0256251	0.150227	0.0487671	0	6.29374e-18	0.0910033	0.0727323	0.0143573	0.00843255	0.261444	0.0503744	0.124418	0.0128249	0.00817101	0.0163709	4.60667e-18	0.00730722	0	0.00843961	0.0716891	0.0286881	0.0366468	0.0329947	0.249428	0.0134215	5.07192e-17	0	0	0.0224416	0.121582	0.254046	0.00178644	0.014818	1.18885e-18	0.00612842	0.103377	0.165674
GSM3428413	0.0533986	0.0379466	7.10629e-18	0	0.0698219	0.211622	0.00961874	0.14655	0.108546	0.0320816	0.0349081	0.0897479	0.0570686	0.195626	0.0336624	0.00012429	0.0271644	0.0867577	0.0550366	0	0.0362621	0.276535	0.075095	0.105668	0.100249	0.00443219	0.00787818	1.87057e-19	0	0.03545	0.0735624	0.0517292	0.0223274	0.0321089	0.0233531	0.158627	0.0282695	2.98999e-19	0.0115762	0.00433716	0	0.181665	0.290533	0.0803866	2.10194e-19	0.00387007	1.54374e-19	0.0956706	0.19999
GSM3428414	0.0258077	0	0	0	0.300249	0.126191	3.7806e-18	0.0975678	0.0684817	0.0443268	2.24418e-19	0.0133754	6.62045e-19	0.138646	0.0516	0.0449674	0	0.0403054	0.0836371	0.0248624	0.0141231	0.187657	0.093437	0.0638361	0.109794	0	0.00380287	0	0.0375453	0.0637636	0.0148285	0.0174057	7.90554e-19	0.0477303	0.0261815	0.106273	0.0423837	2.63632e-17	0	0.0161123	0.00658814	0.050537	0.508689	0.0993125	0	3.82755e-17	0.0213282	0.139015	0.186578
GSM3428415	0.04822	0.0435363	5.19586e-18	0.149124	0.0786037	0.205333	0	0.123212	0.112039	0.031535	0.0232738	0.0216149	0.0422094	0.115758	0.0259923	0.0347958	0.174353	0.0689767	0.070795	0.0540354	0.0305059	0.178735	0.0992983	0.0546283	0.140579	0.0106656	0.00757913	0.0432807	0.0559148	0.0456279	0.0836981	1.10273e-19	2.68782e-18	0.0827854	0.0236755	0.110222	0.0406817	0.0376359	0.031685	0.0605056	0	0	0.150083	0.0467736	0.0113458	0.129261	0.0133047	0.0815525	0.121552
GSM3428416	0.00796964	0.00379051	0	0.160136	0.0422001	0.231057	1.00896e-19	0.15781	0.108943	0.0739666	0.0745367	0.0440161	0.00681524	0.145262	0.0242541	0.0358895	0.178251	0.0948424	0.00276774	2.4811e-19	0.0391724	0.170167	0.0871986	0.0377353	0.0742096	5.34212e-19	0	0.0336275	0.00896276	0.032547	0.0786348	0.0506361	0.00559603	0.053164	0.0223376	0.155133	0.0267399	0.0194618	0.0845259	0.0053099	1.39073e-18	0	0.221382	0.0643366	0.00218794	0.125074	0.0116004	0.0957314	0.22101
GSM3428417	0.00532716	0.033677	0	0.221693	0.0266685	0.244702	0.026592	0.151742	0.097	0.118979	0.062167	0.06569	0.0342215	0.141001	0.0448309	0.022991	0.151803	0.109728	0.0555984	3.6464e-19	0.0284581	0.106229	0.0793223	0.022319	0.0718873	4.32453e-19	0.00314346	8.68856e-19	0.0129619	0.0319878	0.0618394	0.0310208	0.00682636	0.0586627	0.0120256	0.130585	0.0232563	0.048368	0.10426	0.00587459	0.000453336	0.026374	0.191045	0.0795647	0	0.167108	0.00219627	0.0697579	0.194362
GSM3428418	8.76157e-19	0.0270424	0	0.0921391	0	0.180294	0	0.118832	0.152638	0.0764407	0.092151	0.0804141	0.0291015	0.15743	0.0499757	6.31125e-18	0.0760646	0.0662931	0	2.91632e-19	0.0136424	0.265563	0.0810661	0.0807527	0.0158886	1.85842e-18	0.0197164	0.0183189	0.0196803	0.0255616	0.0269241	0.0440844	0.00208797	0.0985918	0.00135191	0.168911	0	0.0179835	0.0192034	0	0.0209456	0.0989955	0.413578	0.0796306	3.08563e-18	0.0989406	0.00542295	0.101297	0.123672
GSM3428419	0.0049665	0.00428976	2.08178e-17	0.105061	2.29461e-18	0.255452	1.74473e-19	0.142984	0.108086	0.0875265	0.0610765	0.0624623	0.0598809	0.165136	0.0683919	9.28713e-18	0.148243	0.0852787	0.0310846	0.0145051	0.0173194	0.264547	0.0516774	0.113225	0	1.19855e-18	0.0212445	0.0226896	0.0253587	0.0244226	0.0472092	0.0275661	0.0152365	0.0441067	0.00727497	0.166585	0.0221207	0.00835432	0.0544368	4.42705e-18	0.0100214	0.0385242	0.379642	0.0303764	0	0.106322	0.00655869	0.0862782	0.234791
GSM3428420	0	0.0395563	7.84188e-18	0.126218	0.0634061	0.232502	0.0370259	0.162213	0.0803286	0.10172	0.127392	0.0348993	3.87014e-21	0.119547	0.0509082	0	0.118071	0.101537	0.0480987	0.00689286	0.0288572	0.167188	0.110926	0.123573	0.0659514	0	0.0146044	0.0389639	0.0319193	0.0192351	0.0624231	8.12593e-19	3.03599e-19	0.0618961	0.0234669	0.103723	0	0.0214049	0.0106398	0	0.0077655	0.0100243	0.303954	0.058703	0.0357662	0.132743	0.0121658	0.0701469	0.231041
GSM3428421	0.015692	0.0559557	2.27423e-17	0.0702317	1.73388e-17	0.168788	0.0111565	0.0865427	0.00589694	0.0161489	0.0374203	0.11048	0.0633537	0.171826	0.083572	1.11313e-18	0.136288	0.105103	0.0908477	0.0335075	0.0327547	0.381143	0.0529009	0.00378101	0.0923802	0.0187349	0.00662798	0.0552476	0.0351687	0.027017	0.0706339	0.0691108	0.0175756	0.0408762	0.0091302	0.148899	0.0242127	0	0.0411623	0.0160222	0.00849012	0.0959187	0.127486	0.0787165	0.00038225	0.0349641	0.00715957	0.0732168	0.126752
GSM3428422	1.22853e-18	0.0512287	0	0.136676	4.16617e-18	0.245389	0.0318163	0.143449	0.0536015	0.116436	0.0522601	0.0952138	0.0653277	0.162826	0.0909025	0.00011035	0.156707	0.0911571	0.0493243	0.00874857	0.0174123	0.330934	0.0435865	0	0.0547633	0.029004	0.00637399	0.00468955	0.0311066	0.00543055	0.0737912	0.0659531	0.013936	0.0228518	0.0114671	0.140886	0.00336176	0.0138219	0.0618633	0	2.64539e-20	0.109524	0.172778	0.0545492	0	0.116155	0	0.0714956	0.181284
GSM3428423	0	0.0347369	1.93287e-18	0.148544	0.0468752	0.262908	0.0449217	0.153299	0.0620332	0.106229	0.0512185	0.115236	0.085288	0.159137	0.11352	1.01032e-18	0.169957	0.103554	0.0376969	0.00852296	0.0162178	0.222495	0.0722687	0.0417032	0.0954497	4.40554e-19	0.00463028	0.00823514	0.0393144	0.0166715	0.0583551	0.0379057	0.00451825	0.0333587	0.0151332	0.0839961	0.0152534	0.0352037	0.103178	0	3.64907e-19	0.0789731	0.229987	0.0561142	0	0.126474	0.00777835	0.0620961	0.18078
GSM3428424	4.62294e-19	0.0344894	1.55902e-17	0.181741	0.00667967	0.272411	0.0515866	0.16037	0.0514681	0.153194	0.0406942	0.145745	0.0913064	0.206972	0.135858	1.11108e-18	0.188966	0.12206	0.0420615	0.0431376	0.0301003	0.244898	0.0491023	0.0474203	0.0282606	0.00153909	0.00702657	0.0145022	0.0524971	0.0117864	0.0545723	0.0771004	0.0312332	0.0210425	0.0135578	0.0537186	2.21394e-19	0.0298948	0.138118	1.349e-18	0	0.0928824	0.257057	0.0698808	0.0078538	0.142414	0.00248425	0.0506411	0.207909
GSM3428425	9.02552e-20	0.0449841	0	0.131789	1.86898e-18	0.198956	0.0434314	0.11301	0.0314717	0.109699	0.0448048	0.104641	0.0450476	0.229184	0.0930657	0.00187621	0.168356	0.0913725	0.0292686	0.0156974	0.00885004	0.298463	0.0513409	0.00700702	0.0396209	0.020096	0	3.27989e-18	0.046721	0.0184482	0.0555606	0.0757081	0.0257877	0.0117292	0.0197484	0.0867669	0.0134042	0.0120892	0.104201	4.8716e-21	0.00762588	0.114277	0.286404	0.0653728	0	0.104592	0	0.0554408	0.254077
GSM3428426	0.00433431	0.014422	0	0.131239	6.13605e-18	0.245594	0	0.129711	0	0.0185065	0.0461865	0.102736	0.0836402	0.179305	0.0188329	0	0.150288	0.104178	0.0216879	3.23079e-18	0.0184859	0.191237	0.0501788	0.0630739	0.106818	0.0151101	2.69887e-21	0.00934206	4.71859e-19	0.0117491	0.0333999	0.059963	0.0345121	0.0392261	0.00227919	0.233058	0.0275944	4.16017e-18	0.097465	0.00541338	3.64872e-18	0.0427682	5.35138e-18	0.0280988	0	0.0214992	0	0.0294861	0.232104
GSM3428427	0	0.00448849	1.46086e-17	0.030441	0.0081901	0.114348	1.74016e-19	0.0853148	0	2.03399e-17	0.0955633	0.0288711	0.015456	0.141363	0.0194045	0.0356101	0.0629612	0.112442	0.106689	0.0195262	0	0.301224	0.0630768	0.00899665	0.13872	0	0.00751834	0.0348274	6.03026e-18	0.0121976	0.0357091	0.0686386	0.0372849	0.0608971	0.00841773	0.25908	0.0461794	0	0	1.77819e-20	0.0130719	0.228654	0.164556	0	0.0140344	3.17351e-18	0.0159555	0.0947675	0.129544
GSM3428428	0.0250766	0.025314	2.67556e-17	0.0573084	0	0.170425	9.88444e-19	0.0673555	6.66584e-18	4.14236e-18	0.0625646	0.0525431	0.0504991	0.126364	0.0436985	9.58549e-18	0.0825786	0.0935178	0.0752475	0.00843012	0.0158016	0.237587	0.0551907	0.0150268	0.0712808	0.0614728	0.00412381	0.0134236	2.00251e-19	0	0.047578	0.0896801	0.0511186	0.0303039	0.00211329	0.229909	0.0360186	6.96216e-18	0.011777	1.87803e-20	0.0083876	0.187588	0.022291	0.0306351	0	0	0	0.0612943	0.212505
GSM3428429	0.0285162	0.0256399	1.04177e-17	0.255258	1.95489e-17	0.286107	0.0259543	0.167213	0.104382	0.0440996	0.0719844	0.167407	0.12153	0.210832	0.0941002	1.07956e-17	0.211699	0.124671	0.0164545	0.00774413	0.0120971	0.0089417	0.0164427	0.0771378	0.0443124	4.90861e-18	0.0158923	0.0158462	3.69169e-19	0	0.00394722	0.0319016	0.0294565	0.0334733	0	0.150874	0.0156405	0.0664218	0.108444	1.70862e-19	6.78278e-18	0	0.082299	0.0142431	0	0.163144	0.0179303	0.0645342	0.213795
GSM3428430	0.0502409	0.0220191	8.60167e-19	0.310099	0.111438	0.235179	0.0910254	0.15805	0.0897208	0.0782312	0.0302511	0.149814	0.0871588	0.215683	0.0962493	0	0.24819	0.0934291	5.64721e-19	0	0.0284526	0.0126561	0.0660021	0.0589028	0.0565989	7.79848e-19	0.0127934	0.030458	0.0078036	0.0298584	0.00487078	0.0586818	0.0378124	0.0771074	0.00748011	0.0788184	0.0214655	0.0927577	0.122034	0.00998785	0	0.0128103	0.353071	0.0865028	0	0.206326	0.00415972	0.0328184	0.224546
GSM3428431	0.0166485	0.0317458	0	0.269062	0	0.299481	0.0312065	0.176563	0.0688832	0.072222	0.068134	0.12049	0.0921129	0.195154	0.117101	0	0.222965	0.144517	3.519e-20	0.0285476	0.00569791	0	0.0124388	0.0347612	0.0819731	0	0.0146638	0.0760157	0.000306594	0.000812565	0.00907108	0.0481995	0.0310541	0.0236249	0.00906619	0.159766	0.0322411	0.0787487	0.113204	2.70535e-18	0	2.26456e-18	0.0295464	0.00608637	2.55533e-18	0.202848	0.0156258	0.0267681	0.19757
GSM3428432	0.0537165	0.0152449	8.38135e-18	0.315324	5.00298e-19	0.23951	0.0470292	0.167165	0.0706381	0.10465	0.00563922	0.166005	0.100865	0.25031	0.100009	8.11832e-19	0.246095	0.104385	0.0270259	0.00513135	0.0449081	0.00342671	0.0581234	0.0634597	0.0729347	0	0.0153101	0.0256574	0.00379357	0.0185065	0.0164861	0.0337421	0.0227843	0.0352316	0.00538243	0.09015	0.0234764	0.0973457	0.145074	7.00773e-20	2.50359e-18	0	0.33144	0.0598918	3.30342e-19	0.195937	0.0101058	0.0393064	0.243935
GSM3428433	0.0517687	0.0136925	0	0.28019	1.78173e-18	0.296212	0.0394802	0.165218	0.0685869	0.0936872	0.0594159	0.142167	0.109618	0.2238	0.0941868	0.0255742	0.233863	0.11775	0	0	0.0268452	0	0.0443358	0.0933182	0.107547	2.80746e-17	0.0135863	0.0119449	0	0.0132383	0.00631004	0.0362845	0.0362343	0.00599226	0.000847286	0.118356	0.0240715	0.0848259	0.0916592	0	0	0	0.172675	0.00954911	1.31848e-18	0.182349	0.0103703	0.0313393	0.275502
GSM3428434	0.00140399	0	0	0.224936	0.161755	0.191019	3.76371e-18	0.0834149	0.0461121	0.0578585	0.040281	0.0619704	0.0379783	0.131761	0.0141321	0.0678186	0.18631	0.0729096	0	2.60042e-19	0.0392002	0	0.0684904	0.115436	0.0694942	8.50987e-18	0.0146402	0	0	0.0426158	0.0357397	0.084477	0.0295796	0.0732438	0	0.0877719	0.0407629	0.0716727	1.1717e-17	1.17452e-18	0.00495588	0.0208921	0.330573	0.047265	2.42508e-18	0.127806	0.0146269	0.126354	0.16266
GSM3428435	0.0222058	0.00972695	0	0.237288	0.1224	0.208216	0	0.103917	0.0423685	0.082908	0.0573286	0.111456	0.0660399	0.185688	0.0633101	2.13305e-20	0.204073	0.0773222	9.84448e-19	0	0.0236724	0	0.0724342	0.0781709	0.0805798	9.94314e-18	0.013811	0.0134157	0.016576	0.0342808	0.0232619	0.0393884	0.0257216	0.0359026	0.00413788	0.0906175	0.0410215	0.0702089	0	0.00834922	0.0186775	0	0.296896	0.0432126	7.44377e-19	0.164936	0.0115923	0.102501	0.238322
GSM3428436	0.0462537	0.0428616	0	0.22952	4.12545e-18	0.274035	4.23464e-18	0.148258	0.143149	0.119513	0.0805436	0.0347314	0.03055	0.106671	0.0579969	1.17758e-17	0.157805	0.0820611	0.0723177	0.0267646	0.0242413	0.173281	0.057638	0.0250084	0	0	0.0264002	0	0.0114132	0.00693667	0.045043	0.0473757	0.0305204	0.0409379	0.0130081	0.183505	0.0248497	0.0540755	0.0408768	0.0152844	0.0208502	0.136524	0.194038	0.05718	0.00679034	0.183094	0.00435528	0.092293	0.128362
GSM3428437	0.0139478	0.0261192	1.13649e-17	0.204425	0.037958	0.261517	0	0.139184	0.0680001	0.0909207	0.0985258	0.0591151	0.0424836	0.101419	0.0705128	1.40165e-18	0.113032	0.115966	0.0582321	0.0115879	0.00280046	0.161586	0.0311408	0.00759878	5.5231e-19	0.0338932	0.0273496	0.0524548	3.41834e-18	1.44977e-19	0.0277983	0.0594892	0.00990762	0.0784455	0.0140108	0.0810938	0.0519596	0.0307743	0.0831991	0	0.0566007	0.029075	0.0805011	0	0.000876149	0.177134	0.00532678	0.101612	0.149012
GSM3428438	0.0537272	0.0258271	0	0.20218	0.00639065	0.225435	7.58639e-19	0.149408	0.101857	0.113462	0.0639413	0.0581763	0.00690361	0.105543	0.0824341	0.0245611	0.106905	0.0923534	0.0721101	0.0263758	0.0385897	0.218244	0.0726246	0.0175164	0.0589797	2.71051e-20	0.0196885	0.00199477	0.0247503	0.0401848	0.0554542	0.0714326	0.036738	0.0446239	0.0187603	0.108211	0.030883	0.0467519	0.0715382	0.00516367	0.0306121	0.09785	0.306567	0.0583003	7.42674e-20	0.170083	0.00612043	0.101894	0.118807
GSM3428439	0.0338454	0.0105278	0	0.0968107	0.213012	0.109814	1.86655e-17	0.0894539	0.0893713	0.0897601	0.0163995	1.97672e-20	4.99504e-18	0.092127	0.0385906	0.00533886	0.126697	0.0504341	0.0829365	0.0262926	0	0.377911	0.0860914	0.0835259	0.0407586	0.00381835	0.00478921	0.00758235	0.0482948	0.0384768	0.048123	0.0684654	0.00960217	0.0975673	0.0218163	0.115424	0.0542929	0.00802231	0.00489188	0	2.08744e-18	0.148821	0.570252	0.102998	3.32557e-18	0.0961961	0	0.0533442	0.0740515
GSM3428440	0.0582307	0.0129918	0	0.320458	0	0.255917	0.0218857	0.186636	0.131288	0.164596	0.0503873	0.104348	0.048365	0.170873	0.0860143	0	0.221465	0.0813732	0.0253319	0.0236624	0.025295	0.173754	0.0677286	0	0.0130543	0	0.0173579	0.00311117	0.0303195	0.0235479	0.0295285	0.0304538	0.0162691	0.0300951	0.0219248	0.0173788	0.0338247	0.0871637	0.127869	0	3.59686e-19	0.0430579	0.397753	0.0744525	0	0.24897	0	0.0648598	0.166836
GSM3428441	0.0477988	1.60803e-05	0	0.217528	0.19572	0.162028	0	0.133842	0.0449436	0.110981	0.0370067	0.0526886	1.99598e-18	0.116724	0.0654773	0	0.114958	0.0779022	0.0612984	0.0177618	0.0182811	0.231933	0.0872089	0	0.049671	1.09249e-18	0.01806	0	0.037757	0.0528558	0.0370573	0.0270186	0.0170892	0.0595077	0.0125459	0.091329	0.0475281	0.0740998	0.0371519	0	6.43239e-18	0.11062	0.636869	0.106057	0	0.182849	0.0185505	0.0563641	0.103802
GSM3428442	0.0574859	0.0336389	0	0.229737	0.0829273	0.231894	1.57225e-18	0.169948	0.119001	0.133144	0.0634036	0.0624382	0.0111571	0.125501	0.0670057	0.052068	0.113463	0.0883525	0.0677901	0.0186988	0.0167106	0.173101	0.066796	0.00817212	0.0322332	0.0179201	0.0117864	0	0.0138417	0.0206073	0.0459776	0.0868767	0.0254153	0.0596636	0.0334975	0.111477	0.0327184	0.0609042	0.0789937	0.00293627	0.0186255	0.10118	0.296549	0.0465404	2.03937e-18	0.195917	0	0.0872302	0.134247
GSM3428443	0.043263	0.0117535	1.44393e-17	0.117193	0.00465683	0.122697	0.00941661	0.0639932	0.095191	0.0611249	0.0357349	0.124794	0.0668161	0.132052	0.0173704	0	0.126383	0.066446	0.0442142	0.0186769	0.0397121	0.284821	0.0776744	0.0709227	0	0	0.0141293	8.63475e-19	0	0.0105792	0.041562	0.0667377	0.0319504	0	0	0.154065	0.0312329	0.00201947	0.00188502	0.00531184	0	0.0984797	0.140199	0.066988	0.0108198	0.0822191	0.00985062	0.102556	0.177466
GSM3428444	0.0603637	0.0082638	4.83007e-18	0.138675	0.0524298	0.201961	0.0167505	0.138491	0.107858	0.068705	5.33765e-19	0.12373	0.0789883	0.178685	0.0325844	0.033139	0.0923547	0.0574855	0.0329807	0.0285274	2.92627e-19	0.256767	0.0562789	0.0343463	1.12657e-19	0	0.0174617	0	0.0181729	0.0155812	0	0.053727	0.0346449	0.034688	7.28957e-19	0.156611	0.037387	0.0156839	0.0450011	0.00699027	3.55949e-19	0.036963	0.153456	0.0455608	0	0.110927	0.00524411	0.0682812	0.213224
GSM3428445	0.0488951	0.0478875	1.32661e-18	0.10733	0.00587604	0.200628	2.24516e-19	0.0950447	0.0546168	0	0.0842383	0.123171	0.0944781	0.148662	0.00771801	0.00618563	0.13503	0.0956468	0.0466943	0.00377483	0.0462937	0.292904	0.0144124	0.0368358	0	0	0.0143879	0.0359363	3.66155e-18	0	0.0627094	0.0577279	0.0363913	0	0.00555461	0.204317	0.0412912	1.72986e-18	0.0084289	0	0	0.0895229	2.72657e-18	0.00763688	0.000691085	0.0636223	0.00774715	0.111392	0.231983
GSM3428446	0.0292339	0.0552557	2.22366e-17	0.0843769	0.00594135	0.206615	4.83597e-20	0.120941	0.0726737	0.0223539	0.0362256	0.147971	0.096554	0.22838	0.086258	1.93806e-18	0.150708	0.0949601	0.0431508	0.0629114	0.0206804	0.389829	0.0426338	0.0259548	0.0651618	0	0.00162296	0.023971	0.0625291	0.00617897	0.031078	0.0407688	0.0164895	0.00288507	0.0171919	0.200676	0.0303405	1.4989e-18	0.0483927	0	3.72062e-18	0.0751895	0.227909	0.0616959	0.00494804	0.0242449	0.00562111	0.0485042	0.200579
GSM3428447	0.0514051	0.0148312	1.3308e-17	0.0864092	6.09947e-18	0.235007	0	0.16285	0.0835017	0.037857	0.0770884	0.13082	0.09267	0.225153	0.0696086	7.49328e-19	0.120118	0.115514	0.0268573	0.063697	0.0400834	0.343179	0.0426924	0.0257363	0.0916678	0.0279433	0.0201568	0	0.0168725	0.00308576	0.0725824	0.0212904	0.00527341	0.0240326	0.0214355	0.227067	0.0222433	0	0.0342223	0	1.4982e-17	0.11827	0.194549	0.0484927	0.00046184	0.0499133	0.00806363	0.0221784	0.202917
GSM3428448	0.0290697	0.0399275	6.33018e-18	0.103596	4.57778e-17	0.292343	0.0229095	0.200639	0.120944	0.084392	0.0572434	0.136659	0.105899	0.224352	0.091788	0	0.134466	0.126518	0.0181941	0.0499988	0.0310648	0.302675	2.20542e-18	0.032428	0.0699362	0	0	0	0.0466363	3.94847e-18	0.0914901	0.0413291	0.00789357	2.58916e-18	0.00621087	0.182342	0.020234	0	0.100485	3.37291e-19	0	0.0479768	0.0285762	0.0525163	0	0.0682579	0	0.0185094	0.189261
GSM3428449	0.00307788	0.0205759	4.64855e-18	0.171019	0	0.178283	0.031979	0.133982	0.110376	0.0585783	0.0605004	0.0858071	0.0443043	0.179323	0.0808299	0	0.122787	0.0595627	6.14666e-21	0.0124271	0.0325637	0.161278	0.0626439	0.0615758	0.0492109	0	0.0258756	0.0111553	0.0345581	0.032426	0.0596195	0.0246024	0.0152935	0.0412533	8.04378e-19	0.201057	0.0496805	0.0270742	0.0341072	0.000169713	0	0.0388474	0.348642	0.0846945	7.25398e-19	0.142723	0.010229	0.0953636	0.171903
GSM3428450	0.0164891	0.0211831	2.38668e-19	0.224543	0.017376	0.245344	0.0294226	0.169948	0.0843869	0.0577093	0.0626436	0.0853008	0.0608096	0.164881	0.0859727	0.0601611	0.134165	0.0981149	0.000826537	0.00127002	0.0349336	0.0536894	0.0382452	0.0537192	0.0518595	6.53785e-18	0.0151531	0	0	0.0152577	0.0582325	0.0388204	0.0231885	0.00848917	0.016212	0.178894	0.0276895	0.0679793	0.0529786	0.00347278	0.031378	0.061835	0.146759	0.0355687	0	0.174552	0.00264241	0.0908497	0.176341
GSM3428451	0.0274293	0.018219	6.34792e-18	0.119058	4.05186e-18	0.229349	0	0.133657	0.0675157	5.77288e-18	0.106372	0.0803073	0.0746378	0.122773	0.0611138	3.50134e-19	0.116481	0.113557	0.011	0.0175971	0.0577413	0.0853067	0.0588515	0.0382971	0.0732935	0	0.0231419	0.0104124	7.61685e-18	0.0262089	0.0968342	0.0330612	0.0134919	0.0534666	0	0.24477	0.0380156	0.0207925	0.0394903	0.00199123	0.0150368	9.30857e-18	0.131885	0.0410228	0.00627834	0.0760439	0.0159084	0.111775	0.129783
GSM3428452	0.00900919	0.0400187	0	0.219733	1.35525e-20	0.254354	0.0451033	0.180095	0.0983992	0.0781496	0.0540752	0.113318	0.0609704	0.210523	0.103986	0.00569561	0.100344	0.105119	0.0119241	0.0206992	0.0203297	0.0671577	0.0317265	0	0.0801261	0	0.0075069	1.54336e-19	0.0130245	0.00217612	0.0634432	0.0350408	0.0151896	0.0245292	0.0115398	0.163247	0.0109548	0.0687359	0.0882238	0.00927567	0.0045154	0.0910803	0.0971169	0.0506894	0	0.177573	0.00304043	0.0738239	0.182928
GSM3428453	0	0.0244425	3.98573e-18	0.162956	1.50611e-19	0.261001	0.0392002	0.176783	0.0793866	0.0824993	0.0537731	0.111044	0.0702822	0.198323	0.064234	1.40472e-19	0.0948167	0.117047	0.00366624	0.0120154	0.0296717	0.22988	0.0529303	0.0430724	0.0845537	0	0	7.18815e-18	0.0338545	0.0158521	0.0527222	0.0212604	0.0200223	0.00446749	0.0108922	0.167685	0.0247736	0.0219994	0.0271056	0.00263221	5.13849e-18	0.0297849	0.12419	0.0313806	4.56592e-19	0.13626	0.00831762	0.0496205	0.206558
GSM3428454	0.0540485	0.0365947	1.77802e-17	0.0539301	0	0.239554	0.00167381	0.139055	0.12144	0.0881289	0.0516928	0.0923695	0.0522965	0.138646	0.0558988	2.01105e-18	0.0137204	0.0919008	0.0285995	0.0145518	0.0297893	0.11487	0.0643402	0.107772	0.0800015	0	0.00508501	0.000979843	1.60607e-18	0.0107033	0.0772295	0.105506	0.0405519	0.0418238	0.000910143	0.224965	0.0274861	3.54887e-18	0.0541007	0.00424649	0.000271434	0.0968871	0.189718	0.042941	0	0.0522633	0.00276371	0.0601732	0.132046
GSM3428455	0.0493104	0.0574009	2.71195e-18	0.0615377	0.0715647	0.25661	0	0.141362	0.103945	0.0800813	0.048742	0.0894984	0.0662018	0.138802	0.05319	3.25508e-18	0.0259132	0.0931334	0.0132356	0.00491052	0.0378264	0	0.06178	0.1457	0.107091	0	0.0122457	0.00896849	0	0.0198444	0.0663607	0.089713	0.0335603	0.0383063	0.000954817	0.184518	0.0307775	2.25883e-18	0.0336758	5.24038e-19	0.0388079	0.0511743	0.19537	0.0340203	9.81193e-19	0.0595018	0.0114204	0.0758621	0.138907
GSM3428456	0.0501862	0.0558232	1.14314e-18	0.0990858	0.0502288	0.250842	0.0117099	0.152958	0.115736	0.105345	0.0665694	0.0775632	0.0406205	0.132225	0.0217173	0	0.052169	0.0939673	0.0257606	1.0155e-18	0.017702	0.0389394	0.0659573	0.110835	0.0950321	0	0.00353876	0.0213232	0	0.017419	0.0406052	0.0774283	0.0360868	0.0274404	0.00834017	0.2367	0.0281031	0.00902477	0.00855084	0.00799626	0.00184621	0.150243	0.116386	0.0259996	0	0.0793124	0.00686805	0.0658757	0.135237
GSM3428457	0	0.0198724	2.82415e-17	0.125201	0	0.220842	0	0.117751	0.0510068	0.0699409	0.0394797	0.0579167	0.0342465	0.168145	0.0482023	0	0.153032	0.133665	0.0508635	0	0.0222602	0.246501	0.0706605	0.0162571	0.00964634	1.29363e-19	0.0212704	0	0.0164162	0	0.074085	0.0432934	0.0396445	0.00978829	9.93339e-19	0.223034	0.0198226	1.72782e-19	0.0337043	0.0104221	0.0171057	0.0412252	0.214635	0.0497399	0.012787	0.0784179	0.0119624	0.0777171	0.207235
GSM3428458	0	0.00342443	0	0.124977	0.0831421	0.192797	3.41677e-19	0.0905982	0.0205676	0.0818278	0.0404076	0.0582584	0.0461886	0.137724	6.5961e-19	0	0.167559	0.0890686	2.60052e-20	1.23914e-17	0.0125905	0.326593	0.0468094	7.70193e-23	0.0438554	3.1335e-18	0.0067019	0	0.004501	0.00384539	0.0380525	0.0509564	0.0159871	0.0561217	0.0147046	0.239611	0.0349088	3.0625e-18	0.0093372	0.0112963	0	0.151977	0.11405	0.0665129	0.00342518	0.0910884	6.7436e-20	0.0741834	0.171665
GSM3428459	0	0.0366621	1.7193e-18	0.12829	4.22799e-19	0.219909	0	0.112784	0.00902627	0.0324786	0.0657544	0.0726489	0.0498024	0.137376	0	7.57045e-18	0.116774	0.104208	0.0584443	9.91513e-18	0.0233601	0.308883	0.0560682	0.0101862	0.0259168	0.0102117	0	0	0	2.09797e-20	0.0638148	0.063978	0.0387028	0.0174088	0.0182823	0.217766	0.028294	3.45492e-18	0.0163364	0	0.0199521	0.111621	0.0554976	0.044841	0	0.0906065	1.16073e-19	0.0823513	0.17011
GSM3428460	0	0.0336206	0	0.203875	0	0.216906	0.0149055	0.12977	0.054388	0.0606349	0.0216447	0.0773395	0.0608223	0.151722	0.008446	2.01994e-19	0.171563	0.0994129	6.12431e-19	0	0.0397342	0.242398	0.0375739	0.00790944	0.0469067	0	0.00989217	0	8.58134e-19	0	0.0920498	0.0701104	0.0449789	0.00601989	0.000622561	0.228785	0.0218091	0.0166819	0.0828898	0	0.0102032	0.0714134	0.0673062	0.0495705	1.05623e-18	0.142904	0.00585702	0.0715239	0.176465
GSM3428461	2.15959e-18	0.0206619	2.54663e-18	0.175642	1.81996e-18	0.229305	0.00198501	0.114369	0.00381324	0.0524471	0.0477565	0.0647521	0.0585686	0.157752	0	0	0.158464	0.0997897	0.012864	1.09422e-17	0.039876	0.285535	0.0335179	0.012576	0.0163517	0	0.0119512	0	0.00438122	2.71026e-19	0.0835718	0.0684193	0.036462	0.00425836	0.00872458	0.238056	0.0236097	0	0.0430866	0.000623617	0.0243948	0.0797405	0.0516754	0.0643006	9.1166e-19	0.110017	0	0.0866582	0.202269
GSM3428462	1.81535e-20	0.0574184	1.43132e-17	0.0843369	0.051173	0.189273	0.0166678	0.0944868	0.0784562	0.0781044	0.053263	0.084133	0.0414291	0.14404	0.0742444	3.59334e-18	0.14137	0.0744607	0.0428739	0	0.0434382	0.263202	0.0517149	0.0304474	0.0363192	0	0.0188656	0.0265858	0.00220709	0.0222674	0.0449303	0.06387	0.0246381	0.044951	0.014687	0.367569	0.0272593	0	0.0279472	0.0027509	2.89346e-20	0.226434	0.166434	0.0962034	2.2659e-18	0.0345204	0	0.0806253	0.138665
GSM3428463	1.99925e-18	0.0130485	4.91797e-18	0.0957573	0	0.226778	0.0039967	0.127202	0.0608054	0.100735	0.102341	0.0829387	0.0423215	0.157046	0.0258696	0.0173144	0.100198	0.101315	0	0	0.0325588	0.283184	0.044045	0.0150961	0.00284147	1.19104e-18	0	1.10709e-17	0.0179817	0.0182262	0.0728415	0.0156918	0.0209775	0.0109041	0.000560214	0.340228	0.0349403	3.72008e-18	7.968e-19	0.0124818	1.42479e-17	0.0807566	0.0769629	0.0535849	4.07798e-20	0.045484	0	0.0632783	0.172979
GSM3428464	0.00245696	0.0483287	1.38921e-17	0.101039	0.0423036	0.247948	0.0678291	0.163726	0.0909616	0.0837787	0.0791435	0.145726	0.0786357	0.135895	0.0436328	0.00505463	0.154214	0.118054	0.045477	0	0.0128794	0.307394	0.0454951	1.85228e-18	4.79708e-20	0	0	0	0.0280736	1.71513e-19	0.0606946	0.0270635	0.00983442	0	0.0187868	0.376017	0.0216681	6.14701e-18	0.016012	0	1.56759e-17	0.146841	0.101952	0.0535788	2.58528e-19	0.0571448	1.60195e-19	0.0541205	0.105449
GSM3428465	2.07165e-22	0.0177417	0	0	0	0.0684951	0	0.0204815	0.0491515	0.0156976	0.0441625	0.0658913	0.0373109	0.0963767	0.0174374	0.053263	0.0158705	0.0162834	0.0990116	0	0.0518748	0.255323	0.0678165	0.128206	0.0480305	9.18447e-20	0.0027501	0.0287919	0.0250216	0.0262601	0.07555	0.0752224	0.0313689	0.030921	0.00936449	0.196868	0.039577	2.64545e-17	1.3052e-17	0.0158321	0.00808537	0.0939876	0.202889	0.0771344	0.00555716	0	0.0103166	0.136609	0.0517194
GSM3428466	0.0351961	0.0118922	0	0	2.19774e-17	0.115728	0	0.0397211	0.0493136	6.81424e-19	5.41347e-19	0.0819308	0.0754466	0.125163	0.0531137	0	0.0374954	0.017086	0.0519347	0.0276573	0.0372859	0.284765	0.102856	0.14838	0.0528401	1.53705e-18	0.00333053	0	0.031368	0.044003	0.102972	0.0486307	0.0240538	0.0384631	4.29387e-19	0.227543	0.0492242	0	0.00354225	0.0166135	0	0.0781712	0.396023	0.0795924	1.91362e-05	3.45694e-19	0.00559091	0.104187	0.0956559
GSM3428467	0.00636699	0.013022	4.13743e-18	1.71131e-18	7.80511e-19	0.131201	5.10401e-18	0.0398385	0.0279245	0.0076757	0.0571204	0.0934328	0.0638973	0.108468	0.0403289	1.31529e-19	6.82651e-19	0.0521195	0.0780857	0	0.0342444	0.278944	0.0663396	0.126891	0.0691977	0	0.00510254	0.00832664	0	0.00559741	0.0673011	0.0886425	0.0275614	0.0709398	0.0245222	0.255304	0.0335476	0	0.00401433	6.00003e-19	0.0174818	0.0945861	0.198206	0.0654025	1.11401e-18	3.35516e-18	0.00246882	0.0969698	0.110834
GSM3428468	0.011433	8.56866e-19	1.43443e-17	0.0141912	0.0163242	0.135441	0	0.043807	0.0464804	0	0.0136905	0.0468292	0.0438563	0.0908636	0.0453274	0.0167896	0.0446035	0.0655735	0.0541826	0	0.0507185	0.286087	0.111451	0.0752317	0.0796456	8.47916e-18	0.00506211	4.87088e-19	0.0387662	0.0356009	0.0874706	0.00474769	0.011889	0.0379701	0.00899304	0.301307	0.050847	0	0	0.00437788	0	0.104696	0.326546	0.0878405	0.0100233	0	0.0147087	0.0868186	0.107584
GSM3428469	0.0129859	0.0293371	0	0.0531717	8.24181e-18	0.178132	0.00349821	0.0831355	0.0593036	0.0427898	0.0506478	0.100828	0.0760722	0.109224	0.0292458	0.00248292	0.00431264	0.069252	0.0412788	0	0.0523302	0.138783	0.0620741	0.117705	0.0797391	0	0.0104378	6.03895e-19	0	0.0235435	0.0772223	0.054843	0.0365425	0.0189966	0.000842038	0.282751	0.0410358	5.76586e-19	0.00284022	0	0.00995649	0.0112304	0.207253	0.0667138	1.7283e-18	0.037478	0.0112501	0.0933614	0.136807
GSM3428470	2.18116e-19	0.0434497	5.44577e-18	0.0290958	2.14488e-19	0.166848	0.00384156	0.0859018	0.0697211	0.0196487	0.0515456	0.102293	0.0622497	0.0924198	0.0662121	0	0.0192739	0.078068	0.0434464	0	0.0328965	0.158386	0.0580028	0.090145	0.0591672	0	0.00572515	7.51976e-18	0.00456942	0.0204925	0.0672301	0.0641079	0.0316279	0.0122558	0.0106321	0.300269	0.040861	0	0.0166777	0.00689716	0	0.0719956	0.154959	0.0402188	3.04854e-19	0.0361776	0.015111	0.0878133	0.114118
GSM3428471	0.015507	0.0302074	0	0.110927	0	0.188572	0.014035	0.111243	0.0967967	0.0485781	0.0565801	0.149314	0.093126	0.120551	0.0875511	0	0.0552904	0.0810277	0.0397345	0.011878	0.0358345	0.034723	0.0669087	0.0470577	0.0629318	3.35454e-19	0.0148628	0	0.00729407	0.0291168	0.0668415	0.0407631	0.0263984	0.0124401	0	0.251028	0.0340682	6.49618e-19	0.0785303	0	0.00689846	0.03226	0.174247	0.0756483	0	0.0848331	0.0172293	0.0655148	0.127885
GSM3428472	0.0415239	0.0133036	1.50824e-18	0.134028	0.057612	0.216867	0.0145182	0.129846	0.111053	0.0975848	0.0402889	0.090878	0.0763017	0.20482	0	0.0152142	0.129625	0.0725572	0.0639973	1.51385e-19	0.0244957	0.3601	0.072773	0.0972888	0.0188228	1.97148e-20	0.00199381	9.02611e-19	0.00206369	0.0174581	0.0230634	0.0240598	0	1.30976e-19	0.0188622	0.103206	0.0330244	0	0.0557443	0.00617623	2.32681e-18	0.156704	0.220003	0.0787938	0	0.0913505	0	0.0751283	0.254663
GSM3428473	0.0394908	0.0263514	3.49752e-18	0.12066	0.0400124	0.270934	1.95871e-18	0.15377	0.097998	0.082958	0.0484636	0.101409	0.0924465	0.217027	0.0133483	1.07458e-19	0.0773039	0.115204	0.048674	0.0177147	0.033021	0.314016	0.0634676	0.0503994	0.0210593	0.0167792	0.0119404	1.1927e-18	0.00213146	0.0023721	0.0693502	0.0177717	0	0.0372535	0.0163255	0.169535	0.0368402	0	0.0819771	2.29898e-18	1.49304e-18	0.0587036	0.18846	0.0454595	0.00470534	0.0935502	0.0045143	0.0514792	0.253924
GSM3428474	0.0649277	0.0208062	6.95563e-18	0.147089	0.0148516	0.225754	0.033713	0.158129	0.114485	0.0840579	0.0463864	0.0997848	0.0680618	0.172705	0.0170862	0.0301929	0.115011	0.0845223	0.0429332	0.00162824	0.0296431	0.302901	0.087702	0.0814906	0.0306675	0	0.00180103	5.15041e-18	0.00996826	0.0236776	0.06268	0	0	0.0338905	0.0230366	0.14297	0.034477	0	0.0466989	0.00902015	0	0.112702	0.244873	0.0803666	2.30645e-19	0.126528	0	0.0673113	0.201684
GSM3428475	0.0575641	0.0335428	1.314e-17	0	6.786e-19	0.143082	0.0351392	0.0984089	0.0811411	0.0407345	0.0711059	0.0636355	0.0345215	0.0550835	0.0260574	0.00235684	0.0100117	0.0543972	0.0461373	0.0254784	0.0340024	0.339822	0.0568683	0.0895232	0.0607582	8.25497e-19	0.00130236	0.00400233	0.0109043	0.0159776	0.0858154	0.0702549	0.0377844	0.0480502	0.00275448	0.157059	0.0374287	0	0.015557	0	0.00807676	0.0804981	0.229936	0.0878355	0.0015569	0	0.00563872	0.0957012	0.0410191
GSM3428476	0.0666323	0.0454697	0	0.111344	0.0443164	0.217662	1.15929e-18	0.116648	0.0561052	0.0683467	0.0292642	0.0803034	0.0679744	0.127506	0.0271276	0.00724295	0.12823	0.0896718	0.0370867	0.0106802	0.0222964	0.208432	0.0470722	0.0817452	0.0896711	0.0135848	0.00208355	3.0473e-18	0	0	0.0759199	0.0874246	0.0363995	0.026652	0.0175565	0.181877	0.0186414	0	0.0346454	0.0026725	0.0285898	0.0766943	0.0436863	0.0771393	0	0.0416432	3.73336e-19	0.102023	0.140842
GSM3428477	0.0483771	0.058395	2.01418e-17	0.155158	0.0221545	0.211283	1.23304e-19	0.137055	0.0539478	0.0943364	0.00906123	0.101638	0.0702375	0.166676	0.00362675	2.82241e-18	0.164131	0.0835949	0.0694615	0	0.0242986	0.235193	0.0440356	0.0733027	0.043738	2.44445e-18	0.0113497	1.66786e-19	1.48647e-18	0.00139968	0.0831323	0.0935816	0.0412649	0.0140735	0.0152987	0.189425	0.012782	0	0.108746	0	0.00383077	0.0762724	0.107474	0.0782331	0	0.0843647	0.00395187	0.0748228	0.124622
GSM3428478	0.0627352	0.0325526	1.12546e-17	0.114942	0	0.271339	0	0.186007	0.0523313	0.0927091	0.0725057	0.0908249	0.0731738	0.114703	0.0328931	0.0256553	0.130506	0.11301	0.035162	0.0038408	0.0187544	0.229784	0.0272869	0.0238464	0.0322908	0.00873657	0	0.00261501	2.64102e-18	0.000968589	0.0715101	0.0553145	0.0330361	0.0124274	0.0187945	0.225453	0.0290735	0	0.0612496	2.4613e-18	0.0165567	0.109619	0.0567188	0.0655846	9.83381e-20	0.053581	6.07129e-19	0.0724635	0.118915
GSM3428479	0.056009	0.0333432	3.687e-18	0.200128	0	0.166942	0.0130867	0.0840053	0.0455334	0.0644731	0.0855291	0.100973	0.0577229	0.153921	0.0609824	0	0.204214	0.0765503	0	0.0255763	0.0291936	0.213279	0.0623067	0	1.96207e-19	0	0.00943116	5.24115e-18	0.0123464	0.0047646	0.0638139	0.0333756	0	0.0366939	2.4668e-18	0.0801909	0.0312781	0.0492716	0.0321207	0	1.02297e-19	0.1077	0.352431	0.0614211	2.84293e-19	0.143085	0.00305237	0.106638	0.161315
GSM3428480	0.062597	0.0287607	0	0.160721	2.14968e-17	0.216897	0.0451574	0.112327	0.0670004	0.0887817	0.00897874	0.111393	0.0783062	0.169865	0.104092	0.00780241	0.144429	0.0936477	0.0160743	0.0376448	0.0440285	0.242013	0.0916277	0	0.0967623	0	0.021037	0	0.0355734	0.0143434	0.049371	4.60539e-20	0	0.000148738	7.11615e-19	0.0332134	0.0272151	0.0623245	0	0	0	0.110076	0.423345	0.0710893	0.00614245	0.131625	0.0106455	0.0803211	0.16362
GSM3428481	0.0689112	0.0330069	0	0.211986	0.00766285	0.261978	0.00683308	0.162664	0.035699	0.131172	0.052681	0.128233	0.0734353	0.222158	0.118748	0	0.134521	0.119904	0.0350072	0.0488659	0.0345544	0.140453	0.049853	3.98487e-18	0.0908644	0	0.00760489	4.7878e-19	0.0391853	0.0264472	0.0280063	0.0255626	0.00478245	0.0191543	0.0196318	0	0.0274709	0.0707426	0.125122	0.00180332	0.0116606	0.0150077	0.298662	0.0517969	0	0.169375	0.012491	0.048834	0.266387
GSM3428482	0.0457429	0.0341138	0	0.255337	5.23932e-19	0.254571	0.0387088	0.152966	0.0870586	0.100258	0.075834	0.12264	0.0764383	0.177216	0.112505	0.0259609	0.202606	0.0972067	0	0.0346337	1.6529e-19	0.134577	0.065093	0.0612947	0.046947	3.86594e-18	0.00725051	2.87153e-18	0.0426265	0.0287491	0.00859467	0.0117718	0	0	0.0182814	0	0.0168471	0.0685596	0.0848617	0.00406723	0.0006293	0.0649757	0.296854	0.0372834	2.26981e-18	0.201602	0.00505609	0.0852704	0.228018
GSM3428483	0.0642875	0.0217165	1.37229e-17	0.121532	2.63647e-18	0.191152	1.62494e-19	0.110848	0.109343	0.0980257	0.0502799	0.0876603	0.0644322	0.170724	0.0759504	0.00371341	0.148133	0.0478446	0.0139041	0.0252985	0.0199994	0.177437	0.106763	0.0349739	0.0834529	0	1.53845e-18	7.73589e-19	1.38932e-18	0.0219585	0.0488683	0.0328163	0.00419655	0.0521216	0.0101638	0.193797	0.0340877	0.0212543	0.0246403	0.0217107	0	0.132248	0.173584	0.058332	3.92418e-18	0.0986826	0.00351111	0.103195	0.150025
GSM3428484	0.0484137	0	0	0.120032	0.0732789	0.170819	4.2441e-19	0.0908704	0.124667	0.136893	0.0416358	0.0271873	0.0140322	0.116543	0.0744206	0.0779052	0.100113	0.0805955	0.000578096	0.0325262	0.0188744	0.161426	0.105015	0	0.0654584	5.32085e-18	0.0103966	5.40515e-18	0.0186632	0.0277628	0.0128814	0.000896863	0.00674082	0.0260121	0	0.247466	0.0461861	0.0310913	3.66523e-18	0.0394264	1.73051e-17	0.087737	0.0777165	0.0483049	0.00268585	0.104057	0.0119962	0.0951933	0.167431
GSM3428485	0.0599499	0.0478564	0	0.144844	0.00733878	0.232901	0	0.0984077	0.00184627	0.134648	0.0519558	0.0737172	0.0613131	0.136099	0.0998742	0.00801615	0.110524	0.115883	1.054e-18	0.030972	0.0162587	0.124955	0.0476939	0.0239741	0.0479565	0	0.0426844	9.75033e-20	6.80393e-18	0	0.0126264	0.0332804	0.0240187	0	0	0.191418	0.0550616	0.0198998	0.0644959	0.0177984	0.0151724	0.0497021	0.0549826	3.47399e-18	2.08715e-18	0.12879	0.00576071	0.0800671	0.238069
GSM3428486	0	3.72905e-19	0	0.045538	3.2976e-19	0.0787242	0.0429674	0.0788804	0.0704204	0.0285809	0.0644955	0.0833475	0.0317082	0.109221	0.034952	0	0.0912472	0.0579321	0.0618655	6.30131e-20	0.0366687	0.42381	0.0809624	0.0127199	1.17517e-17	0	0.00380042	0	0.0279148	0.0102043	0.119957	0.0544038	0.00212571	0.069629	0.014804	0.237236	0.0318109	2.2568e-18	0.00432677	4.17884e-18	0	0.213535	0.396431	0.0983878	3.48023e-18	0.0431829	5.83303e-20	0.0849137	0.0717964
GSM3428487	2.19467e-18	0	2.50392e-18	0.0499533	0.0381345	0.158709	0.0126929	0.101549	0.0934266	0.0735941	0.0986293	0.109381	0.0534419	0.127143	0.0418441	0.00542451	0.0633887	0.0738178	0	0	0.0432166	0.358779	0.0792508	0.0440541	0.0911827	5.3776e-18	0.00741129	0	0.0158398	0.0263079	0.0731321	0.0160327	0	0.0218323	0.0193742	0.17912	0.0353087	0	0.0217356	0.00416824	1.92662e-17	0.105494	0.297384	0.0883412	0	0.0575484	0.000848824	0.0842815	0.163952
GSM3428488	4.80474e-18	1.58033e-18	0	0.0615884	0.105554	0.195634	0.0626172	0.152716	0.118759	0.0569655	0.0861868	0.103297	0.0295332	0.13073	0.00715266	0.000916521	0.0716965	0.072846	0.0116537	0	0.0269421	0.354344	0.083774	0.0231743	0.0468689	8.42918e-18	0.0026878	0	0.033509	0.0316327	0.0554903	0	0	0.0120609	0.0199681	0.194714	0.0213922	0	0	1.97481e-19	1.08699e-19	0.133923	0.453363	0.0907863	0	0.0662022	0.00451369	0.0598912	0.129529
GSM3428489	0	0.00772396	1.15495e-17	1.35925e-20	0.0467551	0.152643	0.00799392	0.109357	0.0945438	0.0619865	0.0916793	0.0585586	0.0120311	0.0995186	0.034155	0.0131715	0.0558506	0.0624283	0.0146668	0	0.0272967	0.398384	0.0906927	0.0319246	0.0791881	5.30451e-18	0.000553855	0.00478376	0.0225813	0.0302248	0.0759313	0.0469412	1.48736e-18	0.0641673	0.0246823	0.228246	0.0290092	3.70518e-18	6.05179e-18	0.00329205	1.65918e-18	0.171031	0.326142	0.0792865	0	0.00258087	0.000531566	0.110434	0.145331
GSM3428490	0	8.98403e-19	1.72014e-18	0.0314761	0.055492	0.145807	0	0.0887705	0.0732297	0.0659447	0.0918297	0.0790848	0.0158142	0.130742	0.0430074	0.00413693	0.0246342	0.0652296	0.018896	3.12008e-19	0.0228529	0.39879	0.0957818	0.0747508	0.102255	0	0.00352848	0	0.0290469	0.0371345	0.058443	0.01998	0	0.0498034	0.0189168	0.192223	0.0258166	6.73886e-18	7.41846e-19	0	9.35743e-18	0.106222	0.361149	0.0793255	0	0.0423462	0.00340124	0.0889205	0.158626
GSM3428491	0.0361258	0.0276397	0	0.00350744	0.0310315	0.0583802	0	0.0233639	0	0	0.0786068	0.0585908	0.0218005	0.147151	0	0.00899307	0.0461625	0.00471368	0.121019	1.31704e-18	0	0.291	0.0793082	0.157815	0	3.94444e-18	0.000528879	5.99443e-18	0	0.0261685	0.0659309	0.107301	0.014575	0.0587406	0.0187738	0.216129	0.0405879	1.07045e-17	0	0	0	0.236577	0.389415	0.044955	0	0	0.0117769	0.110615	0.144634
GSM3428492	0.0319084	0.031459	0	3.601e-18	0.0810709	0.0665458	0	7.52018e-18	1.00821e-17	2.48559e-17	0.0273588	0.0225791	0.0450966	0.158288	1.42627e-17	0.0654987	0.0752235	0.0224848	0.129713	1.01992e-17	0	0.22901	0.0698973	0.118838	0.133064	0.00405222	0.00178342	0.0637279	6.94659e-18	0.0443209	0.0548527	0.0977612	0.0289434	0.0458307	0.0291913	0.304722	0.0499966	8.78977e-18	3.57869e-18	0.00225414	0.0158336	0.206429	0.250768	0.0103082	0.00986355	0	0.0138502	0.0737432	0.179318
GSM3428493	0.0380101	0.0409003	0	0	0.0876881	0.0148513	1.06695e-17	1.07145e-17	2.65296e-19	7.18318e-18	0.0108476	0	4.15094e-17	0.0515185	6.13569e-19	0.0219005	0.0314661	0.0338922	0.109318	0	0.022302	0.275105	0.0908733	0.10227	0.0302164	0	0.00537246	8.15962e-18	0	0.0163079	0.0955087	0.105846	0.0325271	0.0449875	0.021204	0.330495	0.0375589	0	0	0.00257197	2.22386e-18	0.250818	0.236381	0.0650402	0	4.7367e-18	0.00724043	0.115872	0.0508544
GSM3428494	0.0236084	0.0326964	4.29196e-18	0	0	0.0597902	0	1.37386e-17	6.34674e-18	0	0.103339	0	0	0.0161486	1.56999e-17	0.104924	0.038429	0.0670989	0.170203	0	0.00267864	0.304157	0.0720482	3.70076e-18	0.0341821	0.0207733	3.19639e-18	5.12023e-18	0	1.50704e-18	0.0416446	0.136623	0.0415458	0.0201629	2.6486e-20	0.209913	0.0359715	0	0	0	0.02473	0.243737	0.00590698	0.0479313	0	0	0	0.137369	0.0932116
GSM3428495	0.0540608	0.0290229	2.31402e-17	0.0990825	0	0.258477	0.0996021	0.191131	0.114931	0.06316	0.0404633	0.167425	0.0863729	0.252818	0.043725	0	0.127926	0.0947626	1.27767e-19	0.0427146	0.031033	0.38198	0.063456	0.0640597	0.0204637	9.35478e-18	0.00178262	0	0.0617666	0.00982444	0.0755475	0	0	0.0170446	8.00332e-19	0.0770213	0.0123038	0	0.113255	2.30599e-18	0	0.0174088	0.340674	0.106399	0	0.10164	0	0	0.239858
GSM3428496	0.0405375	0.0104213	9.20567e-18	0.124114	4.43417e-17	0.278938	0.0806745	0.184685	0.12393	0.0815636	0.0527712	0.163283	0.0873402	0.195523	0.0471813	0	0.157225	0.090879	0	0.0270915	0.0204805	0.307243	0.0529469	0.0680455	0.0407738	0	0	1.91922e-17	0.0558929	0.010601	0.0540206	0	4.98365e-20	5.87619e-20	0.000369355	0.106452	0.0178366	0	0.0706725	3.72726e-20	0	2.44769e-18	0.18175	0.0568377	0.00210493	0.124531	0	0.0502901	0.215266
GSM3428497	0.0218454	0.0371221	3.92766e-18	0.105203	2.33825e-18	0.269482	0.094268	0.193477	0.164074	0.0752125	0.00650031	0.137439	0.082588	0.225132	0.0313584	1.83029e-22	0.148597	0.0918433	0.0211831	0.0383126	0.032022	0.521071	0.0941236	0.0679219	0.0769093	4.66542e-18	0	1.18245e-20	0.11312	0.030179	0.0998782	0.00546057	0	0	0.00944493	0.135483	0.0190574	0	0.0776227	0	0	0.123662	0.36784	0.0826748	3.8506e-19	0.0931697	9.08983e-19	0	0.184789
GSM3428498	0.0434849	0.0363371	3.20418e-19	0.162323	1.97458e-17	0.258932	0.100647	0.220924	0.165343	0.0972737	0.0439208	0.153778	0.0794907	0.223895	0.0692795	0	0.133916	0.0944836	0.00340566	0.0412228	0.0311269	0.288006	0.0828004	0.0829665	0.0599115	0	0.0034737	0.0387017	0.0637852	0.0155663	0.0653478	0.0194609	0.0045065	0.0156731	0.0077037	0.101209	0.000419079	0.0271862	0.117932	2.16238e-19	5.10942e-18	0.0797493	0.401143	0.0863033	0	0.134714	0.000621085	0.0177805	0.207661
GSM3428499	0.045967	0.0367848	0	0.119443	0	0.238134	0.100971	0.190714	0.167171	0.0749465	0	0.134272	0.0601722	0.225132	0.0388883	5.19648e-19	0.144426	0.0765523	0	0.0325794	0.037266	0.370484	0.0846062	0.0827146	0.015302	0	0.00900508	0.0367692	0.0722012	0.0334662	0.0673482	0.00491483	1.24067e-21	0.0307237	0.00748649	0.0852504	0.00564198	0.00729769	0.0993695	1.72826e-19	6.81951e-18	0.0376669	0.497904	0.109165	5.16725e-18	0.105733	0	0.0210103	0.188382
GSM3428500	0.0575835	0.0229905	0	0.129281	0	0.215271	0.062387	0.174818	0.132823	0.082971	0.0541329	0.111075	0.0401061	0.166371	0.0646155	0	0.0975915	0.0764771	0	0.0257688	0.0454461	0.295228	0.0986818	0.10836	0.0885863	0	0.013804	0	0.0341164	0.0404272	0.0750905	0.0136653	0.00149128	0.00130114	0.00859889	0.0990325	0.0144561	0.0329365	0.017547	0	0	0.077971	0.389988	0.0853803	0	0.11886	0.000778211	0.0889258	0.197918
GSM3428501	0.0167092	0.0397588	9.57843e-18	0.108684	1.00868e-18	0.187038	0.0506524	0.128479	0.0639207	0.0821234	0.049759	0.144241	0.0664496	0.253863	0.0792827	0	0.171161	0.0900269	1.9574e-18	0.0331961	0.0110641	0.333616	0.0841963	0.00176957	0.0190492	1.41225e-17	0.00524589	0	0.0597329	0.0179089	0.0846021	0.0341576	0.00411782	0.0417237	0.0124409	0.176145	0.0292041	1.35074e-19	0.0630889	0.00476734	5.75493e-18	0.145238	0.333904	0.0741676	0	0.075369	0.00167703	0.0386108	0.197864
GSM3428502	4.09949e-19	0.0286621	1.73425e-17	0.106082	5.18509e-18	0.208905	0.0300108	0.110846	0.0359848	0.0742679	0.0689825	0.138127	0.0621513	0.243981	0.0581089	0	0.131197	0.0784286	0	0.0240876	0.0503976	0.339807	0.0527085	0	0.0467707	0	0.0034565	4.99481e-18	0.0864431	0.00889446	0.092858	0	0.000631168	0	0.0111556	0.16375	0.0222033	0	0.0498795	0.000804544	2.79872e-18	0.1029	0.207039	0.100314	0.000212541	0.105759	5.22604e-19	0.0614822	0.237045
GSM3428503	0	0.0550098	7.24986e-18	0.18669	0.00398953	0.296903	0.0246862	0.182357	0.0523856	0.109253	0.0443936	0.128336	0.0821996	0.282582	0.0732965	0	0.159346	0.115396	0	0.000120077	0.0285127	0.103844	0.0321669	0	0.0381179	0	0.0104713	6.84162e-18	0.0456979	0.0131409	0.0497849	0.0146739	0.009372	0	0.020642	0.179278	0.0282785	0.0406402	0.106772	0	1.57779e-17	0.0676054	0.188074	0.0686394	0	0.137939	5.83273e-19	0.0377829	0.287369
GSM3428504	0	0.0386861	2.62193e-17	0.104502	0.0335026	0.247704	0.00846735	0.139859	0.0736908	0.102485	0.0183313	0.145906	0.0912638	0.301938	0.0893577	1.71487e-17	0.110942	0.0919832	0.0478244	0.0474994	0.00684573	0.350832	0.043362	0	7.92223e-19	0	0.00947238	0	0.0934092	2.28026e-20	0.0699447	0.056992	0.0202271	0.0212827	0.0125161	0.101554	0.0176891	3.36978e-18	0.107977	1.70348e-19	9.22732e-18	0.145055	0.304219	0.0811159	0	0.0865927	0	0.0299	0.240592
GSM3428505	7.84923e-18	0.0436717	0	0.130867	8.16233e-19	0.282193	0	0.153326	0.0389811	0.076945	0.0212936	0.132882	0.097121	0.271255	0.0703032	0	0.115255	0.11753	0.0458874	0.0338659	0.036626	0.302391	0.0373638	5.57219e-18	0.0742567	4.19059e-18	0.00647095	4.91099e-18	0.0672182	0.0157764	0.0962663	0.0299391	0.010589	0	0.0190459	0.118545	0.0115612	0	0.0909339	1.19099e-18	1.65409e-17	0.0642865	0.171361	0.0652162	0	0.111476	0.00735715	0.00357356	0.272828
GSM3428506	0.0709344	0.00624267	0	0.0902394	0	0.119843	0.0175189	0.080001	0.104678	0.00980774	0.0909038	0.0134833	5.74451e-18	0	0.0377176	0.0248547	0.128277	0.0478652	0.0310537	0.0481236	0.0429778	0.246167	0.0909006	0.0935713	0.0586707	5.15707e-18	0.0130557	0.0680615	0.0244173	0.0327761	0.0901952	0.0311839	5.27427e-19	0.0593404	0.0221835	0.214788	0.0343656	0.0236724	0.0532243	0.00657492	8.21579e-19	0.165842	0.2984	0.063559	0	0.107885	0.0111749	0.146802	0
GSM3428507	0.0403592	0.0328636	1.24052e-17	0.0544219	0.0893266	0.152606	4.34361e-21	0.0900575	0.120794	0.102099	0.0758338	0.00584519	1.53916e-18	0.0147736	0.0253469	1.45663e-19	0.114554	0.0376869	0.0423658	2.08788e-18	0.0295655	0.27424	0.0666989	0.0826914	0.10552	0.00807523	0.00289026	6.14804e-18	0.0114895	0.0253281	0.0420127	0.0343695	0	0.0306966	0.0279594	0.219537	0.0212322	0	0	0.0175747	1.67951e-18	0.172356	0.0407901	0.0522943	0.0214053	0.0703332	0.0006079	0.140687	0.125082
GSM3428508	0.0223309	0.0114706	2.26601e-17	0.066813	0.0494554	0.212776	0.0438705	0.132295	0.117316	0.0597054	0.075825	0.0173472	0	0.00685217	0.0315679	3.02026e-19	0.078623	0.05896	0.0176454	0.0120117	0.0412706	0.342417	0.0642804	0.0696408	0.0177924	0	0.0146827	2.76811e-18	0.0345619	0.0176584	0.0781285	0.0383189	0	0.0338426	0.0149452	0.224173	0.0322975	4.78839e-19	0	6.99796e-19	0	0.176345	0.351735	0.0571729	2.72618e-18	0.0748697	0	0.106973	0.0956238
GSM3428509	0.0247067	0.0256098	1.84632e-17	0.0655409	0.00269771	0.221134	0.0595372	0.145684	0.123616	0.0611912	0.0781101	0.0206257	0	0.0102248	0.0347168	0	0.10997	0.0565459	0.0066546	0.0469392	0.0354208	0.468403	0.0686614	0.112949	0.0786229	6.47201e-18	0.00685992	0.0124898	0.0830311	0.0160179	0.0627632	0.0320135	0.000555341	0.0266101	0.0205582	0.174148	0.015914	4.57299e-18	0.00809077	8.9559e-20	0	0.15109	0.311957	0.0546378	0	0.0680708	3.58048e-18	0.0875857	0.0793883
GSM3428510	0.020975	0.0360011	1.44373e-17	0.1395	0	0.241134	0.0968758	0.177568	0.129548	0.0430813	0.090541	0.0206907	8.5416e-18	0.00873453	0.0282005	0	0.133934	0.0714454	5.73561e-18	0.0369789	0.0373107	0.378392	0.0603601	0.0914015	0.0595012	2.27789e-18	0.000566656	0	0.0603726	0.0111189	0.0907344	0.0231378	0	0.0257634	0.015768	0.198649	0.0202952	0.0118349	2.12367e-18	0.00898918	1.42401e-17	0.107318	0.222647	0.0557432	0.00425361	0.130738	0	0.0909869	0.0918684
GSM3428511	0.0219084	0.0264263	5.07642e-18	0.123756	1.62743e-18	0.23843	0.0608441	0.155219	0.105339	0.0509853	0.0575736	0.0801887	0.0899718	0.11731	4.99337e-19	0.0161388	0.158319	0.0881641	1.49316e-19	0	0.00331003	0.316346	0.0819829	0.116734	0.0617178	0	0.000991117	0	0.0137547	0.011941	0.0412391	0.0397799	0.0311079	0.00509717	0.0134429	0.224276	0.0275346	3.85569e-18	0.057363	0.00721172	8.30446e-18	0.0400658	0.17039	0.0634299	0	0.0677214	0	0.0641785	0.068126
GSM3428512	0.0333498	0.0267186	4.60015e-18	0.115787	2.96819e-17	0.210791	0.0267429	0.140558	0.101249	0.0693988	0	0.014719	0.0496381	0.149653	0	0	0.219868	0.0495976	1.25311e-18	0.0178327	0.0324309	0.383218	0.0966693	0.085352	0.10132	0	0.012444	0.0247028	0.0277206	0.0250963	0.0723016	0.0363516	0.0357339	0.00349113	0	0.257485	0.0286925	0	0.00631697	6.4235e-20	1.2119e-17	0.0867368	0.269084	0.0766814	9.91079e-19	0.0284311	0	0.0454549	0.127181
GSM3428513	0	0.0123412	2.28288e-17	0.153769	0.0808792	0.125226	0	0.0240576	0	0.0179781	0.000956013	0	0.0257877	0.0867886	5.81345e-18	0.0837342	0.139944	0.0262907	3.61367e-18	0	0.0319016	0.169169	0.0814874	3.60562e-18	0.0881729	1.63245e-17	0.00135975	0.0587774	0	0.0267044	0.0494313	0.0884847	0.010309	0.0668444	3.493e-23	0.345455	0.0285055	0.0169124	1.21825e-18	0.0165268	7.7396e-20	0.0294496	2.3804e-18	0.105698	0	0.114262	0.00939355	0.152884	0.123332
GSM3428514	0.0454067	0	1.5804e-17	2.82413e-18	9.5285e-18	1.5086e-17	0	0	0.0170122	1.11126e-17	0.0260972	1.65986e-17	0	0.0207976	0.0120345	8.41283e-18	0.0215768	0.00948247	0.16651	0	4.08814e-19	0.363237	0.0802381	3.39867e-18	0.0502182	0.0389689	0.00316493	1.15727e-17	0	0.0458436	0.0759837	0.132297	0.0358889	0.142378	0.00449866	0.258968	0.0500342	0	6.28204e-18	0.0244872	0.0116618	0.341325	0.338198	0.0575242	0	4.00391e-17	0.0110596	0.12013	2.15009e-17
GSM3428515	0.0652174	0.0250278	0	2.40017e-19	0.06449	3.44801e-19	0	1.53042e-17	0	0	0.0143972	1.10291e-17	3.76585e-18	0.0515318	0.0247514	1.28586e-18	0.0744438	0.00810106	0.0814299	0.0221415	0	0.377829	0.0923559	2.52733e-18	0.00453918	2.57794e-18	0.00696135	0.0363357	0.0315665	0.0458936	0.12053	0.111181	0.0232746	0.152154	0.00478104	0.318754	0.0535691	0	1.2647e-17	0.0253053	0.00895994	0.272833	0.44947	0.120951	0	6.34433e-18	0.00678508	0.110674	7.87479e-18
GSM3428516	0.025944	0.0185067	1.95422e-17	0	0.0417973	0.190773	5.86965e-18	0.0698024	1.01187e-17	0.0341755	0.0610401	0.00881222	0.0460221	0	0.0445813	0	0.0307116	0.0789109	0.0666757	0.00919159	0.00159645	0.317321	0.0616343	0.076753	0.0781121	0.000453138	5.99633e-20	0.0674062	0.0143623	0.0178503	0.0401181	0.0846339	0.0370261	0.0238651	0.0219103	0.292307	0.0449172	0	0	0.0133309	0.0334986	0.0922736	0.0841831	0.0300817	0.0066017	1.40599e-17	0	0.115822	0.0497946
GSM3428517	0.0472118	0.0243498	1.26236e-17	0	0.0458121	0.136004	1.33262e-18	0.0318496	0.0264259	0.017854	0.0963482	0	0.00528883	0	0.0357879	1.06868e-20	0.016071	0.0597305	0.130919	2.74368e-19	0.0128459	0.316241	0.0608228	0.0372127	0.0248045	1.35525e-20	0.00143252	0.0866386	9.93517e-19	0.0233449	0.0604858	0.0860761	0.0273672	0.0394117	0.0300947	0.40809	0.0343085	0	2.4174e-19	0.0115117	0.0270993	0.229933	0.188511	0.045547	0.0120075	0	0.00393264	0.113316	0.0640887
GSM3428518	0.0413304	0.0465515	2.90444e-17	0.00734022	0.0173857	0.0762647	1.99657e-18	0.0126166	0	5.34674e-19	0.0725046	0.0181836	0.0263529	1.65673e-19	1.25341e-18	0.0606814	0.0687506	0.0584557	0.133087	0.00116749	0.0250694	0.378145	0.0729902	0	6.98181e-18	0.0655431	0.00373172	0.0306954	0	0.0181833	0.0589043	0.0929007	0.0225703	0.0605566	0.018556	0.279214	0.0525108	0	1.30025e-17	0	0.0208336	0.296036	0.115741	0.0112494	0	7.98653e-18	0.00278774	0.141152	0
GSM3428519	0.0156339	0.0130454	0	0.00831451	1.98613e-18	0.0140747	1.06462e-18	0	0.00404843	5.57807e-18	0.064349	5.26985e-18	0	1.00323e-17	0	0.0945917	0.0575108	0.051912	0.151408	0.00394054	0.0426975	0.430275	0.0867816	2.01924e-17	0.0432801	0.0486395	0.00674736	0	1.256e-18	0.0159962	0.0797944	0.112379	0.0259819	0.0476616	0.00713711	0.281749	0.0378421	0	0	0.0121063	0.023786	0.320352	0.0634319	0.061141	1.05832e-18	1.17517e-17	0.00418494	0.152951	8.06926e-18
GSM3428520	0.0227167	0.0184792	4.56114e-18	0.0188698	0.0570989	0.0804981	0	2.81934e-18	0.035095	2.7739e-18	0.00315654	1.0038e-18	3.33008e-18	0	7.72967e-18	0.0801917	0.058536	0.0535004	0.131637	5.84529e-19	0	0.33841	0.0613595	0	3.71126e-21	9.46583e-18	0	0.0695254	3.96767e-18	0.0359087	0.0347409	0.109197	0.0344207	0.0479779	0	0.379021	0.0449692	0	0	0.000834581	0.0241062	0.340539	0.165371	0.0309833	0	0.0109041	0.0103872	0.187893	1.22038e-17
GSM3428521	0.031461	0.0238621	0	0.0691223	0.0785728	0.132211	0	0.0607349	0.0549278	0.0579543	0.0634755	0.0697014	0.00928636	0.180107	0.0125709	0	0.107758	0.0712546	0.0315453	0.00478965	0.0263633	0.264707	0.0682957	0.0562313	0.0119821	0	0.00186215	0	0.0192965	0.00349027	0.0576784	0.103318	0.0118904	0.0782889	0.0209757	0.189308	0.0191598	0	0.0633832	1.03398e-19	0.00252914	0.163351	0.183711	0.0853291	0	0.035003	0	0.0908357	0.16009
GSM3428522	0.0319921	0.033441	1.16823e-17	0.0637442	0.0832734	0.233534	2.33915e-19	0.113571	0.0819021	0.12624	0.038372	0.0474911	0.02784	0.106699	0.00166044	9.93446e-19	0.100167	0.0438454	0	0	0.0173595	0.224734	0.069361	2.21385e-18	0.0674994	0	0	3.95797e-20	0	0.0253154	0.042357	0.071331	0.0208906	0.0379667	0.0090208	0.280769	0.0344338	0	1.00327e-18	0.043123	0.0196896	0.145359	0.10758	0.100892	0.0321027	0.0621017	0	0.118111	0.160021
GSM3428523	0.0278856	0.0519229	9.65559e-18	0.0621979	0.0339744	0.241783	0.00074997	0.138459	0.0785148	0.0936884	0.0897999	0.068856	0.024734	0.174518	0.00183421	0.0130082	0.089776	0.0777208	0.0166551	1.85949e-19	0.0387931	0.21401	0.0386969	0.0829074	0.0946305	0	3.20978e-18	0	0	0.0100109	0.0771927	0.0612572	0.0140149	0	0.017316	0.180472	0.0149774	6.63006e-18	1.2834e-17	0.0147353	0.0218792	0.0879941	0.00315968	0.0617703	0.00782233	0.0544663	0	0.119534	0.223879
GSM3428524	0.0231689	0.0472458	1.99103e-17	0.064197	0.0391189	0.207415	0	0.108386	0.0567687	0.0815671	0.068127	0.0686088	0.0204375	0.187041	0.0396949	4.61921e-18	0.110309	0.0925695	0.021441	1.75786e-19	0.0315766	0.253184	0.0426585	0.0464632	0.071255	0	0	0	7.9147e-19	1.92806e-18	0.0488179	0.0949338	0.0236499	0.0281894	0.0120486	0.129394	0.0152173	4.9908e-18	0.0493708	0.000580217	0.0389217	0.0782218	0.0716788	0.084827	0	0.045508	8.57554e-19	0.106934	0.219681
GSM3428525	0.0255382	0.0511063	1.20597e-17	0.0967396	3.26754e-17	0.258811	0.0385919	0.156693	0.158608	0.0988437	0.0475277	0.0913668	0.0455677	0.202909	0.0218202	3.34351e-19	0.148664	0.0842045	0.0356746	0	0.0532012	0.280972	0.0342772	0.0245193	0.030246	0	0	0.00815821	2.16188e-19	0	0.0890764	0.0531717	0.00493876	0.00472775	0.00130858	0.21639	0.00107847	0	0.0800345	2.82775e-19	0	0.117761	0.0808655	0.0837423	0	0.0637927	0	0.0691232	0.175871
GSM3428526	0.026051	0.00500069	0	8.70872e-18	0.0797509	0.00136048	0	0	0.0617311	0	0.0419624	0.0319098	0.0327235	0.123348	2.16417e-18	0.0682505	2.76599e-18	0.0198715	0.153198	0	4.3725e-18	0.252608	0.0559834	0.0323167	0	0	0	0	0	0.0469496	0.0596417	0.0575873	0.0198328	0.0807073	0.0186339	0.136972	0.0458789	0	0	0.0119697	0	0.336806	0.157709	0.0286337	0.0101285	2.33144e-17	0.0101659	0.155008	0.179016
GSM3428527	0.0486134	0.00870008	9.94205e-18	0.0388601	9.1825e-19	0.250402	0.0161125	0.147321	0.0765442	0.0654659	0.090066	0.111516	0.0658813	0.1575	0.0610292	0.0177117	0.0878357	0.0981181	2.91592e-18	0.0324667	0.0391189	0.223215	0.0515478	0.0278139	0.0875911	0	0	0.0208232	0.0172981	0.00771799	0.0481563	0.017088	0.00696983	0.0117044	0.0149054	0.17109	0.0400624	8.38328e-18	0.0355366	1.85097e-19	0.0148945	0.0645169	0.127322	0.0530532	0.0120099	0.014721	0	0.109741	0.189998
GSM3428528	0.047464	0.0294711	3.15752e-19	0	0.118289	0.122911	7.2578e-19	0.0537054	0.0208059	0.0272431	0.0576871	0.0511073	0.0024763	0.1651	9.63633e-19	0.0679687	0.0610943	0.0491678	0.0112682	8.15603e-19	0.035066	0.19525	0.067671	8.6724e-19	0.0608708	0	0.00356917	0	0.000466005	0.0332438	0.0632482	0.0815962	0.0231281	0.0486239	0	0.204756	0.0300298	8.06079e-18	7.77009e-18	0	0.020852	0.203832	0.168802	0.0785535	0.0112907	5.69827e-19	0.00484741	0.130903	0.24087
GSM3428529	0.0479127	0.031961	1.11579e-17	0	0.0247777	0.189062	0.00421296	0.0909879	0.064897	0.065396	0.101939	0.0731843	0.0146038	0.165136	0.0580228	0.00138859	0.0513645	0.0618174	0.0564031	0.00860076	0.0166033	0.246664	0.0566006	0.0433373	0.0792232	0.0259577	0.00444822	0.020826	0.00494533	0.021968	0.0153969	0.0667483	0.0257526	0.0157273	0.0181578	0.203829	0.0188156	0	0.0217725	0	0.0192453	0.164198	0.25347	0.0409851	0.00735398	2.45684e-18	0.00019668	0.104769	0.201606
GSM3428530	0.0406889	0.0222891	0	0.182413	0.0554327	0.239108	0.021297	0.148009	0.0144737	0.110298	0.0557441	0.0799596	0.0385587	0.142083	0.060887	0	0.19031	0.0775927	0	0.0290639	0.0124786	0.240906	0.0589276	0.0208905	0.0092164	1.1231e-17	0.0088698	0	0.00535256	9.50606e-21	0.0421501	0.0106794	0.00208744	0.0215189	0.00714627	0.150916	0.0195628	0.0228668	0.01768	6.9324e-20	3.12653e-18	0.124731	0.180055	0.0425151	0	0.170024	1.25216e-20	0.0616819	0.160309
GSM3428531	0.078811	0.0528795	0	0.244967	1.80514e-18	0.254871	1.17087e-19	0.132177	0.0418327	0.0752309	0.0334836	0.0889884	0.041828	0.190615	0.0939245	0.0256307	0.205139	0.105253	0	0.0573209	0.0184108	0.15534	0.0539991	2.01309e-18	0.0704889	3.70375e-20	0.00311452	0	0.0138292	0.0234402	0.058788	0.00800522	0	0	1.61174e-20	0.148449	0.0240806	0.0634476	0.00544721	0.00959894	5.27891e-18	0.0568719	0.0824472	0.0415956	0.00912345	0.191311	0.00106719	0.0925632	0.210173
GSM3428532	0.0694822	0.0259155	1.15119e-17	0.269019	0	0.281148	0.0139736	0.180522	0.0351503	0.0988068	0.036308	0.0725518	0.0287222	0.16947	0.0572274	4.62102e-18	0.173369	0.0945517	0	0.0237677	0.0219646	0.132346	0.0300868	0.0229675	0.0597297	0	0.0146372	0	3.82042e-19	0.0242255	0.025846	0.0300208	4.26957e-21	0	0.0070684	0.0902013	0.0190636	0.0744147	2.1684e-19	9.14397e-20	0.019884	0.0944722	0.259199	0.0239462	4.73156e-19	0.210394	0.00469469	0.109141	0.202067
GSM3428533	0.0477859	0.037024	0	0.27181	4.76269e-18	0.294263	0.015871	0.198771	0.0837437	0.103288	0.0452969	0.0675149	0.026576	0.191255	0.0686868	0	0.194795	0.115343	0.00509276	0.0261457	0.0205474	0.112787	0.0177374	0.0469547	0.0818334	0	0.00211486	1.63794e-18	0	0.0123158	0.0415416	0.0309006	0.00756186	0.00662854	0.0171969	0.119322	0.00838835	0.0813914	0.0816935	0.000532974	1.31193e-18	0.0899749	0.109803	0.0230971	0	0.210625	0	0.0522908	0.224587
GSM3428534	0.0308085	0.0484667	0	0.109326	2.09091e-17	0.25205	0.0139408	0.148959	0.131035	0.108647	0.0806492	0.132482	0.073612	0.238042	0.103578	0	0.127514	0.0976571	0.0112892	0.0370356	0.0190367	0.163877	0.0318048	0.0549745	0.0728038	8.34265e-18	7.39372e-19	2.5654e-19	0.0051732	6.82223e-20	0.0815674	0.0502601	0.0177778	2.80426e-18	0.000175656	0.159462	0.00962883	7.27602e-18	0.135352	2.49129e-18	3.89828e-18	0.0391484	0.0361917	0.0706079	2.68592e-18	0.0725304	0	0.0547898	0.269664
GSM3428535	0.0375317	0.0710587	0	0.0899289	2.10313e-17	0.279805	0	0.117633	0.098051	0.0437749	0.0772202	0.11868	0.0583564	0.232475	0.0807602	0	0.149418	0.134535	0.0348105	0.0211269	0.0126043	0.205202	0.0690069	0.0658314	0.101494	9.26859e-19	0	3.91081e-19	0	0.0128269	0.068807	0.0434907	0.00913815	0.0193343	0.0081517	0.190762	0.0336278	0	0.0348752	0	0	0.0892908	0.106834	0.0458232	0.0104342	0.0561972	0.00681013	0.0713757	0.259384
GSM3428536	0.035621	0.0190152	7.19904e-19	0.0460416	1.09112e-18	0.207243	0	0.119388	0.0736618	0.0633324	0.101669	0.0734248	0.03174	0.135893	0.0832492	0.0325863	0.081571	0.0908006	0.0174462	0.00183931	0.00449247	0.251696	0.0457825	0.0488309	0.030179	0	3.43368e-20	0.013831	0.00276881	0.00977323	0.00866203	0.0439077	0.0184753	0.020962	0.00682581	0.230639	0.0206078	3.23756e-19	0.0578769	2.38315e-19	0.00872513	0.11257	0.109944	0.0245331	0.0158651	0.041729	0.00725672	0.103943	0.207727
GSM3428537	0.0434614	0.0428905	3.5065e-18	0.0875271	5.03453e-18	0.257363	0.0302829	0.160197	0.130439	0.0668822	0.09181	0.10777	0.0506535	0.172816	0.0945609	0	0.122191	0.0959157	0.0374537	0.032399	0.0180175	0.205516	0.0227858	0.0706211	0.0937363	2.62526e-18	0	0	0.0147924	0	0.0806287	0.0676256	0.0171244	2.99807e-19	0	0.212651	0.00857806	0	0.113688	1.23738e-18	0	0.119855	0.0653575	0.0551015	0	0.0640343	0.00798765	0.0531738	0.20787
GSM3428538	0.0521836	0.0129388	1.35278e-17	0.133022	0.0796043	0.158151	1.15939e-18	0.0835451	2.6073e-18	0.0420082	0	0.0424479	0.0567597	0.119329	0.0569582	0.0486148	0.13224	0.0923477	0.0571784	0	0.0247179	0.199769	0.0752485	2.5466e-19	2.05989e-19	0.00044681	0.00847384	0.0282588	0	0.0252798	1.40706e-19	0.0805336	0.0513987	0.0833538	0.00642739	0.175705	0.0293521	0.00188371	0.0502276	0.00241374	0.000474244	0.129466	0.242621	0.0185736	3.79236e-19	0.0678131	0.0145981	0.0640798	0.195624
GSM3428539	0.0236854	0.0378783	1.82652e-17	0.142127	0.0585674	0.198759	0	0.101654	1.58444e-19	0.0373511	0.00414835	0.0816294	0.0644049	0.137894	0.0409844	0	0.146657	0.110588	0.0485788	0.0172065	0.0562174	0.188059	0.0668902	0.0274685	0.0860921	0.0145717	0.00418725	0	1.42238e-17	0.0120727	0.0887956	0.0836629	0.0514716	0.0313188	0.0126198	0.181126	0.0325325	0.0112939	0.0511517	0.00606686	0.0404877	0.0617853	0.0432027	0.0711667	0	0.108798	0.00416581	0.0742195	0.154796
GSM3428540	0.0496563	0.0500171	1.11484e-17	0.135529	7.13867e-18	0.217518	1.35268e-18	0.108768	0	0.0851539	0	0.0831571	0.0825544	0.20458	0.0889315	1.0837e-18	0.148319	0.094836	0.00307733	0.0202377	0.0255404	0.198513	0.042735	0.0125317	0.0453927	5.07098e-18	0.00854419	0.0576079	0	0.00691376	0.0475917	0.0719655	0.0364924	0.0542726	0.000669485	0.204905	0.0355712	0	0.092136	0.0188986	0.0114132	0.00580699	0.143351	0.0705439	5.14546e-19	0.0930095	0	0.0674436	0.235654
GSM3428541	0.01981	0	9.59603e-18	0.230972	0.0173322	0.14824	1.4092e-18	0.0679315	0.0774176	0.0986899	0.117704	0.0209269	1.73472e-18	0	0.0185908	0.0839612	0.204624	0.0659412	4.025e-18	0.0144148	0.0290538	3.41158e-19	0.0862647	0.0689116	0.0486503	2.32187e-17	0.000401983	0.0698366	0.0125219	0.0356953	0.0479737	0.036032	0.0219383	0.0112117	0.00315107	0.220611	0.0436902	0.064419	5.98697e-18	0.0091214	0.0376678	0.0645552	0.142551	0.0244345	0.00747776	0.181935	0.00670503	0.128201	0.0701678
GSM3428542	0	0.0223358	2.54162e-18	0.155909	0.00991475	0.231474	0.0233526	0.133775	0.103622	0.126479	0.105427	0.0749068	0.0174364	0.0517863	0.0731494	3.6771e-19	0.133493	0.0825949	4.47628e-18	0.0146861	0.00420566	0.19409	0.0408117	0.0864019	0.0426773	1.05626e-19	0.00905225	0.0279726	0.0374624	0.00666237	0.00701967	0.0181244	0.00667026	0.0449893	0.00814136	0.217213	0.0282003	0.0214381	0.0237592	0	0	0.0821843	0.17618	0.0333444	0.00372526	0.150885	0.00687979	0.0832822	0.138008
GSM3428543	0	0.0255139	0	0.176508	0.0581563	0.207718	0.0837141	0.139572	0.129094	0.0725538	0.0666297	0.0676768	0	0.106968	0.0417686	3.93311e-19	0.165066	0.044197	0	0	0	0.23064	0.0783147	0.0894014	0.0422777	0	0.0106661	0.00731997	0.035182	0.0307487	0.0393901	0.0381627	0.0193105	0.0194813	0.0092151	0.220638	0.0247496	0.0175928	0.0354231	0.0174385	0	0.200588	0.347732	0.0715819	0.00450765	0.130165	0.0032441	0.0659935	0.107352
GSM3428544	0.0350169	0.0252392	8.18972e-18	0.244386	0.0112528	0.282962	0.0862104	0.206131	0.172003	0.0550594	0.130044	0.108852	0.0657646	0.0358633	0.0136039	0	0.164131	0.11703	0.0260802	0	0	0.0585604	0.0594449	0.11336	0.089214	0.0251356	0.00905815	0.0372768	0	0.0129939	9.48988e-20	0.00742362	0.0151578	0.0112776	0.0289681	0.136216	0.0366934	0.070105	0.100868	0	0	0.0966394	0.0714681	0	3.14103e-20	0.192196	0.00761629	0.0683294	0.0650895
GSM3428545	0	0.0112816	0	0.122708	0	0.123364	0.015166	0.0695589	0.116254	0.0315363	0.0516342	0.0852902	9.17541e-20	0.0929732	1.13468e-20	0.0377878	0.0947008	0.0409516	0.0637798	2.41192e-18	0.0389485	0.165664	0.0420771	0.127245	0.0102544	0	0.0163589	0.0418507	0	0.0177009	0.0385823	0.0313164	0.0129999	0.0186876	0.00357293	0.21739	0.0369873	0.00391902	0.0679923	0.00594267	3.62133e-19	0.096759	0.212613	0.0563865	1.74925e-19	0.119597	0.00910643	0.119356	0.130382
GSM3428546	0.00126764	0.00579439	0	0.168944	4.66981e-18	0.251403	0.0364223	0.154198	0.096545	0.0516319	0.137857	0.0830958	0.037788	0.0745511	0.00936892	0.0232568	0.124487	0.114452	0.0425238	7.80252e-19	0.0240365	0.18228	0.0295741	0.0589582	0.0369034	0.00193645	0.00867842	0	1.00777e-19	0.00300207	0.061072	0.0224463	0.00974943	5.09782e-18	0.0164558	0.224988	0.0393996	0.0126795	0.0450281	0.00401567	0	0.0701043	0.0318597	0.0375766	0	0.120713	0.0020063	0.0987794	0.169851
GSM3428547	0.00553485	8.10035e-20	0	0.179371	4.26719e-19	0.273793	0.0270919	0.167137	0.0975657	0.0692597	0.0903992	0.103069	0.0637575	0.140799	0	5.52222e-18	0.172914	0.121761	0.0228671	4.97679e-18	0.0191963	0.112541	0	0.123949	0.088934	6.81374e-18	0.0208837	0	4.43489e-18	0	0.0597397	0.0326112	0.0124786	2.81929e-18	0.0155931	0.219937	0.0231055	0.0116982	0.0657409	0.00490426	1.65151e-18	0.0187153	0	0.0419357	2.64274e-20	0.0872847	0.00101017	0.0842614	0.225583
GSM3428548	6.14737e-18	0.0569307	6.06166e-18	0.0344433	0	0.209298	0.0296009	0.13311	0.070579	0.034012	0.0771124	0.0818324	0.0537617	0.0601611	0.0173025	0.0392467	0.120685	0.0845619	0.0390277	4.54228e-18	0.0236893	0.394092	0.0434086	0.0305206	0.0166061	0.00358065	7.0662e-19	0.0426046	0	0.00185422	0.0390193	0.0463712	0.00574342	0.017762	0.0277367	0.250643	0.0194338	0	0.000359632	7.01741e-19	0.00471577	0.0851215	0.00913002	0.0351772	0.0193374	0.00199886	0	0.092735	0.10597
GSM3428549	0	0.0307149	1.49347e-17	0.0274612	0	0.204702	0.0403089	0.148335	0.0915403	0.0679955	0.0460209	0.0991974	0.0315116	0.095419	0.035422	0	0.107633	0.0769541	0.0717279	3.54978e-19	0.0277076	0.484725	0.0334557	0.0255223	3.59628e-20	0.00926116	2.11094e-19	0	0.00218695	0	0.0492948	0.0595153	0.0119425	0.0304474	0.0184048	0.219104	0.0227224	1.00603e-17	0	0	2.30271e-19	0.166184	0.231654	0.0719786	0	0.000145738	0	0.0611872	0.0624893
GSM3428550	0.00725866	0.0471637	1.88929e-17	0	0.0458143	0.236133	0.0442848	0.151586	0.145937	0.0664625	0.037733	0.123999	0.0693466	0.135363	0.0289084	0.00153959	0.0835801	0.0829228	0.0517146	0.00611118	0.0440721	0.481816	0.081809	0.0276419	0.0343472	2.62712e-18	2.04953e-20	0.0308467	0.0163626	0.00415488	0.0325975	0.0797148	0.0128551	0.0638863	0.0166334	0.200366	0.0204964	0	1.41029e-18	0	1.54413e-18	0.125047	0.282394	0.0366176	0.0132163	4.07647e-18	0.00562958	0.0641408	0.0729649
GSM3428551	0.0604015	0.00725818	1.02025e-17	0.118557	0.106645	0.277622	0	0.150018	0.0104778	0.0712525	0.03405	0.102196	0.092394	0.180116	0.027514	0	0.130053	0.0900423	0.0491328	0.0341911	0.00881861	0.226859	0.0594731	0.0716937	0.0577821	0.0221246	0.0124605	0	7.11778e-19	0.0034154	0.00686842	0.0181413	0.00871814	0.0350277	0.0257239	0.119596	0.0335453	0	0.0383005	0	6.19339e-18	0.0632679	0.0824599	0.0164468	0.00736269	0.094633	0.00578298	0.049742	0.218732
GSM3428552	0.0719174	0	7.01909e-18	0.134721	0	0.177951	2.08009e-17	0.06098	0.0645878	0.0781137	0.0382759	0.0372882	0.0613664	0.116676	0.0383386	0	0.160969	0.0807632	0.0247632	0.0357228	0.0593178	0.34196	0.062818	0.0830224	0.0282208	9.1295e-18	0.00897144	0.0142901	0.0220352	0.00458203	0.0846929	0.0323984	0.023833	0	0	0.143851	0.0332111	5.89044e-19	7.72746e-19	0.0123706	4.03717e-17	0.0235245	0.135118	0.0606424	0.00215396	0.100716	0.00791539	0.0763046	0.178746
GSM3428553	0.0428347	0.00399721	4.98694e-18	0.0682341	0.128181	0.182591	0	0.0649396	0.00172567	0.00186855	0.0192133	0.0358265	0.043035	0.117555	2.23817e-19	0	0.0570535	0.0760607	0.0734022	0	0.0255896	0.271405	0.0654166	0.0656844	0.0765411	2.08772e-18	0.00470597	3.21897e-18	0	0.0155138	0.0704374	0.0597735	0.0176787	0.0118761	0.0116584	0.162288	0.0379301	1.98175e-18	0	0.000760803	0.000581072	0.0972442	0.226902	0.0534517	0	0.0236733	0.00329502	0.107227	0.178555
GSM3428554	0.0179165	0.0248482	1.06846e-17	1.21772e-19	0.141764	0.168698	7.0622e-19	0.073839	0.0316136	2.31652e-18	0	0.0205991	0.0290631	0.0811832	0	0.0619715	0	0.0552118	0.209781	2.37929e-18	0.0240011	0.325364	0.104938	0.0635068	0.0843983	0.00620533	0.0064869	0	0	0.0368789	0.0540372	0.0805188	0.0172641	0.00543438	0.0196294	0.132644	0.0336355	0	0	0	0	0.184645	0.179472	0.0490741	0	0	0.00404793	0.125197	0.120748
GSM3428555	0.00970521	0.00734806	0	1.19336e-21	0.0516522	0.156582	0	0.0627633	0.0036152	0	0.0300887	0.0142217	0.0248898	0.0661167	1.41122e-17	0.0489034	1.97577e-18	0.0627565	0.231167	4.11081e-18	0.0126	0.386189	0.0977712	0.0778715	0.0584609	0.00148188	8.67973e-20	0	1.88687e-18	0.00447431	0.0604812	0.10682	0.0203658	0.0357152	0.0208611	0.13511	0.0307278	0	0	0.00161244	7.31184e-20	0.243177	0.162364	0.0255245	0	0	0	0.122455	0.08483
GSM3428556	0.0127373	0.0308636	3.14419e-18	0	0.0690831	0.122599	0	0.0324771	0.000664303	3.94987e-18	0	0.00114722	0.0117926	0.0763988	0	1.72133e-21	0	0.0598767	0.222493	0	0.0129828	0.394234	0.0994629	0.0555118	0.0400793	0.0237195	0	1.3009e-19	0	0.00877134	0.0650545	0.107896	0.0202722	0.0330877	0.0169066	0.15558	0.0331455	0	0	2.34838e-18	0	0.216106	0.228446	0.0416344	0	1.70333e-17	1.86842e-19	0.129734	0.107778
GSM3428557	0.0490248	0.0111869	3.0152e-18	0.120356	5.90722e-18	0.258899	0	0.143827	0.0476285	0.0404796	0.0361796	0.0626175	0.0601723	0.16843	0.0211193	1.28948e-19	0.115592	0.0988526	0.0657595	0.0211036	0.0334809	0.373209	0.0445057	0.0576732	0.10021	0	0.00272305	0	0.022894	0.00648877	0.0598442	0.0426783	0.0251081	0.00835927	0.0189709	0.156975	0.0267768	4.10846e-18	0.0275356	0.00187038	0	0.065067	0.112586	0.0500065	0	0.068962	0	0.0590223	0.219331
GSM3428558	0.0332249	0.0388528	5.26306e-17	1.05778e-18	0	0.33842	0.031224	0.222483	0.131132	0.0554284	0.0850595	0.106528	0.073228	0.176653	0.0913004	6.14633e-18	0	0.122874	0.00244754	0.0583389	1.76722e-19	0.209217	0.0499755	0.122483	0.0671531	5.71605e-18	0.00447322	0.0768685	0.0596495	0.00894294	0.0366259	0.0100676	0.00472065	0.0515044	0.0416496	0.284318	0.00544605	0	0.0771023	6.85904e-19	0	0.102944	0.159312	0	0.0204198	2.56176e-17	0	0.0222498	0.206175
GSM3428559	0	0.032332	0	5.35472e-18	5.24033e-17	0.2704	0.0213786	0.150589	0.100346	0.0717024	0.0457865	0.113761	0.0890712	0.207503	0.0236341	1.21334e-18	1.44447e-17	0.0816308	0.0221267	0.0148393	0.0228818	0.347794	0.0704939	0.112771	0.0721806	0	0.00246686	0.0371011	0.0581072	0.0178942	0.0603433	0.0331024	0.0123837	1.28883e-18	0	0.266641	0.0115784	0	0.0848746	0	0	0.109337	0.188026	0.053082	0	3.6633e-17	0	0.0430987	0.195342
GSM3428560	0.0283773	0.0272628	2.4302e-17	0	6.92072e-20	0.194386	0.00518891	0.127802	0.12223	0.0956128	0.0501955	0.0961609	0.02474	0.223555	0.0749593	0	0	0.0692914	3.50637e-05	0.0252235	0.00950061	0.314552	0.0985436	0.112935	0.0990633	0	0.0157899	0.0313699	0.0671509	0.0415797	0.0476896	0.0587995	0.0167914	0.0370413	0.0309514	0.241086	0.00704221	3.04927e-17	0.129211	0.0108806	6.17581e-18	0.134833	0.463765	0.106231	1.26549e-18	0	0	0.0216462	0.213945
GSM3428561	0.0192848	0.0365442	1.91116e-17	0	4.06004e-18	0.263156	0.00486251	0.142941	0.143646	0.0712792	0.0318823	0.103713	0.0567982	0.238654	0.0563785	0.00514094	3.95405e-20	0.0961668	4.25799e-18	0.00288592	0.036883	0.196955	0.0871264	0.100178	0.116262	0	0.0115615	0.0814003	0.0556576	0.0410814	0.0631696	0.0338581	0.0174452	0.00405175	0.0238779	0.29736	0.017215	4.08992e-18	0.122275	0.020804	2.73112e-17	0.0859276	0.271792	0.0927892	9.09339e-19	0	0	0.00861052	0.225533
GSM3428562	0.0516465	0.0259928	3.51615e-18	0.216934	0.0293163	0.240259	1.06306e-18	0.0931019	0.0280859	0.0485016	0.0246622	0.0325838	0.0489713	0.169257	0.0833377	9.47403e-19	0.182574	0.058344	0.00455166	0.0151112	0.0512957	0.074	0.058326	0.0253237	0.121284	0.0175679	0.0123875	0.0394557	0	0.00590445	0.0731933	0.0655608	0.0573576	0.032678	0.023096	0.235017	0.02945	0.0521525	0.0920494	0.0322176	0.0353787	0.0824109	0.10084	0.0426198	0.0027406	0.159858	0.00761054	0.0389946	0.229387
GSM3428563	0	0.0304813	1.00522e-17	0.229422	2.25126e-18	0.24731	0.0138987	0.116425	0.0621559	0.103774	0.0461202	0.122535	0.0777265	0.226059	0.0996081	6.75803e-18	0.197707	0.109866	0	0.0195106	0.00113394	0.181187	0.0300648	0.0771753	0	0	1.02823e-18	0.0407854	0.0184104	8.10282e-20	0.0328007	0.0568046	0.0173336	0.0371686	0.0148234	0.157201	0.00958447	0.041621	0.0819809	0	0.0102655	0.0337402	0.149526	0.0507353	1.75062e-19	0.197493	3.43779e-20	0.0430789	0.278429
GSM3428564	0	0.0322624	0	0.242639	0.0772857	0.232006	0.00275631	0.150483	0.0712671	0.101238	0.0278036	0.0946282	0.0489168	0.251069	0.0735583	0.0117907	0.16085	0.0914361	0.0302652	9.40253e-19	0.0370567	0.114424	0.068897	0.0704793	0.0618601	1.25859e-18	1.1148e-18	0.01498	5.97204e-22	0.0312145	0.0405439	0.0683293	0.0168832	0.0550264	0.0290642	0.11806	0.020743	0.0791567	0.0429498	0.00794917	0.0145876	0.0887364	0.288304	0.0612979	0.000768637	0.200962	1.70623e-19	0.052742	0.312664
GSM3428565	0	0.0283287	1.12477e-17	0.272186	0.0395393	0.250792	0.0152922	0.135017	0.111043	0.0789038	0.0107235	0.0994863	0.0625465	0.244305	0.089481	0	0.183062	0.0874421	0.00186419	0.0170669	0.0237178	0.080898	0.0654022	0.0503965	0.047945	0	0.0106721	0.0043467	0.0409797	0.0197286	0.0292545	0.0780481	0.0308294	0.048757	0.0096234	0.15371	0.00855091	0.0864434	0.104892	0	0.00193502	0.101099	0.390154	0.0665664	0	0.193487	0.00463809	0.0377464	0.260548
GSM3428566	2.39326e-19	0.022896	9.97668e-18	0.257674	0	0.212091	0.0221134	0.13048	0.0941798	0.0815897	0.0234145	0.0992006	0.0522707	0.210212	0.107716	2.62738e-18	0.189815	0.0723783	0.0210634	0.00644511	0.0339469	0.133494	0.0669963	0.0396217	0.0288556	1.11731e-18	0.0100303	0.0074854	0.0233086	0.0281027	0.0380719	0.0793951	0.0115609	0.0751026	0.0173302	0.149848	0.00955664	0.0828112	0.133305	0	0.00993347	0.124573	0.410895	0.0708004	0	0.188635	0	0.0572382	0.22771
GSM3428567	0.0531356	0.0540028	4.10097e-17	0.0528574	0.0387295	0.256998	2.94791e-18	0.151143	0.109473	0.0566515	0.0593968	3.31052e-20	6.32165e-21	0.0532325	0.0290943	1.05854e-17	0.144093	0.0911223	0.0441727	0.0417149	0.0237791	0.398104	0.0926348	0.0129829	0.0782239	0.0116186	0	0.0066875	0.0340821	0.0260955	0.0982169	0.0150455	0	0.00998616	0.0357922	0.22145	0.0105409	2.32047e-17	0.0176473	0.00561964	0	0.144351	0.108322	0.0660879	0	0.0501649	0.00507653	0.103204	0.0886644
GSM3428568	0.0523445	0.0518925	0	0.0925319	0	0.285719	0	0.163174	0.0929749	0.0273688	0.108075	0.0606034	0.0395908	0.0537892	0.0359162	0.0369854	0.0813961	0.107769	0.00261234	0.0207837	0.0470694	0.390138	0.0275941	0.0710955	0.0960798	0	0	0.106006	0.0197292	0.0113063	0.0696007	4.48745e-18	0	6.8975e-18	0.0232311	0.220935	0.0058358	2.4954e-18	0.00656601	0	8.8926e-19	0.0392196	0	0.0386585	0.0237076	0.0910092	0	0.0763464	0.169621
GSM3428569	0.0498061	0.0439611	2.05535e-17	0.0479466	2.46493e-18	0.16698	0.0350747	0.119425	0.0715582	0.0858264	0.0176763	0.0761834	0.0191792	0.136242	0.0515501	1.09122e-17	0.0838865	0.0756201	0.0310915	0.049119	0.0406063	0.434008	0.065356	0.0248297	0.0275538	5.35232e-18	0.00717288	0.0129828	0.0409358	0.0230337	0.0906791	0.00725518	0.00148033	0.0233833	0	0.210111	0.0100221	0	0	0	8.94019e-19	0.163529	0.298947	0.0866345	0.00291383	0.0568704	0.00662828	0.0855907	0.130625
GSM3428570	0.034879	0.017002	0	0.122309	0.0341402	0.13578	0.0527269	0.130622	0.131531	0.059761	0.0368638	0.0703734	2.83479e-19	0.11185	0.0723087	0	0.115319	0.0513276	0	0.0149725	0.0291651	0.312295	0.103845	0.049717	0.00238539	0	0.00586495	0	0.0378682	0.0444761	0.0710123	0.0600614	0.00884213	0.067789	0.0154856	0.182307	0.0111286	0.0149709	0.0710857	0	0	0.136094	0.482661	0.109434	0	0.106093	0	0.0954811	0.0864993
GSM3428571	0	0.0324555	2.92625e-17	0.088666	0.00984853	0.214374	0	0.0820661	0.118339	0.0346615	0.0444992	0.0230906	0.00652133	0.135017	0.061985	1.87724e-18	0.128828	0.0900202	0.0546034	0.0193754	0	0.267804	0.0414662	0.0772732	0.114826	5.36408e-21	0.00260406	0.0333566	0.0372243	0.0202336	2.50159e-17	0.0343954	0.0180782	0.0431089	0.0174825	0.171018	0.0282935	0	0.00480952	2.16319e-18	0	0.164613	0.184639	0	0	0.0631959	0.00878584	0.0823583	0.157933
GSM3428572	0	0.0477611	0	0.115618	0.0270089	0.190822	0	0.102359	0.126169	0.0907718	0.0236479	0.045714	0.000991837	0.134451	0.0631528	0	0.150113	0.0594027	1.50508e-18	0	0.020154	0.238509	0.0530302	0.0792495	0.0395972	0	0.00476725	0	0.0160157	5.04353e-05	0.0572936	0.0720649	0.0130446	0.0819264	0	0.183452	0.0269321	0	0	6.37578e-19	0.00693491	0.161599	0.21838	0.0484737	0	0.0727989	0.01008	0.0862385	0.126043
GSM3428573	0	0.0302269	1.54978e-18	0.130688	0.0415642	0.204442	0.0289042	0.118677	0.139812	0.0553023	0.0382228	0.0607661	0	0.151605	0.0653037	0.0156461	0.158602	0.0753324	0	0.0294317	0.023263	0.281194	0.102884	0.129979	0.0518288	0	4.88533e-19	0.00581672	0.0754543	0.0305273	0.045074	0.0472014	0.0192722	0.0498263	0.00948932	0.15699	0.0256733	0.00527162	0.0113654	0.00682825	0	0.088051	0.35185	0.0746442	0	0.0926916	0.00381012	0.0485667	0.126187
GSM3428574	0.00433259	0.0191984	5.31241e-18	0.129488	0.0341703	0.203759	0.0201896	0.119147	0.093497	0.072145	0.0463244	0.0182294	0	0.0993741	0.0477266	0.0380941	0.146264	0.062265	2.9681e-18	0	0.021366	0.258407	0.0799916	0.101425	0.0736648	7.24003e-19	0.00196795	0.00113608	0.0301945	0.0233764	0.0467503	0.0435438	0.028985	0.0218818	0.00274527	0.143341	0.0214269	0.00706693	6.58346e-18	0	0.0154523	0.14901	0.267986	0.0797071	0.00531115	0.0797105	0.00310317	0.085563	0.139157
GSM3428575	0.0325034	0.0137749	2.13516e-17	0.104082	3.6665e-18	0.262822	0.0084265	0.167747	0.0753738	0.0491337	0.046463	0.0723293	0.0483364	0.143285	0.0946277	1.42051e-17	0.112637	0.12307	0.0256523	0.0303269	0.03918	0.155715	0.050218	0	0.0859346	0	0.0219393	0	0.0159582	0.00764305	0.0383124	0.0303568	0	0.0706398	0.0102971	0.190656	0.0351376	0	0	7.52693e-18	0.00213874	0.0431815	0.27865	0.096591	5.32654e-18	0.088708	0.00986012	0.0921822	0.158973
GSM3428576	0.0445011	7.37643e-19	4.28356e-17	0.144957	4.20363e-20	0.232135	4.66379e-18	0.133354	0.037285	0.0503629	0.0826706	0.0520303	0.0399778	0.0888419	0.100114	1.27552e-17	0.138079	0.116813	2.8895e-19	0.0582692	0.0248445	0.128959	0.0226913	1.57056e-18	0.167114	0	0.0101122	1.29256e-18	0.027044	0.00856093	0.0410007	0.000764681	0	0.0335786	0.00839366	0.232552	0.0376019	0.00396875	0.030877	2.25594e-18	0.0259131	0.066179	0	0.0340012	2.24224e-19	0.0988345	0.00993245	0.087904	0.154552
GSM3428577	0.0202201	0	0	0.0405074	0.306361	0.164197	1.61059e-19	0.121891	0.01667	0.0463136	0	1.33403e-18	0	0.0960454	0.0444289	0.040307	0.116536	0.0843059	0.0597909	1.62352e-18	0.015699	0.208	0.0962868	1.42298e-17	0.156968	6.59628e-18	0.00527585	8.17585e-18	0.0181855	0.0516797	0.0827425	0	0	0.0178788	0.0137915	0.189654	0.0661765	1.91289e-22	0	0.0118976	0	0.00253445	0.510372	0.119166	3.8066e-18	0.0189026	0.0370564	0.074952	0.145797
GSM3428578	0.0370175	0.0347622	3.3943e-18	0.129877	8.22085e-18	0.182801	0.00743216	0.132216	0.101191	0.0749576	0.0358829	0.0837729	0.0362018	0.161642	0.0788242	1.30825e-18	0.109045	0.0826585	0.0424925	0.0267646	0.0355527	0.160227	0.0637174	1.47247e-18	0.0482563	9.16573e-18	0.00948165	0	0.0261242	0.0139585	0.0747016	0.0692066	0.0108645	0.0507079	0.00487148	0.251126	0.0307726	0.0188083	0.0685985	0	0.0118119	0.0853018	0.272883	0.0973682	5.7139e-18	0.100096	0	0.0774976	0.122439
GSM3428579	0.0257829	0.00421343	0	0.15455	0	0.255825	0.0179886	0.168423	0.0846061	0.0729864	0.0569287	0.080143	0.0513513	0.131119	0.0662475	0.0427891	0.147573	0.0822257	0.0267847	0.0360385	0.0180666	0.285715	0.0502885	8.83347e-18	0.0623709	0	0	0	0.047261	0.00541819	0.0754264	0.056032	0.0172498	0.0188121	0.0217698	0.226339	0.0302138	0.00668851	0.0507725	1.05438e-18	4.33681e-19	0.0977293	0.14422	0.0527935	3.10586e-18	0.121153	4.75285e-20	0.0623009	0.126849
GSM3428580	0.0478411	0.025493	0	0.154131	0	0.212977	0.0136393	0.120236	0.0748841	0.031328	0.0650971	0.0663896	0.0382156	0.112387	0.0761466	3.02124e-19	0.155506	0.0968591	0.00446033	0.031263	0.0493264	0.169754	0.0487639	0	0.0956974	8.57107e-18	0.00671033	1.21566e-18	0.0147485	2.76534e-20	0.0714607	0.0442843	0.00923409	0.0254977	0.00856038	0.201853	0.021711	0.0238841	0.0133776	0	0.0170237	0.0807619	0.143701	0.0652059	0	0.0997006	0	0.111338	0.128238
GSM3428581	0.0139609	0.068239	1.2395e-18	0.174724	0	0.255673	0.039835	0.163348	0.0713807	0.0599738	0.0445345	0.127504	0.0935011	0.140683	0.0402592	0.00433015	0.150522	0.10189	0	0.0069253	0.048071	0.189045	0.044071	0.0541375	0.0365731	0	0.00948454	0.0328531	0	0.00277645	0.0803337	0.0280925	0.0204753	0.016689	0.0102308	0.184489	0.0361841	0.0342446	0.0635777	6.64976e-19	2.70344e-18	0.0687969	0.0980336	0.0544776	4.23943e-19	0.130578	0.000925427	0.070866	0.151184
GSM3428582	8.24518e-20	0.0488592	0	0.174661	8.10228e-18	0.280577	0.0436936	0.18665	0.0801348	0.110594	0.080175	0.126642	0.0713847	0.146496	0.0547556	0.00747151	0.151546	0.110476	1.7481e-18	1.71451e-17	0.0339715	0.182234	0.0407179	0.00386073	0.0438248	3.85311e-18	0.00437772	0.0182142	0	0.00496767	0.0540529	0.0208916	0.0173027	0.016286	0.00245667	0.171835	0.022085	0.02311	0.047537	0.000645706	1.19468e-18	0.0415061	0.00624696	0.0596575	0	0.157862	0	0.0867429	0.175603
GSM3428583	0	0.0295504	0	0.129306	0.108596	0.204909	0.0168632	0.139517	0.0681976	0.0773632	0.0517844	0.0845701	0.0440457	0.114438	0.0322436	0.0512383	0.123298	0.0803463	0.0741344	3.66802e-18	0.00381489	0.242906	0.0914431	0.0119643	0.0463949	0.0334191	0.00623171	0	9.51438e-19	0.0305648	0.024739	0.0517739	0.0180838	0.0297823	0.0251801	0.183993	0.0414721	0.0138583	0.00941192	2.94281e-19	6.93474e-18	0.23773	0.344151	0.0617979	0	0.11786	0	0.0807213	0.138782
GSM3428584	0.017342	0.052072	0	0.196948	0	0.285204	0.0512263	0.180661	0.081922	0.102775	0.0654194	0.111526	0.0651526	0.166525	0.0698447	0.00279106	0.140526	0.118623	0.0223242	0	0.0332059	0.127878	0.0540412	0.0294234	0.0925556	9.3159e-19	0.00631076	0.0229516	0.0191406	0.0346407	0.0690896	0.0107341	0.0122607	0.00191912	0.0170025	0.15577	0.023436	0.0488649	0.0782054	0.00790038	4.20457e-18	0.0952013	0.172976	0.0613839	0	0.157314	0.0104306	0.0472335	0.207728
GSM3428585	1.57971e-18	0.0265982	0	0.135107	0.0638228	0.220351	0.0528277	0.168837	0.0975791	0.0925874	0.0541371	0.113737	0.0586037	0.151528	0.0466748	0	0.152301	0.0756479	0.0248255	0	0.00371999	0.3201	0.0864548	0.0384566	0.076606	0.000354107	0.00173672	0	0.00964118	0.0256505	0.037848	0.0323265	0.00398245	0.0329442	0.0184437	0.130252	0.0228647	0	0.0807847	0.00300285	4.85252e-18	0.137001	0.308184	0.0934653	1.08664e-18	0.112418	6.57499e-19	0.0586513	0.182206
GSM3428586	0.028782	0.0502862	0	0	0.111415	0.183683	0	0.086098	2.21947e-18	0	0.0514213	0.0577304	0.075586	0.17081	0	0.0285308	0	0.0623949	0.179382	0	0	0.228792	0.0616534	0.103608	0.0190854	0.0551515	0	0	0	0.0176259	0	0.0698175	0.0494259	0.00112581	0.0287389	0.24744	0.0369516	0	5.00538e-18	0.00104767	1.83217e-18	0.267294	1.51012e-19	0	0	2.06988e-18	0.00431095	0.103888	0.210264
GSM3428587	0.052277	0	1.42579e-17	1.47358e-18	0.113415	0.0752529	2.0469e-18	0	0	4.77948e-18	0.00762623	0.0300186	0.0579776	0.138604	3.44631e-18	0.108624	0.0346494	0.0270222	0.0738748	0.00457602	0.00985254	0.315654	0.0975748	0	0.0595331	0	0	0.0327488	1.60988e-18	0.0430163	0.0567902	0.020522	0.0262891	0.0525109	0.011795	0.246209	0.037765	0	3.25973e-21	0.0288908	6.27192e-20	0.163111	0.190154	0.0654161	0	2.58623e-18	0.00177142	0.112932	0.177479
GSM3428588	0.0557578	0.0459284	0	0.0839989	0.0695681	0.172838	0	0.0609842	0	0.0306752	0.0679619	0.0939505	0.0834748	0.15814	0.0295892	0.00625056	0.0810453	0.110775	0.0958736	0.000997285	0.019935	0.195576	0.0356005	0.041065	0.042478	0.000331275	1.07702e-19	0	1.59466e-19	0.010488	0.0475943	0.075928	0.0434749	0.0120829	0.0219254	0.2697	0.0322538	0	0.00862652	0.00300948	0.0301049	0.0967844	0	0.0707465	0.00937418	0.0755237	0	0.0648355	0.19832
GSM3428589	0.0540749	0.037264	0	0.121751	0.00921741	0.202216	1.89859e-18	0.0804538	0.0134472	0.0243568	0.0864173	0.098552	0.0627934	0.177286	0.0373543	0.0177239	0.0846146	0.0953519	0.0839928	0.0112563	0.01591	0.279185	0.0305188	0.0706779	0.0208129	0.0405402	0	0	8.5647e-18	2.00377e-19	0.0511472	0.0795349	0.0381931	4.34435e-19	0.0176082	0.224295	0.0355343	2.47995e-18	0.0430765	6.98735e-19	1.44177e-18	0.179441	0	0.0409752	0	0.0886025	2.30568e-19	0.0470259	0.206058
GSM3428590	0.0252968	0.0153373	0	0.038725	0.0999432	0.129043	0	0.0286729	0	2.41517e-18	0.0555665	0.05116	0.0276222	0.144688	0	0.0218785	0.0385117	0.0777405	0.156418	5.49305e-19	0.0101394	0.269482	0.0484662	0.013465	0.0295961	0.0310035	0	0	0	0.00910659	0.0715112	0.0904722	0.0402186	0	0.0086996	0.256267	0.0291452	7.37021e-18	2.39855e-18	0	0.00503295	0.276617	0.011996	0.0140011	4.10341e-19	0.0150528	0.00122188	0.0971518	0.20266
GSM3428591	0.031949	0.0204607	2.65978e-17	0.0998479	0.114608	0.132048	0	0.0197415	0	0	0.0830744	0	0.00796167	0.0708977	0	0.0958766	0.0686295	0.0716374	0.242704	1.14196e-18	0.00343786	0.265231	0.0718487	0.00836798	0.00582395	0.0601601	0	0.017841	0	0.0248806	0.0372617	0.0922156	0.0254827	0	0.00757394	0.19701	0.0279001	8.00315e-19	0	1.71394e-18	0.0314228	0.310485	0.00655758	0.0120258	0.00555171	0.107202	4.54934e-19	0.108638	0.159696
GSM3428592	0.0409103	0.0277835	9.66065e-18	0.0962423	0.0502884	0.208939	0	0.11723	0	0.0281721	0.0746388	0.0770575	0.0595159	0.102746	0.0145387	0.0317684	0.0428767	0.115917	0.127133	0	3.13661e-18	0.264741	0.0631828	0.00668972	0.0233646	0.0281508	0	0	7.95514e-18	0.00758612	0.0460628	0.0806952	0.0271075	0	0.0122622	0.21404	0.02764	0	0	2.52002e-18	0.0248262	0.231783	0	0	0.00656134	0.108223	0	0.0976351	0.192875
GSM3428593	0.037625	0.0466711	1.16765e-17	0.10692	0.0806592	0.170284	5.90369e-18	0.0709198	0.0501006	0.072837	0.0799205	0.0450941	5.48207e-21	0.0938863	0.0304049	0.103897	0.146624	0.0667797	0.0175233	0.00945762	0.0355087	0.223562	0.0687723	0.0207856	2.38246e-18	0	0.0130314	0.0486826	0.00781623	0.0480645	0.0741571	0.0400515	0.00529412	0.0562302	0.0180244	0.197704	0.0421911	0	3.17304e-19	0.013148	0.033593	0.0966193	0.238071	0.0294908	0.0116692	0.0990618	0.00436629	0.132083	0.120097
GSM3428594	0.0263873	0.0760198	3.1779e-18	0.146024	0.0632298	0.257012	0.0156157	0.155577	0.0900705	0.107065	0.0783911	0.0977936	0.0491667	0.094845	0.0608962	1.55136e-20	0.13917	0.10413	0.0170766	0.00372201	0.0408615	0.228555	0.0382253	0.0464233	0.0623518	0.00575304	0.00870369	0.00745564	0.00197226	0.00867003	0.0880183	0.0538248	0.0142882	0.0390081	0.0230891	0.170352	0.0142001	0.00111666	0.022944	0.00105029	0.0413371	0.0754545	0.101303	0.0649609	0.00631373	0.137702	0.000338926	0.0932328	0.126158
GSM3428595	0.034011	0.0357596	1.00541e-18	0.133833	0.0274443	0.259903	0.01332	0.168027	0.109494	0.0822691	0.0754832	0.0548791	0.0265497	0.0794524	0.0339543	0	0.107436	0.0982933	0.021977	0.00169712	0.0389172	0.22301	0.0658816	0.0872131	0.0761836	0	0.0104447	0	0.00759599	0.0273901	0.0758086	0.0464771	0.00342091	0.0333094	0.0113768	0.20595	0.0349905	0.0163317	0.0127826	0.00899692	0	0.122584	0.190824	0.0563034	1.66876e-19	0.107012	0.00545545	0.105766	0.0732655
GSM3428596	0.0288036	0.0528043	1.57996e-18	0.102791	0.0632169	0.204703	0.00453635	0.117109	0.0998944	0.0639275	0.0458651	0.0421847	0.0120665	0.0752436	0.0371026	6.10109e-20	0.0929251	0.0854345	0.0646446	0	0.0384802	0.212492	0.0553858	0.0261857	0.0645404	0	0.00766572	0	0	0.0182091	0.0909425	0.0850226	0.0235563	0.0274881	0.0173288	0.231734	0.0222989	0.00292625	0.0514028	0.00155733	0.0213513	0.153774	0.210528	0.0664366	0	0.0915178	0.00274605	0.117524	0.0697835
GSM3428597	0.0524999	0.0546042	6.52526e-18	0.156591	0.0513886	0.277831	0.0296581	0.203696	0.100549	0.0899493	0.066371	0.078338	0.0457538	0.14352	0.0146761	1.973e-19	0.129592	0.095418	0.0274344	0	0.0537746	0.136547	0.0537057	0.0290915	0.0682439	0	0.0112097	0	0.00690919	0.0255587	0.0746657	0.0529443	0.0148388	0.0162733	0.0192636	0.20478	0.0346513	0.0211184	0.0415257	0.00212595	0.01885	0.0753128	0.272347	0.0697609	0.00229027	0.130791	0.000871494	0.106732	0.105717
GSM3428598	0.0214417	0.00810945	1.76986e-18	0.228551	0.00917854	0.174939	0.0387331	0.108872	0.0823235	0.00656741	0.0194394	0.0568578	0.0231744	0.132273	0.0293685	0.0320542	0.179786	0.0982794	0	0.00437405	0.0235393	0.136912	0.0958435	0.0438754	0.0594378	0	0.00704067	0.0346178	0.0153391	0.03223	0.0532959	0.0563374	0.0342998	0.0816884	0.0130007	0.133544	0.0502963	0.0724183	0.0138133	0.00497868	0.00565456	0	0.361044	0.0432812	0	0.186963	0.008282	0.0549738	0.163083
GSM3428599	0.0563804	0.0279831	5.62088e-18	0.264367	0.0366701	0.232897	0.0189586	0.123218	0.105874	0.0701455	0.0692732	0.0687248	0.0615986	0.095879	0.0614723	5.91865e-19	0.199279	0.0959783	0	0.0258878	0.0105643	0.0802375	0.0452954	0.0622917	0.0836011	1.86215e-18	0	0.0625581	0.0146636	0.00676711	0.0183937	0.0594962	0.0227968	0.0595214	0.00682054	0.218029	0.0507159	0.0703385	0.00742881	4.11257e-19	2.64767e-19	0.0292502	0.0623715	0.0239716	0.000520295	0.2028	0.00994469	0.0441284	0.175453
GSM3428600	0.0349337	0.000870199	2.69823e-18	0.189182	0.10829	0.164307	5.94741e-19	0.0448936	0.0447304	0.0680081	3.16257e-18	0.0408811	0.0251161	0.135311	0.0446566	0.019687	0.127967	0.0841507	0	0.000993039	0.00247071	0.0903603	0.0610835	0.0564226	0.0930585	3.82046e-18	0.00466152	7.55361e-22	0.0232028	0.00537325	0.0164397	0.0942351	0.0347746	0.081307	0	0.209515	0.0464073	0.0269193	1.49765e-17	0.00551964	0.0114661	0.0600174	0.0923113	0.0502177	1.39309e-18	0.164579	0.0108788	0.0428646	0.201196
GSM3428601	0.0400553	0.0198956	0	0.256624	0.0659637	0.195686	0.0342999	0.116281	0.041176	0.075823	0.0797434	0.0404373	0.00875285	0.0956088	0.0358094	0.017357	0.184732	0.109373	1.21084e-18	0	0.0113153	0.105529	0.0372727	0.0227474	0.0535248	5.7046e-18	0	0.0143655	0.00393176	0.0102967	0.0478001	0.0881528	0.0436201	0.0699948	0.00570251	0.198152	0.0269917	0.0643298	0	0.000900312	0.0337445	0.116078	0.15531	0.0514003	0.00335272	0.197697	0	0.0498815	0.223467
GSM3428602	0.0263842	0.0159706	5.02584e-18	0.23664	0.0600274	0.142004	0.0387857	0.0887651	0.0478572	0.0570073	0.051631	0.0683676	0.00904451	0.13521	0.0301316	1.201e-18	0.168498	0.0815286	0	0.00397475	2.40646e-05	0.181444	0.0708233	0.0743334	0.080928	1.98755e-18	3.31667e-22	0.0178017	0.04197	0.00882639	0.0224849	0.0812605	0.0388359	0.0612968	0.00237262	0.211018	0.0335246	0.0434506	0.00988829	0.00210327	0	0.0755714	0.178115	0.0656709	0	0.192536	0.00278296	0.0376698	0.183431
GSM3428603	0.0209458	0.016139	1.90444e-17	0.124036	0.0929685	0.146888	3.4198e-19	0.0514828	0.030196	0.00797079	0.0879223	0.0485249	2.42736e-18	0.128776	0.000370575	0.0522191	0.117746	0.0719086	0.0263878	4.71012e-18	0.0107384	0.241668	0.0337057	0	0	0.0176052	0	1.52506e-17	1.69598e-17	0	0.055931	0.0874818	0.0272023	0.00402487	0.0136204	0.226428	0.0218465	0	0	2.93844e-18	0	0.24197	0	0.0518993	2.05331e-18	0.111298	0	0.113735	0.197882
GSM3428604	0.0416573	0.0429642	0	0.243581	1.18846e-19	0.289713	0	0.174615	0.048325	0.168481	0.0293041	0.122371	0.0854793	0.220904	0.0264527	0	0.216408	0.118724	0	0.0254356	0.0188157	0.273985	0.0200654	0	0.0412382	1.02672e-18	1.08854e-19	0	0.0344786	1.18048e-18	0.0576416	0.0261468	4.88566e-19	0	0.00666601	0.158148	0.00226203	0.0299089	0.074214	5.23664e-18	1.43353e-17	0.0603583	1.48662e-17	0.0429626	1.46386e-18	0.155677	0	1.23196e-19	0.250725
GSM3428605	0.0285485	0.0542092	6.36548e-18	0.216886	0	0.228163	0.00995645	0.144509	0.0738906	0.081006	0.0520185	0.130299	0.0512014	0.205475	3.57048e-19	2.31284e-18	0.153403	0.0902496	0.0244046	0.0143067	0.00347358	0.356502	0.0340984	2.60635e-19	0.0441923	0	0	0	0.026026	0	0.0548558	0.053635	0.00139407	1.37617e-18	0.0134992	0.14263	0.00648067	0.0192732	0.0448676	0	1.29198e-17	0.115418	0.0879087	0.0406817	7.68132e-21	0.18359	0	0.0678526	0.181707
GSM3428606	0	0	1.51867e-17	0.0332452	0.121735	0.0764487	1.46953e-19	0	0.00277693	0.0216877	0.028661	0	0.00013236	0.00842456	0	0.0882565	0.0933331	0.0467077	0.0250968	0	0.0413074	0.298724	0.121063	0.0862809	0.0429282	0	0.00643218	1.02969e-17	0.0243248	0.0452887	0.069868	0.0615665	0.0129621	0.040673	0.012407	0.356686	0.0297046	0	0	0	0	0.0447554	0.0778101	0.110776	0	8.6323e-18	0.00425338	0.146393	0.00269778
GSM3428607	0.0310055	0.0272382	1.59204e-18	0.0340765	0.029245	0.0846956	2.09881e-21	1.08341e-18	0.0777314	0	2.52484e-19	0	1.92112e-18	9.64797e-19	1.41219e-17	0.0334972	0.0584904	0.0305262	0.042017	6.75972e-18	0.0625838	0.272667	0.107143	0.103386	0.017006	0	0.00468196	0.0282608	0	0.0487422	0.0622688	0.0647769	2.44876e-19	0.0225168	0.00256642	0.329391	0.032236	1.01919e-17	0	0.0125396	0.0121099	0.142524	0.158564	0.100847	0	0	0.0131672	0.174146	0
GSM3428608	0.0380077	0.0175634	0	2.63755e-19	0.143532	0.076744	0	0.0041404	0.0462488	0	0.0142722	5.65272e-18	0	0.00575049	2.28397e-17	0.0360706	0.0771393	0.00487321	0.0197958	8.40556e-18	0.0399968	0.307713	0.104312	0.0955935	0.0347894	1.85032e-17	0.00934952	0.115004	1.41701e-17	0.0540881	0.0969542	0.064978	0.00576788	0.0475337	0.0211147	0.358841	0.0413184	2.57176e-17	0	0.00776638	0	0.171567	0.361038	0.0841677	6.06836e-20	0	0.00695984	0.160625	0.019976
GSM3428609	0.0642269	0.0309243	0	0	0.131209	0.146584	0.0332169	0.0727698	0.115389	0.0241666	0	1.22912e-18	0	0.0680588	0	0.0267844	0.0688347	0	0.0219838	1.31151e-18	0.0560664	0.33506	0.118363	0.150758	0.0510758	0	0.0124428	0.0157438	0.00513875	0.0650661	0.0841906	0.0599027	0.0188677	0.0326695	0.0130654	0.293427	0.0571611	0	0	0	0	0.153679	0.451591	0.0964545	0.0030772	5.637e-18	0.0142391	0.12933	0.0153833
GSM3428610	0.0500472	0.0283857	0	0.0143413	0.18853	0.219044	0.0370541	0.112525	0.133624	0.0322587	1.87854e-18	0.0534374	0	0.157008	0	0.00331089	0.0797158	0.0534864	0.0475457	5.47974e-19	0.0455443	0.16019	0.111924	0.140113	0.0896971	8.98411e-18	0.0269734	0.0850688	0	0.0587082	0.0573904	0.0743037	0.01813	0.0275768	0.0307344	0.34298	0.0297917	2.11423e-18	0.0405624	0.0258359	0	0.0840662	0.304555	0.0943388	0	6.71327e-18	0.00981493	0.0735813	0.172327
GSM3428611	0.0350352	0.0379125	0	1.05576e-18	0.108395	0.0696227	0	1.71075e-20	0.0548804	0	0.030866	5.06171e-19	1.1876e-17	0.00673646	0	0.0282561	0.0681188	4.4428e-18	1.76436e-18	1.84486e-18	0.0991917	0.267997	0.139381	0.114963	0.0962163	0	0.00030383	0.0716449	1.00025e-17	0.0614048	0.0965616	0.131345	0.0339131	0.0906659	0.0158521	0.213619	0.032315	8.22275e-18	1.40255e-17	0	0.0182662	0.0402172	0.292775	0.109417	0.0106057	1.49725e-17	0.0226516	0.171252	0.0173377
GSM3428612	0.0979501	0.0306678	7.3776e-19	0.171613	0.123849	0.250558	0.0547079	0.156948	0.125467	0.0959262	0.0045983	0.075612	0.0316961	0.200512	0.0350484	0	0.186154	0.0767195	0	0.0159458	0.0256421	0.184061	0.093407	0.160986	0.0805161	0	0.0182786	0.0484914	0	0.0347586	0.0320399	0.0319836	0.016239	0.00940367	0.0120706	0.107916	0.0215125	0.00179901	0.0988552	0.00247966	2.27052e-19	0.0625265	0.43635	0.0946546	0.00989525	0.124138	0.00536401	0.0554774	0.237862
GSM3428613	0.00106645	0.0103124	2.39164e-17	0.0931615	0.123439	0.144491	0.00469215	0.0829839	0.0873288	0.0399448	0.0145443	0.0498451	0.023555	0.142009	0	0.0353171	0.139578	0.0524055	0.179849	1.4117e-18	7.05724e-20	0.296545	0.10085	0	3.76178e-18	0.0338259	0	0	7.69394e-18	0.0384873	0.065834	0.0731707	0.0260729	0.0290575	0.0168985	0.127994	0.0528871	6.13072e-19	2.61437e-18	0.019166	8.38261e-19	0.301856	0.293176	0.037464	8.85907e-20	0.0529555	0.00179885	0.119881	0.178922
GSM3428614	0.00789709	2.85354e-18	2.01732e-17	0.0777501	0.208534	0.0841289	0	0.0292657	0.0922747	0.0184468	0.00906232	9.18697e-19	0	0.0816549	0	0.106504	0.126541	0.0268835	0.110346	0	0.0305132	0.203271	0.0958852	2.02011e-18	0.00251762	9.0572e-18	0	0	0.00903417	0.0485295	0.0777175	0.0573227	0.0284965	0.0646339	0.013837	0.139253	0.0621168	0.0110094	3.96078e-18	0.00344506	0	0.175559	0.31799	0.057387	0.00274942	0.019041	0.014494	0.13649	0.120119
GSM3428615	0.0191976	0	0	0.105781	0.0642207	0.226347	2.22721e-19	0.100273	0.0614364	0.0661081	0.0567008	0.0414141	0.0398373	0.115186	0.025723	0.0268281	0.0850745	0.0696375	0.0756213	0.00345945	3.39115e-20	0.268206	0.0725247	0.0193736	0.0212808	0.030242	0.000201779	0.0456806	0	0.00577961	0.0419037	0.0619947	0.0286876	0	0.0256636	0.223919	0.0448272	2.8604e-18	6.04695e-05	0.0127207	0	0.124703	0	0.00491041	0.000488254	0.077891	1.50251e-19	0.115407	0.19564
GSM3428616	0.00892791	0.0428795	0	0.121126	0.00444711	0.138567	0.0219423	0.0907331	0.0973845	0.0230539	0.0408526	0.0518516	0	0.141185	0.0269037	0.0178259	0.0607078	0.0787501	0.0943395	2.08095e-18	0.0263859	0.264156	0.0962179	0.0288515	0.0386393	0.0088803	0.0119174	5.26897e-18	0.00076805	0.0103518	0.0579926	0.074201	0.0520937	0.0161953	0.0123614	0.158649	0.0376453	0.00462788	0.0121942	0.00302895	0.000381985	0.144748	0.235116	0.054312	0	0.0939036	0.00447182	0.112229	0.160001
GSM3428617	6.21141e-19	0.0405263	0	0.134998	1.66961e-18	0.212452	0.0165052	0.133808	0.0853961	0.0444434	0.0654113	0.0531595	0.0113322	0.142791	0.035009	0.0200009	0.093666	0.0872169	0.0610814	0.00826613	0.0353921	0.246511	0.080819	0.0661846	0.0961654	0.0011324	0.0213741	0	0.00731619	0.0291083	0.0657958	0.0586294	0.0331852	0.0397264	0.00442822	0.183355	0.0327635	0.0188864	0.0248454	1.39009e-05	0	0.0945478	0.0337634	0.0160855	0.00272689	0.110449	0.00987795	0.087063	0.204564
GSM3428618	0.0660056	0.0162636	5.26955e-18	0.122943	1.91448e-18	0.315524	0.0733129	0.212622	0.0712832	0.13211	0.0664548	0.134398	0.103287	0.207948	5.37923e-18	0	0.12325	0.122061	8.87665e-18	0.0100872	0.00892404	0.198455	0.0297189	0.0417201	0.0730107	0	0.00765207	0.0703628	0.0243556	0.0171162	0.0219377	0	0.00408814	5.96146e-18	0.00190158	0.196921	0.0339709	0	0.00242054	0.0184628	1.22821e-17	1.46159e-19	0.153435	0.0677045	1.55905e-18	0.125382	0	0.0279163	0.200845
GSM3428619	0.0785145	0.0342406	4.80062e-18	0.202474	0	0.333207	0.0551579	0.209629	0.0880968	0.116278	0.0533887	0.180612	0.142949	0.233024	0.0781307	0.0114941	0.163286	0.137403	0	0.0232467	0.0340022	0.0761435	0.00197114	1.8838e-19	0.0548345	5.29871e-18	0.0119293	0.0164461	0.00199228	1.65652e-18	0.035819	0	1.65073e-18	0	0	0.11577	0.0205792	0.0291682	0.0523274	0	8.03534e-18	5.05059e-18	0.0564401	0.0402202	1.12284e-19	0.165951	0.00632868	0.0337321	0.260102
GSM3428620	0.0798982	0.0286713	1.48007e-17	0.232008	0	0.294458	0.0755325	0.210063	0.105437	0.0715965	0.0610021	0.161653	0.122777	0.226357	0.0657403	0	0.155416	0.113643	0	0.0370467	0.0409919	0.114299	0.0135583	0.027627	0.0500448	0	0.0197029	4.30542e-18	0.000318767	0.00571901	0.0834408	0.0370751	0.017567	9.60793e-19	6.95905e-19	0.0996895	0.00849785	0.0503715	0.119827	0	0	0	0.062195	0.0680078	7.62224e-19	0.191365	0.000916392	0.0469223	0.216816
GSM3428621	0.0961623	0.033475	3.1493e-19	0.199598	6.31554e-18	0.288499	0.0752495	0.199132	0.103932	0.0311482	0.0617923	0.115892	0.092259	0.207615	0.0506593	0	0.121321	0.111384	0	0.0310014	0.0533321	0.0388613	0.0263618	0.0732713	0.0680059	4.33972e-18	0.013184	0	8.97347e-20	0.0164879	0.0771758	0.0219466	0.0184967	6.86305e-19	2.91538e-18	0.10637	0.0354855	0.0415159	0.0558007	0.0150581	0	0.00344435	0.0898823	0.0547608	0.00195112	0.172913	0.00579078	0.0631181	0.24655
xCell (GSE11907)
	aDC	Adipocytes	Astrocytes	B-cells	Basophils	CD4+ memory T-cells	CD4+ naive T-cells	CD4+ T-cells	CD4+ Tcm	CD4+ Tem	CD8+ naive T-cells	CD8+ T-cells	CD8+ Tcm	CD8+ Tem	cDC	Chondrocytes	Class-switched memory B-cells	CLP	CMP	DC	Endothelial cells	Eosinophils	Epithelial cells	Erythrocytes	Fibroblasts	GMP	Hepatocytes	HSC	iDC	Keratinocytes	ly Endothelial cells	Macrophages	Macrophages M1	Macrophages M2	Mast cells	Megakaryocytes	Melanocytes	Memory B-cells	MEP	Mesangial cells	Monocytes	MPP	MSC	mv Endothelial cells	Myocytes	naive B-cells	Neurons	Neutrophils	NK cells
GSM300916	0.100731	0.039452	0	0.14692	0.0153535	0.363994	0.217854	0.313497	0.203253	0.0441313	0.0636579	0.091532	0.0726989	4.04117e-18	7.75548e-19	0	0.170561	0.0652758	0.158317	0.0242037	1.53996e-19	0.21247	0.138884	0	0	0.13295	0.000925809	0.0667291	0.00552741	0.0325441	0.0177198	0.0811881	0.0218243	6.49596e-18	0.00837456	0	0.0383304	0.0321558	0	1.91531e-19	0.13632	0.157875	0.46228	0.0125299	0.0242347	0.077178	0.020571	0.00878306	4.19828e-17
GSM300918	0.0287439	0.0195282	0	0.212303	0.0507205	0.351708	0.187543	0.307026	0.207314	0.0138525	0.0627634	0.0829073	0.0949273	0.00688334	0.0170643	0	0.237335	0.111713	0	0	0.0151212	0.276975	0.0565816	0.094207	0	0.0771647	5.17689e-18	0.0354055	0.0487413	0.00533885	0.0577674	0	7.27784e-20	4.22727e-17	0.0148774	0.024748	0.035976	0.0462142	0.0643004	0	0.0362415	0.163743	0.460438	0.0631126	8.11717e-20	0.159658	0.0241591	0.121741	0.0186218
GSM300919	0.0424421	0	1.86005e-17	0.139637	0	0.249038	0.144436	0.18712	0.0975389	0.0116619	0.0631331	0.0348054	0.0605448	1.4556e-18	0.0217459	9.05268e-19	0.179565	0.119061	0.0437976	0	0.039671	0.233655	0.0422633	6.91546e-18	6.75352e-18	0.0390302	3.00417e-18	0.039062	0.0289464	0	0.0608147	0.0827605	0.0279395	0	0.00749236	0.270496	0.0338139	0.0320028	0.0890554	0	0.106319	0.185738	0.439454	0.0755109	0	0.116439	0.0200317	0.101634	0
GSM300921	0.0254455	0.0795032	0	0.199512	0.0835359	0.301067	0.20296	0.220937	0.151093	0.0158653	0	0.0630029	0.0603677	0.026725	0	0	0.254208	0.0508314	0.149912	6.95895e-19	1.36999e-17	0.451588	0.139004	0.0694465	5.07598e-18	0.105135	3.06152e-19	0.138473	0.0229595	0.0237129	0.0425395	0.0666462	0.0315483	0.026024	0.00452119	0.223953	0.0439096	0.042438	1.73425e-17	6.62746e-18	5.29702e-19	0.231172	0.358186	0	0.011577	0.0925107	0.0212561	0.12838	1.57442e-18
GSM300922	0.095933	0.040272	4.71757e-18	0.157882	0.0894794	0.172829	0.115716	0.097379	0.0745098	0.0527138	0	2.11346e-18	0.0323773	6.48167e-18	0.0325971	1.2915e-17	0.228404	0.0358836	0.173502	0.0332555	0	0.522124	0.127527	0	1.37341e-18	0.210228	3.86279e-18	0.193932	0.0152835	0.0456617	0.0779995	0.0780111	0.017695	0.033011	0.00282742	0.308413	0.0669234	0.0358205	0	0	0.0476842	0.420306	0.318628	0.00734799	0.0128119	0.0684003	0.033966	0.0438469	8.07307e-19
GSM300924	0.0526301	0.0303635	8.3679e-18	0.178233	0.025103	0.275524	0.089032	0.209163	0.0429792	0.081197	0.00691313	0.023663	0.086259	0	0	3.52637e-17	0.266565	0.0703336	0.228913	4.66864e-18	0.0193478	0.32578	0.130286	0.0831857	0	0.16333	0	0.0602342	1.20012e-17	0.0563772	0.0772575	0.0993269	0.0376688	4.01786e-18	0.0218866	0.246671	0.0554736	0	0	0	0	0.349086	0.549949	0.0859398	0.0245874	1.15846e-17	0.0176318	0.0263901	0
GSM300926	0.0820891	0.0168817	0	0.167807	1.01555e-17	0.374387	0.167114	0.287422	0.172409	0.10623	0.0202521	0.107663	0.125952	0.0313664	0.0397741	2.06207e-18	0.188008	0.05886	0.10834	0.0257482	0	0.424946	0.109975	0.0714861	0	0.156542	0	0.107167	0.00713608	0.0218708	0.0534643	0.0371116	0.0180963	0.0153193	0.0195026	0.00306963	0.0368446	0.0253647	0.0255838	0	0.0178574	0.121074	0.425539	0.0439679	0.0177893	0.137034	0.0231964	0.0292883	0.00523461
GSM300928	0.0784707	0.0684185	6.43168e-18	0.158966	0.125179	0.234352	0.0421364	0.191064	0.0516794	4.22088e-18	0.0777501	0.0226966	0.0235408	0.0476166	0	0	0.175559	0.0437402	0.12637	0	1.75971e-18	0.131222	0.0994803	0.214728	1.49456e-18	0.111594	0.00185247	0.24544	0	0.0512339	0	0.10043	0.0362857	0.0771623	0.00934491	0.0364574	0.0470581	0.0184509	1.68486e-18	0	0.082017	0.216911	0.539092	1.49314e-17	0.0239816	0.0428525	0.0280009	0.164364	0.0702634
GSM300930	0.066987	0.0452401	6.15384e-17	0.00462961	0.0258758	0.326006	0.118582	0.216591	0.0594554	0	0.0651524	0.0871608	0.139061	0.0529617	6.16804e-19	1.86567e-17	0.0957579	0.140084	0.19888	7.46413e-19	0.023149	0.366887	0.10959	0.0954397	0	0.12201	0.00109488	0.0518998	0.029606	0.0184645	0.0620586	0.140916	0.0255466	0.0571616	0.0413576	0.107837	0.0511809	0	0	6.68831e-18	0.101984	0.246051	0.325625	0.066547	0.02024	0	0.0106735	0.0554011	0.128007
GSM300931	0.0915944	0.0270798	6.24967e-18	0.00492025	0.0258931	0.392502	0.0458437	0.273298	0.115246	0.155801	0.0838391	0.0621288	0.108157	0.0904328	0.028677	0	0.0642662	0.132322	0.0881085	0.0258772	0.0441968	0.311532	0.0803483	0.130733	8.87544e-19	0.122237	0.0139402	0.116232	0	0	0.0441394	0.0953448	0.0116945	0.0281053	0.0289597	0.0650251	0.0741929	1.02236e-17	0.045515	1.13071e-17	0.12848	1.76329e-19	0.524211	0.0405073	0.00718377	9.52429e-18	0.00785863	0.170331	0.128818
GSM300932	0.0450375	0.0472616	6.92147e-19	0.178799	0.0423664	0.296627	0.0945486	0.216564	0.0818161	0.0449104	3.43074e-18	0.0602795	0.0633896	0.0650923	1.10437e-17	9.01377e-18	0.209484	0.0294993	0.241088	1.28172e-17	0	0.478173	0.126572	0.0333694	7.60541e-18	0.132605	3.22644e-19	0.0690215	9.78893e-19	0	0	0.0748942	0.0228951	4.91384e-19	0.0253527	0.122496	0.0335534	0.0141649	1.30832e-18	0	0.00297945	0.422224	0.215147	3.96442e-18	0.00742584	0.0736187	0.0108084	0.175947	0
GSM300934	0.0567002	0.0338489	0	0.350426	0	0.219602	0.1686	0.19665	0.106781	0.0215397	0.0583499	0.0186513	0.0357636	0.00153005	7.73677e-19	6.03434e-18	0.272016	0.0700868	0	5.39891e-18	1.17548e-17	0.183841	0.128401	0.0418928	4.21699e-19	0.0320937	0.00983819	0.111072	0.0319681	0.0595121	0.032037	0.0486746	0.00416986	0.110247	0.0182652	0.178511	0.0602424	0.147102	1.03762e-18	0	0.0590496	0.0737748	0.440871	0	0.0102348	0.22855	0.0343826	0.0348839	0
GSM300936	0.0655681	0.0464813	3.01739e-17	0.131319	2.12935e-18	0.161165	0.122827	0.139437	0.0437051	0	0	1.94024e-20	0	7.86415e-18	2.23418e-17	0	0.189663	0.00847523	0.17434	0.0028847	4.00411e-18	0.423588	0.129667	0.0406682	0	0.14843	4.16261e-18	0.179789	0	0.02688	0.0763408	0.148315	0.0601676	0.0668428	1.93712e-20	0.221752	0.0469313	0.0159835	1.53243e-18	0.00161451	0.056378	0.346132	0.413549	0.00998835	0.0109105	0.0542763	0.0252086	0.193918	5.60048e-18
GSM300938	0.00387263	0.057303	0	0.197743	0	0.386503	0.219802	0.315062	0.0969006	0.023486	0.0315389	0.0878665	0.145161	0.04136	0.00940384	2.26297e-18	0.239311	0.0883817	0.0672849	4.97652e-18	0.016974	0.303928	0.0346634	1.00522e-17	0.0134234	0.0633834	1.79096e-18	0	0.00877369	9.19151e-18	0	0.0866388	0.0302416	0.0465492	0.0134518	5.36238e-18	0.0540462	0.0214923	0.0555027	1.48919e-17	0.0545945	0.0826406	0.129556	0.0327151	0.0182663	0.100937	8.63771e-20	0.10639	0.0919323
GSM300939	0.0590548	0.044359	1.55219e-17	0.193908	0	0.367488	0.169546	0.273661	0.12031	0.0657581	0.00513399	0.102593	0.143964	0.0643015	0	0	0.208111	0.106569	2.19844e-18	0	0.117429	0.123372	0.029269	0.0356596	0	0.0170275	5.5975e-18	0	0.00645699	0	0.107787	0.019354	0	1.79299e-17	3.54793e-05	0.122582	0.00621693	0.0447494	0.0968931	0	0.0598062	0.01826	0.211171	0.0995922	0	0.0929394	0.00289933	0.124588	0.0541426
GSM300940	0.0381607	0.0661959	0	0.129588	0	0.421992	0.266455	0.339226	0.176071	0.0187238	0.0275313	0.139741	0.206872	0	0.00952241	0.019756	0.19289	0.108992	6.75912e-18	0	0.0213946	0.232496	0.0731783	0.00572991	0.0825587	0.0506192	0	0.11825	0.0103934	0.0128959	0.0496142	0.0755659	0.0163331	0	0	0.046745	0	0.0066533	0.101888	0	0.0419754	0.116854	1.26468e-18	0.0373738	0.0473939	0.0849669	0	0.13759	8.08411e-18
GSM300941	0.132407	0.0413138	0	0.3569	5.82001e-18	0.326272	0.210379	0.262147	0.124333	0.0423894	0	0.0736695	0.059206	0	7.5486e-18	0	0.272276	0.0244715	0.139494	0.0493803	0	0.334701	0.121821	0.0692379	9.82729e-18	0.13142	6.67357e-18	0.0875872	0.0302938	0.0280784	0.0112749	5.77852e-19	0.00780736	0.0190693	2.14146e-20	0.0647517	0.0306582	0.132467	0	2.60895e-19	0.0108697	0.286244	0.374128	0	0.0299463	0.257286	0.0208165	0.13794	6.45277e-18
GSM300943	0.088607	0.00283128	2.79496e-17	0.163484	0.0107231	0.105004	0.0590409	0.0614712	0	3.12253e-18	0.0606617	0.0276596	0.0234909	3.43524e-17	0.00983198	0	0.189711	0.0511299	0.177318	0	0	0.443073	0.117533	0.168419	2.68787e-18	0.181104	0	0.120595	0.00563961	0.0149842	0.033108	0.0726448	0.0104015	0.0751068	0.0369136	0.263346	0.0538449	0	2.36442e-18	2.23816e-18	0.118205	0.36172	0.44846	0.00927068	0.0220195	0.109199	0.0158711	0.0779805	0.0124562
GSM300944	0.107439	0.0138978	0	0.128877	7.61787e-18	0.152216	0.0914537	0.107427	0	4.45351e-18	1.93273e-19	0.02443	0.061441	2.44838e-18	0.0211925	0	0.18628	0.0496075	0.154534	0.0216322	0.0200876	0.449526	0.0738462	0.0407308	0	0.156471	8.55457e-18	0.0648612	0	0	0.0620646	0.0871913	0.018363	0.0209368	0.0102893	0.152963	0.0575842	1.42173e-19	4.98425e-19	0	0.102626	0.462825	0.175283	0.0481098	0.00696868	0.0562067	0.00353405	0.183626	0.00987621
GSM300945	0.047646	0.022622	0	0.0974686	0.00465373	0.136823	0.0716324	0.0909168	0	0	0.020945	0.00770097	0.0460578	0	0	2.55957e-17	0.139805	0.00635322	0.194728	0	0.00319333	0.468837	0.081127	0.0302515	0	0.149497	9.95525e-19	0.00971265	0	0	0.0423853	0.0767394	0.00268592	0.0473412	0.0335132	0.386978	0.0623921	7.66585e-18	0	3.61948e-18	0.105839	0.51653	0.358904	0.0525866	0.0161499	0.0424257	0.00199006	0.191134	0.0470044
GSM300946	0.0635255	0	1.18843e-17	0.0267858	0.0692173	0.256822	0.16372	0.211474	0.0519317	0	0.0173086	0.090896	0.115561	0.0514126	0.0190296	1.37004e-17	0.100981	0.0458644	0.0583793	0	0.0156692	0.412625	0.086497	0.0697369	0	0.101269	5.90228e-19	5.08473e-19	0	0	0.0389626	0.0856865	0.01058	0.0351276	0.0268854	0.0523563	0.0405358	0	0	1.24679e-17	0.14362	0.200375	0.40369	0.0468792	0.0177529	1.09461e-18	0.0057636	0.220584	0.138667
GSM300947	0.0658087	0.0125459	0	0.0662278	2.2363e-18	0.18956	0.150511	0.161455	0.0126224	0	1.45747e-18	0.0461347	0.0981905	0	0.056639	8.71265e-18	0.115269	0.106008	0.0507201	0.0308608	0.0761226	0.37738	0.0724241	0	0.0218883	0.0797278	0	4.73653e-18	0.0254221	0	0.0750174	0.0942666	0.0243144	0.0123731	0.0203304	0.076606	0.0464259	0.00532909	0.0300338	0	0.124493	0.247357	0.283175	0.0857751	0.0265256	0.0293258	0.0110937	0.213703	0.0149914
GSM300948	0.0326536	0.0193674	0	0.0631407	2.22118e-20	0.223585	0.075853	0.16476	0.0356174	0.0274221	0	0.0128707	0.10252	4.16083e-19	0.0194257	3.10008e-17	0.146222	0.0828125	0.202971	1.46253e-19	0.00441759	0.464048	0.0972062	0.110272	0	0.111784	1.35035e-18	0.117582	0.0634463	0	0.072296	0.103917	0.0232878	0.0504326	0.000355256	0.19676	0.0643454	0	0	1.27501e-17	0.134379	0.313442	0.455276	0.0589349	0	0.0037715	0.00424174	0.0458083	3.10922e-17
GSM300949	0.0423608	0.0290068	6.79035e-19	0	3.28745e-20	0.260547	0.12173	0.194074	0.0727975	0.00390744	0.00990563	0.0770955	0.136662	3.58972e-18	0	0	0.0270271	0.0754699	0.201452	0	1.2594e-18	0.508593	0.106879	0.0799324	1.34177e-17	0.116835	1.50382e-17	0.104149	0.0131441	1.05963e-17	0.041071	0.104315	0.0259089	0.0169356	0.0269202	0.251559	0.0657331	0	3.44722e-19	4.25245e-19	0.0825882	0.301187	0.250732	0.0140899	0.00580907	2.87858e-18	0.00338442	0.108221	0
GSM300950	0.07478	0.0586538	0	0.039031	0	0.273855	0.136452	0.183736	0.0544522	0.00107711	0.00708291	0.0733332	0.140891	0	0.0196991	0	0.118377	0.119191	0.0279222	0.00649032	0.0322561	0.463744	0.0920152	0.119624	2.1684e-19	0.0888178	0	0.112672	0.0441883	0	0.0663913	0.0928618	0.0137225	0.0605364	0.0292292	0.173021	0.0501435	0	0.00652862	3.12374e-18	0.0845302	0.151345	0.23297	0.0615467	0.0314855	0	0.00652146	0.1373	0.00108819
GSM300951	0.136745	0.0644635	0	0.0881369	0.0227258	0.267601	0.0209834	0.136661	0.0243336	1.54843e-19	0.0430961	0	0.0474405	1.45363e-18	0	9.21598e-19	0.171003	0.151472	0.102968	0	0.0804245	0.318079	0.0593506	0.106787	0.032017	0.104613	3.02288e-19	0.0534912	0.00329727	0	0.111424	0.126122	0.042243	0.0513048	0.0419726	0.426976	0.0440408	0	0.00658715	0.00439791	0.106004	0.173871	0.151475	0.0834325	0.0178287	0	0.00556903	0.087821	0
GSM300952	0.0731439	0	1.8538e-17	0.0344698	0.0822471	0.195312	0.0590873	0.176	0.0301627	0.147894	0	0.0131621	0.07334	4.83444e-18	0	1.20003e-17	0.149316	0.0660397	0.138347	0.00802176	1.6844e-18	0.412615	0.0859378	0.0376144	0	0.134096	8.38758e-20	0	0	0.00345266	0.0702308	0.0835443	0.0176016	0.0395305	0.0325142	0.111379	0.0542968	2.90921e-17	3.15153e-18	0	0.117387	0.437262	0.438755	0.0642172	0.0270324	2.89882e-18	0.00668285	0.220298	0
GSM300953	0.0389021	0.028092	0	5.75333e-17	6.24684e-19	0.114187	0.0239814	0.0270056	1.52521e-18	0.0823116	0.0614629	0	0	1.91009e-18	3.20088e-20	0	0	0.0617674	0.232279	0.0167123	0.0164132	0.422256	0.12976	0	0	0.178413	2.27253e-18	0.110878	0	0.0442004	0.119374	0.0893647	0.0225191	0.0679218	0.0385805	0.364787	0.0736264	1.89918e-17	0	0	0.162048	0.256818	0.437637	0.0518557	0.000251371	3.89828e-17	0.0222738	0.121981	0.00804378
GSM300955	0.079872	0.0810389	0	0.119556	0.0601887	0.306717	0.114968	0.158427	0.100311	0.0521862	0.0881141	0.141889	0.145537	0.105769	0.0682119	3.8908e-18	0.206509	0	0	0.0288032	0.0511847	2.41664e-17	0.0891385	0.068463	0.0716335	7.96384e-18	0.0212435	0.151517	0.0457239	0.0716941	0.107506	0.0750963	0.0199327	0.0752293	4.65174e-19	0.1115	0.0645312	0.0580813	0.0735346	0	0.110432	0	0.442449	0.0381119	0.0115961	0.0232685	0.038801	0.00226057	0.106654
GSM300957	0.112937	0.0788448	0	0.232058	0.0615769	0.3727	0.229039	0.28438	0.16018	0.0617612	0.0917621	0.109828	0.0892774	0	0.0495512	0	0.238216	0.107888	0.0390513	0.0298076	0	0.189725	0.11519	3.39204e-18	0	0.13221	0.00738223	0.168576	0.00802131	0.0543632	0.0555487	0.0208736	0	1.59456e-17	0.00639049	0.192909	0.0439562	0.0833068	0.0298293	0	0.0561171	0.104088	0.518404	0	0	0.163539	0.0380101	0	3.86525e-17
GSM300959	0.0433793	0	0	0.197406	0	0.364976	0.274032	0.296672	0.147405	0	0.0484251	0.155916	0.133503	0	0.0215551	4.30894e-18	0.218509	0.079752	1.27938e-18	0.0161425	0	0.222685	0.0663641	0	0	0.0490755	0	0.137289	0.0696878	0.0155944	0.0137193	0.000644482	0	0	0.0152127	0.119979	0.0522643	0.0576038	0.107671	2.06253e-18	0.0540529	0.114197	0.19967	1.85806e-18	0.0376643	0.124013	0.0161313	0.0435694	0
GSM300960	0.0485005	0.0600613	0	0.214081	0	0.401938	0.246028	0.321495	0.139609	2.45017e-19	0.0734716	0.150693	0.118899	0	0.0416769	0	0.138051	0.147855	2.99329e-18	0	0.00796358	0.154627	0.0536633	4.22922e-18	0.00844156	0.0751809	0.0175903	0.0478475	0.0337686	0.0177768	0.0630306	0.0494812	3.91172e-19	0.00976183	0.0197719	0.154549	0.0368908	0.0787176	0.0571086	2.07115e-18	0.0805841	0.0848969	0.411484	0.0175158	0.0337752	0.175398	0.0115187	0.0462023	0.0271229
GSM300961	0.0940273	0.0320234	0	0.126453	0.0316079	0.180547	0.198936	0.186308	0.118692	0.0216478	0	0.0851761	0.0688571	0.0345828	0	1.72069e-18	0.130386	0.0177052	0.0664648	0.0181036	0	0.302536	0.0803752	0	0	0.089071	1.95012e-18	0.109415	1.62523e-18	0.0174692	0.076491	0.0340938	0.0121255	0.0599819	0.0174821	0.228163	0.0593782	0.0308019	0	1.37067e-18	0.000872492	0.208543	0.448612	0.00255824	0.00506702	0.0774545	0.0310011	0.180102	0.0963802
GSM300963	0.0436852	1.84256e-20	4.69326e-17	0.217401	0.0192187	0.405568	0.283462	0.330815	0.129297	0.059729	0.0884553	0.17367	0.107721	0	0.0270973	5.69741e-18	0.194237	0.0751926	0.00129811	0.000310548	0.0758649	0.390734	0.0408596	0	0.0233415	0.109344	0.00951476	0.077963	0.0435771	0	0.0610899	0.00138993	0	0	0.0394743	0.0478675	0.0443278	0.0918034	0.102589	3.90023e-18	0	0.118751	0.492107	0.0871935	0.00546373	0.13884	0.0264076	0	1.20095e-18
GSM300964	0.0772341	0.00463503	0	0.192188	0	0.412193	0.28473	0.33902	0.15988	0	0.0588893	0.158682	0.126247	0	0.0625034	1.24912e-17	0.183984	0.126527	2.72605e-18	0.0157757	0.0241395	0.179589	0.063273	0	0.0443738	0.0625026	1.04296e-19	0.073873	0.0637801	0	0.0204261	0.0583724	8.49789e-19	1.0842e-19	3.36232e-19	0.0687293	0.0556798	0.045933	0.106403	0	0.028981	0.00641982	0.34594	0.041471	0.000512312	0.151449	0.0169853	2.20176e-18	0.030205
GSM300965	0.11567	0.122419	3.41865e-18	0.184636	0.0801815	0.355288	0.298364	0.282147	0.195496	0.0750037	0.070647	0.0906228	0.0773469	3.08115e-18	0	0	0.172884	0	0.0592648	0.0539989	0.022737	0.343971	0.10312	0.0112735	0	0.0650253	0.0274323	0.218967	0	0.0747961	0.0930192	0.0136434	0.0251998	0.0722935	0.00837582	0.100867	0.071112	0.0669077	0.0415201	1.73794e-18	7.76588e-19	2.02206e-18	0.438961	0.0520121	0.00242324	0.0975117	0.0408137	0.0388353	6.6602e-18
GSM300967	0.155885	0	0	0.133022	0	0.259847	0.228713	0.22904	0.0848602	0.0264702	0.0036666	0.0926295	0.119689	5.39789e-20	0.0371226	6.07304e-18	0.149401	0.1158	0.0558564	0.0534279	0.00285203	0.142907	0.0659712	0.00923184	3.27266e-17	0.0801699	0	0	0.0176394	0.00103037	0.032252	0.078448	0.0221837	0.0129941	0.000205251	0.000219155	0.0350675	0.00545701	0.0412154	7.20614e-18	0.132997	0.101103	0.456924	0.0340914	0.00767386	0.063317	0.011998	0.0153913	0.0806221
GSM300968	0.075935	0.0450598	0	0.0201499	0.0876263	0.1628	0.0254028	0.0293669	0.00580426	0	0.041619	0	0.0207456	2.07271e-18	2.12514e-18	0	0.106118	0.0637372	0.131761	0	0.0294738	0.439848	0.139439	0	0	0.164249	0	0.197456	0.00185963	0.0355033	0.0687163	0.112105	0.021342	0.048782	0.0133991	0.320125	0.0345903	2.8481e-17	1.07301e-18	0	0.14217	0.214865	0.489151	0.0759272	0.0248862	0	0.0223676	0.188798	0
GSM300970	0.0583297	0	4.3342e-17	0.27531	0	0.35638	0.205947	0.284742	0.120131	0	0.0944417	0.132526	0.133739	0	0.0557063	0	0.202338	0.0860853	0	0.00432352	3.13067e-17	0.168705	0	5.8168e-20	1.79981e-17	0.0565062	0	0.0839478	0.0612673	0.00615895	0.00857487	0.0700703	1.13505e-18	0.0963826	0.0302632	0.0573423	0.00101175	0.110767	0.143625	0	0.0327857	0.0835487	0.417075	0	4.58107e-19	0.185848	0.0285817	0	0.0157401
GSM300971	0.0871082	0.031498	4.11775e-17	0.281054	0.015167	0.400384	0.228516	0.32962	0.141335	0.0138084	0.00410648	0.134039	0.166044	0.0596631	0.0347608	1.97411e-17	0.234917	0.0587165	0	0.0102663	0.00252	0.18875	0.044841	0.0628024	3.23454e-18	0.0309907	0.00939359	0.118631	0.0697962	0.0101825	0.077944	0.0539575	0.00557879	0.00177356	0.028166	0.11771	0.0343393	0.100162	0.0772834	1.45832e-18	0.0247218	0.0957412	0.404463	0.0058959	0.026058	0.189471	0.0149332	1.06041e-18	0.0899462
[truncated: 139 more rows]
[truncated: 18 more columns]

## Sheet: S4
ImmuCellAI (GSE121239)
	DC	Bcell	Monocyte	Macrophage	NK	Neutrophil	CD4_T	CD8_T	NKT	Gamma_delta	CD4_naive	Tr1	nTreg	iTreg	Th1	Th2	Th17	Tfh	CD8_naive	Cytotoxic	Exhausted	MAIT	Central_memory	Effector_memory	group	MX2 group	sample
[truncated: 493 more rows]

## Sheet: S5
Correlation between MX2 and immune cells (ssGSEA)
GSE121239				GSE11907				GSE81622
[truncated: 29 more rows]

## Sheet: S6
Correlation between MX2 and immune cells (CIBERSORT)
[truncated: 24 more rows]

[truncated: 3 more sheets: S7, S8, S9]
