# Supplementary material for: MX2: Identification and systematic mechanistic analysis of a novel immune-related biomarker for systemic lupus erythematosus
Source: Front Immunol. 2022 Aug 18;13:978851. doi: 10.3389/fimmu.2022.978851 (PMC9433551; doi:10.3389/fimmu.2022.978851)
Supplement: Supplementary file 1 — The information of datasets and screening for MX2. [file DataSheet_1.zip › Supplementary materials (1)/Supplementary materials/Supplementary file 5.xlsx]

## Sheet: S1
Correlation between NOD-like receptor signaling pathway and immune cells (ssGSEA)
GSE121239				GSE11907				GSE81622
symbol	correlation	pvalue		symbol	correlation	pvalue		symbol	correlation	pvalue
Activated.B.cell	-0.246323	2.07288e-05		Activated.B.cell	-0.504793	1.87265e-08		Activated.B.cell	-0.14193	0.454371
Activated.CD4.T.cell	0.0252711	0.66716		Activated.CD4.T.cell	-0.00688267	0.943109		Activated.CD4.T.cell	0.102893	0.588467
Activated.CD8.T.cell	-0.453709	3.11705e-16		Activated.CD8.T.cell	-0.300154	0.00144319		Activated.CD8.T.cell	-0.224404	0.233197
Activated.dendritic.cell	0.571735	9.62761e-27		Activated.dendritic.cell	0.536129	1.5784e-09		Activated.dendritic.cell	0.493393	0.00559556
CD56bright.natural.killer.cell	-0.288213	5.42652e-07		CD56bright.natural.killer.cell	-0.1074	0.264086		CD56bright.natural.killer.cell	0.0101927	0.957368
CD56dim.natural.killer.cell	-0.309144	6.94172e-08		CD56dim.natural.killer.cell	-0.0309152	0.748503		CD56dim.natural.killer.cell	-0.251536	0.179967
Central.memory.CD4.T.cell	0.0639194	0.276293		Central.memory.CD4.T.cell	0.0203464	0.832904		Central.memory.CD4.T.cell	-0.139242	0.463046
Central.memory.CD8.T.cell	0.166394	0.00435746		Central.memory.CD8.T.cell	0.412535	7.52027e-06		Central.memory.CD8.T.cell	0.335423	0.069982
Effector.memeory.CD4.T.cell	0.242517	2.8011e-05		Effector.memeory.CD4.T.cell	0.0802989	0.404332		Effector.memeory.CD4.T.cell	0.238328	0.204699
Effector.memeory.CD8.T.cell	-0.232795	5.9131e-05		Effector.memeory.CD8.T.cell	-0.151032	0.115258		Effector.memeory.CD8.T.cell	-0.0788707	0.678667
Eosinophil	0.0643473	0.273084		Eosinophil	0.535072	1.72287e-09		Eosinophil	0.437991	0.015488
Gamma.delta.T.cell	0.406376	4.87612e-13		Gamma.delta.T.cell	0.4391	1.59647e-06		Gamma.delta.T.cell	-0.0741589	0.696934
Immature..B.cell	0.0150829	0.797452		Immature..B.cell	-0.0363524	0.706147		Immature..B.cell	0.21559	0.252551
Immature.dendritic.cell	0.351522	6.43604e-10		Immature.dendritic.cell	0.381668	3.88681e-05		Immature.dendritic.cell	0.167835	0.375337
Macrophage	0.517292	2.19764e-21		Macrophage	0.551344	4.32252e-10		Macrophage	0.071047	0.709091
Mast.cell	0.382347	1.33983e-11		Mast.cell	0.519546	6.02912e-09		Mast.cell	0.171254	0.365546
Memory.B.cell	-0.0620974	0.290243		Memory.B.cell	-0.144941	0.130844		Memory.B.cell	-0.36593	0.0467346
Monocyte	0.331548	6.38869e-09		Monocyte	0.488944	5.96904e-08		Monocyte	0.0188275	0.921337
Myeloid.derived.suppressor.cell	0.413951	1.62152e-13		Myeloid.derived.suppressor.cell	0.169828	0.0761076		Myeloid.derived.suppressor.cell	0.150959	0.425867
Natural.killer.cell	0.450909	4.97634e-16		Natural.killer.cell	0.499875	2.7005e-08		Natural.killer.cell	0.175923	0.352418
Natural.killer.T.cell	0.227891	8.51817e-05		Natural.killer.T.cell	0.309831	0.000988199		Natural.killer.T.cell	0.151198	0.425126
Neutrophil	0.550289	1.6279e-24		Neutrophil	0.605296	2.47921e-12		Neutrophil	0.366935	0.0460889
Plasmacytoid.dendritic.cell	0.253158	1.19252e-05		Plasmacytoid.dendritic.cell	0.344685	0.000226506		Plasmacytoid.dendritic.cell	0.369506	0.0444706
Regulatory.T.cell	0.469061	2.21952e-17		Regulatory.T.cell	0.545723	7.02793e-10		Regulatory.T.cell	0.342225	0.06415
T.follicular.helper.cell	-0.14717	0.0118098		T.follicular.helper.cell	0.110679	0.249696		T.follicular.helper.cell	0.136166	0.473082
Type.1.T.helper.cell	-0.185019	0.00149576		Type.1.T.helper.cell	0.358233	0.000121736		Type.1.T.helper.cell	0.154215	0.415837
Type.17.T.helper.cell	0.241413	3.05391e-05		Type.17.T.helper.cell	0.0367868	0.702799		Type.17.T.helper.cell	-0.245783	0.190469
Type.2.T.helper.cell	0.351345	6.57254e-10		Type.2.T.helper.cell	0.371129	6.56592e-05		Type.2.T.helper.cell	0.0660685	0.728685

## Sheet: S2
Correlation between NOD-like receptor signaling pathway and immune cells (CIBERSORT)
GSE121239				GSE11907				GSE81622
symbol	correlation	pvalue		symbol	correlation	pvalue		symbol	correlation	pvalue
B.cells.memory	-0.0248322	0.672603		B.cells.memory	-0.13394	0.16301		B.cells.memory	-0.464467	0.00971678
B.cells.naive	-0.0829381	0.157478		B.cells.naive	-0.311398	0.000928316		B.cells.naive	0.229848	0.221754
Dendritic.cells.activated	0.293239	3.36145e-07		Dendritic.cells.activated	0.0400967	0.677482		Dendritic.cells.activated	0.0444762	0.815474
Dendritic.cells.resting	-0.246661	2.01773e-05		Dendritic.cells.resting	0.195445	0.0407359		Dendritic.cells.resting	0	0
Eosinophils	-0.00205974	0.972043		Eosinophils	0.306741	0.00111679		Eosinophils	0.00478274	0.979989
Macrophages.M0	0.083329	0.155523		Macrophages.M0	0.0155281	0.872086		Macrophages.M0	-0.123501	0.515567
Macrophages.M1	-0.0903699	0.123372		Macrophages.M1	-0.0440692	0.647568		Macrophages.M1	-0.194791	0.302306
Macrophages.M2	-0.0770146	0.189408		Macrophages.M2	-0.0397591	0.680049		Macrophages.M2	-0.00691831	0.971056
Mast.cells.activated	0.161314	0.00573036		Mast.cells.activated	0.213564	0.0250778		Mast.cells.activated	0.107332	0.572388
Mast.cells.resting	-0.185261	0.00147408		Mast.cells.resting	0.0481219	0.617617		Mast.cells.resting	-0.04107	0.829392
Monocytes	0.0193763	0.741616		Monocytes	0.514302	9.07604e-09		Monocytes	0.254008	0.175584
Neutrophils	0.547427	3.13993e-24		Neutrophils	0.304041	0.00124142		Neutrophils	0.139154	0.463333
NK.cells.activated	0	0		NK.cells.activated	0.146671	0.126262		NK.cells.activated	0	0
NK.cells.resting	0.245033	2.29691e-05		NK.cells.resting	-0.0761083	0.429377		NK.cells.resting	-0.00697168	0.970833
Plasma.cells	0.00467236	0.936636		Plasma.cells	-0.277137	0.0033779		Plasma.cells	0.0355135	0.852203
T.cells.CD4.memory.activated	-0.252393	1.2697e-05		T.cells.CD4.memory.activated	-0.248846	0.00875498		T.cells.CD4.memory.activated	-0.370518	0.0438461
T.cells.CD4.memory.resting	-0.115567	0.0485009		T.cells.CD4.memory.resting	0.00818373	0.932379		T.cells.CD4.memory.resting	-0.0536945	0.778094
T.cells.CD4.naive	0.0112186	0.848614		T.cells.CD4.naive	-0.437266	1.7844e-06		T.cells.CD4.naive	-0.051235	0.788024
T.cells.CD8	-0.360882	2.07397e-10		T.cells.CD8	-0.318914	0.000684524		T.cells.CD8	-0.102731	0.589057
T.cells.follicular.helper	-0.325071	1.29921e-08		T.cells.follicular.helper	-0.0163642	0.865262		T.cells.follicular.helper	0	0
T.cells.gamma.delta	-0.411347	2.37497e-13		T.cells.gamma.delta	-0.142715	0.136928		T.cells.gamma.delta	-0.166766	0.378429
T.cells.regulatory..Tregs.	-0.3409	2.22597e-09		T.cells.regulatory..Tregs.	-0.0914931	0.341796		T.cells.regulatory..Tregs.	0.0192275	0.919672

## Sheet: S3
Correlation between NOD-like receptor signaling pathway and immune cells (xCell)
GSE121239				GSE11907				GSE81622
symbol	correlation	pvalue		symbol	correlation	pvalue		symbol	correlation	pvalue
aDC	-0.091863	0.11727		aDC	0.140288	0.1438		aDC	0.112426	0.554187
Adipocytes	-0.0939636	0.109087		Adipocytes	-0.107833	0.262153		Adipocytes	-0.196048	0.299136
Astrocytes	0.075876	0.196055		Astrocytes	-0.0221037	0.818709		Astrocytes	-0.380916	0.0378259
B.cells	-0.301228	1.54013e-07		B.cells	-0.461962	3.77186e-07		B.cells	-0.0407199	0.830825
Basophils	0.0219469	0.708802		Basophils	0.0189715	0.844047		Basophils	0.0524598	0.783075
CD4..memory.T.cells	-0.378565	2.20317e-11		CD4..memory.T.cells	-0.36167	0.00010353		CD4..memory.T.cells	-0.122863	0.517753
CD4..naive.T.cells	-0.444626	1.39945e-15		CD4..naive.T.cells	-0.477302	1.34839e-07		CD4..naive.T.cells	-0.271462	0.146754
CD4..T.cells	-0.485961	1.0342e-18		CD4..T.cells	-0.366218	8.33173e-05		CD4..T.cells	-0.311061	0.0942964
CD4..Tcm	-0.426372	2.50778e-14		CD4..Tcm	-0.268552	0.00455788		CD4..Tcm	-0.18447	0.329135
CD4..Tem	-0.33816	3.04257e-09		CD4..Tem	-0.170887	0.0742681		CD4..Tem	-0.312456	0.0927513
CD8..naive.T.cells	0.176729	0.00243839		CD8..naive.T.cells	0.0721088	0.454087		CD8..naive.T.cells	0.0939017	0.621617
CD8..T.cells	-0.500083	6.98079e-20		CD8..T.cells	-0.501898	2.32463e-08		CD8..T.cells	-0.0870786	0.647273
CD8..Tcm	-0.294526	2.96893e-07		CD8..Tcm	-0.299535	0.00147792		CD8..Tcm	0.18257	0.334227
CD8..Tem	-0.485509	1.12497e-18		CD8..Tem	-0.361705	0.000103359		CD8..Tem	-0.223181	0.235822
cDC	-0.569294	1.7591e-26		cDC	-0.239911	0.0115882		cDC	-0.00239459	0.98998
Chondrocytes	0.364708	1.29158e-10		Chondrocytes	0.148413	0.121773		Chondrocytes	0.407453	0.0254261
Class.switched.memory.B.cells	-0.376107	3.03389e-11		Class.switched.memory.B.cells	-0.477417	1.33782e-07		Class.switched.memory.B.cells	-0.0942418	0.620349
CLP	-0.270889	2.63729e-06		CLP	0.198265	0.037864		CLP	-0.0446442	0.814789
CMP	0.374363	3.80055e-11		CMP	0.151893	0.113176		CMP	-0.0543887	0.775298
DC	-0.40777	3.99018e-13		DC	-0.0305322	0.751517		DC	-0.113816	0.549268
Endothelial.cells	-0.0556422	0.343399		Endothelial.cells	0.100554	0.295918		Endothelial.cells	-0.0173994	0.927288
Eosinophils	0.251106	1.41013e-05		Eosinophils	0.261302	0.00582755		Eosinophils	0.00918628	0.961574
Epithelial.cells	-0.0956709	0.102773		Epithelial.cells	0.108715	0.258249		Epithelial.cells	-0.0596133	0.754341
Erythrocytes	-0.183873	0.00160225		Erythrocytes	0.00106796	0.991165		Erythrocytes	-0.0033707	0.985896
Fibroblasts	-0.245568	2.2014e-05		Fibroblasts	-0.0499972	0.603964		Fibroblasts	0.0569762	0.764899
GMP	0.31944	2.37625e-08		GMP	0.0862854	0.37009		GMP	-0.0561979	0.768022
Hepatocytes	-0.264443	4.62258e-06		Hepatocytes	-0.223206	0.0190827		Hepatocytes	-0.00871679	0.963537
HSC	-0.156793	0.00726572		HSC	-0.196215	0.039934		HSC	0.215172	0.253492
iDC	-0.412827	1.91247e-13		iDC	-0.262811	0.00554008		iDC	-0.114704	0.546136
Keratinocytes	-0.278433	1.34239e-06		Keratinocytes	-0.23634	0.0129275		Keratinocytes	0.103772	0.585267
ly.Endothelial.cells	0.119236	0.0417467		ly.Endothelial.cells	0.166023	0.0830202		ly.Endothelial.cells	0.28201	0.131086
Macrophages	0.388527	5.8621e-12		Macrophages	0.418438	5.38975e-06		Macrophages	0.109968	0.562935
Macrophages.M1	0.287071	6.04264e-07		Macrophages.M1	0.287044	0.00236263		Macrophages.M1	0.117673	0.535725
Macrophages.M2	-0.0681241	0.245861		Macrophages.M2	0.179573	0.0604976		Macrophages.M2	0.0637334	0.737935
Mast.cells	0.0134864	0.818498		Mast.cells	0.0546194	0.570896		Mast.cells	0.0385268	0.839816
Megakaryocytes	0.350641	7.14609e-10		Megakaryocytes	0.0874622	0.363575		Megakaryocytes	0.280148	0.133758
Melanocytes	0.283397	8.51295e-07		Melanocytes	0.256753	0.00677643		Melanocytes	0.30505	0.101178
Memory.B.cells	-0.298693	1.97805e-07		Memory.B.cells	-0.440987	1.42289e-06		Memory.B.cells	-0.18141	0.337359
MEP	-0.529478	1.68145e-22		MEP	-0.30468	0.00121085		MEP	-0.065906	0.729328
Mesangial.cells	0.0989201	0.0915576		Mesangial.cells	0.127465	0.184504		Mesangial.cells	0.0350589	0.854074
Monocytes	0.366521	1.02965e-10		Monocytes	0.593536	8.28917e-12		Monocytes	0.0195321	0.918403
MPP	0.315298	3.67547e-08		MPP	0.0573841	0.551533		MPP	0.106025	0.577101
MSC	-0.477493	4.90973e-18		MSC	-0.237823	0.0123558		MSC	-0.47672	0.00773489
mv.Endothelial.cells	-0.259648	6.9518e-06		mv.Endothelial.cells	0.114453	0.23381		mv.Endothelial.cells	-0.0596523	0.754186
Myocytes	-0.00588424	0.920249		Myocytes	0.0209481	0.828037		Myocytes	0.37201	0.0429377
naive.B.cells	-0.282017	9.6707e-07		naive.B.cells	-0.340294	0.000275356		naive.B.cells	-0.00367316	0.984631
Neurons	-0.225128	0.00010428		Neurons	-0.20743	0.0296748		Neurons	-0.135789	0.474321
Neutrophils	0.575221	4.03373e-27		Neutrophils	0.530359	2.5368e-09		Neutrophils	0.262131	0.161708
NK.cells	-0.222596	0.000125237		NK.cells	-0.0671473	0.48581		NK.cells	-0.194602	0.302785
NKT	0.203183	0.000476519		NKT	0.184829	0.0532302		NKT	0.12259	0.518694
Osteoblast	-0.40508	5.87073e-13		Osteoblast	-0.422879	4.17755e-06		Osteoblast	-0.501133	0.00478842
pDC	-0.390543	4.45928e-12		pDC	-0.197612	0.0385133		pDC	-0.031367	0.869303
Pericytes	-0.0029139	0.960458		Pericytes	-0.0509098	0.597368		Pericytes	0.16539	0.382431
Plasma.cells	-0.0645591	0.271506		Plasma.cells	-0.285093	0.00253754		Plasma.cells	-0.112157	0.555143
Platelets	0.274643	1.88941e-06		Platelets	-0.0418381	0.664304		Platelets	0.202437	0.283344
Preadipocytes	-0.069621	0.235614		Preadipocytes	-0.327223	0.000484265		Preadipocytes	0.108311	0.568872
pro.B.cells	-0.241143	3.11891e-05		pro.B.cells	-0.294859	0.00176594		pro.B.cells	-0.0219811	0.908213
Sebocytes	-0.217032	0.000185949		Sebocytes	-0.157745	0.099792		Sebocytes	-0.0379755	0.84208
Skeletal.muscle	-0.0526614	0.369911		Skeletal.muscle	0.0375794	0.696705		Skeletal.muscle	0.0554074	0.771199
Smooth.muscle	0.0477909	0.415867		Smooth.muscle	-0.0986869	0.305024		Smooth.muscle	0.0473503	0.803773
Tgd.cells	-0.0279501	0.63432		Tgd.cells	-0.0539558	0.575591		Tgd.cells	-0.09347	0.623228
Th1.cells	-0.406734	4.63215e-13		Th1.cells	-0.191718	0.0448091		Th1.cells	-0.363063	0.048615
Th2.cells	0.387713	6.54273e-12		Th2.cells	-0.293243	0.00187671		Th2.cells	-0.153148	0.419112
Tregs	-0.02999	0.609781		Tregs	0.191232	0.0453646		Tregs	0.338744	0.0670855

## Sheet: S4
Correlation between NOD-like receptor signaling pathway and immune cells (ImmuCellAI)
GSE121239				GSE11907				GSE81622
symbol	correlation	pvalue		symbol	correlation	pvalue		symbol	correlation	pvalue
Bcell	-0.156418	0.00740818		Bcell	-0.438161	1.69021e-06		Bcell	-0.084565	0.656828
CD4_naive	-0.1782	0.00223919		CD4_naive	-0.129548	0.177377		CD4_naive	-0.245141	0.191665
CD4_T	-0.520865	1.04542e-21		CD4_T	-0.49603	3.58085e-08		CD4_T	-0.0748134	0.694386
CD8_naive	-0.276961	1.53389e-06		CD8_naive	-0.327381	0.000481041		CD8_naive	0.173462	0.359303
CD8_T	-0.469179	2.17389e-17		CD8_T	-0.0896529	0.351634		CD8_T	0.0315581	0.868513
Central_memory	-0.247063	1.95397e-05		Central_memory	0.0994675	0.301195		Central_memory	0.00118107	0.995058
Cytotoxic	-0.349318	8.3578e-10		Cytotoxic	0.0971023	0.312893		Cytotoxic	0.166692	0.378643
DC	-0.0856883	0.144112		DC	0.322372	0.00059339		DC	0.0379231	0.842295
Effector_memory	-0.417039	1.02676e-13		Effector_memory	0.00699478	0.942184		Effector_memory	0.111463	0.557608
Exhausted	-0.312363	4.98652e-08		Exhausted	0.0562659	0.559325		Exhausted	0.0127478	0.946695
Gamma_delta	-0.331701	6.28167e-09		Gamma_delta	-0.164454	0.0860132		Gamma_delta	-0.304624	0.10168
iTreg	-0.35874	2.69622e-10		iTreg	-0.298441	0.00154119		iTreg	-0.150144	0.428401
Macrophage	0.579074	1.52368e-27		Macrophage	0.41918	5.1664e-06		Macrophage	0.154835	0.413942
MAIT	-0.225904	9.85449e-05		MAIT	-0.164641	0.0856514		MAIT	0.125836	0.507594
Monocyte	-0.0761878	0.194218		Monocyte	0.173454	0.0699576		Monocyte	0.130093	0.493223
Neutrophil	0.587883	1.56658e-28		Neutrophil	0.55674	2.68779e-10		Neutrophil	0.312635	0.0925544
NK	-0.402083	8.99043e-13		NK	-0.459742	4.35921e-07		NK	-0.042804	0.8223
NKT	0.00846126	0.885525		NKT	-0.333231	0.000374727		NKT	-0.540614	0.00204039
nTreg	-0.433179	8.72403e-15		nTreg	-0.274347	0.00372714		nTreg	-0.194578	0.302845
Tfh	-0.567547	2.70063e-26		Tfh	-0.397655	1.69428e-05		Tfh	-0.142082	0.453883
Th1	-0.375498	3.28251e-11		Th1	-0.305879	0.0011553		Th1	0.0302076	0.874095
Th17	-0.25339	1.17004e-05		Th17	-0.391398	2.35698e-05		Th17	-0.183849	0.330794
Th2	-0.458025	1.50298e-16		Th2	-0.49428	4.06699e-08		Th2	-0.0932879	0.623908
Tr1	-0.422042	4.84911e-14		Tr1	-0.353309	0.000153052		Tr1	-0.068529	0.718979

## Sheet: S5
Comparison of the distribution of Neutrophil scores between high and low NOD-like receptor signaling pathway subgroups
GSE121239							GSE11907							GSE81622
	CIBERSORT	SSGSEA	xCell	ImmuCellAI	pathway_group			CIBERSORT	SSGSEA	xCell	ImmuCellAI	pathway_group			CIBERSORT	SSGSEA	xCell	ImmuCellAI	pathway_group
GSM3428330	0.603656	0.858606	0.106782	0.243	high		GSM300916	0	0.0288669	0.00878306	0.099	high		GSM2159854	0	0.426992	0.159624	0.144	high
GSM3428331	0.517894	0.840225	0.0652312	0.123	high		GSM300918	0.0395824	0.221629	0.121741	0.083	high		GSM2159855	0	0.359327	0.0534405	0.085	low
GSM3428332	0.758198	0.875732	0.153802	0.27	high		GSM300919	0.0154078	0.271392	0.101634	0.141	high		GSM2159856	0.0585266	0.770594	0.295958	0.419	low
GSM3428333	0.478935	0.805636	0.0620352	0.144	low		GSM300921	0.00714562	0.155104	0.12838	0.14	low		GSM2159857	0	0.300954	0.0364271	0.117	low
GSM3428334	0.384821	0.7496	0.046751	0.105	low		GSM300922	0	0.0475839	0.0438469	0.125	low		GSM2159858	0	0.515968	0.159004	0.174	low
GSM3428335	0.471064	0.750495	0.0554023	0.135	low		GSM300924	0.00373811	0.0178409	0.0263901	0.119	low		GSM2159859	0	0.306771	0.0631634	0.125	low
GSM3428336	0.567658	0.751208	0.0358066	0.134	high		GSM300926	0	0.0348948	0.0292883	0.099	high		GSM2159860	0	0.403306	0.0385322	0.124	high
GSM3428337	0.478507	0.735561	0.039124	0.117	high		GSM300928	0.0541354	0.277953	0.164364	0.151	low		GSM2159861	0	0.471776	0.0936315	0.228	high
GSM3428338	0.450575	0.741444	0.0331974	0.089	low		GSM300930	0	0.070221	0.0554011	0.137	low		GSM2159862	0	0.310029	0.0252747	0.118	low
GSM3428339	0.488373	0.792343	0.0739424	0.119	low		GSM300931	0.0200514	0.328125	0.170331	0.162	high		GSM2159863	0	0.426923	0.0661097	0.168	high
GSM3428340	0.445531	0.759236	0.0536204	0.145	low		GSM300932	0.0206528	0.263847	0.175947	0.162	high		GSM2159864	0	0.400551	0.0556027	0.085	high
GSM3428341	0.469764	0.772028	0.0744906	0.12	low		GSM300934	0.0258538	0.0659698	0.0348839	0.097	high		GSM2159865	0	0.568886	0.120752	0.247	high
GSM3428342	0.48775	0.742605	0.0446402	0.138	low		GSM300936	0.011361	0.272048	0.193918	0.163	low		GSM2159866	0	0.380503	0.0841416	0.191	low
GSM3428343	0.495226	0.731671	0.0346271	0.135	low		GSM300938	0.00955011	0.235907	0.10639	0.181	high		GSM2159867	0	0.395049	0.088196	0.136	low
GSM3428344	0.364814	0.753289	0.0321413	0.112	low		GSM300939	0.018962	0.295376	0.124588	0.185	high		GSM2159868	0.0250593	0.706649	0.240517	0.296	high
GSM3428345	0.392395	0.724949	0.0343779	0.107	low		GSM300940	0.0406228	0.280462	0.13759	0.159	high		GSM2159869	0.002245	0.550584	0.238702	0.285	high
GSM3428346	0.366499	0.735714	0.0117201	0.096	low		GSM300941	0.0471794	0.201745	0.13794	0.139	high		GSM2159870	0	0.419684	0.143569	0.098	low
GSM3428347	0.496556	0.773259	0.068112	0.151	low		GSM300943	0.0183437	0.122472	0.0779805	0.124	high		GSM2159871	0	0.559295	0.203598	0.223	low
GSM3428348	0.356401	0.720326	0.000934896	0.098	low		GSM300944	0.0633169	0.409403	0.183626	0.203	high		GSM2159872	0	0.464601	0.139895	0.248	high
GSM3428349	0.338894	0.687745	2.68084e-18	0.078	low		GSM300945	0.0560657	0.434397	0.191134	0.215	low		GSM2159873	0	0.275309	4.53303e-18	0.172	low
GSM3428350	0.633672	0.853603	0.152712	0.252	high		GSM300946	0.121182	0.521946	0.220584	0.263	high		GSM2159874	0	0.463934	0.0849362	0.152	low
GSM3428351	0.635565	0.861504	0.161439	0.261	high		GSM300947	0.0644905	0.53129	0.213703	0.224	high		GSM2159875	0.0441995	0.805208	0.291392	0.45	high
GSM3428352	0.617585	0.858802	0.172022	0.241	high		GSM300948	0	0.12758	0.0458083	0.102	high		GSM2159876	0	0.37443	0.0879775	0.163	low
GSM3428353	0.582687	0.817596	0.103633	0.165	high		GSM300949	0	0.224176	0.108221	0.192	high		GSM2159877	0	0.416163	0.0792207	0.113	high
GSM3428354	0.576976	0.859103	0.123241	0.204	high		GSM300950	0.0435623	0.344309	0.1373	0.198	high		GSM2159878	0.00514502	0.668235	0.212568	0.289	low
GSM3428355	0.537885	0.817466	0.0939634	0.178	high		GSM300951	0.0232718	0.186505	0.087821	0.121	high		GSM2159879	0	0.396742	0.0317154	0.207	high
GSM3428356	0.622375	0.865602	0.136392	0.241	high		GSM300952	0.0731781	0.389162	0.220298	0.266	high		GSM2159880	0	0.430281	0.09186	0.154	high
GSM3428357	0.66075	0.866455	0.14851	0.273	high		GSM300953	0	0.196593	0.121981	0.201	high		GSM2159881	0	0.5615	0.151761	0.214	high
GSM3428358	0.451016	0.762214	0.0337297	0.128	high		GSM300955	0.00837283	-0.06101	0.00226057	0.106	low		GSM2159882	0	0.443716	0.100601	0.179	high
GSM3428359	0.373986	0.736081	0.0260466	0.098	low		GSM300957	0.00223623	0.0210115	0	0.046	low		GSM2159883	0	0.46923	0.0990713	0.143	low
GSM3428360	0.566599	0.811184	0.0675206	0.162	high		GSM300959	0.0227719	0.114534	0.0435694	0.082	low
GSM3428361	0.554006	0.832004	0.126558	0.235	low		GSM300960	0.00876392	0.108715	0.0462023	0.061	low
GSM3428362	0.700014	0.825128	0.13141	0.25	high		GSM300961	0.0327746	0.292996	0.180102	0.137	low
GSM3428363	0.689704	0.857258	0.149373	0.263	high		GSM300963	0	-0.123887	0	0.042	low
GSM3428364	0.63122	0.815708	0.128746	0.21	high		GSM300964	0	-0.0658579	2.20176e-18	0.035	low
GSM3428365	0.600328	0.824713	0.11613	0.205	high		GSM300965	0	-0.0475232	0.0388353	0.078	low
GSM3428366	0.433165	0.769892	0.029427	0.116	low		GSM300967	0	0.109733	0.0153913	0.128	high
GSM3428367	0.523422	0.777319	0.0531759	0.152	low		GSM300968	0.0425078	0.342763	0.188798	0.197	high
GSM3428368	0.475255	0.738793	0.0371768	0.121	low		GSM300970	0	-0.0567526	0	0.032	low
GSM3428369	0.544661	0.78244	0.0480039	0.159	high		GSM300971	0	-0.09605	1.06041e-18	0.067	low
GSM3428370	0.603537	0.893232	0.173202	0.284	high		GSM300972	0.0423234	0.244909	0.0996605	0.156	high
GSM3428371	0.62583	0.887882	0.157411	0.274	high		GSM300973	0.105922	0.411353	0.184201	0.191	high
GSM3428372	0.591266	0.869132	0.149825	0.257	high		GSM300974	0.00545422	0.134971	0.0744424	0.084	high
GSM3428373	0.588712	0.873232	0.149895	0.258	high		GSM300975	0.116802	0.518683	0.199114	0.294	high
GSM3428374	0.50287	0.777691	0.0525095	0.111	low		GSM300976	0.00600474	0.0258189	0.0446561	0.061	low
GSM3428375	0.511446	0.802218	0.0852343	0.126	low		GSM300978	0.00424211	0.0149441	0.0469407	0.066	low
GSM3428376	0.511212	0.77876	0.0662257	0.11	low		GSM300979	0.0617633	0.202614	0.149169	0.108	low
GSM3428377	0.358842	0.650923	0	0.071	low		GSM300980	0	-0.146792	3.49149e-17	0	low
GSM3428378	0.260809	0.60688	3.70738e-18	0.017	low		GSM300982	0	0.0289755	0.0243861	0.055	low
GSM3428379	0.398446	0.683684	0.00502089	0.084	low		GSM300983	0.0947023	0.321652	0.138872	0.206	low
GSM3428380	0.257964	0.632375	1.32515e-18	0.011	low		GSM300984	0.0404914	0.156467	0.127745	0.105	low
GSM3428381	0.267118	0.628475	9.33607e-18	0.029	low		GSM300986	0.561635	0.742653	0.343082	0.348	high
GSM3428382	0.238376	0.602489	6.85403e-18	0	low		GSM300988	0	-0.0930469	0.00694801	0.079	low
GSM3428383	0.602168	0.803256	0.0683037	0.201	low		GSM300990	0.0406188	0.347442	0.166071	0.185	high
GSM3428384	0.516481	0.769635	0.0249501	0.154	low		GSM300991	0	-0.0854293	5.05715e-18	0.033	low
GSM3428385	0.549619	0.820797	0.08985	0.155	low		GSM300993	0.00567297	0.191619	0.0892633	0.117	high
GSM3428386	0.52528	0.802215	0.0491361	0.123	low		GSM300994	0	-0.0172296	2.55282e-22	0.025	low
GSM3428387	0.562151	0.825136	0.0822389	0.18	high		GSM300995	0.0227931	0.214531	0.0953114	0.111	high
GSM3428388	0.450073	0.738962	0.0296655	0.097	low		GSM300996	0.00960358	0.158181	0.10992	0.151	high
GSM3428389	0.356583	0.739939	0.0429541	0.087	low		GSM300997	0.00330007	0.109791	0.0258737	0.143	low
GSM3428390	0.389391	0.772688	0.0326421	0.11	low		GSM300999	0.0133487	0.355933	0.238056	0.243	high
GSM3428391	0.31317	0.747045	0.0268957	0.084	low		GSM301001	0.00999739	0.162227	0.117926	0.114	high
GSM3428392	0.357924	0.748431	0.0206067	0.111	low		GSM301003	0.0213769	0.289091	0.128824	0.12	low
GSM3428393	0.375548	0.7808	0.0290205	0.113	high		GSM301005	0.222239	0.416358	0.231655	0.193	high
GSM3428394	0.648441	0.799844	0.115974	0.217	high		GSM301007	0	-0.0954222	0.0239364	0.079	low
GSM3428395	0.661515	0.809282	0.104046	0.214	high		GSM301009	0	-0.0136532	0	0.048	low
GSM3428396	0.628546	0.780191	0.0936412	0.18	high		GSM301011	0.0213882	0.176168	0.0680515	0.098	high
GSM3428397	0.638673	0.790055	0.104148	0.201	high		GSM301012	0	-0.00217693	2.03087e-18	0.085	high
GSM3428398	0.611431	0.774552	0.0923757	0.178	high		GSM301013	0.0949235	0.449852	0.220467	0.219	high
GSM3428399	0.642928	0.801866	0.122356	0.227	high		GSM301015	0.0763227	0.385347	0.167903	0.194	high
GSM3428400	0.536829	0.786728	0.0787832	0.156	high		GSM301017	0.0375644	0.202566	0.114618	0.174	low
GSM3428401	0.47223	0.767552	0.0358237	0.122	low		GSM301019	0	-0.0369831	0.0518461	0.088	low
GSM3428402	0.40509	0.776016	0.036259	0.088	low		GSM301021	0	-0.0820279	0	0.104	low
GSM3428403	0.363131	0.751217	0.0301087	0.078	low		GSM301023	0.033518	0.235424	0.142212	0.124	high
GSM3428404	0.512888	0.745373	0.0263939	0.104	low		GSM301025	0.000387373	0.148512	0.106112	0.164	low
GSM3428405	0.652752	0.831872	0.115448	0.231	high		GSM301027	0	0.0261758	0.0249579	0.116	low
GSM3428406	0.465478	0.732077	0.00354338	0.096	low		GSM301029	0	-0.0917697	0	0.084	low
GSM3428407	0.545675	0.719526	0.0310742	0.112	low		GSM301031	0.0032429	0.0425858	0	0.103	low
GSM3428408	0.615481	0.832636	0.130574	0.223	high		GSM301033	0.00852344	0.112217	0.0868315	0.145	high
GSM3428409	0.572899	0.810907	0.0852324	0.167	high		GSM301035	0	0.102975	0.0316179	0.12	high
GSM3428410	0.494337	0.776291	0.0506577	0.111	low		GSM301036	0.0146125	0.171548	0.0739195	0.087	high
GSM3428411	0.489673	0.777526	0.0488068	0.118	high		GSM301037	0	0.207701	0.103199	0.138	high
GSM3428412	0.54657	0.764275	0.103377	0.169	low		GSM301038	0	-0.0211964	0	0.06	high
GSM3428413	0.538731	0.800832	0.0956706	0.147	low		GSM301040	0.0149459	0.290832	0.137022	0.145	high
GSM3428414	0.599345	0.784818	0.139015	0.173	low		GSM301041	0	-0.130425	1.59829e-18	0.061	low
GSM3428415	0.56575	0.820797	0.0815525	0.184	high		GSM301043	0.0194587	0.280596	0.139709	0.184	high
GSM3428416	0.503818	0.831831	0.0957314	0.171	high		GSM301044	0.00155556	0.0782975	0.0618015	0.133	high
GSM3428417	0.512333	0.794988	0.0697579	0.147	low		GSM301045	0.00423189	-0.124097	0.0400318	0.095	low
GSM3428418	0.555064	0.841662	0.101297	0.184	high		GSM301047	0.00415631	0.000338399	0.0234868	0.08	low
GSM3428419	0.555685	0.818241	0.0862782	0.167	low		GSM301049	0.0297071	0.208876	0.136382	0.135	low
GSM3428420	0.558774	0.766936	0.0701469	0.138	low		GSM301051	0.0434619	0.247585	0.138417	0.161	low
GSM3428421	0.553374	0.814912	0.0732168	0.211	low		GSM301053	0.116915	0.497182	0.298725	0.278	high
GSM3428422	0.564758	0.795017	0.0714956	0.16	high		GSM301055	0.0439315	0.336319	0.150389	0.143	high
GSM3428423	0.535064	0.775697	0.0620961	0.132	low		GSM301057	0	-0.00327998	9.99454e-19	0.056	low
GSM3428424	0.442383	0.743062	0.0506411	0.114	low		GSM301058	0	0.0176872	0.0168662	0.085	low
GSM3428425	0.482358	0.774844	0.0554408	0.129	low		GSM301060	0.0230181	0.181122	0.0863948	0.091	high
GSM3428426	0.429789	0.748118	0.0294861	0.1	low		GSM301061	0	0.037562	0.0187527	0.053	high
GSM3428427	0.548547	0.805001	0.0947675	0.202	low		GSM301062	0	-0.0107369	0.00345847	0.073	low
GSM3428428	0.553185	0.767547	0.0612943	0.125	high		GSM301064	0	0.0131218	6.20252e-19	0.06	low
GSM3428429	0.398632	0.750679	0.0645342	0.111	low		GSM301066	0.00347323	-0.124847	1.59494e-17	0.06	low
GSM3428430	0.293745	0.749993	0.0328184	0.08	low		GSM301068	0.0127756	0.106854	0.0906532	0.129	low
GSM3428431	0.424416	0.714922	0.0267681	0.098	low		GSM301070	0.0112526	0.331166	0.185566	0.25	high
GSM3428432	0.303797	0.721174	0.0393064	0.074	low		GSM301071	0.00718527	0.161862	0.0935697	0.117	high
GSM3428433	0.347769	0.741718	0.0313393	0.095	low		GSM301789	0	-0.0369831	0.0518461	0.088	low
GSM3428434	0.649063	0.846608	0.126354	0.215	low		GSM301791	0	-0.0930469	0.00694801	0.079	low
GSM3428435	0.528336	0.844376	0.102501	0.178	low		GSM301950	0.00415631	0.000338399	0.0234868	0.08	low
GSM3428436	0.648756	0.843045	0.092293	0.181	low		GSM301952	0.00223623	0.0210115	0	0.046	low
GSM3428437	0.597757	0.824038	0.101612	0.216	high		GSM301968	0.0404914	0.156467	0.127745	0.105	low
GSM3428438	0.621303	0.821694	0.101894	0.182	low		GSM302045	0.561635	0.742653	0.343082	0.348	high
GSM3428439	0.501882	0.794674	0.0533442	0.137	low		GSM302143	0.0793499	0.300896	0.11922	0.223	low
GSM3428440	0.49393	0.769487	0.0648598	0.135	low
GSM3428441	0.509424	0.793011	0.0563641	0.156	low
GSM3428442	0.565268	0.827042	0.0872302	0.162	low
GSM3428443	0.606239	0.849902	0.102556	0.211	high
GSM3428444	0.543792	0.817274	0.0682812	0.159	low
GSM3428445	0.557731	0.842087	0.111392	0.211	high
GSM3428446	0.425988	0.762465	0.0485042	0.12	low
GSM3428447	0.494744	0.726387	0.0221784	0.1	low
GSM3428448	0.44218	0.714331	0.0185094	0.114	high
GSM3428449	0.549603	0.77186	0.0953636	0.142	low
GSM3428450	0.563735	0.768143	0.0908497	0.164	high
GSM3428451	0.657954	0.801234	0.111775	0.224	low
GSM3428452	0.491166	0.747683	0.0738239	0.14	low
GSM3428453	0.45973	0.75134	0.0496205	0.146	low
GSM3428454	0.501137	0.765876	0.0601732	0.11	low
GSM3428455	0.594195	0.789759	0.0758621	0.126	low
GSM3428456	0.522616	0.773436	0.0658757	0.112	high
GSM3428457	0.54956	0.803087	0.0777171	0.161	high
GSM3428458	0.573877	0.828542	0.0741834	0.18	high
GSM3428459	0.535915	0.826653	0.0823513	0.2	high
GSM3428460	0.573962	0.817474	0.0715239	0.186	high
GSM3428461	0.559494	0.821158	0.0866582	0.202	high
GSM3428462	0.490775	0.805429	0.0806253	0.167	low
GSM3428463	0.502306	0.816723	0.0632783	0.175	high
GSM3428464	0.471133	0.789383	0.0541205	0.147	high
GSM3428465	0.646737	0.858285	0.136609	0.233	high
GSM3428466	0.538466	0.840863	0.104187	0.202	high
GSM3428467	0.605627	0.842366	0.0969698	0.182	high
GSM3428468	0.650938	0.839792	0.0868186	0.22	high
GSM3428469	0.611976	0.841198	0.0933614	0.201	high
GSM3428470	0.54045	0.837236	0.0878133	0.194	high
GSM3428471	0.568224	0.787151	0.0655148	0.167	low
GSM3428472	0.439981	0.823109	0.0751283	0.158	high
GSM3428473	0.485133	0.794687	0.0514792	0.169	high
GSM3428474	0.490575	0.834425	0.0673113	0.128	high
GSM3428475	0.596971	0.803835	0.0957012	0.174	high
GSM3428476	0.580893	0.800595	0.102023	0.172	high
GSM3428477	0.52629	0.767225	0.0748228	0.137	high
GSM3428478	0.491637	0.767424	0.0724635	0.131	high
GSM3428479	0.584016	0.861101	0.106638	0.206	high
GSM3428480	0.602006	0.781582	0.0803211	0.184	low
GSM3428481	0.492889	0.743818	0.048834	0.11	low
GSM3428482	0.466161	0.793961	0.0852704	0.146	low
GSM3428483	0.582546	0.813091	0.103195	0.171	high
GSM3428484	0.645424	0.838558	0.0951933	0.216	high
GSM3428485	0.59642	0.816314	0.0800671	0.174	high
GSM3428486	0.63215	0.831034	0.0849137	0.195	low
GSM3428487	0.597552	0.814427	0.0842815	0.188	low
GSM3428488	0.567667	0.794218	0.0598912	0.162	low
GSM3428489	0.632601	0.828095	0.110434	0.219	high
GSM3428490	0.625702	0.817596	0.0889205	0.21	low
GSM3428491	0.552403	0.809569	0.110615	0.173	low
GSM3428492	0.483804	0.77312	0.0737432	0.145	low
GSM3428493	0.604704	0.810915	0.115872	0.224	high
GSM3428494	0.615915	0.844524	0.137369	0.266	high
GSM3428495	0.392262	0.712093	0	0.069	low
GSM3428496	0.521145	0.749982	0.0502901	0.133	low
GSM3428497	0.48991	0.689494	0	0.089	low
GSM3428498	0.451656	0.715618	0.0177805	0.092	low
GSM3428499	0.499843	0.701594	0.0210103	0.108	low
GSM3428500	0.551419	0.77709	0.0889258	0.15	low
GSM3428501	0.395518	0.793676	0.0386108	0.114	low
GSM3428502	0.504449	0.813711	0.0614822	0.151	high
GSM3428503	0.324601	0.739757	0.0377829	0.078	low
GSM3428504	0.488772	0.735959	0.0299	0.108	low
GSM3428505	0.391436	0.715257	0.00357356	0.1	low
GSM3428506	0.599927	0.85065	0.146802	0.226	high
GSM3428507	0.592582	0.857213	0.140687	0.239	high
GSM3428508	0.589133	0.836419	0.106973	0.215	high
GSM3428509	0.605487	0.820081	0.0875857	0.189	high
GSM3428510	0.59264	0.829714	0.0909869	0.187	high
GSM3428511	0.506137	0.770087	0.0641785	0.159	high
GSM3428512	0.493618	0.809491	0.0454549	0.171	low
GSM3428513	0.63641	0.884094	0.152884	0.335	high
GSM3428514	0.571192	0.853795	0.12013	0.227	high
GSM3428515	0.596062	0.860866	0.110674	0.216	high
GSM3428516	0.605846	0.863031	0.115822	0.268	high
GSM3428517	0.61902	0.848088	0.113316	0.235	high
GSM3428518	0.673793	0.872284	0.141152	0.287	high
GSM3428519	0.668259	0.875339	0.152951	0.307	high
GSM3428520	0.667771	0.886142	0.187893	0.351	high
GSM3428521	0.576058	0.833055	0.0908357	0.168	low
GSM3428522	0.558544	0.869024	0.118111	0.222	high
GSM3428523	0.550941	0.838734	0.119534	0.207	high
GSM3428524	0.601193	0.832577	0.106934	0.202	high
GSM3428525	0.517516	0.809878	0.0691232	0.166	high
GSM3428526	0.59283	0.848625	0.155008	0.248	high
GSM3428527	0.44409	0.828918	0.109741	0.193	high
GSM3428528	0.537396	0.85185	0.130903	0.226	high
GSM3428529	0.511933	0.82268	0.104769	0.2	high
GSM3428530	0.523178	0.788933	0.0616819	0.16	low
GSM3428531	0.515018	0.793304	0.0925632	0.176	low
GSM3428532	0.597336	0.792907	0.109141	0.184	high
GSM3428533	0.472965	0.758481	0.0522908	0.132	low
GSM3428534	0.463023	0.798243	0.0547898	0.114	low
GSM3428535	0.496806	0.804162	0.0713757	0.124	low
GSM3428536	0.554538	0.835039	0.103943	0.198	high
GSM3428537	0.473661	0.790309	0.0531738	0.138	high
GSM3428538	0.46919	0.798566	0.0640798	0.141	high
GSM3428539	0.488471	0.809828	0.0742195	0.141	low
GSM3428540	0.500046	0.808709	0.0674436	0.153	low
GSM3428541	0.556685	0.850641	0.128201	0.183	high
GSM3428542	0.612175	0.824953	0.0832822	0.152	high
GSM3428543	0.545811	0.826987	0.0659935	0.133	low
GSM3428544	0.530506	0.769038	0.0683294	0.117	low
GSM3428545	0.611828	0.853643	0.119356	0.212	high
GSM3428546	0.582914	0.843678	0.0987794	0.198	high
GSM3428547	0.470305	0.830601	0.0842614	0.158	high
GSM3428548	0.594349	0.776588	0.092735	0.193	high
GSM3428549	0.546314	0.759061	0.0611872	0.165	low
GSM3428550	0.572837	0.730947	0.0641408	0.175	low
GSM3428551	0.527282	0.700919	0.049742	0.146	low
GSM3428552	0.613388	0.772016	0.0763046	0.179	high
GSM3428553	0.617922	0.774032	0.107227	0.202	high
GSM3428554	0.611081	0.776418	0.125197	0.229	high
GSM3428555	0.599414	0.778364	0.122455	0.226	high
GSM3428556	0.610635	0.787898	0.129734	0.232	high
GSM3428557	0.538539	0.746224	0.0590223	0.146	high
GSM3428558	0.316314	0.694822	0.0222498	0.067	low
GSM3428559	0.492232	0.808489	0.0430987	0.163	low
GSM3428560	0.370489	0.7494	0.0216462	0.096	low
GSM3428561	0.376639	0.749796	0.00861052	0.104	low
GSM3428562	0.489015	0.733934	0.0389946	0.106	high
GSM3428563	0.440034	0.715721	0.0430789	0.094	low
GSM3428564	0.456309	0.711661	0.052742	0.107	low
GSM3428565	0.500974	0.674105	0.0377464	0.092	low
GSM3428566	0.476139	0.716936	0.0572382	0.115	low
GSM3428567	0.550552	0.827139	0.103204	0.218	low
GSM3428568	0.605308	0.787428	0.0763464	0.187	high
GSM3428569	0.63481	0.842571	0.0855907	0.22	low
GSM3428570	0.59346	0.813411	0.0954811	0.175	low
GSM3428571	0.578939	0.802955	0.0823583	0.185	low
GSM3428572	0.557948	0.832904	0.0862385	0.178	high
GSM3428573	0.554363	0.789958	0.0485667	0.153	low
GSM3428574	0.599435	0.831033	0.085563	0.18	high
GSM3428575	0.564167	0.812659	0.0921822	0.167	low
GSM3428576	0.561543	0.831963	0.087904	0.187	low
GSM3428577	0.586321	0.816253	0.074952	0.187	low
GSM3428578	0.553883	0.802125	0.0774976	0.189	low
GSM3428579	0.54091	0.800596	0.0623009	0.172	low
GSM3428580	0.663716	0.836176	0.111338	0.214	high
GSM3428581	0.536673	0.788127	0.070866	0.136	low
GSM3428582	0.576919	0.812262	0.0867429	0.178	high
GSM3428583	0.5847	0.796587	0.0807213	0.163	low
GSM3428584	0.446696	0.758675	0.0472335	0.111	low
GSM3428585	0.506888	0.780574	0.0586513	0.136	low
GSM3428586	0.51669	0.788329	0.103888	0.187	high
GSM3428587	0.588008	0.831608	0.112932	0.21	high
GSM3428588	0.474241	0.799894	0.0648355	0.144	high
GSM3428589	0.439767	0.774582	0.0470259	0.129	high
GSM3428590	0.572215	0.833212	0.0971518	0.209	high
GSM3428591	0.603479	0.829589	0.108638	0.207	high
GSM3428592	0.582616	0.828262	0.0976351	0.187	high
GSM3428593	0.661557	0.834367	0.132083	0.204	high
GSM3428594	0.613276	0.823633	0.0932328	0.186	high
GSM3428595	0.603252	0.808565	0.105766	0.19	high
GSM3428596	0.651148	0.814532	0.117524	0.21	high
GSM3428597	0.610113	0.803271	0.106732	0.164	low
GSM3428598	0.494105	0.769634	0.0549738	0.12	low
GSM3428599	0.46673	0.764311	0.0441284	0.111	low
GSM3428600	0.575299	0.790982	0.0428646	0.146	low
GSM3428601	0.441466	0.796042	0.0498815	0.099	high
GSM3428602	0.470685	0.786912	0.0376698	0.099	high
GSM3428603	0.590981	0.793258	0.113735	0.209	high
GSM3428604	0.327128	0.700968	1.23196e-19	0.067	low
GSM3428605	0.473559	0.751715	0.0678526	0.125	high
GSM3428606	0.646508	0.856149	0.146393	0.316	high
GSM3428607	0.594116	0.893674	0.174146	0.364	high
GSM3428608	0.613416	0.874482	0.160625	0.297	high
GSM3428609	0.556696	0.850244	0.12933	0.236	low
GSM3428610	0.468547	0.795028	0.0735813	0.165	low
GSM3428611	0.588302	0.864976	0.171252	0.296	high
GSM3428612	0.398069	0.774479	0.0554774	0.104	low
GSM3428613	0.588992	0.851605	0.119881	0.199	low
GSM3428614	0.652491	0.87209	0.13649	0.272	high
GSM3428615	0.63815	0.851867	0.115407	0.234	high
GSM3428616	0.631828	0.846167	0.112229	0.212	high
GSM3428617	0.595122	0.815898	0.087063	0.196	high
GSM3428618	0.37821	0.741307	0.0279163	0.101	high
GSM3428619	0.409705	0.755361	0.0337321	0.114	high
GSM3428620	0.428532	0.767417	0.0469223	0.122	low
GSM3428621	0.537494	0.777651	0.0631181	0.139	high
