# Supplementary material for: MX2: Identification and systematic mechanistic analysis of a novel immune-related biomarker for systemic lupus erythematosus
Source: Front Immunol. 2022 Aug 18;13:978851. doi: 10.3389/fimmu.2022.978851 (PMC9433551; doi:10.3389/fimmu.2022.978851)
Supplement: Supplementary file 1 — The information of datasets and screening for MX2. [file DataSheet_1.zip › Supplementary materials (1)/Supplementary materials/Supplementary file 6.xlsx]

## Sheet: S1
Drug prediction score
drug_name	summary	fdr	tau	drug_status
skatole	skatole boosts case type	0.00176367	99.9814	EXPERIMENTAL
iocetamic-acid	iocetamic-acid boosts case type	0.00187617	99.9814	APPROVED
beta-CCP	beta-CCP boosts case type	0.00188324	99.9814	EXPERIMENTAL
JAS07-010	JAS07-010 boosts case type	0.00192678	99.9814	EXPERIMENTAL
MW-SHH-28	MW-SHH-28 boosts case type	0.00193798	99.9814	EXPERIMENTAL
KUC111109N	KUC111109N boosts case type	0.00194175	99.9814	EXPERIMENTAL
WY-01-034	WY-01-034 boosts case type	0.00194932	99.9814	EXPERIMENTAL
tretinoin	tretinoin boosts case type	0.00194932	99.9814	APPROVED
zamifenacin	zamifenacin boosts case type	0.00196464	99.9814	EXPERIMENTAL
KUC111774N	KUC111774N boosts case type	0.00197239	99.9814	EXPERIMENTAL
carnosol	carnosol boosts case type	0.00201613	99.9814	EXPERIMENTAL
vancomycin	vancomycin boosts case type	0.00202429	99.9814	APPROVED
IDAM	IDAM boosts case type	0.00205761	99.9814	EXPERIMENTAL
bergenin	bergenin boosts case type	0.00207039	99.9814	EXPERIMENTAL
tretinoin	tretinoin boosts case type	0.00215517	99.9814	APPROVED
SD-6-035-A7	SD-6-035-A7 boosts case type	0.0021978	99.9814	EXPERIMENTAL
RO-3306	RO-3306 boosts case type	0.00221239	99.9814	EXPERIMENTAL
alexidine	alexidine boosts case type	0.00221729	99.9814	EXPERIMENTAL
heptaminol	heptaminol boosts case type	0.00230415	99.9814	APPROVED
aminobenztropine	aminobenztropine boosts case type	0.00340136	99.9814	EXPERIMENTAL
NO-ASA	NO-ASA boosts case type	0.00535714	99.9814	EXPERIMENTAL
4,5-dianilinophthalimide	4,5-dianilinophthalimide boosts case type	0.00540541	99.9814	EXPERIMENTAL
SAL-1	SAL-1 boosts case type	0.00772201	99.9814	EXPERIMENTAL
EO-1428	EO-1428 boosts case type	0.00181488	99.9627	EXPERIMENTAL
chlorothiazide	chlorothiazide boosts case type	0.00184502	99.9627	APPROVED
RHC-80267	RHC-80267 boosts case type	0.00185185	99.9627	EXPERIMENTAL
BU-224	BU-224 boosts case type	0.00191571	99.9627	EXPERIMENTAL
BD-1047	BD-1047 boosts case type	0.00194553	99.9627	EXPERIMENTAL
tert-butylhydroquinone	tert-butylhydroquinone boosts case type	0.00194553	99.9627	EXPERIMENTAL
mycophenolic-acid	mycophenolic-acid boosts case type	0.00198807	99.9627	APPROVED
PX-12	PX-12 boosts case type	0.0020284	99.9627	EXPERIMENTAL
PHTPP	PHTPP boosts case type	0.00212314	99.9627	EXPERIMENTAL
etilefrine	etilefrine boosts case type	0.00215983	99.9627	APPROVED
galantamine	galantamine boosts case type	0.00217865	99.9627	APPROVED
metacycline	metacycline boosts case type	0.0021978	99.9627	APPROVED
terreic-acid	terreic-acid boosts case type	0.00221239	99.9627	EXPERIMENTAL
oxotremorine	oxotremorine boosts case type	0.00224215	99.9627	EXPERIMENTAL
amonafide	amonafide boosts case type	0.00226757	99.9627	EXPERIMENTAL
R-59022	R-59022 boosts case type	0.00231481	99.9627	EXPERIMENTAL
tropisetron	tropisetron boosts case type	0.00243309	99.9627	APPROVED
ST-013960	ST-013960 boosts case type	0.00391389	99.9627	EXPERIMENTAL
MK-801	MK-801 boosts case type	0.00393701	99.9627	EXPERIMENTAL
AT1-SHH-09	AT1-SHH-09 boosts case type	0.00394477	99.9627	EXPERIMENTAL
cefalotin	cefalotin boosts case type	0.00396825	99.9627	APPROVED
SKF-81297	SKF-81297 boosts case type	0.00406504	99.9627	EXPERIMENTAL
MW-SHH-97	MW-SHH-97 boosts case type	0.00413223	99.9627	EXPERIMENTAL
TTNPB	TTNPB boosts case type	0.00436681	99.9627	EXPERIMENTAL
darinaparsin	darinaparsin boosts case type	0.00573614	99.9627	EXPERIMENTAL
SR-95639A	SR-95639A boosts case type	0.00612245	99.9627	EXPERIMENTAL
levothyroxine	levothyroxine boosts case type	0.00798403	99.9627	APPROVED
NSC-23766	NSC-23766 boosts case type	0.01417	99.9627	EXPERIMENTAL
pimethixene	pimethixene boosts case type	0.0019802	99.9441	APPROVED
PSB-06126	PSB-06126 boosts case type	0.00200803	99.9441	EXPERIMENTAL
levodopa	levodopa boosts case type	0.00208768	99.9441	APPROVED
dibutyryl-cAMP-Na	dibutyryl-cAMP-Na boosts case type	0.00215517	99.9441	EXPERIMENTAL
benzamil	benzamil boosts case type	0.00215983	99.9441	EXPERIMENTAL
ticlopidine	ticlopidine boosts case type	0.0021692	99.9441	APPROVED
napelline	napelline boosts case type	0.00233645	99.9441	EXPERIMENTAL
tolazamide	tolazamide boosts case type	0.00378788	99.9441	APPROVED
S-14506	S-14506 boosts case type	0.00390625	99.9441	EXPERIMENTAL
mepireserpate	mepireserpate boosts case type	0.00406504	99.9441	EXPERIMENTAL
pyrvinium	pyrvinium boosts case type	0.00598802	99.9441	APPROVED
thiethylperazine	thiethylperazine boosts case type	0.00660793	99.9441	APPROVED
CCT036477	CCT036477 boosts case type	0.00922509	99.9441	EXPERIMENTAL
SIB-1508Y	SIB-1508Y boosts case type	0.0145191	99.9441	EXPERIMENTAL
ST-012015	ST-012015 boosts case type	0.0157618	99.9441	EXPERIMENTAL
pemetrexed	pemetrexed boosts case type	0.00191939	99.9254	APPROVED
bromhexine	bromhexine boosts case type	0.00198807	99.9254	APPROVED
phenindione	phenindione boosts case type	0.00228833	99.9254	APPROVED
AM-580	AM-580 boosts case type	0.0025974	99.9254	EXPERIMENTAL
SB-218078	SB-218078 boosts case type	0.00362976	99.9254	EXPERIMENTAL
iodixanol	iodixanol boosts case type	0.003861	99.9254	APPROVED
chlorcyclizine	chlorcyclizine boosts case type	0.00490196	99.9254	APPROVED
tioconazole	tioconazole boosts case type	0.00573614	99.9254	APPROVED
ST-023431	ST-023431 boosts case type	0.0100806	99.9254	EXPERIMENTAL
mitomycin-c	mitomycin-c boosts case type	0.00171821	99.9068	APPROVED
gelsemine	gelsemine boosts case type	0.00200803	99.9068	EXPERIMENTAL
bufexamac	bufexamac boosts case type	0.00366972	99.9068	WITHDRAWN
RU-28318	RU-28318 boosts case type	0.00392927	99.9068	EXPERIMENTAL
quinethazone	quinethazone boosts case type	0.00401606	99.9068	APPROVED
metoprolol	metoprolol boosts case type	0.00414938	99.9068	APPROVED
sulfabenzamide	sulfabenzamide boosts case type	0.00420168	99.9068	APPROVED
huperzine-a	huperzine-a boosts case type	0.00424628	99.9068	EXPERIMENTAL
ZM-39923	ZM-39923 boosts case type	0.0047619	99.9068	EXPERIMENTAL
EI-273	EI-273 boosts case type	0.00570342	99.9068	EXPERIMENTAL
MK-801	MK-801 boosts case type	0.00720721	99.9068	EXPERIMENTAL
estriol	estriol boosts case type	0.00792079	99.9068	APPROVED
marbofloxacin	marbofloxacin boosts case type	0.00824742	99.9068	APPROVED
sulfadimidine	sulfadimidine boosts case type	0.0164948	99.9068	APPROVED
MW-SHH-54	MW-SHH-54 boosts case type	0.00201207	99.8881	EXPERIMENTAL
MW-SHH-151	MW-SHH-151 boosts case type	0.0021097	99.8881	EXPERIMENTAL
L-744832	L-744832 boosts case type	0.00217865	99.8881	EXPERIMENTAL
topotecan	topotecan boosts case type	0.00219298	99.8881	APPROVED
JS-K	JS-K boosts case type	0.00336134	99.8881	EXPERIMENTAL
liothyronine	liothyronine boosts case type	0.004329	99.8881	APPROVED
RHO-kinase-inhibitor-II	RHO-kinase-inhibitor-II boosts case type	0.0043573	99.8881	EXPERIMENTAL
GW-9508	GW-9508 boosts case type	0.00560748	99.8881	EXPERIMENTAL
EHNA	EHNA boosts case type	0.00592885	99.8881	EXPERIMENTAL
cabergoline	cabergoline boosts case type	0.00604839	99.8881	APPROVED
flunisolide	flunisolide boosts case type	0.0105042	99.8881	APPROVED
eudesmic-acid	eudesmic-acid boosts case type	0.0118343	99.8881	EXPERIMENTAL
3,3'-diindolylmethane	3,3'-diindolylmethane boosts case type	0.0127273	99.8881	EXPERIMENTAL
AT1-SHH-29	AT1-SHH-29 boosts case type	0.0131827	99.8881	EXPERIMENTAL
zaprinast	zaprinast boosts case type	0.01417	99.8881	EXPERIMENTAL
clozapine	clozapine boosts case type	0.0250447	99.8881	APPROVED
tiaprofenic-acid	tiaprofenic-acid boosts case type	0.00184843	99.8695	APPROVED
C2-dihydroceramide	C2-dihydroceramide boosts case type	0.00192678	99.8695	EXPERIMENTAL
avicin-d	avicin-d boosts case type	0.00194175	99.8695	EXPERIMENTAL
mitotane	mitotane boosts case type	0.00196464	99.8695	APPROVED
TAK-715	TAK-715 boosts case type	0.002	99.8695	EXPERIMENTAL
hyoscyamine	hyoscyamine boosts case type	0.00358423	99.8695	APPROVED
tranylcypromine	tranylcypromine boosts case type	0.00395257	99.8695	APPROVED
pepstatin	pepstatin boosts case type	0.0040404	99.8695	EXPERIMENTAL
HU-211	HU-211 boosts case type	0.00408163	99.8695	EXPERIMENTAL
RS-79948	RS-79948 boosts case type	0.00636943	99.8695	EXPERIMENTAL
curcumin	curcumin boosts case type	0.00650759	99.8695	APPROVED
acetyl-geranyl-cysteine	acetyl-geranyl-cysteine boosts case type	0.00736648	99.8695	EXPERIMENTAL
alitretinoin	alitretinoin boosts case type	0.00809717	99.8695	APPROVED
asiaticoside	asiaticoside boosts case type	0.00867679	99.8695	EXPERIMENTAL
mafenide	mafenide boosts case type	0.018	99.8695	APPROVED
closantel	closantel boosts case type	0.0273973	99.8695	APPROVED
quercetagetin	quercetagetin boosts case type	0.00191571	99.8508	EXPERIMENTAL
importazole	importazole boosts case type	0.00193424	99.8508	EXPERIMENTAL
RX-821002	RX-821002 boosts case type	0.00200401	99.8508	EXPERIMENTAL
BL003-049-HDAC3	BL003-049-HDAC3 boosts case type	0.00217865	99.8508	EXPERIMENTAL
chlortetracycline	chlortetracycline boosts case type	0.00221729	99.8508	APPROVED
tacedinaline	tacedinaline boosts case type	0.00240964	99.8508	EXPERIMENTAL
VU-0413247-1	VU-0413247-1 boosts case type	0.00404858	99.8508	EXPERIMENTAL
solifenacin	solifenacin boosts case type	0.00591716	99.8508	APPROVED
telenzepine	telenzepine boosts case type	0.00621118	99.8508	EXPERIMENTAL
bafilomycin	bafilomycin boosts case type	0.00720721	99.8508	EXPERIMENTAL
ODQ	ODQ boosts case type	0.0116959	99.8508	EXPERIMENTAL
MAPP-D-erythro	MAPP-D-erythro boosts case type	0.0130841	99.8508	EXPERIMENTAL
cisapride	cisapride boosts case type	0.0172745	99.8508	WITHDRAWN
TTNPB	TTNPB boosts case type	0.0185567	99.8508	EXPERIMENTAL
atovaquone	atovaquone boosts case type	0.0191205	99.8508	APPROVED
NGB-2904	NGB-2904 boosts case type	0.0242991	99.8508	EXPERIMENTAL
n-formylmethionylalanine	n-formylmethionylalanine boosts case type	0.00194175	99.8322	EXPERIMENTAL
ST-209453	ST-209453 boosts case type	0.00394477	99.8322	EXPERIMENTAL
YO-2	YO-2 boosts case type	0.00473934	99.8322	EXPERIMENTAL
lithium-chloride	lithium-chloride boosts case type	0.00581395	99.8322	EXPERIMENTAL
T-0901317	T-0901317 boosts case type	0.00617284	99.8322	EXPERIMENTAL
josamycin	josamycin boosts case type	0.00892857	99.8322	APPROVED
chaetocin	chaetocin boosts case type	0.00963391	99.8322	EXPERIMENTAL
SAR-245408	SAR-245408 boosts case type	0.0110906	99.8322	EXPERIMENTAL
SRC-kinase-inhibitor-I	SRC-kinase-inhibitor-I boosts case type	0.0205607	99.8322	EXPERIMENTAL
clopamide	clopamide boosts case type	0.0267176	99.8322	APPROVED
viomycin	viomycin boosts case type	0.0273349	99.8322	APPROVED
bacampicilline	bacampicilline boosts case type	0.0289575	99.8322	APPROVED
pyrvinium	pyrvinium boosts case type	0.00204918	99.8135	APPROVED
azauridine	azauridine boosts case type	0.00355872	99.8135	EXPERIMENTAL
epicatechin	epicatechin boosts case type	0.00566038	99.8135	EXPERIMENTAL
mosapride	mosapride boosts case type	0.00614754	99.8135	APPROVED
cytosporone-b	cytosporone-b boosts case type	0.00653595	99.8135	EXPERIMENTAL
salbutamol	salbutamol boosts case type	0.010142	99.8135	APPROVED
butabindide	butabindide boosts case type	0.0140562	99.8135	EXPERIMENTAL
OM-137	OM-137 boosts case type	0.0196078	99.8135	EXPERIMENTAL
Z-36	Z-36 boosts case type	0.0204461	99.8135	EXPERIMENTAL
lawsone	lawsone boosts case type	0.0330097	99.8135	EXPERIMENTAL
4,5,6,7-tetrabromobenzotriazole	4,5,6,7-tetrabromobenzotriazole boosts case type	0.0396975	99.8135	EXPERIMENTAL
minoxidil	minoxidil boosts case type	0.0416667	99.8135	APPROVED
emedastine	emedastine boosts case type	0.00188324	99.7949	APPROVED
Broad-Sai-609	Broad-Sai-609 boosts case type	0.00809717	99.7949	EXPERIMENTAL
GMX-1778	GMX-1778 boosts case type	0.00852878	99.7949	EXPERIMENTAL
acitretin	acitretin boosts case type	0.0123894	99.7949	APPROVED
terconazole	terconazole boosts case type	0.0148976	99.7949	APPROVED
siguazodan	siguazodan boosts case type	0.0150376	99.7949	EXPERIMENTAL
tacrolimus	tacrolimus boosts case type	0.0233546	99.7949	APPROVED
aprepitant	aprepitant boosts case type	0.00192678	99.7762	APPROVED
BG-1014	BG-1014 boosts case type	0.0043956	99.7762	EXPERIMENTAL
selegiline	selegiline boosts case type	0.00449438	99.7762	APPROVED
citiolone	citiolone boosts case type	0.0102041	99.7762	EXPERIMENTAL
MK-801	MK-801 boosts case type	0.0105634	99.7762	EXPERIMENTAL
apafant	apafant boosts case type	0.0283224	99.7762	EXPERIMENTAL
glafenine	glafenine boosts case type	0.0305344	99.7762	WITHDRAWN
MW-STK33-2C	MW-STK33-2C boosts case type	0.00352113	99.7576	EXPERIMENTAL
clenbuterol	clenbuterol boosts case type	0.0040404	99.7576	APPROVED
diltiazem	diltiazem boosts case type	0.00691244	99.7576	APPROVED
iloprost	iloprost boosts case type	0.00915332	99.7576	APPROVED
cefotiam	cefotiam boosts case type	0.0102881	99.7576	APPROVED
mestranol	mestranol boosts case type	0.0253411	99.7576	APPROVED
CGP-7930	CGP-7930 boosts case type	0.0383877	99.7576	EXPERIMENTAL
noretynodrel	noretynodrel boosts case type	0.0402802	99.7576	APPROVED
naringin	naringin boosts case type	0.00198807	99.739	EXPERIMENTAL
JW-7-24-1	JW-7-24-1 boosts case type	0.002079	99.739	EXPERIMENTAL
MST-312	MST-312 boosts case type	0.00225734	99.739	EXPERIMENTAL
niflumic-acid	niflumic-acid boosts case type	0.00442478	99.739	APPROVED
alfaxalone	alfaxalone boosts case type	0.00601202	99.739	APPROVED
phenylbutyrate	phenylbutyrate boosts case type	0.00811359	99.739	APPROVED
ceramide	ceramide boosts case type	0.0107066	99.739	APPROVED
zaprinast	zaprinast boosts case type	0.017316	99.739	EXPERIMENTAL
isotretinoin	isotretinoin boosts case type	0.0175781	99.739	APPROVED
oxidopamine	oxidopamine boosts case type	0.0237226	99.739	EXPERIMENTAL
hymecromone	hymecromone boosts case type	0.0247423	99.739	EXPERIMENTAL
suxibuzone	suxibuzone boosts case type	0.0276008	99.739	APPROVED
carbidopa	carbidopa boosts case type	0.0351201	99.739	APPROVED
GSK-2334470	GSK-2334470 boosts case type	0.0409357	99.739	EXPERIMENTAL
NSC-119889	NSC-119889 boosts case type	0.00249377	99.7203	EXPERIMENTAL
corynanthine	corynanthine boosts case type	0.00801603	99.7203	EXPERIMENTAL
mesulergine	mesulergine boosts case type	0.0142518	99.7203	EXPERIMENTAL
GTP-14564	GTP-14564 boosts case type	0.0181488	99.7203	EXPERIMENTAL
methyltyramine	methyltyramine boosts case type	0.0316027	99.7203	EXPERIMENTAL
SKF-82958	SKF-82958 boosts case type	0.0354132	99.7203	EXPERIMENTAL
fludarabine	fludarabine boosts case type	0.0019802	99.7017	APPROVED
tacrolimus	tacrolimus boosts case type	0.00288184	99.7017	APPROVED
serotonin	serotonin boosts case type	0.00719424	99.7017	APPROVED
KUC107191N	KUC107191N boosts case type	0.0108108	99.7017	EXPERIMENTAL
FU-JMBII227B	FU-JMBII227B boosts case type	0.0243478	99.7017	EXPERIMENTAL
umbelliferone	umbelliferone boosts case type	0.0274725	99.7017	EXPERIMENTAL
SB-239063	SB-239063 boosts case type	0.0332681	99.7017	EXPERIMENTAL
SIB-1893	SIB-1893 boosts case type	0.0019802	99.683	EXPERIMENTAL
chlorpromazine	chlorpromazine boosts case type	0.00383142	99.683	APPROVED
securinine	securinine boosts case type	0.00431965	99.683	EXPERIMENTAL
paromomycin	paromomycin boosts case type	0.0164948	99.683	APPROVED
theobromine	theobromine boosts case type	0.0215517	99.683	APPROVED
AM-251	AM-251 boosts case type	0.00213675	99.6644	EXPERIMENTAL
dihydroptaeroxylin	dihydroptaeroxylin boosts case type	0.00473934	99.6644	EXPERIMENTAL
dihydroobliquin	dihydroobliquin boosts case type	0.00485437	99.6644	EXPERIMENTAL
zuclopenthixol	zuclopenthixol boosts case type	0.00631579	99.6644	APPROVED
oxetane	oxetane boosts case type	0.00753296	99.6644	EXPERIMENTAL
bongkrek-acid	bongkrek-acid boosts case type	0.00938086	99.6644	EXPERIMENTAL
tranexamic-acid	tranexamic-acid boosts case type	0.0107066	99.6644	APPROVED
pseudopelletierine	pseudopelletierine boosts case type	0.0153173	99.6644	EXPERIMENTAL
JNJ-10191584	JNJ-10191584 boosts case type	0.00657895	99.6457	EXPERIMENTAL
UTMB-00042	UTMB-00042 boosts case type	0.00873362	99.6457	EXPERIMENTAL
PSB-069	PSB-069 boosts case type	0.0160321	99.6457	EXPERIMENTAL
aceclofenac	aceclofenac boosts case type	0.0233918	99.6457	APPROVED
SD-6-035-A11	SD-6-035-A11 boosts case type	0.0240175	99.6457	EXPERIMENTAL
docetaxel	docetaxel boosts case type	0.0248447	99.6457	APPROVED
ungerine	ungerine boosts case type	0.0371747	99.6457	EXPERIMENTAL
camptothecin	camptothecin boosts case type	0.00204918	99.6271	EXPERIMENTAL
4-hydroxyretinoic-acid	4-hydroxyretinoic-acid boosts case type	0.00574713	99.6271	EXPERIMENTAL
RITA	RITA boosts case type	0.00954198	99.6271	EXPERIMENTAL
VU-0418000-1	VU-0418000-1 boosts case type	0.0148305	99.6271	EXPERIMENTAL
tandutinib	tandutinib boosts case type	0.0323741	99.6271	EXPERIMENTAL
cladribine	cladribine boosts case type	0.00200803	99.6084	APPROVED
triciribine	triciribine boosts case type	0.00209205	99.6084	EXPERIMENTAL
YC-1	YC-1 boosts case type	0.00369686	99.6084	EXPERIMENTAL
dinorcitalopram-oxalate	dinorcitalopram-oxalate boosts case type	0.00619835	99.6084	EXPERIMENTAL
heliotrine	heliotrine boosts case type	0.00817996	99.6084	EXPERIMENTAL
thiorphan	thiorphan boosts case type	0.00884956	99.6084	EXPERIMENTAL
acitretin	acitretin boosts case type	0.0120069	99.6084	APPROVED
deoxycholic-acid	deoxycholic-acid boosts case type	0.0140105	99.6084	APPROVED
probucol	probucol boosts case type	0.0187617	99.6084	APPROVED
hydroquinine	hydroquinine boosts case type	0.0245536	99.6084	EXPERIMENTAL
cimaterol	cimaterol boosts case type	0.0267176	99.6084	EXPERIMENTAL
5-methoxytryptamine	5-methoxytryptamine boosts case type	0.0435644	99.6084	EXPERIMENTAL
SKF-89976A	SKF-89976A boosts case type	0.0454545	99.6084	EXPERIMENTAL
ABC-294640	ABC-294640 boosts case type	0.0479042	99.6084	EXPERIMENTAL
KIN001-055	KIN001-055 boosts case type	0.00193424	99.5898	EXPERIMENTAL
mycophenolic-acid	mycophenolic-acid boosts case type	0.00207469	99.5898	APPROVED
NF-449	NF-449 boosts case type	0.00738916	99.5898	EXPERIMENTAL
acetazolamide	acetazolamide boosts case type	0.0139442	99.5898	APPROVED
bacitracin	bacitracin boosts case type	0.0225734	99.5898	APPROVED
piretanide	piretanide boosts case type	0.0243408	99.5898	APPROVED
vinpocetine	vinpocetine boosts case type	0.029106	99.5898	APPROVED
AG-490	AG-490 boosts case type	0.0354767	99.5898	EXPERIMENTAL
talipexole	talipexole boosts case type	0.00206612	99.5711	APPROVED
XMD-1499	XMD-1499 boosts case type	0.00232558	99.5711	EXPERIMENTAL
mitomycin-c	mitomycin-c boosts case type	0.00356506	99.5711	APPROVED
auranofin	auranofin boosts case type	0.0043956	99.5711	APPROVED
PLX-4720	PLX-4720 boosts case type	0.00650759	99.5711	EXPERIMENTAL
iloprost	iloprost boosts case type	0.00915332	99.5711	APPROVED
methyl-angolensate	methyl-angolensate boosts case type	0.0203252	99.5711	EXPERIMENTAL
oxibendazole	oxibendazole boosts case type	0.027957	99.5711	APPROVED
glibenclamide	glibenclamide boosts case type	0.0382514	99.5711	APPROVED
HG-5-88-01	HG-5-88-01 boosts case type	0.00392157	99.5525	EXPERIMENTAL
alvespimycin	alvespimycin boosts case type	0.00446429	99.5525	EXPERIMENTAL
UNC-0321	UNC-0321 boosts case type	0.0263158	99.5525	EXPERIMENTAL
cytarabine	cytarabine boosts case type	0.00225734	99.5338	APPROVED
riboflavin	riboflavin boosts case type	0.0102249	99.5338	APPROVED
coumaric-acid	coumaric-acid boosts case type	0.0121317	99.5338	EXPERIMENTAL
ARG-CSC-91	ARG-CSC-91 boosts case type	0.0130112	99.5338	EXPERIMENTAL
androstenol	androstenol boosts case type	0.0319716	99.5338	EXPERIMENTAL
XMD-1527	XMD-1527 boosts case type	0.052	99.5152	EXPERIMENTAL
mebhydrolin	mebhydrolin boosts case type	0.0627376	99.5152	APPROVED
olaparib	olaparib boosts case type	0.0025974	99.4966	APPROVED
levonorgestrel	levonorgestrel boosts case type	0.00393701	99.4966	APPROVED
rutin	rutin boosts case type	0.0170576	99.4966	APPROVED
lomatin	lomatin boosts case type	0.017316	99.4966	EXPERIMENTAL
Y-27632	Y-27632 boosts case type	0.0282258	99.4966	EXPERIMENTAL
procaterol	procaterol boosts case type	0.0357143	99.4966	APPROVED
catechin	catechin boosts case type	0.0151229	99.4779	APPROVED
trimidox	trimidox boosts case type	0.0170778	99.4779	EXPERIMENTAL
metixene	metixene boosts case type	0.0237154	99.4779	APPROVED
LY-288513	LY-288513 boosts case type	0.0499002	99.4779	EXPERIMENTAL
biotin	biotin boosts case type	0.00192308	99.4593	APPROVED
PP-2	PP-2 boosts case type	0.00773694	99.4593	EXPERIMENTAL
rolipram	rolipram boosts case type	0.0221811	99.4593	EXPERIMENTAL
talampicillin	talampicillin boosts case type	0.031746	99.4593	EXPERIMENTAL
oxybuprocaine	oxybuprocaine boosts case type	0.0430712	99.4593	APPROVED
siguazodan	siguazodan boosts case type	0.0139211	99.4406	EXPERIMENTAL
diltiazem	diltiazem boosts case type	0.0141129	99.4406	APPROVED
SJB-shh-31	SJB-shh-31 boosts case type	0.0143149	99.4406	EXPERIMENTAL
ceramide	ceramide boosts case type	0.0320513	99.4406	APPROVED
MW-STK33-1A	MW-STK33-1A boosts case type	0.0363636	99.4406	EXPERIMENTAL
clonidine	clonidine boosts case type	0.0166976	99.422	APPROVED
FPL-55712	FPL-55712 boosts case type	0.0230496	99.422	EXPERIMENTAL
l-stepholidine	l-stepholidine boosts case type	0.027897	99.422	EXPERIMENTAL
trioxsalen	trioxsalen boosts case type	0.0461216	99.422	APPROVED
biotin	biotin boosts case type	0.00189036	99.4033	APPROVED
erythromycin	erythromycin boosts case type	0.00207039	99.4033	APPROVED
nilotinib	nilotinib boosts case type	0.00215983	99.4033	APPROVED
purmorphamine	purmorphamine boosts case type	0.0243902	99.4033	EXPERIMENTAL
FK-866	FK-866 boosts case type	0.0290909	99.4033	EXPERIMENTAL
chlorpromazine	chlorpromazine boosts case type	0.0335196	99.4033	APPROVED
CGS-15943	CGS-15943 boosts case type	0.00217391	99.3847	EXPERIMENTAL
remoxipride	remoxipride boosts case type	0.00428266	99.3847	WITHDRAWN
nifuroxazide	nifuroxazide boosts case type	0.0147679	99.3847	APPROVED
HNHA	HNHA boosts case type	0.0151803	99.3847	EXPERIMENTAL
PSH-021	PSH-021 boosts case type	0.0169133	99.3847	EXPERIMENTAL
BIX-01338	BIX-01338 boosts case type	0.0191898	99.3847	EXPERIMENTAL
BH3I-1	BH3I-1 boosts case type	0.0233813	99.3847	EXPERIMENTAL
GR-113808	GR-113808 boosts case type	0.0351494	99.3847	EXPERIMENTAL
atractyloside	atractyloside boosts case type	0.0372549	99.3847	EXPERIMENTAL
minoxidil	minoxidil boosts case type	0.0660714	99.3847	APPROVED
PHCCC	PHCCC boosts case type	0.025522	99.366	EXPERIMENTAL
axitinib	axitinib boosts case type	0.0434783	99.366	APPROVED
topotecan	topotecan boosts case type	0.00411523	99.3474	APPROVED
flumequine	flumequine boosts case type	0.0508806	99.3474	APPROVED
chelidonine	chelidonine boosts case type	0.0278373	99.3287	EXPERIMENTAL
reboxetine	reboxetine boosts case type	0.0681818	99.3287	APPROVED
etoposide	etoposide boosts case type	0.00202429	99.3101	APPROVED
avrainvillamide-analog-4	avrainvillamide-analog-4 boosts case type	0.0331588	99.3101	EXPERIMENTAL
carvedilol	carvedilol boosts case type	0.0378486	99.3101	APPROVED
mycophenolic-acid	mycophenolic-acid boosts case type	0.00204499	99.2914	APPROVED
NCS-382	NCS-382 boosts case type	0.0268456	99.2914	EXPERIMENTAL
isosorbide	isosorbide boosts case type	0.0270758	99.2914	APPROVED
GW-4064	GW-4064 boosts case type	0.0339321	99.2914	EXPERIMENTAL
EI-247	EI-247 boosts case type	0.0368098	99.2914	EXPERIMENTAL
SB-203186	SB-203186 boosts case type	0.0450098	99.2914	EXPERIMENTAL
asiatic-acid	asiatic-acid boosts case type	0.00884956	99.2728	EXPERIMENTAL
benzanthrone	benzanthrone boosts case type	0.019084	99.2728	EXPERIMENTAL
opipramol	opipramol boosts case type	0.0480167	99.2728	APPROVED
gliclazide	gliclazide boosts case type	0.0589474	99.2728	APPROVED
amsacrine	amsacrine boosts case type	0.00197628	99.2541	APPROVED
safinamide	safinamide boosts case type	0.0131004	99.2541	APPROVED
idoxuridine	idoxuridine boosts case type	0.0184426	99.2355	APPROVED
erythromycin	erythromycin boosts case type	0.022779	99.2355	APPROVED
luteolin	luteolin boosts case type	0.0382979	99.2355	EXPERIMENTAL
YL-62	YL-62 boosts case type	0.0429338	99.2355	EXPERIMENTAL
irinotecan	irinotecan boosts case type	0.00178253	99.2169	APPROVED
dirithromycin	dirithromycin boosts case type	0.0426829	99.2169	APPROVED
GW-405833	GW-405833 boosts case type	0.00219298	99.1796	EXPERIMENTAL
naloxone	naloxone boosts case type	0.0442105	99.1796	APPROVED
COL-3	COL-3 boosts case type	0.00377358	99.1609	EXPERIMENTAL
cymarin	cymarin boosts case type	0.00455581	99.1609	EXPERIMENTAL
tropisetron	tropisetron boosts case type	0.0239651	99.1609	APPROVED
cefotetan	cefotetan boosts case type	0.0290179	99.1609	APPROVED
isradipine	isradipine boosts case type	0.0323276	99.1609	APPROVED
mepyramine	mepyramine boosts case type	0.0377734	99.1609	APPROVED
TER-14687	TER-14687 boosts case type	0.0493097	99.1609	EXPERIMENTAL
RO-10-5824	RO-10-5824 boosts case type	0.0708333	99.1609	EXPERIMENTAL
STK-721917	STK-721917 boosts case type	0.0820611	99.1609	EXPERIMENTAL
tosedostat	tosedostat boosts case type	0.00627615	99.1423	EXPERIMENTAL
trifluoperazine	trifluoperazine boosts case type	0.00650759	99.1423	APPROVED
pramipexole	pramipexole boosts case type	0.0473251	99.1423	APPROVED
epibatidine	epibatidine boosts case type	0.0603774	99.1423	EXPERIMENTAL
fumonisin-b1	fumonisin-b1 boosts case type	0.0846847	99.1423	EXPERIMENTAL
digitoxin	digitoxin boosts case type	0.00932401	99.1236	APPROVED
fursultiamine	fursultiamine boosts case type	0.00968992	99.1236	APPROVED
daidzein	daidzein boosts case type	0.0139165	99.1236	EXPERIMENTAL
EXO-1	EXO-1 boosts case type	0.0744879	99.1236	EXPERIMENTAL
camptothecin	camptothecin boosts case type	0.00408998	99.105	EXPERIMENTAL
tyrphostin	tyrphostin boosts case type	0.0297521	99.105	EXPERIMENTAL
dibutyrylcyclic-gmp	dibutyrylcyclic-gmp boosts case type	0.0347826	99.105	EXPERIMENTAL
aminoresveratrol	aminoresveratrol boosts case type	0.0467446	99.105	EXPERIMENTAL
androstanol	androstanol boosts case type	0.0489642	99.105	EXPERIMENTAL
etoposide	etoposide boosts case type	0.00186916	99.0863	APPROVED
dihydrexidine	dihydrexidine boosts case type	0.0319635	99.0863	EXPERIMENTAL
cabergoline	cabergoline boosts case type	0.0333952	99.0863	APPROVED
fexaramine	fexaramine boosts case type	0.0347072	99.0863	EXPERIMENTAL
fenbendazole	fenbendazole boosts case type	0.0710173	99.0863	APPROVED
idarubicin	idarubicin boosts case type	0.00204082	99.0677	APPROVED
carbadox	carbadox boosts case type	0.0481172	99.0677	APPROVED
acadesine	acadesine boosts case type	0.0712831	99.0677	EXPERIMENTAL
nor-2-chlorpromazine	nor-2-chlorpromazine boosts case type	0.0763636	99.0677	EXPERIMENTAL
zileuton	zileuton boosts case type	0.0103093	99.049	APPROVED
CGP-57380	CGP-57380 boosts case type	0.014862	99.049	EXPERIMENTAL
ARG-A1-2	ARG-A1-2 boosts case type	0.00803213	99.0304	EXPERIMENTAL
imiloxan	imiloxan boosts case type	0.0229008	99.0304	EXPERIMENTAL
dimethadione	dimethadione boosts case type	0.0267857	99.0304	EXPERIMENTAL
VX-702	VX-702 boosts case type	0.00892857	99.0117	EXPERIMENTAL
2-(biphenyl-4-ylsulfonamido)pentanedioic-acid	2-(biphenyl-4-ylsulfonamido)pentanedioic-acid boosts case type	0.04	99.0117	EXPERIMENTAL
PSB-36	PSB-36 boosts case type	0.0377734	98.9931	EXPERIMENTAL
CGP-54626	CGP-54626 boosts case type	0.0539499	98.9931	EXPERIMENTAL
retrorsine	retrorsine boosts case type	0.0635514	98.9931	EXPERIMENTAL
BI-78D3	BI-78D3 boosts case type	0.013308	98.9745	EXPERIMENTAL
triamterene	triamterene boosts case type	0.0309051	98.9745	APPROVED
JLK-6	JLK-6 boosts case type	0.0515654	98.9745	EXPERIMENTAL
idarubicin	idarubicin boosts case type	0.00201207	98.9558	APPROVED
myriocin	myriocin boosts case type	0.0227671	98.9558	EXPERIMENTAL
fluvoxamine	fluvoxamine boosts case type	0.0274223	98.9558	APPROVED
quetiapine	quetiapine boosts case type	0.0358566	98.9558	APPROVED
resveratrol	resveratrol boosts case type	0.0494382	98.9558	APPROVED
CDK1-5-inhibitor	CDK1-5-inhibitor boosts case type	0.0524272	98.9558	EXPERIMENTAL
Merck60	Merck60 boosts case type	0.00728155	98.9185	EXPERIMENTAL
gemcitabine	gemcitabine boosts case type	0.00220751	98.8999	APPROVED
EMF-sumo1-8	EMF-sumo1-8 boosts case type	0.00612245	98.8999	EXPERIMENTAL
methyllidocaine	methyllidocaine boosts case type	0.0216963	98.8999	EXPERIMENTAL
fadrozole	fadrozole boosts case type	0.0281955	98.8999	APPROVED
MBCQ	MBCQ boosts case type	0.0119332	98.8812	EXPERIMENTAL
AM-404	AM-404 boosts case type	0.0250965	98.8812	EXPERIMENTAL
AZD-7545	AZD-7545 boosts case type	0.0190114	98.8626	EXPERIMENTAL
GR-206	GR-206 boosts case type	0.0228471	98.8626	EXPERIMENTAL
2',5'-dideoxyadenosine	2',5'-dideoxyadenosine boosts case type	0.0948122	98.8626	EXPERIMENTAL
aristolochic-acid	aristolochic-acid boosts case type	0.0180723	98.8439	EXPERIMENTAL
ephedrine	ephedrine boosts case type	0.0189573	98.8439	APPROVED
diaminoquinazoline	diaminoquinazoline boosts case type	0.0248963	98.8439	EXPERIMENTAL
trequinsin	trequinsin boosts case type	0.0782443	98.8439	EXPERIMENTAL
WAY-405	WAY-405 boosts case type	0.108225	98.8439	EXPERIMENTAL
PSH-024	PSH-024 boosts case type	0.0258621	98.8253	EXPERIMENTAL
pargyline	pargyline boosts case type	0.0427046	98.8066	APPROVED
buddleoflavonoloside	buddleoflavonoloside boosts case type	0.0520446	98.8066	EXPERIMENTAL
vecuronium	vecuronium boosts case type	0.0291439	98.788	APPROVED
piceid	piceid boosts case type	0.0394737	98.788	EXPERIMENTAL
ioxaglic-acid	ioxaglic-acid boosts case type	0.0628466	98.788	APPROVED
eticlopride	eticlopride boosts case type	0.0747664	98.788	EXPERIMENTAL
GR-46611	GR-46611 boosts case type	0.0943396	98.788	EXPERIMENTAL
aloisine	aloisine boosts case type	0.00873362	98.7693	EXPERIMENTAL
aloisine	aloisine boosts case type	0.00984252	98.7693	EXPERIMENTAL
FGIN-1-43	FGIN-1-43 boosts case type	0.027088	98.7693	EXPERIMENTAL
chloramphenicol	chloramphenicol boosts case type	0.0676983	98.7693	APPROVED
VU-0415555-1	VU-0415555-1 boosts case type	0.0739958	98.7693	EXPERIMENTAL
acebutolol	acebutolol boosts case type	0.0745455	98.7693	APPROVED
serdemetan	serdemetan boosts case type	0.00607287	98.7507	EXPERIMENTAL
arcyriaflavin-a	arcyriaflavin-a boosts case type	0.00796813	98.7507	EXPERIMENTAL
LY-83583	LY-83583 boosts case type	0.042735	98.7507	EXPERIMENTAL
EMF-bca1-60	EMF-bca1-60 boosts case type	0.0541045	98.7507	EXPERIMENTAL
pyrazolanthrone	pyrazolanthrone boosts case type	0.0138614	98.7321	EXPERIMENTAL
ST-019366	ST-019366 boosts case type	0.0321199	98.7321	EXPERIMENTAL
FTI-276	FTI-276 boosts case type	0.0965251	98.7321	EXPERIMENTAL
SID-26681509	SID-26681509 boosts case type	0.00259067	98.7134	EXPERIMENTAL
GGTI-298	GGTI-298 boosts case type	0.0433925	98.7134	EXPERIMENTAL
pravastatin	pravastatin boosts case type	0.0643564	98.7134	APPROVED
lansoprazole	lansoprazole boosts case type	0.0978261	98.7134	APPROVED
nelfinavir	nelfinavir boosts case type	0.0142857	98.6948	APPROVED
carbacyclin	carbacyclin boosts case type	0.0190275	98.6948	EXPERIMENTAL
DMP-543	DMP-543 boosts case type	0.0318091	98.6948	EXPERIMENTAL
XL-147	XL-147 boosts case type	0.00422833	98.6761	EXPERIMENTAL
TNP-470	TNP-470 boosts case type	0.0162749	98.6761	EXPERIMENTAL
thiazolopyrimidine	thiazolopyrimidine boosts case type	0.0192308	98.6761	EXPERIMENTAL
met-leu-phe	met-leu-phe boosts case type	0.0352697	98.6761	EXPERIMENTAL
cefotiam	cefotiam boosts case type	0.0496183	98.6761	APPROVED
phthalylsulfathiazole	phthalylsulfathiazole boosts case type	0.0876827	98.6761	APPROVED
BAX-channel-blocker	BAX-channel-blocker boosts case type	0.00449438	98.6575	EXPERIMENTAL
fulvestrant	fulvestrant boosts case type	0.062249	98.6575	APPROVED
ethambutol	ethambutol boosts case type	0.0253623	98.6388	APPROVED
trimetazidine	trimetazidine boosts case type	0.0883534	98.6388	APPROVED
articaine	articaine boosts case type	0.00994036	98.6202	APPROVED
carpindolol	carpindolol boosts case type	0.0262172	98.6202	EXPERIMENTAL
tozasertib	tozasertib boosts case type	0.00225225	98.6015	EXPERIMENTAL
flucloxacillin	flucloxacillin boosts case type	0.0319829	98.6015	APPROVED
VUF-5681	VUF-5681 boosts case type	0.0353818	98.6015	EXPERIMENTAL
amantadine	amantadine boosts case type	0.0461847	98.6015	APPROVED
propentofylline	propentofylline boosts case type	0.0490196	98.6015	APPROVED
deguelin	deguelin boosts case type	0.0163934	98.5829	EXPERIMENTAL
phenylalanyltyrosine	phenylalanyltyrosine boosts case type	0.0399113	98.5829	EXPERIMENTAL
2-aminotetralin	2-aminotetralin boosts case type	0.0492846	98.5829	EXPERIMENTAL
gabexate	gabexate boosts case type	0.108	98.5829	APPROVED
avicin-g	avicin-g boosts case type	0.00618557	98.5642	EXPERIMENTAL
cytarabine	cytarabine boosts case type	0.0126126	98.5642	APPROVED
medetomidine	medetomidine boosts case type	0.021692	98.5642	APPROVED
lomifylline	lomifylline boosts case type	0.0587002	98.5642	EXPERIMENTAL
brivanib	brivanib boosts case type	0.0882353	98.5642	EXPERIMENTAL
MRE-269	MRE-269 boosts case type	0.002331	98.5456	EXPERIMENTAL
puromycin	puromycin boosts case type	0.00438596	98.5456	EXPERIMENTAL
cotinine	cotinine boosts case type	0.0220264	98.5456	EXPERIMENTAL
VER-155008	VER-155008 boosts case type	0.0297952	98.5456	EXPERIMENTAL
WAY-262611	WAY-262611 boosts case type	0.0493601	98.5269	EXPERIMENTAL
SC-68376	SC-68376 boosts case type	0.0757576	98.5269	EXPERIMENTAL
SCH-58261	SCH-58261 boosts case type	0.0786948	98.5269	EXPERIMENTAL
NNC-55-0396	NNC-55-0396 boosts case type	0.00941176	98.5083	EXPERIMENTAL
acyclovir	acyclovir boosts case type	0.123878	98.5083	APPROVED
naloxone	naloxone boosts case type	0.0440882	98.4897	APPROVED
nTZDpa	nTZDpa boosts case type	0.0554415	98.471	EXPERIMENTAL
tivozanib	tivozanib boosts case type	0.00462963	98.4524	EXPERIMENTAL
deoxycholic-acid	deoxycholic-acid boosts case type	0.0339893	98.4524	APPROVED
tolbutamide	tolbutamide boosts case type	0.0484211	98.4524	APPROVED
aceclidine	aceclidine boosts case type	0.0515654	98.4524	APPROVED
cytarabine	cytarabine boosts case type	0.00697674	98.4151	APPROVED
brivanib	brivanib boosts case type	0.0669078	98.4151	EXPERIMENTAL
tigecycline	tigecycline boosts case type	0.0314342	98.3964	APPROVED
sulfamethoxazole	sulfamethoxazole boosts case type	0.0332103	98.3964	APPROVED
L-670596	L-670596 boosts case type	0.0337349	98.3964	EXPERIMENTAL
mycophenolate-mofetil	mycophenolate-mofetil boosts case type	0.0111111	98.3778	APPROVED
L-655708	L-655708 boosts case type	0.0273973	98.3778	EXPERIMENTAL
PRE-084	PRE-084 boosts case type	0.0666667	98.3778	EXPERIMENTAL
urosiol	urosiol boosts case type	0.105372	98.3778	APPROVED
cinnarizine	cinnarizine boosts case type	0.107724	98.3778	EXPERIMENTAL
lanatoside-c	lanatoside-c boosts case type	0.00873362	98.3591	EXPERIMENTAL
floxuridine	floxuridine boosts case type	0.0300429	98.3591	APPROVED
SC-19220	SC-19220 boosts case type	0.0382883	98.3591	EXPERIMENTAL
BG-1019	BG-1019 boosts case type	0.0687919	98.3591	EXPERIMENTAL
bifemelane	bifemelane boosts case type	0.08577	98.3405	APPROVED
oleanolic-acid	oleanolic-acid boosts case type	0.0260304	98.3218	EXPERIMENTAL
MAZ-51	MAZ-51 boosts case type	0.0652174	98.3218	EXPERIMENTAL
pinacidil	pinacidil boosts case type	0.0863158	98.3032	APPROVED
BCL2-inhibitor	BCL2-inhibitor boosts case type	0.0270793	98.2845	EXPERIMENTAL
L-693403	L-693403 boosts case type	0.0454545	98.2659	EXPERIMENTAL
moroxydine	moroxydine boosts case type	0.0438596	98.2472	APPROVED
ST-4034917	ST-4034917 boosts case type	0.0836431	98.2472	EXPERIMENTAL
etoposide	etoposide boosts case type	0.0163934	98.2286	APPROVED
benperidol	benperidol boosts case type	0.0172414	98.2286	APPROVED
etretinate	etretinate boosts case type	0.0315985	98.2286	WITHDRAWN
XE-991	XE-991 boosts case type	0.0351648	98.2286	EXPERIMENTAL
quinidine	quinidine boosts case type	0.0539957	98.2286	APPROVED
amodiaquine	amodiaquine boosts case type	0.00813008	98.21	APPROVED
floxuridine	floxuridine boosts case type	0.0126316	98.21	APPROVED
PSH-027	PSH-027 boosts case type	0.0224949	98.21	EXPERIMENTAL
L-689560	L-689560 boosts case type	0.0316901	98.21	EXPERIMENTAL
azacyclonol	azacyclonol boosts case type	0.076087	98.21	EXPERIMENTAL
resveratrol	resveratrol boosts case type	0.0933333	98.21	APPROVED
cyanopindolol	cyanopindolol boosts case type	0.0309478	98.1913	EXPERIMENTAL
Gly-Gly-PALO	Gly-Gly-PALO boosts case type	0.0831974	98.1913	EXPERIMENTAL
KU-C103443N	KU-C103443N boosts case type	0.0367965	98.154	EXPERIMENTAL
MK-5108	MK-5108 boosts case type	0.0610526	98.154	EXPERIMENTAL
naloxone	naloxone boosts case type	0.0626263	98.154	APPROVED
TUL-XVIII076	TUL-XVIII076 boosts case type	0.104882	98.154	EXPERIMENTAL
CP466722	CP466722 boosts case type	0.028169	98.1167	EXPERIMENTAL
edaravone	edaravone boosts case type	0.0526316	98.1167	APPROVED
ST-001903	ST-001903 boosts case type	0.0634648	98.1167	EXPERIMENTAL
ingenol	ingenol boosts case type	0.0023753	98.0981	APPROVED
ellipticine	ellipticine boosts case type	0.00856531	98.0981	EXPERIMENTAL
XMD-132	XMD-132 boosts case type	0.0559701	98.0981	EXPERIMENTAL
BIX-01294	BIX-01294 boosts case type	0.00888889	98.0794	EXPERIMENTAL
YK-4279	YK-4279 boosts case type	0.0102041	98.0794	EXPERIMENTAL
isosorbide	isosorbide boosts case type	0.026694	98.0608	APPROVED
ZM-323881	ZM-323881 boosts case type	0.0403226	98.0608	EXPERIMENTAL
imatinib	imatinib boosts case type	0.0408163	98.0608	APPROVED
guanethidine	guanethidine boosts case type	0.0500928	98.0608	APPROVED
nitrofural	nitrofural boosts case type	0.0213675	98.0421	APPROVED
dexamethasone	dexamethasone boosts case type	0.0659794	98.0421	APPROVED
L-165041	L-165041 boosts case type	0.109827	98.0421	EXPERIMENTAL
metaraminol	metaraminol boosts case type	0.0715884	98.0235	APPROVED
neratinib	neratinib boosts case type	0.0159453	97.9862	EXPERIMENTAL
GDC-0879	GDC-0879 boosts case type	0.0335306	97.9676	EXPERIMENTAL
dimenhydrinate	dimenhydrinate boosts case type	0.0497738	97.9676	APPROVED
geldanamycin	geldanamycin boosts case type	0.0502901	97.9676	EXPERIMENTAL
pheniramine	pheniramine boosts case type	0.0931099	97.9676	APPROVED
andarine	andarine boosts case type	0.107209	97.9676	EXPERIMENTAL
BML-210	BML-210 boosts case type	0.0168421	97.9489	EXPERIMENTAL
avermectin	avermectin boosts case type	0.0260708	97.9489	EXPERIMENTAL
SB-431542	SB-431542 boosts case type	0.0309278	97.9489	EXPERIMENTAL
MW-SHH-61	MW-SHH-61 boosts case type	0.0390071	97.9489	EXPERIMENTAL
deoxyrhapontin	deoxyrhapontin boosts case type	0.0496614	97.9489	EXPERIMENTAL
anisomycin	anisomycin boosts case type	0.00440529	97.9303	EXPERIMENTAL
PP242	PP242 boosts case type	0.0158014	97.9303	EXPERIMENTAL
homatropine	homatropine boosts case type	0.0488281	97.9303	APPROVED
CI-976	CI-976 boosts case type	0.00851064	97.9116	EXPERIMENTAL
SN-38	SN-38 boosts case type	0.00965251	97.893	APPROVED
calcipotriol	calcipotriol boosts case type	0.0205339	97.893	APPROVED
U-46619	U-46619 boosts case type	0.0482375	97.893	EXPERIMENTAL
eseroline	eseroline boosts case type	0.0856611	97.8743	EXPERIMENTAL
apomorphine	apomorphine boosts case type	0.086785	97.8743	APPROVED
isoflupredone	isoflupredone boosts case type	0.0202429	97.8557	EXPERIMENTAL
etoposide	etoposide boosts case type	0.00205761	97.837	APPROVED
hydroxyl	hydroxyl boosts case type	0.0152284	97.837	EXPERIMENTAL
bisbenzimide	bisbenzimide boosts case type	0.0173077	97.837	EXPERIMENTAL
pregnenolone	pregnenolone boosts case type	0.0393701	97.8184	APPROVED
epothilone-a	epothilone-a boosts case type	0.076087	97.8184	EXPERIMENTAL
lobelanidine	lobelanidine boosts case type	0.104129	97.7997	EXPERIMENTAL
KU-C104248	KU-C104248 boosts case type	0.0784314	97.7811	EXPERIMENTAL
chlorambucil	chlorambucil boosts case type	0.0229008	97.7624	APPROVED
androstanol	androstanol boosts case type	0.0268595	97.7624	EXPERIMENTAL
erlotinib	erlotinib boosts case type	0.0322581	97.7624	APPROVED
RS-102895	RS-102895 boosts case type	0.0663812	97.7624	EXPERIMENTAL
SD-6-035-B4	SD-6-035-B4 boosts case type	0.0881801	97.7624	EXPERIMENTAL
CD-437	CD-437 boosts case type	0.002079	97.7438	EXPERIMENTAL
triciribine	triciribine boosts case type	0.00390625	97.7438	EXPERIMENTAL
JTC-801	JTC-801 boosts case type	0.0040568	97.7438	EXPERIMENTAL
camptothecin	camptothecin boosts case type	0.004158	97.7438	EXPERIMENTAL
chlorprothixene	chlorprothixene boosts case type	0.0359408	97.7252	APPROVED
genistein	genistein boosts case type	0.0524345	97.7252	EXPERIMENTAL
rucaparib	rucaparib boosts case type	0.00784314	97.7065	EXPERIMENTAL
CYT-997	CYT-997 boosts case type	0.0125	97.7065	EXPERIMENTAL
BW-B70C	BW-B70C boosts case type	0.0295359	97.7065	EXPERIMENTAL
flunarizine	flunarizine boosts case type	0.0430108	97.7065	APPROVED
benfotiamine	benfotiamine boosts case type	0.0920245	97.7065	APPROVED
benzamil	benzamil boosts case type	0.0502283	97.6879	EXPERIMENTAL
teniposide	teniposide boosts case type	0.0019685	97.6692	APPROVED
orphenadrine	orphenadrine boosts case type	0.108348	97.6692	APPROVED
nizatidine	nizatidine boosts case type	0.139665	97.6506	APPROVED
hydrocortisone	hydrocortisone boosts case type	0.0488281	97.6319	APPROVED
suloctidil	suloctidil boosts case type	0.0333333	97.6133	WITHDRAWN
nitrofural	nitrofural boosts case type	0.0375	97.6133	APPROVED
nimesulide	nimesulide boosts case type	0.0622318	97.6133	APPROVED
BAY-59-3074	BAY-59-3074 boosts case type	0.113402	97.5946	EXPERIMENTAL
W-9	W-9 boosts case type	0.117338	97.5946	EXPERIMENTAL
fulvestrant	fulvestrant boosts case type	0.0117647	97.576	APPROVED
alfaxalone	alfaxalone boosts case type	0.0831758	97.576	APPROVED
methocarbamol	methocarbamol boosts case type	0.0862069	97.576	APPROVED
ethinyl-estradiol	ethinyl-estradiol boosts case type	0.0782828	97.5573	APPROVED
MW-A1-12	MW-A1-12 boosts case type	0.0336842	97.5014	EXPERIMENTAL
piperacillin	piperacillin boosts case type	0.0960784	97.5014	APPROVED
tacrolimus	tacrolimus boosts case type	0.0027027	97.4828	APPROVED
maprotiline	maprotiline boosts case type	0.0377358	97.4828	APPROVED
oxyphenbutazone	oxyphenbutazone boosts case type	0.0512821	97.4828	WITHDRAWN
clofarabine	clofarabine boosts case type	0.00383877	97.4641	APPROVED
ABT-751	ABT-751 boosts case type	0.0189873	97.4641	EXPERIMENTAL
KU-C104230	KU-C104230 boosts case type	0.0786749	97.4641	EXPERIMENTAL
sulpiride	sulpiride boosts case type	0.10772	97.4455	APPROVED
gabazine	gabazine boosts case type	0.0823045	97.4268	EXPERIMENTAL
ST-019386	ST-019386 boosts case type	0.139665	97.4268	EXPERIMENTAL
BH3I-1	BH3I-1 boosts case type	0.114385	97.4082	EXPERIMENTAL
alfaxalone	alfaxalone boosts case type	0.0333333	97.3895	APPROVED
indolophenanthridine	indolophenanthridine boosts case type	0.0449827	97.3895	EXPERIMENTAL
oleoylethanolamide	oleoylethanolamide boosts case type	0.0784314	97.3895	EXPERIMENTAL
anthothecol	anthothecol boosts case type	0.00980392	97.3522	EXPERIMENTAL
KU-C104228	KU-C104228 boosts case type	0.0730769	97.3522	EXPERIMENTAL
gingerol	gingerol boosts case type	0.0373626	97.3336	EXPERIMENTAL
raltitrexed	raltitrexed boosts case type	0.0378788	97.3336	APPROVED
chlorotrianisene	chlorotrianisene boosts case type	0.0583501	97.3336	APPROVED
I-070759	I-070759 boosts case type	0.0136187	97.3149	EXPERIMENTAL
spiperone	spiperone boosts case type	0.0102669	97.2776	APPROVED
tranylcypromine	tranylcypromine boosts case type	0.0451745	97.2776	APPROVED
TC-2559	TC-2559 boosts case type	0.121818	97.2776	EXPERIMENTAL
SEW-2871	SEW-2871 boosts case type	0.0328185	97.259	EXPERIMENTAL
SD-6-035-A1	SD-6-035-A1 boosts case type	0.0673913	97.259	EXPERIMENTAL
aminopurvalanol-a	aminopurvalanol-a boosts case type	0.00208768	97.2404	EXPERIMENTAL
nor-1-chlorpromazine	nor-1-chlorpromazine boosts case type	0.0611111	97.2404	EXPERIMENTAL
bucladesine	bucladesine boosts case type	0.0778986	97.2404	APPROVED
quizartinib	quizartinib boosts case type	0.0206612	97.2217	EXPERIMENTAL
chlorprothixene	chlorprothixene boosts case type	0.038	97.2217	APPROVED
metformin	metformin boosts case type	0.0441459	97.2217	APPROVED
tretinoin	tretinoin boosts case type	0.0599613	97.2217	APPROVED
curcumin	curcumin boosts case type	0.0983264	97.2217	APPROVED
BH3I-1	BH3I-1 boosts case type	0.0668058	97.2031	EXPERIMENTAL
PF-543	PF-543 boosts case type	0.117978	97.1658	EXPERIMENTAL
streptozotocin	streptozotocin boosts case type	0.100616	97.1471	APPROVED
voriconazole	voriconazole boosts case type	0.121212	97.1285	APPROVED
L-BSO	L-BSO boosts case type	0.0976562	97.1098	EXPERIMENTAL
evodiamine	evodiamine boosts case type	0.0118203	97.0912	EXPERIMENTAL
wiskostatin	wiskostatin boosts case type	0.034749	97.0912	EXPERIMENTAL
abiraterone	abiraterone boosts case type	0.114786	97.0912	APPROVED
genistein	genistein boosts case type	0.0737864	97.0725	EXPERIMENTAL
enzalutamide	enzalutamide boosts case type	0.117172	97.0725	APPROVED
hyoscyamine	hyoscyamine boosts case type	0.0778547	97.0539	APPROVED
TH02453-036-P1	TH02453-036-P1 boosts case type	0.0039604	97.0352	EXPERIMENTAL
SCH-79797	SCH-79797 boosts case type	0.00719424	97.0352	EXPERIMENTAL
methiazole	methiazole boosts case type	0.0384615	97.0352	EXPERIMENTAL
hydralazine	hydralazine boosts case type	0.0521739	97.0352	APPROVED
tiapride	tiapride boosts case type	0.0949721	97.0352	APPROVED
pilocarpine	pilocarpine boosts case type	0.129278	97.0352	APPROVED
parbendazole	parbendazole boosts case type	0.0952381	97.0166	EXPERIMENTAL
rhizocarpic-acid	rhizocarpic-acid boosts case type	0.13894	96.9979	EXPERIMENTAL
chlortetracycline	chlortetracycline boosts case type	0.0610526	96.9793	APPROVED
nalbuphine	nalbuphine boosts case type	0.0113895	96.9607	APPROVED
cefotiam	cefotiam boosts case type	0.0817996	96.9607	APPROVED
alpha-methylserotonin	alpha-methylserotonin boosts case type	0.112299	96.9607	EXPERIMENTAL
alosetron	alosetron boosts case type	0.130097	96.9607	WITHDRAWN
tetrindole	tetrindole boosts case type	0.0194805	96.942	EXPERIMENTAL
UB-165	UB-165 boosts case type	0.0632184	96.9234	EXPERIMENTAL
DR-2313	DR-2313 boosts case type	0.0993377	96.9234	EXPERIMENTAL
SB-203580	SB-203580 boosts case type	0.0433071	96.9047	EXPERIMENTAL
EMF-BCA1-64	EMF-BCA1-64 boosts case type	0.132174	96.9047	EXPERIMENTAL
olomoucine	olomoucine boosts case type	0.158759	96.9047	EXPERIMENTAL
topotecan	topotecan boosts case type	0.0144628	96.8861	APPROVED
ramifenazone	ramifenazone boosts case type	0.0803738	96.8861	APPROVED
PSB-11	PSB-11 boosts case type	0.146384	96.8861	EXPERIMENTAL
moxifloxacin	moxifloxacin boosts case type	0.0622711	96.8674	APPROVED
roquinimex	roquinimex boosts case type	0.0765217	96.8488	EXPERIMENTAL
nutlin-3	nutlin-3 boosts case type	0.00255754	96.8301	EXPERIMENTAL
erbstatin-analog	erbstatin-analog boosts case type	0.144981	96.8301	EXPERIMENTAL
amoxicillin	amoxicillin boosts case type	0.0462428	96.8115	APPROVED
meclocycline	meclocycline boosts case type	0.146953	96.7928	APPROVED
PNU-282987	PNU-282987 boosts case type	0.0481928	96.7742	EXPERIMENTAL
DAC-003	DAC-003 boosts case type	0.0612813	96.7742	EXPERIMENTAL
velnacrine	velnacrine boosts case type	0.0888031	96.7742	EXPERIMENTAL
HG-5-88-01	HG-5-88-01 boosts case type	0.0133843	96.7555	EXPERIMENTAL
KUC105208	KUC105208 boosts case type	0.0305011	96.7555	EXPERIMENTAL
ampicillin	ampicillin boosts case type	0.120553	96.7183	APPROVED
eseroline	eseroline boosts case type	0.120983	96.6996	EXPERIMENTAL
ivermectin	ivermectin boosts case type	0.0215983	96.681	APPROVED
rhamnetin	rhamnetin boosts case type	0.0328542	96.681	EXPERIMENTAL
trifluridine	trifluridine boosts case type	0.0756303	96.681	APPROVED
EMF-sumo1-3	EMF-sumo1-3 boosts case type	0.0376569	96.6623	EXPERIMENTAL
CO-102862	CO-102862 boosts case type	0.113503	96.6623	EXPERIMENTAL
ethisterone	ethisterone boosts case type	0.115464	96.6623	APPROVED
deflazacort	deflazacort boosts case type	0.0388128	96.6437	APPROVED
CHEMBL-1222381	CHEMBL-1222381 boosts case type	0.00714286	96.6064	EXPERIMENTAL
eserine	eserine boosts case type	0.0708333	96.6064	APPROVED
reserpine	reserpine boosts case type	0.150313	96.6064	APPROVED
meprylcaine	meprylcaine boosts case type	0.164207	96.6064	EXPERIMENTAL
REV-5901	REV-5901 boosts case type	0.116858	96.5691	EXPERIMENTAL
5'-guanidinonaltrindole	5'-guanidinonaltrindole boosts case type	0.112735	96.5504	EXPERIMENTAL
metronidazole	metronidazole boosts case type	0.103718	96.5318	APPROVED
PF-04217903	PF-04217903 boosts case type	0.117444	96.5318	EXPERIMENTAL
tetramethyl-haematoxylone	tetramethyl-haematoxylone boosts case type	0.08	96.5131	EXPERIMENTAL
amikacin	amikacin boosts case type	0.0945674	96.5131	APPROVED
n-methylphenothiazine	n-methylphenothiazine boosts case type	0.108407	96.5131	EXPERIMENTAL
delcorine	delcorine boosts case type	0.1949	96.5131	EXPERIMENTAL
fulvestrant	fulvestrant boosts case type	0.0550098	96.4945	APPROVED
alclometasone	alclometasone boosts case type	0.11674	96.4759	APPROVED
simvastatin	simvastatin boosts case type	0.00631579	96.4572	APPROVED
JAS07-006	JAS07-006 boosts case type	0.0536398	96.4572	EXPERIMENTAL
floxuridine	floxuridine boosts case type	0.0291667	96.4386	APPROVED
docetaxel	docetaxel boosts case type	0.0722101	96.4199	APPROVED
doxercalciferol	doxercalciferol boosts case type	0.0817757	96.4199	APPROVED
W-12	W-12 boosts case type	0.125926	96.4199	EXPERIMENTAL
HO-013	HO-013 boosts case type	0.171371	96.4199	EXPERIMENTAL
cucurbitacin-i	cucurbitacin-i boosts case type	0.00211864	96.4013	EXPERIMENTAL
protriptyline	protriptyline boosts case type	0.113821	96.4013	APPROVED
ranolazine	ranolazine boosts case type	0.15534	96.4013	APPROVED
HDAC3-selective	HDAC3-selective boosts case type	0.0530303	96.3826	EXPERIMENTAL
edrophonium	edrophonium boosts case type	0.0941176	96.3826	APPROVED
SKF-77434	SKF-77434 boosts case type	0.11014	96.3826	EXPERIMENTAL
zaprinast	zaprinast boosts case type	0.123984	96.3826	EXPERIMENTAL
mitomycin-c	mitomycin-c boosts case type	0.12037	96.364	APPROVED
alpha-linolenic-acid	alpha-linolenic-acid boosts case type	0.120755	96.364	EXPERIMENTAL
TAS-301	TAS-301 boosts case type	0.172932	96.364	EXPERIMENTAL
carbenoxolone	carbenoxolone boosts case type	0.057732	96.3453	APPROVED
minaprine	minaprine boosts case type	0.151142	96.3453	WITHDRAWN
MRS-1754	MRS-1754 boosts case type	0.137631	96.3267	EXPERIMENTAL
cucurbitacin-i	cucurbitacin-i boosts case type	0.00596421	96.308	EXPERIMENTAL
ethotoin	ethotoin boosts case type	0.0606742	96.308	APPROVED
PD-168077	PD-168077 boosts case type	0.142045	96.308	EXPERIMENTAL
fludarabine	fludarabine boosts case type	0.0253906	96.2894	APPROVED
phentermine	phentermine boosts case type	0.0905077	96.2707	APPROVED
JAK3-inhibitor-VI	JAK3-inhibitor-VI boosts case type	0.037037	96.2521	EXPERIMENTAL
gossypol	gossypol boosts case type	0.00232019	96.2335	EXPERIMENTAL
fulvestrant	fulvestrant boosts case type	0.0127119	96.2148	APPROVED
LY-225910	LY-225910 boosts case type	0.0562249	96.2148	EXPERIMENTAL
harmine	harmine boosts case type	0.0976059	96.2148	EXPERIMENTAL
rimexolone	rimexolone boosts case type	0.122881	96.1962	APPROVED
fentiazac	fentiazac boosts case type	0.101293	96.1589	APPROVED
JTE-013	JTE-013 boosts case type	0.22043	96.1216	EXPERIMENTAL
mifepristone	mifepristone boosts case type	0.0449438	96.1029	APPROVED
PSH-025	PSH-025 boosts case type	0.0694143	96.1029	EXPERIMENTAL
suramin	suramin boosts case type	0.0897887	96.1029	APPROVED
niguldipine	niguldipine boosts case type	0.00987654	96.0843	EXPERIMENTAL
plumbagin	plumbagin boosts case type	0.040636	96.0843	EXPERIMENTAL
AT-9283	AT-9283 boosts case type	0.0408998	96.0843	EXPERIMENTAL
pirarubicin	pirarubicin boosts case type	0.0244898	96.047	APPROVED
hydroxychloroquine	hydroxychloroquine boosts case type	0.0867159	96.047	APPROVED
J-104129	J-104129 boosts case type	0.106061	96.0283	EXPERIMENTAL
haloprogin	haloprogin boosts case type	0.059501	96.0097	APPROVED
CAY-10577	CAY-10577 boosts case type	0.0424242	95.991	EXPERIMENTAL
dabrafenib	dabrafenib boosts case type	0.0539419	95.991	APPROVED
bumetanide	bumetanide boosts case type	0.143145	95.991	APPROVED
ceforanide	ceforanide boosts case type	0.158088	95.991	APPROVED
phosphodiesterase-V-inhibitor-II	phosphodiesterase-V-inhibitor-II boosts case type	0.0522523	95.9724	EXPERIMENTAL
paclitaxel	paclitaxel boosts case type	0.0753296	95.9724	APPROVED
XAV-939	XAV-939 boosts case type	0.135364	95.9724	EXPERIMENTAL
GW-501516	GW-501516 boosts case type	0.0838446	95.9538	EXPERIMENTAL
cyproheptadine	cyproheptadine boosts case type	0.0292505	95.9351	APPROVED
L-732138	L-732138 boosts case type	0.182292	95.9351	EXPERIMENTAL
ZM-447439	ZM-447439 boosts case type	0.0970297	95.9165	EXPERIMENTAL
AM-404	AM-404 boosts case type	0.10262	95.9165	EXPERIMENTAL
cytochalasin-d	cytochalasin-d boosts case type	0.00819672	95.8978	EXPERIMENTAL
terfenadine	terfenadine boosts case type	0.0256959	95.8978	WITHDRAWN
OBAA	OBAA boosts case type	0.0642398	95.8978	EXPERIMENTAL
AG-957	AG-957 boosts case type	0.0561594	95.8792	EXPERIMENTAL
benzohydroxamic-acid	benzohydroxamic-acid boosts case type	0.0891473	95.8792	EXPERIMENTAL
thiamphenicol	thiamphenicol boosts case type	0.10793	95.8605	APPROVED
doxorubicin	doxorubicin boosts case type	0.0116279	95.8419	APPROVED
SB-225002	SB-225002 boosts case type	0.0871287	95.8419	EXPERIMENTAL
cisapride	cisapride boosts case type	0.166341	95.8046	WITHDRAWN
Y-39983	Y-39983 boosts case type	0.0775047	95.7673	EXPERIMENTAL
MK-1775	MK-1775 boosts case type	0.0836431	95.7673	EXPERIMENTAL
BML-190	BML-190 boosts case type	0.0886076	95.7673	EXPERIMENTAL
L-701324	L-701324 boosts case type	0.186757	95.7486	EXPERIMENTAL
lestaurtinib	lestaurtinib boosts case type	0.0221328	95.73	EXPERIMENTAL
ENMD-2076	ENMD-2076 boosts case type	0.050813	95.73	EXPERIMENTAL
docetaxel	docetaxel boosts case type	0.140281	95.73	APPROVED
noretynodrel	noretynodrel boosts case type	0.145242	95.73	APPROVED
roscovitine	roscovitine boosts case type	0.053407	95.7114	EXPERIMENTAL
acetylsalicylsalicylic-acid	acetylsalicylsalicylic-acid boosts case type	0.0528302	95.6741	EXPERIMENTAL
rolipram	rolipram boosts case type	0.0684685	95.6741	EXPERIMENTAL
ranitidine	ranitidine boosts case type	0.120879	95.6741	APPROVED
decitabine	decitabine boosts case type	0.132812	95.6554	APPROVED
AKT-inhibitor-IV	AKT-inhibitor-IV boosts case type	0.00671141	95.6181	EXPERIMENTAL
sirolimus	sirolimus boosts case type	0.0292276	95.6181	APPROVED
cyclazosin	cyclazosin boosts case type	0.0859813	95.6181	EXPERIMENTAL
triamcinolone	triamcinolone boosts case type	0.140086	95.6181	APPROVED
rotenone	rotenone boosts case type	0.0265849	95.5995	EXPERIMENTAL
acetohydroxamic-acid	acetohydroxamic-acid boosts case type	0.121593	95.5995	APPROVED
econazole	econazole boosts case type	0.125	95.5995	APPROVED
karakoline	karakoline boosts case type	0.104723	95.5622	EXPERIMENTAL
quiflapon	quiflapon boosts case type	0.0294118	95.5435	EXPERIMENTAL
MD-040	MD-040 boosts case type	0.0348584	95.5249	EXPERIMENTAL
MW-STK33-3A	MW-STK33-3A boosts case type	0.143403	95.5249	EXPERIMENTAL
butalbital	butalbital boosts case type	0.177258	95.5249	APPROVED
isoflupredone	isoflupredone boosts case type	0.0364372	95.5062	EXPERIMENTAL
JAK3-inhibitor-V	JAK3-inhibitor-V boosts case type	0.0576208	95.5062	EXPERIMENTAL
NU-1025	NU-1025 boosts case type	0.0589354	95.4876	EXPERIMENTAL
tioguanine	tioguanine boosts case type	0.0323232	95.4317	EXPERIMENTAL
RS-23597-190	RS-23597-190 boosts case type	0.0990991	95.4317	EXPERIMENTAL
lavendustin-a	lavendustin-a boosts case type	0.176471	95.4317	EXPERIMENTAL
phenoxazine	phenoxazine boosts case type	0.111722	95.413	EXPERIMENTAL
reversine	reversine boosts case type	0.0125523	95.3944	EXPERIMENTAL
COT-10b	COT-10b boosts case type	0.00821355	95.3757	EXPERIMENTAL
ST-4066738	ST-4066738 boosts case type	0.0772727	95.3757	EXPERIMENTAL
JNJ-7706621	JNJ-7706621 boosts case type	0.02537	95.3571	EXPERIMENTAL
SB-205607	SB-205607 boosts case type	0.0666667	95.3571	EXPERIMENTAL
alfacalcidol	alfacalcidol boosts case type	0.0925926	95.3384	APPROVED
CNQX	CNQX boosts case type	0.0658683	95.3198	EXPERIMENTAL
QS-11	QS-11 boosts case type	0.025	95.3011	EXPERIMENTAL
SB-239063	SB-239063 boosts case type	0.103594	95.3011	EXPERIMENTAL
ST-4034902	ST-4034902 boosts case type	0.121723	95.2638	EXPERIMENTAL
levonorgestrel	levonorgestrel boosts case type	0.0400802	95.2452	APPROVED
KI-16425	KI-16425 boosts case type	0.0474138	95.2452	EXPERIMENTAL
molsidomine	molsidomine boosts case type	0.105263	95.2452	APPROVED
oxyphenonium	oxyphenonium boosts case type	0.144712	95.2452	APPROVED
lypressin	lypressin boosts case type	0.0647773	95.2266	APPROVED
tenoxicam	tenoxicam boosts case type	0.146067	95.2266	APPROVED
BU-226	BU-226 boosts case type	0.145359	95.152	EXPERIMENTAL
isradipine	isradipine boosts case type	0.08	95.1333	APPROVED
benazepril	benazepril boosts case type	0.148472	95.1147	APPROVED
benzo(a)pyrene	benzo(a)pyrene boosts case type	0.15669	95.1147	EXPERIMENTAL
CTPB	CTPB boosts case type	0.0702087	95.0774	EXPERIMENTAL
picotamide	picotamide boosts case type	0.117329	95.0774	APPROVED
BMY-14802	BMY-14802 boosts case type	0.138632	95.0774	EXPERIMENTAL
prostratin	prostratin boosts case type	0.00222717	95.0587	EXPERIMENTAL
emetine	emetine boosts case type	0.0309478	95.0214	EXPERIMENTAL
WY-01-045	WY-01-045 boosts case type	0.0505415	95.0214	EXPERIMENTAL
phenoxybenzamine	phenoxybenzamine boosts case type	0.0573248	95.0028	APPROVED
ST-4062971	ST-4062971 boosts case type	0.0294659	94.9842	EXPERIMENTAL
ivermectin	ivermectin boosts case type	0.0448598	94.9842	APPROVED
sparfosic-acid	sparfosic-acid boosts case type	0.11879	94.9842	EXPERIMENTAL
SQ-29548	SQ-29548 boosts case type	0.118687	94.9469	EXPERIMENTAL
KU-C103656	KU-C103656 boosts case type	0.138947	94.9469	EXPERIMENTAL
STK-249718	STK-249718 boosts case type	0.0327869	94.9282	EXPERIMENTAL
dubinidine	dubinidine boosts case type	0.166333	94.9282	EXPERIMENTAL
methylene-blue	methylene-blue boosts case type	0.0152174	94.9096	APPROVED
DPN	DPN boosts case type	0.143411	94.8909	EXPERIMENTAL
liquiritigenin	liquiritigenin boosts case type	0.12594	94.8723	EXPERIMENTAL
butenafine	butenafine boosts case type	0.158301	94.8723	APPROVED
quinidine	quinidine boosts case type	0.0836653	94.8536	APPROVED
nimodipine	nimodipine boosts case type	0.11413	94.779	APPROVED
FR-139317	FR-139317 boosts case type	0.143969	94.779	EXPERIMENTAL
depudecin	depudecin boosts case type	0.0837209	94.7604	EXPERIMENTAL
alisertib	alisertib boosts case type	0.130346	94.7604	EXPERIMENTAL
RS-67506	RS-67506 boosts case type	0.0606654	94.7045	EXPERIMENTAL
desipramine	desipramine boosts case type	0.0452586	94.6672	APPROVED
SR-144528	SR-144528 boosts case type	0.106618	94.6672	EXPERIMENTAL
fluticasone	fluticasone boosts case type	0.15879	94.6672	APPROVED
cucurbitacin-i	cucurbitacin-i boosts case type	0.00623701	94.6485	EXPERIMENTAL
pyrvinium-pamoate	pyrvinium-pamoate boosts case type	0.0110619	94.6299	APPROVED
NaCl	NaCl boosts case type	0.0928571	94.6299	EXPERIMENTAL
batimastat	batimastat boosts case type	0.0381526	94.5926	EXPERIMENTAL
atovaquone	atovaquone boosts case type	0.062069	94.5926	APPROVED
YL-54	YL-54 boosts case type	0.049505	94.5739	EXPERIMENTAL
Y-27632	Y-27632 boosts case type	0.0913793	94.5739	EXPERIMENTAL
UBP-302	UBP-302 boosts case type	0.172018	94.5739	EXPERIMENTAL
ethoprop	ethoprop boosts case type	0.15991	94.5553	WITHDRAWN
mitoxantrone	mitoxantrone boosts case type	0.00941176	94.5366	APPROVED
MW-STK33-23	MW-STK33-23 boosts case type	0.0236967	94.5366	EXPERIMENTAL
cilnidipine	cilnidipine boosts case type	0.0772443	94.5366	APPROVED
famciclovir	famciclovir boosts case type	0.0985915	94.5366	APPROVED
PAC-1	PAC-1 boosts case type	0.0402685	94.518	EXPERIMENTAL
indometacin	indometacin boosts case type	0.144841	94.518	APPROVED
tozasertib	tozasertib boosts case type	0.0230126	94.4807	EXPERIMENTAL
flucloxacillin	flucloxacillin boosts case type	0.155894	94.4807	APPROVED
acetyl-farnesyl-cysteine	acetyl-farnesyl-cysteine boosts case type	0.151625	94.4621	APPROVED
chrysenequinone	chrysenequinone boosts case type	0.0362595	94.4248	EXPERIMENTAL
LY-278584	LY-278584 boosts case type	0.0794393	94.4248	EXPERIMENTAL
AVA	AVA boosts case type	0.103734	94.4061	EXPERIMENTAL
tyrphostin-47	tyrphostin-47 boosts case type	0.20177	94.3875	EXPERIMENTAL
APHA-compound-8	APHA-compound-8 boosts case type	0.0321101	94.3502	EXPERIMENTAL
lonidamine	lonidamine boosts case type	0.0509978	94.3315	APPROVED
tretinoin	tretinoin boosts case type	0.116732	94.3315	APPROVED
troglitazone	troglitazone boosts case type	0.032634	94.3129	WITHDRAWN
oligomycin-a	oligomycin-a boosts case type	0.0610236	94.3129	EXPERIMENTAL
JNJ-16259685	JNJ-16259685 boosts case type	0.137787	94.2942	EXPERIMENTAL
linsitinib	linsitinib boosts case type	0.0910973	94.2569	EXPERIMENTAL
puromycin	puromycin boosts case type	0.0172043	94.2383	EXPERIMENTAL
dehydrocholic-acid	dehydrocholic-acid boosts case type	0.159132	94.2197	EXPERIMENTAL
xanthoxyline	xanthoxyline boosts case type	0.169643	94.201	EXPERIMENTAL
withaferin-a	withaferin-a boosts case type	0.0345528	94.1824	EXPERIMENTAL
P-1075	P-1075 boosts case type	0.173599	94.1824	EXPERIMENTAL
STAT3-inhibitor-VI	STAT3-inhibitor-VI boosts case type	0.0398126	94.1264	EXPERIMENTAL
mifepristone	mifepristone boosts case type	0.0686071	94.1264	APPROVED
lonidamine	lonidamine boosts case type	0.0479303	94.1078	APPROVED
rolipram	rolipram boosts case type	0.115385	94.0891	EXPERIMENTAL
sulbactam	sulbactam boosts case type	0.136555	94.0891	APPROVED
tropicamide	tropicamide boosts case type	0.143667	94.0705	APPROVED
quinidine	quinidine boosts case type	0.207721	94.0705	APPROVED
GSK-429286A	GSK-429286A boosts case type	0.0636364	94.0518	EXPERIMENTAL
chlorphensin	chlorphensin boosts case type	0.0422222	94.0332	EXPERIMENTAL
T-98475	T-98475 boosts case type	0.0182232	94.0145	EXPERIMENTAL
relcovaptan	relcovaptan boosts case type	0.113208	94.0145	EXPERIMENTAL
ambelline	ambelline boosts case type	0.0811881	93.9773	EXPERIMENTAL
o-3M3FBS	o-3M3FBS boosts case type	0.14425	93.9773	EXPERIMENTAL
RAN-27	RAN-27 boosts case type	0.0882917	93.9586	EXPERIMENTAL
TL-HRAS-24	TL-HRAS-24 boosts case type	0.0705394	93.94	EXPERIMENTAL
caffeic-acid-phenethyl-ester	caffeic-acid-phenethyl-ester boosts case type	0.014733	93.9213	EXPERIMENTAL
afatinib	afatinib boosts case type	0.0690299	93.9213	APPROVED
rimexolone	rimexolone boosts case type	0.120763	93.9213	APPROVED
tremulacin	tremulacin boosts case type	0.0934744	93.884	EXPERIMENTAL
estradiol-valerate	estradiol-valerate boosts case type	0.121756	93.884	APPROVED
phorbol-12-myristate-13-acetate	phorbol-12-myristate-13-acetate boosts case type	0.00230947	93.8281	EXPERIMENTAL
furosemide	furosemide boosts case type	0.0839695	93.8281	APPROVED
ribostamycin	ribostamycin boosts case type	0.148601	93.8094	APPROVED
etodolac	etodolac boosts case type	0.166016	93.8094	APPROVED
withaferin-a	withaferin-a boosts case type	0.0241758	93.7721	EXPERIMENTAL
lysergol	lysergol boosts case type	0.107287	93.7721	EXPERIMENTAL
salermide	salermide boosts case type	0.0223714	93.7535	EXPERIMENTAL
doxorubicin	doxorubicin boosts case type	0.0141176	93.7348	APPROVED
streptozotocin	streptozotocin boosts case type	0.11501	93.7162	APPROVED
bimatoprost	bimatoprost boosts case type	0.0493274	93.6976	APPROVED
fosfosal	fosfosal boosts case type	0.121519	93.6976	APPROVED
VU-0404997-2	VU-0404997-2 boosts case type	0.153191	93.6976	EXPERIMENTAL
naringenin	naringenin boosts case type	0.0286807	93.6789	EXPERIMENTAL
tamoxifen	tamoxifen boosts case type	0.0867769	93.6789	APPROVED
VU-0418939-2	VU-0418939-2 boosts case type	0.0182556	93.6603	EXPERIMENTAL
suloctidil	suloctidil boosts case type	0.00843882	93.6043	WITHDRAWN
acetyl-geranyl-cysteine	acetyl-geranyl-cysteine boosts case type	0.103647	93.5857	EXPERIMENTAL
LE-135	LE-135 boosts case type	0.0218447	93.567	EXPERIMENTAL
noscapine	noscapine boosts case type	0.189723	93.567	APPROVED
tropisetron	tropisetron boosts case type	0.0774487	93.5484	APPROVED
ampiroxicam	ampiroxicam boosts case type	0.0722101	93.5297	APPROVED
LY-344864	LY-344864 boosts case type	0.085213	93.4924	EXPERIMENTAL
NPI-2358	NPI-2358 boosts case type	0.0239808	93.4738	EXPERIMENTAL
trimipramine	trimipramine boosts case type	0.0405983	93.4552	APPROVED
sulfamethizole	sulfamethizole boosts case type	0.109453	93.4552	APPROVED
indirubin	indirubin boosts case type	0.133733	93.4552	EXPERIMENTAL
SB-366791	SB-366791 boosts case type	0.123845	93.4179	EXPERIMENTAL
vincristine	vincristine boosts case type	0.0525292	93.3992	APPROVED
tyrphostin-AG-555	tyrphostin-AG-555 boosts case type	0.118712	93.3992	EXPERIMENTAL
nicardipine	nicardipine boosts case type	0.166998	93.3992	APPROVED
SK-383933	SK-383933 boosts case type	0.113309	93.3433	EXPERIMENTAL
naltrindole	naltrindole boosts case type	0.167677	93.3246	EXPERIMENTAL
EI-231	EI-231 boosts case type	0.124074	93.25	EXPERIMENTAL
dolasetron	dolasetron boosts case type	0.192623	93.25	APPROVED
WZ-4-145	WZ-4-145 boosts case type	0.0194384	93.2128	EXPERIMENTAL
flurandrenolide	flurandrenolide boosts case type	0.0900196	93.1755	APPROVED
MW-STK33-3B	MW-STK33-3B boosts case type	0.112903	93.1568	EXPERIMENTAL
bisindolylmaleimide	bisindolylmaleimide boosts case type	0.11575	93.1568	EXPERIMENTAL
anandamide	anandamide boosts case type	0.159851	93.1568	EXPERIMENTAL
RO-04-5595	RO-04-5595 boosts case type	0.0694184	93.1382	EXPERIMENTAL
sulfinpyrazone	sulfinpyrazone boosts case type	0.185745	93.1382	APPROVED
hispidin	hispidin boosts case type	0.23301	93.1195	EXPERIMENTAL
penitrem-a	penitrem-a boosts case type	0.069869	93.0822	EXPERIMENTAL
methotrexate	methotrexate boosts case type	0.0890269	93.0822	APPROVED
aminophylline	aminophylline boosts case type	0.183099	93.0636	APPROVED
YL-51	YL-51 boosts case type	0.144796	93.0449	EXPERIMENTAL
K784-3188	K784-3188 boosts case type	0.0494071	93.0076	EXPERIMENTAL
KUC104502N	KUC104502N boosts case type	0.0767591	92.9144	EXPERIMENTAL
oligomycin-a	oligomycin-a boosts case type	0.0772627	92.9144	EXPERIMENTAL
calmidazolium	calmidazolium boosts case type	0.025641	92.8771	EXPERIMENTAL
rhapontin	rhapontin boosts case type	0.0724346	92.8771	EXPERIMENTAL
betaescin	betaescin boosts case type	0.0480962	92.8398	EXPERIMENTAL
catechin	catechin boosts case type	0.0850662	92.8398	APPROVED
vigabatrin	vigabatrin boosts case type	0.239437	92.8398	APPROVED
amiodarone	amiodarone boosts case type	0.0167364	92.8212	APPROVED
triptolide	triptolide boosts case type	0.0475113	92.8212	EXPERIMENTAL
TP7	TP7 boosts case type	0.0737705	92.8025	EXPERIMENTAL
dioxybenzone	dioxybenzone boosts case type	0.0880626	92.8025	EXPERIMENTAL
phenacetin	phenacetin boosts case type	0.170306	92.7839	WITHDRAWN
vemurafenib	vemurafenib boosts case type	0.110887	92.7652	APPROVED
Y-134	Y-134 boosts case type	0.0533333	92.7466	EXPERIMENTAL
SKF-83822	SKF-83822 boosts case type	0.105705	92.7466	EXPERIMENTAL
PP-30	PP-30 boosts case type	0.0425056	92.7093	EXPERIMENTAL
midostaurin	midostaurin boosts case type	0.0503876	92.7093	APPROVED
PSH-003	PSH-003 boosts case type	0.123967	92.672	EXPERIMENTAL
GR-235	GR-235 boosts case type	0.0686275	92.6534	APPROVED
valproic-acid	valproic-acid boosts case type	0.164311	92.6534	APPROVED
phorbol-myristate-acetate	phorbol-myristate-acetate boosts case type	0.00236407	92.6347	EXPERIMENTAL
benzoxiquine	benzoxiquine boosts case type	0.157447	92.6161	EXPERIMENTAL
benzthiazide	benzthiazide boosts case type	0.160681	92.5974	APPROVED
dorzolamide	dorzolamide boosts case type	0.205882	92.5974	APPROVED
ketoprofen	ketoprofen boosts case type	0.151877	92.5788	APPROVED
resveratrol	resveratrol boosts case type	0.151631	92.5415	APPROVED
daunorubicin	daunorubicin boosts case type	0.145349	92.5228	APPROVED
ethisterone	ethisterone boosts case type	0.206349	92.5228	APPROVED
PD-173074	PD-173074 boosts case type	0.0926316	92.5042	EXPERIMENTAL
LDN-193189	LDN-193189 boosts case type	0.0183486	92.4855	EXPERIMENTAL
fenipentol	fenipentol boosts case type	0.108481	92.4855	APPROVED
homoveratrylamine	homoveratrylamine boosts case type	0.239316	92.4296	EXPERIMENTAL
TW-37	TW-37 boosts case type	0.0277778	92.411	EXPERIMENTAL
nelfinavir	nelfinavir boosts case type	0.0426439	92.3923	APPROVED
dipyridamole	dipyridamole boosts case type	0.154618	92.3923	APPROVED
garcinol	garcinol boosts case type	0.238274	92.3923	EXPERIMENTAL
spiramide	spiramide boosts case type	0.064	92.3737	EXPERIMENTAL
ARG-TC-41	ARG-TC-41 boosts case type	0.17364	92.355	EXPERIMENTAL
daunorubicin	daunorubicin boosts case type	0.0229167	92.3364	APPROVED
entinostat	entinostat boosts case type	0.0292553	92.3364	EXPERIMENTAL
PHA-665752	PHA-665752 boosts case type	0.0676533	92.3177	EXPERIMENTAL
verteporfin	verteporfin boosts case type	0.0901468	92.3177	APPROVED
BML-284	BML-284 boosts case type	0.144928	92.2991	EXPERIMENTAL
homatropine	homatropine boosts case type	0.146119	92.2991	APPROVED
dihydrorobustic-acid	dihydrorobustic-acid boosts case type	0.212355	92.2245	EXPERIMENTAL
BG-1030	BG-1030 boosts case type	0.248201	92.1686	EXPERIMENTAL
RS-16566	RS-16566 boosts case type	0.113636	92.1313	EXPERIMENTAL
lapatinib	lapatinib boosts case type	0.0623742	92.1126	APPROVED
hemado	hemado boosts case type	0.196881	92.1126	EXPERIMENTAL
RAN-29	RAN-29 boosts case type	0.137667	92.094	EXPERIMENTAL
thioridazine	thioridazine boosts case type	0.0425	92.0753	WITHDRAWN
ciprofibrate	ciprofibrate boosts case type	0.152361	92.0567	APPROVED
PSB-1115	PSB-1115 boosts case type	0.220217	92.0194	EXPERIMENTAL
necrostatin-1	necrostatin-1 boosts case type	0.0796646	92.0007	EXPERIMENTAL
PF-750	PF-750 boosts case type	0.0461538	91.9635	EXPERIMENTAL
felamidin	felamidin boosts case type	0.198246	91.9448	EXPERIMENTAL
mirin	mirin boosts case type	0.126126	91.9262	EXPERIMENTAL
fenretinide	fenretinide boosts case type	0.0672098	91.8702	EXPERIMENTAL
cephaeline	cephaeline boosts case type	0.0593081	91.8516	EXPERIMENTAL
apigenin	apigenin boosts case type	0.0701439	91.8516	EXPERIMENTAL
SU-11652	SU-11652 boosts case type	0.0472441	91.8329	EXPERIMENTAL
tribenoside	tribenoside boosts case type	0.0560345	91.8329	APPROVED
piperine	piperine boosts case type	0.130926	91.8329	EXPERIMENTAL
bromocriptine	bromocriptine boosts case type	0.207364	91.8329	APPROVED
XMD-16144	XMD-16144 boosts case type	0.124744	91.8143	EXPERIMENTAL
oxfendazole	oxfendazole boosts case type	0.0736648	91.7583	APPROVED
galantamine	galantamine boosts case type	0.0840708	91.7583	APPROVED
bietaserpine	bietaserpine boosts case type	0.214286	91.7583	EXPERIMENTAL
sirolimus	sirolimus boosts case type	0.0384615	91.7397	APPROVED
tubocurarine	tubocurarine boosts case type	0.133201	91.7397	APPROVED
YL-53	YL-53 boosts case type	0.153992	91.7211	EXPERIMENTAL
PSH-028	PSH-028 boosts case type	0.204322	91.7211	EXPERIMENTAL
GW-311616	GW-311616 boosts case type	0.124764	91.7024	EXPERIMENTAL
calcipotriol	calcipotriol boosts case type	0.0874704	91.6651	APPROVED
flunarizine	flunarizine boosts case type	0.0875	91.6465	APPROVED
perhexiline	perhexiline boosts case type	0.0230947	91.6092	APPROVED
oligomycin-a	oligomycin-a boosts case type	0.0872483	91.6092	EXPERIMENTAL
naftifine	naftifine boosts case type	0.150628	91.5905	APPROVED
clomifene	clomifene boosts case type	0.0836735	91.5532	APPROVED
RAN-30	RAN-30 boosts case type	0.2334	91.5532	EXPERIMENTAL
EMF-sumo1-7	EMF-sumo1-7 boosts case type	0.0467091	91.4414	EXPERIMENTAL
KDM-103	KDM-103 boosts case type	0.139493	91.4414	EXPERIMENTAL
granisetron	granisetron boosts case type	0.175926	91.3668	APPROVED
talampicillin	talampicillin boosts case type	0.0965909	91.3108	EXPERIMENTAL
SR-48692	SR-48692 boosts case type	0.145946	91.3108	EXPERIMENTAL
verteporfin	verteporfin boosts case type	0.122302	91.2922	APPROVED
chlorprothixene	chlorprothixene boosts case type	0.201536	91.2922	APPROVED
methyl-benzethonium	methyl-benzethonium boosts case type	0.0415648	91.2549	EXPERIMENTAL
penitrem-a	penitrem-a boosts case type	0.0938124	91.2549	EXPERIMENTAL
PNU-96415E	PNU-96415E boosts case type	0.215074	91.2549	EXPERIMENTAL
SIB-1757	SIB-1757 boosts case type	0.269017	91.2362	EXPERIMENTAL
daunorubicin	daunorubicin boosts case type	0.0416667	91.2176	APPROVED
CMPD-1	CMPD-1 boosts case type	0.0888889	91.2176	EXPERIMENTAL
ITE	ITE boosts case type	0.171053	91.2176	EXPERIMENTAL
ethinylestradiol	ethinylestradiol boosts case type	0.173536	91.1803	APPROVED
ST-4028268	ST-4028268 boosts case type	0.183838	91.1803	EXPERIMENTAL
iloprost	iloprost boosts case type	0.216162	91.1803	APPROVED
palbociclib	palbociclib boosts case type	0.0275	91.1617	APPROVED
etomoxir	etomoxir boosts case type	0.12069	91.1617	EXPERIMENTAL
SR-12813	SR-12813 boosts case type	0.222028	91.1617	EXPERIMENTAL
QX-222	QX-222 boosts case type	0.157058	91.143	EXPERIMENTAL
VU-0413255-1	VU-0413255-1 boosts case type	0.194499	91.1057	EXPERIMENTAL
KM-04501	KM-04501 boosts case type	0.0963636	91.0684	EXPERIMENTAL
SKF-83566	SKF-83566 boosts case type	0.16701	91.0684	EXPERIMENTAL
penitrem-a	penitrem-a boosts case type	0.0598291	91.0498	EXPERIMENTAL
dapsone	dapsone boosts case type	0.104408	91.0311	APPROVED
methotrexate	methotrexate boosts case type	0.137864	91.0311	APPROVED
ricinine	ricinine boosts case type	0.039666	91.0125	EXPERIMENTAL
darifenacin	darifenacin boosts case type	0.20935	91.0125	APPROVED
SD-169	SD-169 boosts case type	0.215686	91.0125	EXPERIMENTAL
mepacrine	mepacrine boosts case type	0.0461538	90.9566	APPROVED
IWR-1-ENDO	IWR-1-ENDO boosts case type	0.169725	90.9566	EXPERIMENTAL
dipivefrine	dipivefrine boosts case type	0.174349	90.9566	APPROVED
etoposide	etoposide boosts case type	0.159292	90.9379	APPROVED
minoxidil	minoxidil boosts case type	0.228733	90.9379	APPROVED
nalbuphine	nalbuphine boosts case type	0.0231362	90.9006	APPROVED
zimelidine	zimelidine boosts case type	0.0868597	90.882	WITHDRAWN
proadifen	proadifen boosts case type	0.312621	90.8633	EXPERIMENTAL
narciclasine	narciclasine boosts case type	0.0446602	90.8074	EXPERIMENTAL
embelin	embelin boosts case type	0.114851	90.7887	EXPERIMENTAL
sulindac	sulindac boosts case type	0.125725	90.7887	APPROVED
MW-SHH-250	MW-SHH-250 boosts case type	0.181985	90.7887	EXPERIMENTAL
osthol	osthol boosts case type	0.0979167	90.7701	EXPERIMENTAL
hydrochlorothiazide	hydrochlorothiazide boosts case type	0.124771	90.7701	APPROVED
indapamide	indapamide boosts case type	0.254237	90.7701	APPROVED
KU-C104219	KU-C104219 boosts case type	0.1	90.7514	EXPERIMENTAL
benazepril	benazepril boosts case type	0.174946	90.7514	APPROVED
ephedrine	ephedrine boosts case type	0.217039	90.7514	APPROVED
meclofenoxate	meclofenoxate boosts case type	0.270876	90.7514	APPROVED
RO-28-1675	RO-28-1675 boosts case type	0.059081	90.6955	EXPERIMENTAL
curcumin	curcumin boosts case type	0.0721649	90.6769	APPROVED
mebendazole	mebendazole boosts case type	0.126654	90.6396	APPROVED
glycodeoxycholic-acid	glycodeoxycholic-acid boosts case type	0.0934579	90.6023	EXPERIMENTAL
rhodomyrtoxin-b	rhodomyrtoxin-b boosts case type	0.0425101	90.5836	EXPERIMENTAL
moexipril	moexipril boosts case type	0.199584	90.5836	APPROVED
limonin	limonin boosts case type	0.129482	90.5463	EXPERIMENTAL
paroxetine	paroxetine boosts case type	0.193622	90.5277	APPROVED
methotrexate	methotrexate boosts case type	0.0881148	90.509	APPROVED
QL-XII-47	QL-XII-47 boosts case type	0.0865562	90.4718	EXPERIMENTAL
kepone	kepone boosts case type	0.106931	90.4531	EXPERIMENTAL
penfluridol	penfluridol boosts case type	0.0287611	90.4345	APPROVED
manumycin-a	manumycin-a boosts case type	0.0700219	90.4345	EXPERIMENTAL
KU-C103670	KU-C103670 boosts case type	0.116279	90.4345	EXPERIMENTAL
MY-5445	MY-5445 boosts case type	0.275735	90.4345	EXPERIMENTAL
JW-7-24-1	JW-7-24-1 boosts case type	0.021978	90.4158	EXPERIMENTAL
ABT-737	ABT-737 boosts case type	0.088729	90.3972	EXPERIMENTAL
Y-27152	Y-27152 boosts case type	0.248639	90.3972	EXPERIMENTAL
epigallocatechin	epigallocatechin boosts case type	0.117155	90.3785	EXPERIMENTAL
yohimbine	yohimbine boosts case type	0.215726	90.3785	APPROVED
F-1061-0166	F-1061-0166 boosts case type	0.0261438	90.3599	EXPERIMENTAL
PAC-1	PAC-1 boosts case type	0.0410023	90.3412	EXPERIMENTAL
ZM-336372	ZM-336372 boosts case type	0.0965665	90.3226	EXPERIMENTAL
cyclopamine	cyclopamine boosts case type	0.083691	90.2666	EXPERIMENTAL
methiazole	methiazole boosts case type	0.125	90.2666	EXPERIMENTAL
SD-6-035-B2	SD-6-035-B2 boosts case type	0.19137	90.2293	EXPERIMENTAL
KU-C104142	KU-C104142 boosts case type	0.245387	90.2107	EXPERIMENTAL
brazilin	brazilin boosts case type	0.0825688	90.1921	EXPERIMENTAL
siguazodan	siguazodan boosts case type	0.23339	90.1921	EXPERIMENTAL
anisomycin	anisomycin boosts case type	0.0374532	90.1361	EXPERIMENTAL
VU-0418947-2	VU-0418947-2 boosts case type	0.0397351	90.1361	EXPERIMENTAL
triciribine	triciribine boosts case type	0.0536082	90.1361	EXPERIMENTAL
AG-14361	AG-14361 boosts case type	0.0378486	90.0615	EXPERIMENTAL
arbutin	arbutin boosts case type	0.209957	90.0615	EXPERIMENTAL
naltrindole	naltrindole boosts case type	0.245747	90.0429	EXPERIMENTAL
suloctidil	suloctidil boosts case type	0.030426	90.0056	WITHDRAWN
tamoxifen	tamoxifen boosts case type	0.0777538	90.0056	APPROVED
enalapril	enalapril boosts case type	0.218254	89.9869	APPROVED
vinorelbine	vinorelbine boosts case type	0.073922	89.9683	APPROVED
alverine	alverine boosts case type	0.197556	89.9683	APPROVED
CP-93129	CP-93129 boosts case type	0.207224	89.9683	EXPERIMENTAL
amantadine	amantadine boosts case type	0.274021	89.9683	APPROVED
ichthynone	ichthynone boosts case type	0.0660194	89.931	EXPERIMENTAL
ZK-164015	ZK-164015 boosts case type	0.0891473	89.931	EXPERIMENTAL
roxarsone	roxarsone boosts case type	0.186837	89.931	APPROVED
alizapride	alizapride boosts case type	0.241309	89.931	APPROVED
A-23187	A-23187 boosts case type	0.0341463	89.8005	EXPERIMENTAL
vanoxerine	vanoxerine boosts case type	0.0903491	89.7818	EXPERIMENTAL
CV-1808	CV-1808 boosts case type	0.313406	89.7632	EXPERIMENTAL
wortmannin	wortmannin boosts case type	0.0313901	89.7259	EXPERIMENTAL
piceatannol	piceatannol boosts case type	0.120459	89.7259	EXPERIMENTAL
diflunisal	diflunisal boosts case type	0.161818	89.7259	APPROVED
pifithrin-alpha	pifithrin-alpha boosts case type	0.0872211	89.7073	EXPERIMENTAL
herniarin	herniarin boosts case type	0.195076	89.6327	EXPERIMENTAL
taurodeoxycholic-acid	taurodeoxycholic-acid boosts case type	0.120354	89.614	EXPERIMENTAL
niguldipine	niguldipine boosts case type	0.043257	89.5954	EXPERIMENTAL
nor-binaltorphimine	nor-binaltorphimine boosts case type	0.0842572	89.5394	EXPERIMENTAL
chloramphenicol	chloramphenicol boosts case type	0.122449	89.5208	APPROVED
adapalene	adapalene boosts case type	0.175926	89.4835	APPROVED
BMS-641988	BMS-641988 boosts case type	0.219844	89.4649	EXPERIMENTAL
CD-1530	CD-1530 boosts case type	0.0332542	89.4462	EXPERIMENTAL
ceramide	ceramide boosts case type	0.172185	89.4276	APPROVED
ALW-II-38-3	ALW-II-38-3 boosts case type	0.198347	89.4276	EXPERIMENTAL
ergometrine	ergometrine boosts case type	0.175589	89.4089	EXPERIMENTAL
VU-0418946-1	VU-0418946-1 boosts case type	0.0407725	89.3903	EXPERIMENTAL
KU-C104253	KU-C104253 boosts case type	0.213178	89.3903	EXPERIMENTAL
XMD-1499	XMD-1499 boosts case type	0.091133	89.353	EXPERIMENTAL
tyloxapol	tyloxapol boosts case type	0.130926	89.3157	APPROVED
hemicholinium-3	hemicholinium-3 boosts case type	0.190641	89.297	EXPERIMENTAL
VU-0400193-3	VU-0400193-3 boosts case type	0.228916	89.297	EXPERIMENTAL
tyrphostin-B44	tyrphostin-B44 boosts case type	0.173423	89.2784	EXPERIMENTAL
YL-59	YL-59 boosts case type	0.216667	89.2597	EXPERIMENTAL
pivmecillinam	pivmecillinam boosts case type	0.238361	89.2597	APPROVED
sorafenib	sorafenib boosts case type	0.162313	89.2038	APPROVED
desoxycorticosterone	desoxycorticosterone boosts case type	0.187629	89.1852	EXPERIMENTAL
triptolide	triptolide boosts case type	0.0599078	89.1479	EXPERIMENTAL
AS-604850	AS-604850 boosts case type	0.156729	89.1479	EXPERIMENTAL
staurosporine	staurosporine boosts case type	0.0606061	89.1292	EXPERIMENTAL
pyrvinium	pyrvinium boosts case type	0.0677966	89.1292	APPROVED
BIBR-1532	BIBR-1532 boosts case type	0.125	89.0919	EXPERIMENTAL
niguldipine	niguldipine boosts case type	0.0714286	89.0733	EXPERIMENTAL
rifabutin	rifabutin boosts case type	0.0320151	89.0546	APPROVED
gatifloxacin	gatifloxacin boosts case type	0.272016	89.036	WITHDRAWN
inhibitor-BEC	inhibitor-BEC boosts case type	0.193727	88.9987	EXPERIMENTAL
gangaleoidin	gangaleoidin boosts case type	0.209765	88.9987	EXPERIMENTAL
BJM-AF-64	BJM-AF-64 boosts case type	0.186667	88.9614	EXPERIMENTAL
mevastatin	mevastatin boosts case type	0.0844156	88.9428	EXPERIMENTAL
BX-795	BX-795 boosts case type	0.0183908	88.9241	EXPERIMENTAL
KF-38789	KF-38789 boosts case type	0.108209	88.8122	EXPERIMENTAL
IWP-2	IWP-2 boosts case type	0.118199	88.7376	EXPERIMENTAL
Y-26763	Y-26763 boosts case type	0.092559	88.719	EXPERIMENTAL
rosuvastatin	rosuvastatin boosts case type	0.128599	88.719	APPROVED
SAR-245409	SAR-245409 boosts case type	0.170478	88.719	EXPERIMENTAL
SU-4312	SU-4312 boosts case type	0.237452	88.719	EXPERIMENTAL
BNTX	BNTX boosts case type	0.0914513	88.6817	EXPERIMENTAL
ondansetron	ondansetron boosts case type	0.233871	88.6817	APPROVED
JAS07-002	JAS07-002 boosts case type	0.231752	88.6631	EXPERIMENTAL
EMF-sumo1-1	EMF-sumo1-1 boosts case type	0.169456	88.6258	EXPERIMENTAL
ritodrine	ritodrine boosts case type	0.263359	88.6258	APPROVED
L-689560	L-689560 boosts case type	0.141129	88.6071	EXPERIMENTAL
CVF-SUMO-13	CVF-SUMO-13 boosts case type	0.234962	88.6071	EXPERIMENTAL
mesalazine	mesalazine boosts case type	0.111579	88.5885	APPROVED
voriconazole	voriconazole boosts case type	0.181034	88.5512	APPROVED
NM-PP1	NM-PP1 boosts case type	0.152542	88.4952	EXPERIMENTAL
prima-1-met	prima-1-met boosts case type	0.222222	88.4952	EXPERIMENTAL
amcinonide	amcinonide boosts case type	0.228637	88.4766	APPROVED
ARG-CSC2-23	ARG-CSC2-23 boosts case type	0.190367	88.458	EXPERIMENTAL
somatostatin	somatostatin boosts case type	0.124736	88.402	APPROVED
BCI-hydrochloride	BCI-hydrochloride boosts case type	0.0749465	88.3274	EXPERIMENTAL
reboxetine	reboxetine boosts case type	0.234317	88.3274	APPROVED
nalbuphine	nalbuphine boosts case type	0.239437	88.3274	APPROVED
ziprasidone	ziprasidone boosts case type	0.268102	88.3274	APPROVED
phenolphthalein	phenolphthalein boosts case type	0.157171	88.2901	WITHDRAWN
latamoxef	latamoxef boosts case type	0.23431	88.2156	APPROVED
halofantrine	halofantrine boosts case type	0.258278	88.1969	APPROVED
wortmannin	wortmannin boosts case type	0.021645	88.1783	EXPERIMENTAL
atorvastatin	atorvastatin boosts case type	0.103896	88.1783	APPROVED
naproxen	naproxen boosts case type	0.301688	88.141	APPROVED
crizotinib	crizotinib boosts case type	0.0566038	88.1037	APPROVED
amiodarone	amiodarone boosts case type	0.083499	88.0664	APPROVED
ivermectin	ivermectin boosts case type	0.131417	88.0664	APPROVED
emodic-acid	emodic-acid boosts case type	0.184397	88.0477	EXPERIMENTAL
parthenolide	parthenolide boosts case type	0.142857	88.0291	EXPERIMENTAL
tyrphostin-AG-494	tyrphostin-AG-494 boosts case type	0.152	87.9918	EXPERIMENTAL
metamizole	metamizole boosts case type	0.286822	87.9359	WITHDRAWN
ON-01910	ON-01910 boosts case type	0.180556	87.9172	EXPERIMENTAL
barasertib	barasertib boosts case type	0.108974	87.8986	EXPERIMENTAL
CAM-9-021	CAM-9-021 boosts case type	0.158879	87.8799	EXPERIMENTAL
UTMB-00530	UTMB-00530 boosts case type	0.164271	87.8426	EXPERIMENTAL
purvalanol-a	purvalanol-a boosts case type	0.0521739	87.8053	EXPERIMENTAL
WAY-100635	WAY-100635 boosts case type	0.246988	87.768	EXPERIMENTAL
NSC-632839	NSC-632839 boosts case type	0.0576132	87.7494	EXPERIMENTAL
benzethonium	benzethonium boosts case type	0.0733753	87.7121	APPROVED
pyrimethamine	pyrimethamine boosts case type	0.196796	87.7121	APPROVED
desmethylclomipramine	desmethylclomipramine boosts case type	0.119929	87.6935	EXPERIMENTAL
mevastatin	mevastatin boosts case type	0.185047	87.6748	EXPERIMENTAL
GSK-2126458	GSK-2126458 boosts case type	0.05	87.6562	EXPERIMENTAL
III606050	III606050 boosts case type	0.0891304	87.6562	EXPERIMENTAL
SSR-69071	SSR-69071 boosts case type	0.156788	87.6375	EXPERIMENTAL
epinephrine	epinephrine boosts case type	0.161926	87.6375	APPROVED
iproniazid	iproniazid boosts case type	0.212963	87.6189	WITHDRAWN
DMAB-anabaseine	DMAB-anabaseine boosts case type	0.2	87.5816	EXPERIMENTAL
quinpirole	quinpirole boosts case type	0.243478	87.5816	EXPERIMENTAL
cimetidine	cimetidine boosts case type	0.254174	87.5629	APPROVED
BMY-7378	BMY-7378 boosts case type	0.25	87.5443	EXPERIMENTAL
brucine	brucine boosts case type	0.263158	87.5443	EXPERIMENTAL
vindesine	vindesine boosts case type	0.154955	87.5256	APPROVED
PRL-3-inhibitor-I	PRL-3-inhibitor-I boosts case type	0.24605	87.5256	EXPERIMENTAL
JX-401	JX-401 boosts case type	0.171154	87.4138	EXPERIMENTAL
tyrphostin-AG-1295	tyrphostin-AG-1295 boosts case type	0.273292	87.4138	EXPERIMENTAL
CL-218872	CL-218872 boosts case type	0.214421	87.3765	EXPERIMENTAL
KM-03439	KM-03439 boosts case type	0.21875	87.3578	EXPERIMENTAL
suberoyl-bis-hydroxamic-acid	suberoyl-bis-hydroxamic-acid boosts case type	0.256048	87.3578	EXPERIMENTAL
equilin	equilin boosts case type	0.286245	87.2646	EXPERIMENTAL
10-DEBC	10-DEBC boosts case type	0.176817	87.2087	EXPERIMENTAL
erythromycin	erythromycin boosts case type	0.111954	87.19	APPROVED
imiquimod	imiquimod boosts case type	0.207865	87.1714	APPROVED
EMF-sumo1-12	EMF-sumo1-12 boosts case type	0.168224	87.1341	EXPERIMENTAL
bucladesine	bucladesine boosts case type	0.25261	87.1341	APPROVED
prostaglandin-a1	prostaglandin-a1 boosts case type	0.0894309	87.1154	EXPERIMENTAL
HG-5-113-01	HG-5-113-01 boosts case type	0.116525	87.0781	EXPERIMENTAL
ergocryptine	ergocryptine boosts case type	0.227353	87.0595	EXPERIMENTAL
ethisterone	ethisterone boosts case type	0.292339	87.0408	APPROVED
cycloheximide	cycloheximide boosts case type	0.115385	87.0222	EXPERIMENTAL
AICA-ribonucleotide	AICA-ribonucleotide boosts case type	0.226545	87.0222	EXPERIMENTAL
HA-1004	HA-1004 boosts case type	0.239669	87.0035	EXPERIMENTAL
nitrarine	nitrarine boosts case type	0.154762	86.9663	EXPERIMENTAL
dihydroergocristine	dihydroergocristine boosts case type	0.114345	86.9103	APPROVED
nortriptyline	nortriptyline boosts case type	0.181818	86.9103	APPROVED
hycanthone	hycanthone boosts case type	0.135325	86.8917	APPROVED
SB-203580	SB-203580 boosts case type	0.154739	86.873	EXPERIMENTAL
capsaicin	capsaicin boosts case type	0.0438596	86.8544	APPROVED
SRT-1720	SRT-1720 boosts case type	0.140562	86.8171	EXPERIMENTAL
rimcazole	rimcazole boosts case type	0.150289	86.8171	EXPERIMENTAL
fenobam	fenobam boosts case type	0.311808	86.8171	EXPERIMENTAL
wortmannin	wortmannin boosts case type	0.025641	86.7798	EXPERIMENTAL
GSK-650394	GSK-650394 boosts case type	0.172485	86.7798	EXPERIMENTAL
pirinixic-acid	pirinixic-acid boosts case type	0.264973	86.7798	EXPERIMENTAL
kinetin-riboside	kinetin-riboside boosts case type	0.0686456	86.7611	EXPERIMENTAL
DPO-1	DPO-1 boosts case type	0.166667	86.7611	EXPERIMENTAL
AG-879	AG-879 boosts case type	0.0516854	86.7238	EXPERIMENTAL
mestranol	mestranol boosts case type	0.282908	86.7238	APPROVED
OSI-930	OSI-930 boosts case type	0.241758	86.6679	EXPERIMENTAL
ergocornine	ergocornine boosts case type	0.198238	86.6306	EXPERIMENTAL
15-delta-prostaglandin-j2	15-delta-prostaglandin-j2 boosts case type	0.177551	86.5933	EXPERIMENTAL
cilastatin	cilastatin boosts case type	0.142023	86.5747	APPROVED
ipratropium	ipratropium boosts case type	0.190926	86.556	APPROVED
KIN001-127	KIN001-127 boosts case type	0.0885312	86.5374	EXPERIMENTAL
hyperforin	hyperforin boosts case type	0.118421	86.5374	EXPERIMENTAL
tyramine	tyramine boosts case type	0.304729	86.5187	EXPERIMENTAL
VAMA-37	VAMA-37 boosts case type	0.0471698	86.5001	EXPERIMENTAL
homoharringtonine	homoharringtonine boosts case type	0.0875912	86.4442	APPROVED
EMF-sumo1-11	EMF-sumo1-11 boosts case type	0.10119	86.4442	EXPERIMENTAL
VU-0410183-2	VU-0410183-2 boosts case type	0.0438799	86.3882	EXPERIMENTAL
PIK-75	PIK-75 boosts case type	0.055914	86.3882	EXPERIMENTAL
homosalate	homosalate boosts case type	0.21499	86.3882	EXPERIMENTAL
methylergometrine	methylergometrine boosts case type	0.143939	86.3696	APPROVED
proguanil	proguanil boosts case type	0.110112	86.2763	APPROVED
EMF-sumo1-9	EMF-sumo1-9 boosts case type	0.152727	86.2577	EXPERIMENTAL
HLI-373	HLI-373 boosts case type	0.194861	86.2577	EXPERIMENTAL
phentolamine	phentolamine boosts case type	0.36773	86.239	APPROVED
austricine	austricine boosts case type	0.29982	86.2018	EXPERIMENTAL
CGS-20625	CGS-20625 boosts case type	0.25	86.1831	EXPERIMENTAL
calmidazolium	calmidazolium boosts case type	0.0604167	86.1458	EXPERIMENTAL
etodolac	etodolac boosts case type	0.279197	86.0526	APPROVED
dopamine	dopamine boosts case type	0.25283	85.9966	APPROVED
budesonide	budesonide boosts case type	0.173737	85.978	APPROVED
QL-XII-47	QL-XII-47 boosts case type	0.130125	85.8848	EXPERIMENTAL
ciclopirox	ciclopirox boosts case type	0.0528846	85.8661	APPROVED
sirolimus	sirolimus boosts case type	0.178631	85.8661	APPROVED
robustic-acid	robustic-acid boosts case type	0.205534	85.8475	EXPERIMENTAL
IQ1	IQ1 boosts case type	0.1337	85.8288	EXPERIMENTAL
CGP-71683	CGP-71683 boosts case type	0.0817996	85.8102	EXPERIMENTAL
alfacalcidol	alfacalcidol boosts case type	0.0961039	85.7915	APPROVED
pregnenolone	pregnenolone boosts case type	0.258824	85.7729	APPROVED
desmethylclozapine	desmethylclozapine boosts case type	0.265038	85.7729	EXPERIMENTAL
zebularine	zebularine boosts case type	0.120858	85.7542	EXPERIMENTAL
5-hydroxytryptophan	5-hydroxytryptophan boosts case type	0.340909	85.7169	APPROVED
hyoscyamine	hyoscyamine boosts case type	0.241779	85.661	APPROVED
raclopride	raclopride boosts case type	0.311151	85.661	APPROVED
nicotinamide	nicotinamide boosts case type	0.315878	85.661	APPROVED
GW-7647	GW-7647 boosts case type	0.205882	85.6424	EXPERIMENTAL
calmidazolium	calmidazolium boosts case type	0.0607966	85.6051	EXPERIMENTAL
dehydrocholic-acid	dehydrocholic-acid boosts case type	0.111111	85.5491	EXPERIMENTAL
cephalosporanic-acid	cephalosporanic-acid boosts case type	0.263538	85.5305	EXPERIMENTAL
clofilium	clofilium boosts case type	0.126629	85.4932	EXPERIMENTAL
spironolactone	spironolactone boosts case type	0.140187	85.4745	APPROVED
maprotiline	maprotiline boosts case type	0.121535	85.4186	APPROVED
nicardipine	nicardipine boosts case type	0.218324	85.4186	APPROVED
entacapone	entacapone boosts case type	0.238298	85.2881	APPROVED
homoharringtonine	homoharringtonine boosts case type	0.113718	85.2694	APPROVED
BG-1009	BG-1009 boosts case type	0.201161	85.2694	EXPERIMENTAL
tetryzoline	tetryzoline boosts case type	0.251521	85.2694	EXPERIMENTAL
cilastatin	cilastatin boosts case type	0.143627	85.2508	APPROVED
trapidil	trapidil boosts case type	0.314	85.2508	APPROVED
azacitidine	azacitidine boosts case type	0.0709677	85.2321	APPROVED
westcort	westcort boosts case type	0.173121	85.2135	EXPERIMENTAL
auranofin	auranofin boosts case type	0.0593407	85.1762	APPROVED
QL-X-138	QL-X-138 boosts case type	0.0629771	85.0457	EXPERIMENTAL
dehydrocholic-acid	dehydrocholic-acid boosts case type	0.0680529	84.9897	EXPERIMENTAL
CHEMBL-399379	CHEMBL-399379 boosts case type	0.0785124	84.9711	EXPERIMENTAL
afatinib	afatinib boosts case type	0.156313	84.9525	APPROVED
zidovudine	zidovudine boosts case type	0.277293	84.8965	APPROVED
NVP-TAE684	NVP-TAE684 boosts case type	0.0515464	84.8592	EXPERIMENTAL
avrainvillamide-analog-3	avrainvillamide-analog-3 boosts case type	0.312608	84.8219	EXPERIMENTAL
BOX-5	BOX-5 boosts case type	0.281426	84.7846	EXPERIMENTAL
biperiden	biperiden boosts case type	0.298056	84.766	APPROVED
temsirolimus	temsirolimus boosts case type	0.150985	84.7101	APPROVED
DG-041	DG-041 boosts case type	0.0997877	84.6728	EXPERIMENTAL
A-23187	A-23187 boosts case type	0.0684327	84.6541	EXPERIMENTAL
rilmenidine	rilmenidine boosts case type	0.366197	84.6541	APPROVED
avrainvillamide-analog-6	avrainvillamide-analog-6 boosts case type	0.216165	84.6355	EXPERIMENTAL
bisindolylmaleimide	bisindolylmaleimide boosts case type	0.180505	84.5609	EXPERIMENTAL
daunorubicin	daunorubicin boosts case type	0.0534188	84.5236	APPROVED
glimepiride	glimepiride boosts case type	0.317829	84.5236	APPROVED
PAC-1	PAC-1 boosts case type	0.0416667	84.4676	EXPERIMENTAL
pronetalol	pronetalol boosts case type	0.16453	84.4676	WITHDRAWN
oligomycin-a	oligomycin-a boosts case type	0.191147	84.449	EXPERIMENTAL
doxorubicin	doxorubicin boosts case type	0.0637813	84.3558	APPROVED
I-606051	I-606051 boosts case type	0.0658824	84.3558	EXPERIMENTAL
9-methyl-5H-6-thia-4,5-diaza-chrysene-6,6-dioxide	9-methyl-5H-6-thia-4,5-diaza-chrysene-6,6-dioxide boosts case type	0.360958	84.3185	EXPERIMENTAL
I-606061	I-606061 boosts case type	0.11002	84.2812	EXPERIMENTAL
VU-0365117-1	VU-0365117-1 boosts case type	0.126033	84.2625	EXPERIMENTAL
vecuronium	vecuronium boosts case type	0.316071	84.2625	APPROVED
homatropine	homatropine boosts case type	0.314442	84.2252	APPROVED
azacitidine	azacitidine boosts case type	0.164093	84.2066	APPROVED
sertindole	sertindole boosts case type	0.179541	84.1507	WITHDRAWN
entacapone	entacapone boosts case type	0.206287	84.1507	APPROVED
prostaglandin-e1	prostaglandin-e1 boosts case type	0.311715	84.1507	APPROVED
emetine	emetine boosts case type	0.131757	84.1134	EXPERIMENTAL
L-690330	L-690330 boosts case type	0.0989848	84.0947	EXPERIMENTAL
retinol	retinol boosts case type	0.220641	84.0761	APPROVED
GW-4064	GW-4064 boosts case type	0.216216	84.0388	EXPERIMENTAL
risperidone	risperidone boosts case type	0.35316	83.9828	APPROVED
zebularine	zebularine boosts case type	0.0981481	83.9642	EXPERIMENTAL
benactyzine	benactyzine boosts case type	0.212254	83.9642	WITHDRAWN
cantharidin	cantharidin boosts case type	0.23431	83.9642	APPROVED
QL-XI-92	QL-XI-92 boosts case type	0.10395	83.9456	EXPERIMENTAL
vinorelbine	vinorelbine boosts case type	0.135903	83.8896	APPROVED
morphothebaine	morphothebaine boosts case type	0.289048	83.8896	EXPERIMENTAL
catechin	catechin boosts case type	0.190945	83.871	APPROVED
NAS-181	NAS-181 boosts case type	0.207156	83.8523	EXPERIMENTAL
penicillin	penicillin boosts case type	0.39633	83.8523	APPROVED
aloisine	aloisine boosts case type	0.210084	83.8337	EXPERIMENTAL
baccatin-III	baccatin-III boosts case type	0.136961	83.7777	EXPERIMENTAL
pravastatin	pravastatin boosts case type	0.263069	83.7777	APPROVED
glipizide	glipizide boosts case type	0.168126	83.7591	APPROVED
bosutinib	bosutinib boosts case type	0.144841	83.7218	APPROVED
UGISS-186	UGISS-186 boosts case type	0.280088	83.7218	EXPERIMENTAL
AZD-7762	AZD-7762 boosts case type	0.167279	83.7032	EXPERIMENTAL
BG-1026	BG-1026 boosts case type	0.335793	83.7032	EXPERIMENTAL
3-amino-benzamide	3-amino-benzamide boosts case type	0.170732	83.6845	EXPERIMENTAL
astemizole	astemizole boosts case type	0.201258	83.6845	WITHDRAWN
VU-0365118-1	VU-0365118-1 boosts case type	0.168514	83.6659	EXPERIMENTAL
GR-32191	GR-32191 boosts case type	0.194882	83.6659	EXPERIMENTAL
LY-2183240	LY-2183240 boosts case type	0.0968992	83.6286	EXPERIMENTAL
fosinopril	fosinopril boosts case type	0.205	83.6286	APPROVED
albendazole	albendazole boosts case type	0.264045	83.6286	APPROVED
dactinomycin	dactinomycin boosts case type	0.0649895	83.6099	APPROVED
KM-00519SC	KM-00519SC boosts case type	0.313725	83.5913	EXPERIMENTAL
STK-397047	STK-397047 boosts case type	0.1139	83.5167	EXPERIMENTAL
maraviroc	maraviroc boosts case type	0.0505051	83.498	APPROVED
VU-0418934-2	VU-0418934-2 boosts case type	0.0626506	83.498	EXPERIMENTAL
LFM-A12	LFM-A12 boosts case type	0.198807	83.4607	EXPERIMENTAL
leoidin	leoidin boosts case type	0.307241	83.4048	EXPERIMENTAL
mirtazapine	mirtazapine boosts case type	0.202062	83.3862	APPROVED
chlorhexidine	chlorhexidine boosts case type	0.312734	83.3862	APPROVED
manumycin-a	manumycin-a boosts case type	0.16408	83.3116	EXPERIMENTAL
profenamine	profenamine boosts case type	0.187082	83.2743	APPROVED
estradiol-cypionate	estradiol-cypionate boosts case type	0.0707071	83.2556	APPROVED
NSC-632839	NSC-632839 boosts case type	0.073913	83.2556	EXPERIMENTAL
pitavastatin	pitavastatin boosts case type	0.184588	83.237	APPROVED
ICI-204448	ICI-204448 boosts case type	0.233261	83.1997	EXPERIMENTAL
methyl-dopate	methyl-dopate boosts case type	0.284351	83.1997	APPROVED
carbidopa	carbidopa boosts case type	0.252971	83.1811	APPROVED
phenothiazine	phenothiazine boosts case type	0.257253	83.1065	EXPERIMENTAL
methylnorlichexanthone	methylnorlichexanthone boosts case type	0.357002	83.0505	EXPERIMENTAL
YM-155	YM-155 boosts case type	0.0763359	83.0319	EXPERIMENTAL
oleylethanolamide	oleylethanolamide boosts case type	0.30303	83.0319	EXPERIMENTAL
L-152804	L-152804 boosts case type	0.248148	82.9946	EXPERIMENTAL
QL-XII-47	QL-XII-47 boosts case type	0.149485	82.9387	EXPERIMENTAL
afatinib	afatinib boosts case type	0.176113	82.8827	APPROVED
tubastatin-a	tubastatin-a boosts case type	0.186957	82.8827	EXPERIMENTAL
SJB-AF-2	SJB-AF-2 boosts case type	0.130604	82.7895	EXPERIMENTAL
hydroflumethiazide	hydroflumethiazide boosts case type	0.200846	82.7895	APPROVED
palmitoylethanolamide	palmitoylethanolamide boosts case type	0.340336	82.7895	APPROVED
BG-1032	BG-1032 boosts case type	0.166983	82.7708	EXPERIMENTAL
BMS-777607	BMS-777607 boosts case type	0.269474	82.7522	EXPERIMENTAL
deoxycholic-acid	deoxycholic-acid boosts case type	0.227273	82.6963	APPROVED
hippeastrine	hippeastrine boosts case type	0.220803	82.659	EXPERIMENTAL
dorsomorphin	dorsomorphin boosts case type	0.115741	82.6217	EXPERIMENTAL
KIN001-266	KIN001-266 boosts case type	0.200855	82.5657	EXPERIMENTAL
enoxacin	enoxacin boosts case type	0.26652	82.5284	APPROVED
lacidipine	lacidipine boosts case type	0.222445	82.4725	APPROVED
cortisone	cortisone boosts case type	0.332649	82.4352	APPROVED
KW-06	KW-06 boosts case type	0.220104	82.3793	EXPERIMENTAL
zearalenone	zearalenone boosts case type	0.137725	82.3606	EXPERIMENTAL
VU-0418933-1	VU-0418933-1 boosts case type	0.102625	82.342	EXPERIMENTAL
homoharringtonine	homoharringtonine boosts case type	0.117647	82.3233	APPROVED
dantrolene	dantrolene boosts case type	0.170984	82.3233	APPROVED
naltrexone	naltrexone boosts case type	0.332046	82.3047	APPROVED
NVP-AEW541	NVP-AEW541 boosts case type	0.222973	82.286	EXPERIMENTAL
BG-1021	BG-1021 boosts case type	0.185374	82.2301	EXPERIMENTAL
methylergometrine	methylergometrine boosts case type	0.288428	82.1928	APPROVED
theophylline	theophylline boosts case type	0.242268	82.1182	APPROVED
PTB1	PTB1 boosts case type	0.0967742	82.0996	EXPERIMENTAL
enilconazole	enilconazole boosts case type	0.266949	82.0436	APPROVED
flunarizine	flunarizine boosts case type	0.22334	82.0063	APPROVED
YM-155	YM-155 boosts case type	0.0893971	81.9877	EXPERIMENTAL
DH-97	DH-97 boosts case type	0.21544	81.9131	EXPERIMENTAL
buflomedil	buflomedil boosts case type	0.230937	81.8572	APPROVED
endecaphyllin-x	endecaphyllin-x boosts case type	0.33452	81.8572	EXPERIMENTAL
fluocinolone	fluocinolone boosts case type	0.292017	81.6894	APPROVED
vincristine	vincristine boosts case type	0.190207	81.6334	APPROVED
canrenoic-acid	canrenoic-acid boosts case type	0.238447	81.5961	EXPERIMENTAL
harpagoside	harpagoside boosts case type	0.298343	81.5961	EXPERIMENTAL
dovitinib	dovitinib boosts case type	0.168357	81.5588	EXPERIMENTAL
daunorubicin	daunorubicin boosts case type	0.0911162	81.5402	APPROVED
TTNPB	TTNPB boosts case type	0.330754	81.5029	EXPERIMENTAL
razoxane	razoxane boosts case type	0.120763	81.4842	EXPERIMENTAL
curcumin	curcumin boosts case type	0.159751	81.4842	APPROVED
acamprosate	acamprosate boosts case type	0.253033	81.4842	APPROVED
KU-C104133	KU-C104133 boosts case type	0.298343	81.4842	EXPERIMENTAL
gemfibrozil	gemfibrozil boosts case type	0.277457	81.4656	APPROVED
veliparib	veliparib boosts case type	0.144554	81.447	EXPERIMENTAL
baeomycesic-acid	baeomycesic-acid boosts case type	0.42268	81.4097	EXPERIMENTAL
colistin	colistin boosts case type	0.147573	81.391	APPROVED
SB-258585	SB-258585 boosts case type	0.249485	81.3724	EXPERIMENTAL
elvitegravir	elvitegravir boosts case type	0.253142	81.3724	APPROVED
alvocidib	alvocidib boosts case type	0.0915033	81.3164	EXPERIMENTAL
vinorelbine	vinorelbine boosts case type	0.225	81.2978	APPROVED
THZ-2-98-01	THZ-2-98-01 boosts case type	0.230019	81.2605	EXPERIMENTAL
enobosarm	enobosarm boosts case type	0.315891	81.2605	EXPERIMENTAL
prednicarbate	prednicarbate boosts case type	0.389706	81.2605	APPROVED
FPL-64176	FPL-64176 boosts case type	0.210623	81.2232	EXPERIMENTAL
strychnine	strychnine boosts case type	0.321429	81.1859	EXPERIMENTAL
tracazolate	tracazolate boosts case type	0.335835	81.1859	EXPERIMENTAL
auranofin	auranofin boosts case type	0.106977	81.1113	APPROVED
SB-590885	SB-590885 boosts case type	0.207506	81.1113	EXPERIMENTAL
spironolactone	spironolactone boosts case type	0.223451	81.0554	APPROVED
duloxetine	duloxetine boosts case type	0.228745	81.0367	APPROVED
STO-609	STO-609 boosts case type	0.339431	81.0181	EXPERIMENTAL
neomycin	neomycin boosts case type	0.280392	80.9994	APPROVED
chlormezanone	chlormezanone boosts case type	0.326855	80.9249	WITHDRAWN
AZ-628	AZ-628 boosts case type	0.118721	80.9062	EXPERIMENTAL
bicalutamide	bicalutamide boosts case type	0.245681	80.9062	APPROVED
ibudilast	ibudilast boosts case type	0.413978	80.813	APPROVED
vinblastine	vinblastine boosts case type	0.13834	80.7943	APPROVED
glimepiride	glimepiride boosts case type	0.322	80.7943	APPROVED
glycopyrrolate	glycopyrrolate boosts case type	0.439502	80.7384	APPROVED
vemurafenib	vemurafenib boosts case type	0.147059	80.6265	APPROVED
ibrutinib	ibrutinib boosts case type	0.126415	80.5706	APPROVED
pregnenolone	pregnenolone boosts case type	0.35743	80.4587	APPROVED
halometasone	halometasone boosts case type	0.265766	80.3841	EXPERIMENTAL
oxiconazole	oxiconazole boosts case type	0.274704	80.3841	APPROVED
L-2167	L-2167 boosts case type	0.288382	80.3841	EXPERIMENTAL
phenethyl-isothiocyanate	phenethyl-isothiocyanate boosts case type	0.192744	80.3655	EXPERIMENTAL
methoprene-acid	methoprene-acid boosts case type	0.420677	80.2722	EXPERIMENTAL
buparlisib	buparlisib boosts case type	0.165605	80.2536	EXPERIMENTAL
talampicillin	talampicillin boosts case type	0.20071	80.2349	EXPERIMENTAL
7,8-dihydro-L-biopterin	7,8-dihydro-L-biopterin boosts case type	0.175844	80.2163	EXPERIMENTAL
celastrol	celastrol boosts case type	0.184162	80.1977	EXPERIMENTAL
diacerein	diacerein boosts case type	0.354962	80.1977	APPROVED
dihydroergocristine	dihydroergocristine boosts case type	0.194064	80.1417	APPROVED
JAK3-Inhibitor-II	JAK3-Inhibitor-II boosts case type	0.169492	80.1231	EXPERIMENTAL
carisoprodol	carisoprodol boosts case type	0.2625	80.1044	APPROVED
tyrphostin-AG-825	tyrphostin-AG-825 boosts case type	0.259117	80.0858	EXPERIMENTAL
piromidic-acid	piromidic-acid boosts case type	0.381551	80.0298	EXPERIMENTAL
desmethyl-DASB	desmethyl-DASB boosts case type	0.425331	80.0298	EXPERIMENTAL
loperamide	loperamide boosts case type	0.190476	79.9925	APPROVED
SKF-83959	SKF-83959 boosts case type	0.275338	79.8993	EXPERIMENTAL
sulpiride	sulpiride boosts case type	0.288355	79.8993	APPROVED
NS-1619	NS-1619 boosts case type	0.282732	79.8807	EXPERIMENTAL
BG-1018	BG-1018 boosts case type	0.335069	79.8247	EXPERIMENTAL
paclitaxel	paclitaxel boosts case type	0.36036	79.8247	APPROVED
hexylcaine	hexylcaine boosts case type	0.265957	79.7688	APPROVED
1-methylisoquinoline	1-methylisoquinoline boosts case type	0.327273	79.7501	EXPERIMENTAL
GSK-1059615	GSK-1059615 boosts case type	0.128571	79.7315	EXPERIMENTAL
selinidin	selinidin boosts case type	0.231237	79.7315	EXPERIMENTAL
nimodipine	nimodipine boosts case type	0.35	79.7315	APPROVED
EMF-sumo1-10	EMF-sumo1-10 boosts case type	0.311195	79.7128	EXPERIMENTAL
PF-477736	PF-477736 boosts case type	0.285425	79.6756	EXPERIMENTAL
tetradecylthioacetic-acid	tetradecylthioacetic-acid boosts case type	0.183929	79.6383	EXPERIMENTAL
D-64406	D-64406 boosts case type	0.337568	79.6383	EXPERIMENTAL
allantoin	allantoin boosts case type	0.315565	79.5823	APPROVED
amiodarone	amiodarone boosts case type	0.246445	79.5637	APPROVED
methenamine	methenamine boosts case type	0.330472	79.5077	APPROVED
thiomersal	thiomersal boosts case type	0.177874	79.4891	APPROVED
AZD-8330	AZD-8330 boosts case type	0.151139	79.4518	EXPERIMENTAL
SB-205384	SB-205384 boosts case type	0.405498	79.4518	EXPERIMENTAL
dibenzepin	dibenzepin boosts case type	0.285714	79.4145	EXPERIMENTAL
KUC104542N	KUC104542N boosts case type	0.340551	79.3959	EXPERIMENTAL
alvespimycin	alvespimycin boosts case type	0.123457	79.3399	EXPERIMENTAL
toremifene	toremifene boosts case type	0.124744	79.3399	APPROVED
chloroxine	chloroxine boosts case type	0.125761	79.3213	APPROVED
HTMT	HTMT boosts case type	0.320285	79.284	EXPERIMENTAL
olmesartan	olmesartan boosts case type	0.224652	79.2653	APPROVED
RO-60-0175	RO-60-0175 boosts case type	0.298828	79.2653	EXPERIMENTAL
valsartan	valsartan boosts case type	0.356295	79.2653	APPROVED
cholic-acid	cholic-acid boosts case type	0.282828	79.2467	APPROVED
rimexolone	rimexolone boosts case type	0.316222	79.2094	APPROVED
K1448	K1448 boosts case type	0.231214	79.0975	EXPERIMENTAL
leucovorin	leucovorin boosts case type	0.216263	79.0416	APPROVED
dexfenfluramine	dexfenfluramine boosts case type	0.359408	79.0416	WITHDRAWN
KU-C104254	KU-C104254 boosts case type	0.110874	78.9856	EXPERIMENTAL
troxipide	troxipide boosts case type	0.379722	78.9856	APPROVED
mexiletine	mexiletine boosts case type	0.334728	78.967	APPROVED
fludarabine	fludarabine boosts case type	0.178218	78.9483	APPROVED
rifampicin	rifampicin boosts case type	0.316344	78.9483	APPROVED
W-5	W-5 boosts case type	0.339394	78.8738	EXPERIMENTAL
PHA-793887	PHA-793887 boosts case type	0.108696	78.8365	EXPERIMENTAL
FTase-inhibitor-B581	FTase-inhibitor-B581 boosts case type	0.319415	78.8365	EXPERIMENTAL
JAS07-005	JAS07-005 boosts case type	0.207877	78.7805	EXPERIMENTAL
norethindrone	norethindrone boosts case type	0.303819	78.7805	APPROVED
dichloroacetic-acid	dichloroacetic-acid boosts case type	0.369838	78.7805	EXPERIMENTAL
calcifediol	calcifediol boosts case type	0.158879	78.7059	APPROVED
tenovins	tenovins boosts case type	0.189024	78.7059	EXPERIMENTAL
ST-019365	ST-019365 boosts case type	0.317125	78.7059	EXPERIMENTAL
tranylcypromine	tranylcypromine boosts case type	0.334755	78.6873	APPROVED
epigallocatechin	epigallocatechin boosts case type	0.26572	78.65	EXPERIMENTAL
flucloxacillin	flucloxacillin boosts case type	0.375926	78.65	APPROVED
AG-490	AG-490 boosts case type	0.134571	78.6314	EXPERIMENTAL
manumycin-a	manumycin-a boosts case type	0.167015	78.6314	EXPERIMENTAL
niacin	niacin boosts case type	0.336252	78.6314	APPROVED
mephenytoin	mephenytoin boosts case type	0.215686	78.5195	APPROVED
ceforanide	ceforanide boosts case type	0.434555	78.5195	APPROVED
phenothiazine	phenothiazine boosts case type	0.288848	78.5008	EXPERIMENTAL
BG-1001	BG-1001 boosts case type	0.170825	78.4263	EXPERIMENTAL
CYT387	CYT387 boosts case type	0.176113	78.3703	EXPERIMENTAL
flavoxate	flavoxate boosts case type	0.317919	78.3703	APPROVED
finasteride	finasteride boosts case type	0.334	78.3703	APPROVED
lapatinib	lapatinib boosts case type	0.251969	78.3517	APPROVED
xanthohumol	xanthohumol boosts case type	0.179825	78.2398	EXPERIMENTAL
heliomycin	heliomycin boosts case type	0.0755208	78.1652	EXPERIMENTAL
ursolic-acid	ursolic-acid boosts case type	0.131737	78.0906	EXPERIMENTAL
etomoxir	etomoxir boosts case type	0.0674157	78.072	EXPERIMENTAL
SD-6-035-A12	SD-6-035-A12 boosts case type	0.355748	78.0533	EXPERIMENTAL
GANT-58	GANT-58 boosts case type	0.423729	77.9787	EXPERIMENTAL
etomoxir	etomoxir boosts case type	0.105882	77.9601	EXPERIMENTAL
ilomastat	ilomastat boosts case type	0.376984	77.9415	EXPERIMENTAL
KU-55933	KU-55933 boosts case type	0.175	77.9228	EXPERIMENTAL
sirolimus	sirolimus boosts case type	0.167849	77.9042	APPROVED
granisetron	granisetron boosts case type	0.344633	77.8855	APPROVED
KIN001-244	KIN001-244 boosts case type	0.14321	77.7363	EXPERIMENTAL
promethazine	promethazine boosts case type	0.329493	77.7363	APPROVED
KCl	KCl boosts case type	0.270627	77.699	EXPERIMENTAL
flunixin	flunixin boosts case type	0.217899	77.6804	APPROVED
calcitriol	calcitriol boosts case type	0.0609756	77.6245	APPROVED
vidarabine	vidarabine boosts case type	0.373214	77.5685	APPROVED
XMD-16144	XMD-16144 boosts case type	0.193617	77.5499	EXPERIMENTAL
resmethrin	resmethrin boosts case type	0.342412	77.5499	EXPERIMENTAL
rifabutin	rifabutin boosts case type	0.137546	77.4566	APPROVED
bromperidol	bromperidol boosts case type	0.30303	77.4566	APPROVED
puromycin	puromycin boosts case type	0.15261	77.4007	EXPERIMENTAL
GBR-13069	GBR-13069 boosts case type	0.378247	77.3448	EXPERIMENTAL
etomidate	etomidate boosts case type	0.363229	77.3075	APPROVED
DMBI	DMBI boosts case type	0.201581	77.2888	EXPERIMENTAL
mesoridazine	mesoridazine boosts case type	0.179298	77.2329	APPROVED
LY-2140023	LY-2140023 boosts case type	0.306418	77.2142	EXPERIMENTAL
amuvatinib	amuvatinib boosts case type	0.275362	77.1956	EXPERIMENTAL
tenidap	tenidap boosts case type	0.39779	77.0837	EXPERIMENTAL
metaxalone	metaxalone boosts case type	0.278075	77.0651	APPROVED
elesclomol	elesclomol boosts case type	0.11954	77.0464	EXPERIMENTAL
azacitidine	azacitidine boosts case type	0.131417	77.0464	APPROVED
staurosporine	staurosporine boosts case type	0.135029	77.0091	EXPERIMENTAL
quinidine	quinidine boosts case type	0.192698	76.9532	APPROVED
dichlorobenzamil	dichlorobenzamil boosts case type	0.155022	76.9346	EXPERIMENTAL
trans-bis-q	trans-bis-q boosts case type	0.312618	76.9346	EXPERIMENTAL
tyrphostin-AG-1288	tyrphostin-AG-1288 boosts case type	0.225524	76.8973	EXPERIMENTAL
nintedanib	nintedanib boosts case type	0.194915	76.8227	APPROVED
triamcinolone	triamcinolone boosts case type	0.304858	76.7481	APPROVED
MW-MITF22	MW-MITF22 boosts case type	0.327935	76.7481	EXPERIMENTAL
digoxin	digoxin boosts case type	0.112108	76.6921	APPROVED
2-aminopurine	2-aminopurine boosts case type	0.204793	76.6735	EXPERIMENTAL
3,6-dimethoxyflavone	3,6-dimethoxyflavone boosts case type	0.381944	76.6735	EXPERIMENTAL
AZD-1152HQPA	AZD-1152HQPA boosts case type	0.262921	76.6549	EXPERIMENTAL
pivmecillinam	pivmecillinam boosts case type	0.349237	76.6176	APPROVED
canertinib	canertinib boosts case type	0.152838	76.487	EXPERIMENTAL
triflusal	triflusal boosts case type	0.319188	76.487	APPROVED
ST-4029573	ST-4029573 boosts case type	0.171154	76.4684	EXPERIMENTAL
U-0126	U-0126 boosts case type	0.252677	76.3752	EXPERIMENTAL
lavendustin-c	lavendustin-c boosts case type	0.172131	76.3565	EXPERIMENTAL
metrizamide	metrizamide boosts case type	0.242647	76.2633	APPROVED
vemurafenib	vemurafenib boosts case type	0.196796	76.2073	APPROVED
navitoclax	navitoclax boosts case type	0.0628571	76.1887	EXPERIMENTAL
MLN-2238	MLN-2238 boosts case type	0.214433	76.1887	EXPERIMENTAL
dicyclohexylurea	dicyclohexylurea boosts case type	0.272358	76.1701	EXPERIMENTAL
GW-5074	GW-5074 boosts case type	0.363636	76.1701	EXPERIMENTAL
zimelidine	zimelidine boosts case type	0.231855	76.0768	WITHDRAWN
verteporfin	verteporfin boosts case type	0.350254	76.0582	APPROVED
obatoclax	obatoclax boosts case type	0.12249	76.0209	EXPERIMENTAL
omeprazole	omeprazole boosts case type	0.47585	76.0209	APPROVED
hydroxyfasudil	hydroxyfasudil boosts case type	0.245798	76.0022	EXPERIMENTAL
peruvoside	peruvoside boosts case type	0.164329	75.9836	EXPERIMENTAL
pyrrolidine-dithiocarbamate	pyrrolidine-dithiocarbamate boosts case type	0.340637	75.9649	EXPERIMENTAL
GSK-3-inhibitor-II	GSK-3-inhibitor-II boosts case type	0.25641	75.9463	EXPERIMENTAL
clomifene	clomifene boosts case type	0.167756	75.9277	APPROVED
benzyl-quinazolin-4-yl-amine	benzyl-quinazolin-4-yl-amine boosts case type	0.30123	75.9277	EXPERIMENTAL
VU-0413243-1	VU-0413243-1 boosts case type	0.275938	75.8531	EXPERIMENTAL
mofezolac	mofezolac boosts case type	0.255474	75.7785	APPROVED
pramocaine	pramocaine boosts case type	0.384615	75.7225	APPROVED
sulfamethoxypyridazine	sulfamethoxypyridazine boosts case type	0.332731	75.5734	WITHDRAWN
quinoclamine	quinoclamine boosts case type	0.165548	75.5361	EXPERIMENTAL
QL-XI-92	QL-XI-92 boosts case type	0.212806	75.5174	EXPERIMENTAL
BML-278	BML-278 boosts case type	0.345515	75.5174	EXPERIMENTAL
icosapent	icosapent boosts case type	0.388316	75.4988	APPROVED
nizatidine	nizatidine boosts case type	0.290323	75.4428	APPROVED
penicillin	penicillin boosts case type	0.449902	75.4428	APPROVED
rabeprazole	rabeprazole boosts case type	0.304933	75.331	APPROVED
cefixime	cefixime boosts case type	0.335714	75.331	APPROVED
BJM-CSC-19	BJM-CSC-19 boosts case type	0.27451	75.3123	EXPERIMENTAL
BML-286	BML-286 boosts case type	0.30038	75.275	EXPERIMENTAL
PNU-74654	PNU-74654 boosts case type	0.125592	75.2191	EXPERIMENTAL
PIK-90	PIK-90 boosts case type	0.154195	75.2191	EXPERIMENTAL
KU-C104135	KU-C104135 boosts case type	0.182844	75.1259	EXPERIMENTAL
vinblastine	vinblastine boosts case type	0.127083	75.1072	APPROVED
desoximetasone	desoximetasone boosts case type	0.181435	75.1072	APPROVED
MW-MITF28	MW-MITF28 boosts case type	0.184783	75.0513	EXPERIMENTAL
LY-16350	LY-16350 boosts case type	0.189243	75.0513	EXPERIMENTAL
ICI-199441	ICI-199441 boosts case type	0.240557	75.0513	EXPERIMENTAL
GBR-13069	GBR-13069 boosts case type	0.307839	75.0326	EXPERIMENTAL
SDZ-WAG-994	SDZ-WAG-994 boosts case type	0.198819	75.014	EXPERIMENTAL
CPCCOEt	CPCCOEt inhibits case type	0.366803	-75.0513	EXPERIMENTAL
QX-314	QX-314 inhibits case type	0.457627	-75.0513	EXPERIMENTAL
salsolinol	salsolinol inhibits case type	0.602972	-75.1259	EXPERIMENTAL
misoprostol	misoprostol inhibits case type	0.474308	-75.1632	APPROVED
sildenafil	sildenafil inhibits case type	0.284861	-75.2004	APPROVED
ipriflavone	ipriflavone inhibits case type	0.625229	-75.4428	APPROVED
DAC-009	DAC-009 inhibits case type	0.479522	-75.4801	EXPERIMENTAL
halcinonide	halcinonide inhibits case type	0.484091	-75.4801	APPROVED
fluconazole	fluconazole inhibits case type	0.574	-75.5361	APPROVED
HSP90-inhibitor	HSP90-inhibitor inhibits case type	0.373047	-75.5734	EXPERIMENTAL
VU-0405172-2	VU-0405172-2 inhibits case type	0.362705	-75.6293	EXPERIMENTAL
ITSA-1	ITSA-1 inhibits case type	0.521197	-75.7225	EXPERIMENTAL
xylometazoline	xylometazoline inhibits case type	0.552752	-75.7225	APPROVED
SU-1498	SU-1498 inhibits case type	0.501887	-75.7785	EXPERIMENTAL
ribavirin	ribavirin inhibits case type	0.466801	-75.8158	APPROVED
tofacitinib	tofacitinib inhibits case type	0.471193	-75.9649	APPROVED
CG-930	CG-930 inhibits case type	0.360396	-75.9836	EXPERIMENTAL
p-aminophenethylspiperone	p-aminophenethylspiperone inhibits case type	0.41	-76.0395	EXPERIMENTAL
anandamide	anandamide inhibits case type	0.332524	-76.0582	EXPERIMENTAL
dihydrodeoxygedunin	dihydrodeoxygedunin inhibits case type	0.475771	-76.0582	EXPERIMENTAL
corticosterone	corticosterone inhibits case type	0.536232	-76.1514	EXPERIMENTAL
clopidogrel	clopidogrel inhibits case type	0.527845	-76.226	APPROVED
anacardic-acid	anacardic-acid inhibits case type	0.473923	-76.2633	EXPERIMENTAL
latrepirdine	latrepirdine inhibits case type	0.232143	-76.3192	EXPERIMENTAL
THZ-2-98-01	THZ-2-98-01 inhibits case type	0.439359	-76.3565	EXPERIMENTAL
zonisamide	zonisamide inhibits case type	0.441913	-76.4311	APPROVED
WZ-7043	WZ-7043 inhibits case type	0.361538	-76.4684	EXPERIMENTAL
salicin	salicin inhibits case type	0.585766	-76.4684	EXPERIMENTAL
desloratadine	desloratadine inhibits case type	0.412587	-76.6176	APPROVED
lithocholic-acid	lithocholic-acid inhibits case type	0.507559	-76.6176	EXPERIMENTAL
ciproxifan	ciproxifan inhibits case type	0.615566	-76.6362	EXPERIMENTAL
5-methoxy-alpha-methyltryptamine	5-methoxy-alpha-methyltryptamine inhibits case type	0.507109	-76.6735	EXPERIMENTAL
FU-JMBII127B	FU-JMBII127B inhibits case type	0.423158	-76.7108	EXPERIMENTAL
prazosin	prazosin inhibits case type	0.48932	-76.7294	APPROVED
levisoprenaline	levisoprenaline inhibits case type	0.421245	-76.7667	APPROVED
fludroxycortide	fludroxycortide inhibits case type	0.380645	-76.9718	APPROVED
GYKI-52466	GYKI-52466 inhibits case type	0.614754	-77.0837	EXPERIMENTAL
fasudil	fasudil inhibits case type	0.469734	-77.121	APPROVED
VX-222	VX-222 inhibits case type	0.532143	-77.3448	EXPERIMENTAL
atorvastatin	atorvastatin inhibits case type	0.485342	-77.4194	APPROVED
hydrastine	hydrastine inhibits case type	0.594421	-77.438	EXPERIMENTAL
procainamide	procainamide inhibits case type	0.645868	-77.4753	APPROVED
estradiol	estradiol inhibits case type	0.461538	-77.7177	APPROVED
yohimbine	yohimbine inhibits case type	0.55711	-77.755	APPROVED
tamoxifen	tamoxifen inhibits case type	0.280443	-77.9042	APPROVED
androsta-1,4-dien-3,17-dione	androsta-1,4-dien-3,17-dione inhibits case type	0.508911	-77.9228	EXPERIMENTAL
NVP-AUY922	NVP-AUY922 inhibits case type	0.336484	-78.0347	EXPERIMENTAL
testosterone	testosterone inhibits case type	0.417778	-78.2211	APPROVED
levobunolol	levobunolol inhibits case type	0.533333	-78.2211	APPROVED
SD-6-035-A3	SD-6-035-A3 inhibits case type	0.546067	-78.2211	EXPERIMENTAL
finasteride	finasteride inhibits case type	0.58	-78.333	APPROVED
scopolamine	scopolamine inhibits case type	0.511828	-78.4076	APPROVED
SU-11274	SU-11274 inhibits case type	0.433028	-78.4449	EXPERIMENTAL
clocortolone	clocortolone inhibits case type	0.474708	-78.5381	APPROVED
calycanthine	calycanthine inhibits case type	0.539683	-78.5381	EXPERIMENTAL
AM-404	AM-404 inhibits case type	0.362876	-78.6873	EXPERIMENTAL
syringic-acid	syringic-acid inhibits case type	0.473795	-78.7805	EXPERIMENTAL
dilazep	dilazep inhibits case type	0.273267	-78.8365	APPROVED
lenalidomide	lenalidomide inhibits case type	0.580935	-78.8738	APPROVED
PF-431396	PF-431396 inhibits case type	0.40681	-78.8924	EXPERIMENTAL
ibuprofen	ibuprofen inhibits case type	0.592391	-79.1348	APPROVED
SU-11274	SU-11274 inhibits case type	0.396491	-79.1908	EXPERIMENTAL
myricetin	myricetin inhibits case type	0.45471	-79.2467	EXPERIMENTAL
pravastatin	pravastatin inhibits case type	0.349515	-79.4704	APPROVED
methyl-fasudil	methyl-fasudil inhibits case type	0.419142	-79.4891	EXPERIMENTAL
tadalafil	tadalafil inhibits case type	0.349372	-79.545	APPROVED
altrenogest	altrenogest inhibits case type	0.450758	-79.5637	APPROVED
phenazone	phenazone inhibits case type	0.494253	-79.6569	APPROVED
flufenamic-acid	flufenamic-acid inhibits case type	0.51773	-79.6569	EXPERIMENTAL
IKK-inhibitor-X	IKK-inhibitor-X inhibits case type	0.563674	-79.7128	EXPERIMENTAL
medrysone	medrysone inhibits case type	0.452632	-79.7874	APPROVED
dictamnine	dictamnine inhibits case type	0.409449	-79.862	EXPERIMENTAL
testosterone	testosterone inhibits case type	0.334728	-79.8807	APPROVED
testosterone	testosterone inhibits case type	0.452055	-79.8993	APPROVED
ibutilide	ibutilide inhibits case type	0.537037	-79.9366	APPROVED
fluoropyruvate	fluoropyruvate inhibits case type	0.553931	-80.1044	EXPERIMENTAL
ponatinib	ponatinib inhibits case type	0.282167	-80.1231	APPROVED
gossypin	gossypin inhibits case type	0.364641	-80.1231	EXPERIMENTAL
dihydroergotamine	dihydroergotamine inhibits case type	0.533333	-80.1417	APPROVED
cephalosporanic-acid	cephalosporanic-acid inhibits case type	0.488532	-80.1604	EXPERIMENTAL
TUL-XXI039	TUL-XXI039 inhibits case type	0.259392	-80.1977	EXPERIMENTAL
rimantadine	rimantadine inhibits case type	0.386029	-80.2536	APPROVED
valsartan	valsartan inhibits case type	0.516187	-80.3282	APPROVED
paclitaxel	paclitaxel inhibits case type	0.400387	-80.5706	APPROVED
zeranol	zeranol inhibits case type	0.640832	-80.5706	EXPERIMENTAL
desoximetasone	desoximetasone inhibits case type	0.542035	-80.8689	APPROVED
loreclezole	loreclezole inhibits case type	0.536036	-80.8876	EXPERIMENTAL
salsoline	salsoline inhibits case type	0.31422	-80.9621	EXPERIMENTAL
parthenolide	parthenolide inhibits case type	0.244493	-81.13	EXPERIMENTAL
nifurtimox	nifurtimox inhibits case type	0.45328	-81.1486	APPROVED
VU-0420363-1	VU-0420363-1 inhibits case type	0.263374	-81.2418	EXPERIMENTAL
foxy-5	foxy-5 inhibits case type	0.420054	-81.2418	EXPERIMENTAL
clobetasol	clobetasol inhibits case type	0.347656	-81.2605	APPROVED
AR-A014418	AR-A014418 inhibits case type	0.408745	-81.447	EXPERIMENTAL
progesterone	progesterone inhibits case type	0.345756	-81.5029	APPROVED
oxantel	oxantel inhibits case type	0.377309	-81.6334	EXPERIMENTAL
SEW-05685	SEW-05685 inhibits case type	0.407895	-81.6707	EXPERIMENTAL
rotenonic-acid	rotenonic-acid inhibits case type	0.520325	-81.7453	EXPERIMENTAL
calcipotriol	calcipotriol inhibits case type	0.396768	-81.7826	APPROVED
APO-866	APO-866 inhibits case type	0.483622	-81.8199	EXPERIMENTAL
eriodictyol	eriodictyol inhibits case type	0.46875	-81.8385	EXPERIMENTAL
artesunate	artesunate inhibits case type	0.380198	-81.8572	APPROVED
YL-58	YL-58 inhibits case type	0.540594	-81.969	EXPERIMENTAL
FL-HDAC-025	FL-HDAC-025 inhibits case type	0.332759	-82.025	EXPERIMENTAL
lamivudine	lamivudine inhibits case type	0.43361	-82.025	APPROVED
metanephrine	metanephrine inhibits case type	0.420382	-82.1182	EXPERIMENTAL
verapamil	verapamil inhibits case type	0.367677	-82.1928	APPROVED
clioquinol	clioquinol inhibits case type	0.449799	-82.286	WITHDRAWN
pirfenidone	pirfenidone inhibits case type	0.424762	-82.4725	APPROVED
cefaclor	cefaclor inhibits case type	0.502732	-82.4725	APPROVED
nicergoline	nicergoline inhibits case type	0.455487	-82.7149	APPROVED
TFMPP	TFMPP inhibits case type	0.53886	-82.7149	EXPERIMENTAL
benzbromarone	benzbromarone inhibits case type	0.474946	-82.7522	APPROVED
U-74389F	U-74389F inhibits case type	0.384886	-82.8454	EXPERIMENTAL
XMD-1499	XMD-1499 inhibits case type	0.24552	-82.9946	EXPERIMENTAL
amcinonide	amcinonide inhibits case type	0.333916	-83.0132	APPROVED
BW-B70C	BW-B70C inhibits case type	0.298539	-83.0692	EXPERIMENTAL
lamotrigine	lamotrigine inhibits case type	0.553073	-83.1065	APPROVED
lanatoside-c	lanatoside-c inhibits case type	0.381982	-83.237	EXPERIMENTAL
SD-6-035-B1	SD-6-035-B1 inhibits case type	0.472486	-83.3116	EXPERIMENTAL
SIB-1553A	SIB-1553A inhibits case type	0.361607	-83.3302	EXPERIMENTAL
lenalidomide	lenalidomide inhibits case type	0.518836	-83.3862	APPROVED
resorcinol	resorcinol inhibits case type	0.546087	-83.3862	APPROVED
epitestosterone	epitestosterone inhibits case type	0.429942	-83.4235	EXPERIMENTAL
dexamethasone	dexamethasone inhibits case type	0.298597	-83.4794	APPROVED
cefotaxime	cefotaxime inhibits case type	0.454352	-83.6099	APPROVED
ubenimex	ubenimex inhibits case type	0.29683	-83.6472	APPROVED
fluorometholone	fluorometholone inhibits case type	0.509395	-83.6845	APPROVED
pifithrin-mu	pifithrin-mu inhibits case type	0.378968	-83.7032	EXPERIMENTAL
BG-1017	BG-1017 inhibits case type	0.524809	-83.8337	EXPERIMENTAL
fluphenazine	fluphenazine inhibits case type	0.266798	-83.8523	APPROVED
corticosterone	corticosterone inhibits case type	0.5	-83.9269	EXPERIMENTAL
NK26-I-41-1	NK26-I-41-1 inhibits case type	0.500952	-83.9828	EXPERIMENTAL
pyridoxine	pyridoxine inhibits case type	0.519525	-84.0015	APPROVED
austricine	austricine inhibits case type	0.511848	-84.0201	EXPERIMENTAL
AC-55649	AC-55649 inhibits case type	0.286325	-84.0761	EXPERIMENTAL
Broad-Sai-595	Broad-Sai-595 inhibits case type	0.400369	-84.2066	EXPERIMENTAL
nobiletin	nobiletin inhibits case type	0.314961	-84.5982	EXPERIMENTAL
adipiodone	adipiodone inhibits case type	0.367681	-84.6355	APPROVED
roxatidine	roxatidine inhibits case type	0.361781	-84.6728	APPROVED
progesterone	progesterone inhibits case type	0.407159	-84.6914	APPROVED
ramipril	ramipril inhibits case type	0.586139	-84.6914	APPROVED
fenoldopam	fenoldopam inhibits case type	0.440711	-84.766	APPROVED
gestrinone	gestrinone inhibits case type	0.346457	-84.7846	APPROVED
alclometasone	alclometasone inhibits case type	0.339806	-84.9338	APPROVED
norketamine	norketamine inhibits case type	0.349666	-85.0457	EXPERIMENTAL
scoulerine	scoulerine inhibits case type	0.467849	-85.0643	EXPERIMENTAL
vecuronium	vecuronium inhibits case type	0.547727	-85.1016	APPROVED
physostigmine	physostigmine inhibits case type	0.380478	-85.1576	APPROVED
rifapentine	rifapentine inhibits case type	0.575758	-85.3627	APPROVED
alimemazine	alimemazine inhibits case type	0.293333	-85.4	APPROVED
RTI-55	RTI-55 inhibits case type	0.376368	-85.4	EXPERIMENTAL
ganglioside	ganglioside inhibits case type	0.432071	-85.4	APPROVED
methylprednisolone	methylprednisolone inhibits case type	0.412	-85.4186	APPROVED
cromoglicic-acid	cromoglicic-acid inhibits case type	0.52921	-85.6237	APPROVED
lomerizine	lomerizine inhibits case type	0.359465	-85.661	APPROVED
cortisone	cortisone inhibits case type	0.374477	-85.661	APPROVED
XMD-1185H	XMD-1185H inhibits case type	0.214829	-85.6983	EXPERIMENTAL
cycloserine	cycloserine inhibits case type	0.364583	-85.8102	APPROVED
CGP-12177	CGP-12177 inhibits case type	0.456221	-85.8475	EXPERIMENTAL
gabapentin	gabapentin inhibits case type	0.3762	-85.9221	APPROVED
damnacanthal	damnacanthal inhibits case type	0.426104	-85.978	EXPERIMENTAL
cyclopentene	cyclopentene inhibits case type	0.29636	-86.0339	EXPERIMENTAL
benproperine	benproperine inhibits case type	0.5	-86.0899	APPROVED
succinylsulfathiazole	succinylsulfathiazole inhibits case type	0.371747	-86.1272	EXPERIMENTAL
mometasone	mometasone inhibits case type	0.150685	-86.1645	APPROVED
canrenoic-acid	canrenoic-acid inhibits case type	0.39959	-86.2204	EXPERIMENTAL
tanespimycin	tanespimycin inhibits case type	0.230132	-86.239	EXPERIMENTAL
sulfafurazole	sulfafurazole inhibits case type	0.55303	-86.239	APPROVED
VU-0365121-1	VU-0365121-1 inhibits case type	0.32833	-86.295	EXPERIMENTAL
STK-222600	STK-222600 inhibits case type	0.419565	-86.3323	EXPERIMENTAL
KB188-III-56	KB188-III-56 inhibits case type	0.41527	-86.4069	EXPERIMENTAL
tyrphostin-AG-538	tyrphostin-AG-538 inhibits case type	0.306584	-86.4255	EXPERIMENTAL
tunicamycin	tunicamycin inhibits case type	0.276018	-86.5001	EXPERIMENTAL
methoxamine	methoxamine inhibits case type	0.433145	-86.612	APPROVED
JMW-MITF1	JMW-MITF1 inhibits case type	0.50947	-86.6493	EXPERIMENTAL
talniflumate	talniflumate inhibits case type	0.303879	-86.7425	APPROVED
aminolevulinic-acid	aminolevulinic-acid inhibits case type	0.185039	-86.8357	APPROVED
mephenesin	mephenesin inhibits case type	0.496212	-86.8544	APPROVED
1,2-dichlorobenzene	1,2-dichlorobenzene inhibits case type	0.359184	-86.8917	EXPERIMENTAL
benfluorex	benfluorex inhibits case type	0.2393	-86.929	WITHDRAWN
EX-527	EX-527 inhibits case type	0.272311	-86.929	EXPERIMENTAL
sulfachlorpyridazine	sulfachlorpyridazine inhibits case type	0.477876	-86.9476	APPROVED
bulleyaconitine-a	bulleyaconitine-a inhibits case type	0.493617	-86.9849	EXPERIMENTAL
lupanine	lupanine inhibits case type	0.418426	-87.0222	EXPERIMENTAL
enalapril	enalapril inhibits case type	0.347107	-87.0595	APPROVED
isoxsuprine	isoxsuprine inhibits case type	0.40625	-87.0595	APPROVED
ST-057710	ST-057710 inhibits case type	0.32107	-87.0781	EXPERIMENTAL
fexofenadine	fexofenadine inhibits case type	0.428023	-87.1154	APPROVED
aliskiren	aliskiren inhibits case type	0.497076	-87.2832	APPROVED
ST-056792	ST-056792 inhibits case type	0.130178	-87.4324	EXPERIMENTAL
balsalazide	balsalazide inhibits case type	0.197849	-87.4511	APPROVED
tetrabenazine	tetrabenazine inhibits case type	0.313933	-87.507	APPROVED
bicuculline	bicuculline inhibits case type	0.414414	-87.5629	EXPERIMENTAL
pipamperone	pipamperone inhibits case type	0.411765	-87.7121	APPROVED
carmoxirole	carmoxirole inhibits case type	0.500879	-87.7121	EXPERIMENTAL
perospirone	perospirone inhibits case type	0.303309	-87.768	APPROVED
tolazoline	tolazoline inhibits case type	0.465116	-87.768	APPROVED
bepridil	bepridil inhibits case type	0.369388	-87.7867	APPROVED
amiprilose	amiprilose inhibits case type	0.356415	-87.8799	EXPERIMENTAL
ifenprodil	ifenprodil inhibits case type	0.185629	-87.9172	APPROVED
febuxostat	febuxostat inhibits case type	0.457023	-87.9359	APPROVED
KU-60019	KU-60019 inhibits case type	0.413462	-87.9545	EXPERIMENTAL
epigallocatechin	epigallocatechin inhibits case type	0.323529	-87.9731	EXPERIMENTAL
rifapentine	rifapentine inhibits case type	0.401447	-88.0664	APPROVED
fluocinolone	fluocinolone inhibits case type	0.315094	-88.1223	APPROVED
pentoxifylline	pentoxifylline inhibits case type	0.337931	-88.1223	APPROVED
loteprednol	loteprednol inhibits case type	0.445269	-88.1783	APPROVED
pinacidil	pinacidil inhibits case type	0.378151	-88.2156	APPROVED
isoquercetin	isoquercetin inhibits case type	0.403654	-88.2342	EXPERIMENTAL
CHIR-99021	CHIR-99021 inhibits case type	0.102804	-88.3461	EXPERIMENTAL
yohimbine	yohimbine inhibits case type	0.436559	-88.4207	APPROVED
HY-11007	HY-11007 inhibits case type	0.445175	-88.6444	EXPERIMENTAL
KUC104240N	KUC104240N inhibits case type	0.396266	-88.6631	EXPERIMENTAL
oxymetazoline	oxymetazoline inhibits case type	0.24197	-88.6817	APPROVED
etofylline	etofylline inhibits case type	0.46856	-88.6817	APPROVED
tremorine	tremorine inhibits case type	0.267961	-88.8122	EXPERIMENTAL
hydrocortisone	hydrocortisone inhibits case type	0.300626	-88.8122	APPROVED
tangeritin	tangeritin inhibits case type	0.408451	-88.8495	EXPERIMENTAL
terazosin	terazosin inhibits case type	0.259681	-88.8868	APPROVED
metoprolol	metoprolol inhibits case type	0.433121	-88.8868	APPROVED
SD-6-035-A9	SD-6-035-A9 inhibits case type	0.489796	-88.8868	EXPERIMENTAL
parthenolide	parthenolide inhibits case type	0.298165	-88.9241	EXPERIMENTAL
icilin	icilin inhibits case type	0.253191	-88.9428	EXPERIMENTAL
chromanol	chromanol inhibits case type	0.490486	-89.036	EXPERIMENTAL
fenretinide	fenretinide inhibits case type	0.10998	-89.0733	EXPERIMENTAL
anastrozole	anastrozole inhibits case type	0.464363	-89.0919	APPROVED
mupirocin	mupirocin inhibits case type	0.253571	-89.1292	APPROVED
tinidazole	tinidazole inhibits case type	0.211443	-89.1479	APPROVED
RS-67333	RS-67333 inhibits case type	0.387826	-89.1665	EXPERIMENTAL
TUL_XX087	TUL_XX087 inhibits case type	0.170956	-89.2597	EXPERIMENTAL
15-delta-prostaglandin-j2	15-delta-prostaglandin-j2 inhibits case type	0.268994	-89.3903	EXPERIMENTAL
BG-STK33-59	BG-STK33-59 inhibits case type	0.180212	-89.4089	EXPERIMENTAL
sotalol	sotalol inhibits case type	0.442966	-89.4276	APPROVED
pravastatin	pravastatin inhibits case type	0.358834	-89.5208	APPROVED
piperacillin	piperacillin inhibits case type	0.302554	-89.5581	APPROVED
calcifediol	calcifediol inhibits case type	0.419204	-89.7259	APPROVED
oxetacaine	oxetacaine inhibits case type	0.378995	-89.7632	APPROVED
sitagliptin	sitagliptin inhibits case type	0.124016	-89.8937	APPROVED
cycloserine	cycloserine inhibits case type	0.35084	-89.931	APPROVED
azapropazone	azapropazone inhibits case type	0.207297	-89.9497	WITHDRAWN
chlortetracycline	chlortetracycline inhibits case type	0.419048	-90.0056	APPROVED
TBEP	TBEP inhibits case type	0.348214	-90.0242	EXPERIMENTAL
oxymetholone	oxymetholone inhibits case type	0.277358	-90.0429	APPROVED
crotamiton	crotamiton inhibits case type	0.371841	-90.0429	APPROVED
lysylphenylalanyl-tyrosine	lysylphenylalanyl-tyrosine inhibits case type	0.192843	-90.0988	EXPERIMENTAL
gestrinone	gestrinone inhibits case type	0.266247	-90.0988	APPROVED
nornicotine	nornicotine inhibits case type	0.25	-90.1175	EXPERIMENTAL
lidocaine	lidocaine inhibits case type	0.239224	-90.1361	APPROVED
isoprenaline	isoprenaline inhibits case type	0.41483	-90.2293	APPROVED
ketocholesterol	ketocholesterol inhibits case type	0.225383	-90.248	EXPERIMENTAL
domperidone	domperidone inhibits case type	0.403509	-90.248	APPROVED
felodipine	felodipine inhibits case type	0.359699	-90.2853	APPROVED
benzydamine	benzydamine inhibits case type	0.386503	-90.2853	APPROVED
EMF-sumo1-6	EMF-sumo1-6 inhibits case type	0.278373	-90.3226	EXPERIMENTAL
ST-4029655	ST-4029655 inhibits case type	0.342437	-90.3226	EXPERIMENTAL
dextromethorphan	dextromethorphan inhibits case type	0.303103	-90.3412	APPROVED
fludroxycortide	fludroxycortide inhibits case type	0.224824	-90.3785	APPROVED
pyrazinamide	pyrazinamide inhibits case type	0.402724	-90.3972	APPROVED
methazolamide	methazolamide inhibits case type	0.208566	-90.4904	APPROVED
apigenin	apigenin inhibits case type	0.207627	-90.5463	EXPERIMENTAL
O-1918	O-1918 inhibits case type	0.433594	-90.5836	EXPERIMENTAL
formoterol	formoterol inhibits case type	0.257642	-90.6396	APPROVED
Gossypetin	Gossypetin inhibits case type	0.221843	-90.6582	EXPERIMENTAL
CHIR-99021	CHIR-99021 inhibits case type	0.139013	-90.6769	EXPERIMENTAL
gabazine	gabazine inhibits case type	0.274319	-90.6955	EXPERIMENTAL
acetylcysteine	acetylcysteine inhibits case type	0.368217	-90.6955	APPROVED
cyclopentolate	cyclopentolate inhibits case type	0.224176	-90.7142	APPROVED
sulfamonomethoxine	sulfamonomethoxine inhibits case type	0.441288	-90.7328	APPROVED
capecitabine	capecitabine inhibits case type	0.418349	-90.7514	APPROVED
famotidine	famotidine inhibits case type	0.377871	-90.7701	APPROVED
triamcinolone	triamcinolone inhibits case type	0.314545	-90.8074	APPROVED
diphenhydramine	diphenhydramine inhibits case type	0.329068	-91.0311	APPROVED
alfadolone	alfadolone inhibits case type	0.273486	-91.1057	EXPERIMENTAL
KU-C104139	KU-C104139 inhibits case type	0.0689655	-91.1244	EXPERIMENTAL
SD-8-006	SD-8-006 inhibits case type	0.367673	-91.1244	EXPERIMENTAL
cycloserine	cycloserine inhibits case type	0.408511	-91.1617	APPROVED
scopolamine	scopolamine inhibits case type	0.458252	-91.2549	APPROVED
KU-C103874	KU-C103874 inhibits case type	0.114094	-91.2922	EXPERIMENTAL
levalbuterol	levalbuterol inhibits case type	0.40499	-91.4227	APPROVED
clofibrate	clofibrate inhibits case type	0.180894	-91.4414	APPROVED
JAS07-009	JAS07-009 inhibits case type	0.214567	-91.5719	EXPERIMENTAL
cefdinir	cefdinir inhibits case type	0.333333	-91.5905	APPROVED
VU-0415010	VU-0415010 inhibits case type	0.337545	-91.6465	EXPERIMENTAL
WAY-161503	WAY-161503 inhibits case type	0.275654	-91.6838	EXPERIMENTAL
flumethasone	flumethasone inhibits case type	0.238994	-91.7397	APPROVED
prednisolone	prednisolone inhibits case type	0.283293	-91.777	APPROVED
micropenin	micropenin inhibits case type	0.434862	-91.8329	EXPERIMENTAL
5-methylhydantoin	5-methylhydantoin inhibits case type	0.331906	-91.8702	EXPERIMENTAL
pivmecillinam	pivmecillinam inhibits case type	0.248047	-91.9448	APPROVED
mead-acid	mead-acid inhibits case type	0.299127	-91.9448	EXPERIMENTAL
sulindac	sulindac inhibits case type	0.348624	-91.9448	APPROVED
meptazinol	meptazinol inhibits case type	0.350775	-91.9821	APPROVED
clotrimazole	clotrimazole inhibits case type	0.26276	-92.0567	APPROVED
bethanechol	bethanechol inhibits case type	0.270925	-92.1313	APPROVED
NCS-382	NCS-382 inhibits case type	0.214286	-92.1499	EXPERIMENTAL
plerixafor	plerixafor inhibits case type	0.339056	-92.2059	APPROVED
indole	indole inhibits case type	0.382629	-92.2431	EXPERIMENTAL
SCH-23390	SCH-23390 inhibits case type	0.285012	-92.3737	EXPERIMENTAL
phensuximide	phensuximide inhibits case type	0.14751	-92.411	APPROVED
megestrol	megestrol inhibits case type	0.234004	-92.411	APPROVED
cinnarizine	cinnarizine inhibits case type	0.251781	-92.4669	EXPERIMENTAL
thenoyltrifluoroacetone	thenoyltrifluoroacetone inhibits case type	0.366197	-92.4669	EXPERIMENTAL
HG-6-64-01	HG-6-64-01 inhibits case type	0.171206	-92.4855	EXPERIMENTAL
exemestane	exemestane inhibits case type	0.241803	-92.5601	APPROVED
tylosin	tylosin inhibits case type	0.331224	-92.5788	APPROVED
idebenone	idebenone inhibits case type	0.16383	-92.6534	APPROVED
podophyllotoxin	podophyllotoxin inhibits case type	0.171306	-92.6534	APPROVED
KUC103424N	KUC103424N inhibits case type	0.208768	-92.6534	EXPERIMENTAL
mepenzolate	mepenzolate inhibits case type	0.43038	-92.6534	APPROVED
diosmin	diosmin inhibits case type	0.385214	-92.728	APPROVED
BML-257	BML-257 inhibits case type	0.316547	-92.7466	EXPERIMENTAL
ARG-CSC-18	ARG-CSC-18 inhibits case type	0.267391	-92.8025	EXPERIMENTAL
nadifloxacin	nadifloxacin inhibits case type	0.409962	-92.8025	APPROVED
levocabastine	levocabastine inhibits case type	0.419355	-92.8771	APPROVED
PNU-120596	PNU-120596 inhibits case type	0.339789	-92.9331	EXPERIMENTAL
silibinin	silibinin inhibits case type	0.285412	-92.989	APPROVED
SB-216641	SB-216641 inhibits case type	0.278	-93.0076	EXPERIMENTAL
MGCD-265	MGCD-265 inhibits case type	0.263158	-93.0449	EXPERIMENTAL
tacrolimus	tacrolimus inhibits case type	0.31286	-93.1195	APPROVED
monoethylhexylphthalate	monoethylhexylphthalate inhibits case type	0.426415	-93.1382	EXPERIMENTAL
enalaprilat	enalaprilat inhibits case type	0.321357	-93.1568	APPROVED
telmisartan	telmisartan inhibits case type	0.267241	-93.1941	APPROVED
GBR-12783	GBR-12783 inhibits case type	0.33211	-93.2687	EXPERIMENTAL
M2-PK-activator	M2-PK-activator inhibits case type	0.281837	-93.2873	EXPERIMENTAL
olopatadine	olopatadine inhibits case type	0.210191	-93.306	APPROVED
OMDM-2	OMDM-2 inhibits case type	0.276231	-93.4179	EXPERIMENTAL
VU-0011562	VU-0011562 inhibits case type	0.0905433	-93.4552	EXPERIMENTAL
isamoltan	isamoltan inhibits case type	0.279919	-93.5484	EXPERIMENTAL
isoxsuprine	isoxsuprine inhibits case type	0.172986	-93.567	APPROVED
diphencyprone	diphencyprone inhibits case type	0.184466	-93.6416	EXPERIMENTAL
tetracycline	tetracycline inhibits case type	0.290741	-93.7721	APPROVED
cinnarizine	cinnarizine inhibits case type	0.181223	-93.7908	EXPERIMENTAL
secoisolariciresinol	secoisolariciresinol inhibits case type	0.239374	-93.7908	EXPERIMENTAL
dimethylnitrosamine	dimethylnitrosamine inhibits case type	0.251055	-93.7908	EXPERIMENTAL
epiandrosterone	epiandrosterone inhibits case type	0.339623	-93.8281	EXPERIMENTAL
taxifolin	taxifolin inhibits case type	0.179688	-93.884	EXPERIMENTAL
chenodeoxycholic-acid	chenodeoxycholic-acid inhibits case type	0.283582	-93.884	APPROVED
bambuterol	bambuterol inhibits case type	0.326291	-93.884	APPROVED
vinblastine	vinblastine inhibits case type	0.20892	-93.9773	APPROVED
MDL-28170	MDL-28170 inhibits case type	0.269802	-93.9959	EXPERIMENTAL
cyanopindolol	cyanopindolol inhibits case type	0.177291	-94.0332	EXPERIMENTAL
sisomicin	sisomicin inhibits case type	0.310502	-94.0332	APPROVED
YM-298198	YM-298198 inhibits case type	0.345114	-94.1451	EXPERIMENTAL
iopromide	iopromide inhibits case type	0.160804	-94.201	APPROVED
fananserin	fananserin inhibits case type	0.298673	-94.2383	EXPERIMENTAL
melphalan	melphalan inhibits case type	0.154762	-94.2569	APPROVED
KU-C103871	KU-C103871 inhibits case type	0.201942	-94.2942	EXPERIMENTAL
urethane	urethane inhibits case type	0.276423	-94.2942	EXPERIMENTAL
olopatadine	olopatadine inhibits case type	0.237251	-94.3129	APPROVED
mirtazapine	mirtazapine inhibits case type	0.315094	-94.3502	APPROVED
montelukast	montelukast inhibits case type	0.388991	-94.3502	APPROVED
rimantadine	rimantadine inhibits case type	0.293694	-94.3875	APPROVED
zonisamide	zonisamide inhibits case type	0.418288	-94.3875	APPROVED
anandamide	anandamide inhibits case type	0.240166	-94.4061	EXPERIMENTAL
iopamidol	iopamidol inhibits case type	0.197107	-94.4434	APPROVED
meclofenamic-acid	meclofenamic-acid inhibits case type	0.288636	-94.4434	APPROVED
norethindrone	norethindrone inhibits case type	0.267528	-94.4993	APPROVED
corticosterone	corticosterone inhibits case type	0.271523	-94.5739	EXPERIMENTAL
CS-2092524	CS-2092524 inhibits case type	0.227171	-94.6112	EXPERIMENTAL
propantheline	propantheline inhibits case type	0.331532	-94.6299	APPROVED
chloroform	chloroform inhibits case type	0.264198	-94.6858	EXPERIMENTAL
clofazimine	clofazimine inhibits case type	0.231343	-94.7045	APPROVED
sulfacetamide	sulfacetamide inhibits case type	0.263383	-94.7045	APPROVED
tetramethylsilane	tetramethylsilane inhibits case type	0.234136	-94.7604	EXPERIMENTAL
larixinic-acid	larixinic-acid inhibits case type	0.252049	-94.7604	APPROVED
cimetidine	cimetidine inhibits case type	0.190805	-94.7977	APPROVED
proxymetacaine	proxymetacaine inhibits case type	0.206963	-94.8723	APPROVED
sulpiride	sulpiride inhibits case type	0.222018	-94.8723	APPROVED
[truncated: 502 more rows]
